# Supplementary material for: H-NS is a bacterial transposon capture protein
Source: Nat Commun. 2024 Aug 20;15:7137. doi: 10.1038/s41467-024-51407-5 (PMC11335895; doi:10.1038/s41467-024-51407-5)
Supplement: Supplementary file 6 — Supplementary Dataset 3 [file 41467_2024_51407_MOESM6_ESM.xlsx]

## Sheet: 1 kb H-NS-39
H-NS ChIP-seq & 3C-seq	352	215	324	409	293	332	590	905	228	303	498	443	488	1549	2127	646	343	374	255	271	275	364	301	1098	2302	2538	1008	474	311	337	356	252	624	419	315	424	370	277	244	419	472	213	274	327	366	253	355	276	204
352	20	57	47	44	24	28	33	36	23	17	16	13	18	16	7	8	10	10	0	0	0	0	0	10	21	18	14	17	13	15	11	8	11	9	10	11	1	10	8	8	9	4	4	4	5	8	4	8	4
215	57	40	87	59	36	36	49	47	43	21	29	19	17	22	13	8	18	10	0	0	0	0	0	12	22	23	13	11	18	16	11	7	7	17	11	15	12	6	6	8	11	9	11	9	12	5	6	9	3
324	47	87	78	82	46	28	43	56	35	22	25	16	10	13	10	7	15	5	0	0	0	0	0	2	21	22	11	13	13	13	21	8	4	13	3	11	17	9	7	6	8	3	8	6	12	4	6	5	8
409	44	59	82	74	47	44	50	49	35	28	21	12	11	10	11	9	10	12	0	0	0	0	0	6	15	26	18	8	9	7	2	7	3	12	10	17	6	9	7	3	12	5	7	6	7	4	4	8	7
293	24	36	46	47	56	40	57	49	25	20	24	15	14	13	5	12	11	10	0	0	0	0	0	12	10	16	7	15	8	8	4	11	8	9	5	9	6	7	3	2	5	9	3	12	6	4	6	4	6
332	28	36	28	44	40	32	53	85	42	33	18	15	15	14	23	6	17	8	0	0	0	0	0	8	14	13	11	6	10	11	7	5	7	11	15	6	11	7	8	4	10	5	8	5	7	5	6	6	5
590	33	49	43	50	57	53	88	93	74	46	34	33	24	21	12	22	23	10	0	0	0	0	0	14	25	30	20	20	13	11	19	9	5	15	11	10	6	6	7	9	8	8	8	7	9	3	6	5	5
905	36	47	56	49	49	85	93	66	81	70	50	31	34	22	18	23	36	16	0	0	0	0	0	19	32	39	29	25	14	16	14	16	9	13	10	12	12	18	7	5	12	14	17	7	5	4	6	6	14
228	23	43	35	35	25	42	74	81	56	63	70	42	28	23	23	24	23	14	0	0	0	0	0	11	28	19	22	13	14	18	7	14	5	9	3	9	14	7	2	8	3	3	3	3	6	11	5	12	5
303	17	21	22	28	20	33	46	70	63	58	67	71	41	37	23	33	32	25	0	0	0	0	0	12	29	18	16	12	18	10	11	15	8	14	8	11	10	8	1	6	8	3	4	9	3	9	5	7	7
498	16	29	25	21	24	18	34	50	70	67	24	64	68	53	31	27	31	31	0	0	0	0	0	14	23	23	22	18	10	15	14	8	12	6	8	11	6	8	7	9	8	14	8	9	8	6	8	8	6
443	13	19	16	12	15	15	33	31	42	71	64	38	50	66	34	38	41	21	0	0	0	0	0	9	29	19	14	17	10	9	10	7	1	9	6	4	11	10	9	8	9	8	5	5	5	3	5	5	3
488	18	17	10	11	14	15	24	34	28	41	68	50	84	68	35	42	55	24	0	0	0	0	0	7	18	19	8	9	3	5	6	0	3	8	4	10	9	5	7	3	4	10	4	4	1	0	3	5	5
1549	16	22	13	10	13	14	21	22	23	37	53	66	68	84	70	59	65	37	0	0	0	0	0	20	30	21	14	11	16	6	9	8	7	6	8	11	7	4	4	3	7	3	2	10	8	3	3	6	4
2127	7	13	10	11	5	23	12	18	23	23	31	34	35	70	34	38	45	28	0	0	0	0	0	5	23	18	12	14	5	4	4	6	5	3	2	6	8	6	1	1	4	4	4	4	0	3	1	3	1
646	8	8	7	9	12	6	22	23	24	33	27	38	42	59	38	60	64	33	0	0	0	0	0	6	15	19	17	10	8	2	8	6	4	4	5	7	5	9	4	1	7	7	7	10	5	3	2	4	2
343	10	18	15	10	11	17	23	36	23	32	31	41	55	65	45	64	60	32	0	0	0	0	0	14	28	30	12	18	16	12	15	7	8	13	17	9	10	12	1	4	12	4	5	2	13	3	4	7	5
374	10	10	5	12	10	8	10	16	14	25	31	21	24	37	28	33	32	6	0	0	0	0	0	7	19	19	12	6	11	8	5	5	12	9	5	2	5	6	10	3	8	4	2	4	7	1	0	5	6
255	0	0	0	0	0	0	0	0	0	0	0	0	0	0	0	0	0	0	0	0	0	0	0	0	0	0	0	0	0	0	0	0	0	0	0	0	0	0	0	0	0	0	0	0	0	0	0	0	0
271	0	0	0	0	0	0	0	0	0	0	0	0	0	0	0	0	0	0	0	0	0	0	0	0	0	0	0	0	0	0	0	0	0	0	0	0	0	0	0	0	0	0	0	0	0	0	0	0	0
275	0	0	0	0	0	0	0	0	0	0	0	0	0	0	0	0	0	0	0	0	0	0	0	0	0	0	0	0	0	0	0	0	0	0	0	0	0	0	0	0	0	0	0	0	0	0	0	0	0
364	0	0	0	0	0	0	0	0	0	0	0	0	0	0	0	0	0	0	0	0	0	0	0	0	0	0	0	0	0	0	0	0	0	0	0	0	0	0	0	0	0	0	0	0	0	0	0	0	0
301	0	0	0	0	0	0	0	0	0	0	0	0	0	0	0	0	0	0	0	0	0	0	0	0	0	0	0	0	0	0	0	0	0	0	0	0	0	0	0	0	0	0	0	0	0	0	0	0	0
1098	10	12	2	6	12	8	14	19	11	12	14	9	7	20	5	6	14	7	0	0	0	0	0	26	37	47	31	21	5	6	7	8	1	7	4	9	4	7	1	5	5	4	7	2	7	5	1	2	2
2302	21	22	21	15	10	14	25	32	28	29	23	29	18	30	23	15	28	19	0	0	0	0	0	37	40	92	66	42	31	24	22	26	16	24	22	15	14	21	17	16	12	13	16	16	11	11	11	9	11
2538	18	23	22	26	16	13	30	39	19	18	23	19	19	21	18	19	30	19	0	0	0	0	0	47	92	48	89	73	50	40	34	36	26	30	22	24	20	17	10	5	24	23	30	15	23	9	11	12	13
1008	14	13	11	18	7	11	20	29	22	16	22	14	8	14	12	17	12	12	0	0	0	0	0	31	66	89	76	99	53	26	30	35	24	21	19	22	16	11	26	9	19	13	16	14	19	12	6	13	5
474	17	11	13	8	15	6	20	25	13	12	18	17	9	11	14	10	18	6	0	0	0	0	0	21	42	73	99	68	85	51	46	43	19	37	26	28	25	18	15	24	19	20	22	14	20	8	11	18	11
311	13	18	13	9	8	10	13	14	14	18	10	10	3	16	5	8	16	11	0	0	0	0	0	5	31	50	53	85	58	57	64	44	12	23	22	27	23	13	21	13	24	17	17	22	8	13	11	9	13
337	15	16	13	7	8	11	11	16	18	10	15	9	5	6	4	2	12	8	0	0	0	0	0	6	24	40	26	51	57	56	53	51	25	28	26	21	24	12	16	15	23	14	22	15	5	7	9	9	12
356	11	11	21	2	4	7	19	14	7	11	14	10	6	9	4	8	15	5	0	0	0	0	0	7	22	34	30	46	64	53	60	54	35	47	31	26	32	29	20	17	18	19	20	26	16	10	11	5	8
252	8	7	8	7	11	5	9	16	14	15	8	7	0	8	6	6	7	5	0	0	0	0	0	8	26	36	35	43	44	51	54	78	45	65	36	41	39	34	15	12	27	23	31	23	21	8	17	8	1
624	11	7	4	3	8	7	5	9	5	8	12	1	3	7	5	4	8	12	0	0	0	0	0	1	16	26	24	19	12	25	35	45	24	37	39	28	22	15	14	13	33	16	15	15	8	6	10	6	8
419	9	17	13	12	9	11	15	13	9	14	6	9	8	6	3	4	13	9	0	0	0	0	0	7	24	30	21	37	23	28	47	65	37	50	63	60	52	59	34	26	37	32	33	23	18	16	14	6	13
315	10	11	3	10	5	15	11	10	3	8	8	6	4	8	2	5	17	5	0	0	0	0	0	4	22	22	19	26	22	26	31	36	39	63	58	62	91	57	44	31	51	25	18	23	18	12	6	10	10
424	11	15	11	17	9	6	10	12	9	11	11	4	10	11	6	7	9	2	0	0	0	0	0	9	15	24	22	28	27	21	26	41	28	60	62	18	75	83	42	46	43	41	45	23	13	25	17	13	6
370	1	12	17	6	6	11	6	12	14	10	6	11	9	7	8	5	10	5	0	0	0	0	0	4	14	20	16	25	23	24	32	39	22	52	91	75	100	110	59	49	60	48	41	40	29	21	16	10	24
277	10	6	9	9	7	7	6	18	7	8	8	10	5	4	6	9	12	6	0	0	0	0	0	7	21	17	11	18	13	12	29	34	15	59	57	83	110	92	74	42	72	38	40	29	27	16	8	11	13
244	8	6	7	7	3	8	7	7	2	1	7	9	7	4	1	4	1	10	0	0	0	0	0	1	17	10	26	15	21	16	20	15	14	34	44	42	59	74	22	40	57	58	49	40	33	15	18	11	12
419	8	8	6	3	2	4	9	5	8	6	9	8	3	3	1	1	4	3	0	0	0	0	0	5	16	5	9	24	13	15	17	12	13	26	31	46	49	42	40	44	102	58	39	44	20	14	16	15	10
472	9	11	8	12	5	10	8	12	3	8	8	9	4	7	4	7	12	8	0	0	0	0	0	5	12	24	19	19	24	23	18	27	33	37	51	43	60	72	57	102	72	101	114	71	57	33	34	24	22
213	4	9	3	5	9	5	8	14	3	3	14	8	10	3	4	7	4	4	0	0	0	0	0	4	13	23	13	20	17	14	19	23	16	32	25	41	48	38	58	58	101	74	126	90	39	15	24	10	25
274	4	11	8	7	3	8	8	17	3	4	8	5	4	2	4	7	5	2	0	0	0	0	0	7	16	30	16	22	17	22	20	31	15	33	18	45	41	40	49	39	114	126	124	108	90	45	28	32	30
327	4	9	6	6	12	5	7	7	3	9	9	5	4	10	4	10	2	4	0	0	0	0	0	2	16	15	14	14	22	15	26	23	15	23	23	23	40	29	40	44	71	90	108	40	88	57	39	27	25
366	5	12	12	7	6	7	9	5	6	3	8	5	1	8	0	5	13	7	0	0	0	0	0	7	11	23	19	20	8	5	16	21	8	18	18	13	29	27	33	20	57	39	90	88	78	42	53	46	33
253	8	5	4	4	4	5	3	4	11	9	6	3	0	3	3	3	3	1	0	0	0	0	0	5	11	9	12	8	13	7	10	8	6	16	12	25	21	16	15	14	33	15	45	57	42	26	48	36	27
355	4	6	6	4	6	6	6	6	5	5	8	5	3	3	1	2	4	0	0	0	0	0	0	1	11	11	6	11	11	9	11	17	10	14	6	17	16	8	18	16	34	24	28	39	53	48	2	43	34
276	8	9	5	8	4	6	5	6	12	7	8	5	5	6	3	4	7	5	0	0	0	0	0	2	9	12	13	18	9	9	5	8	6	6	10	13	10	11	11	15	24	10	32	27	46	36	43	18	37
204	4	3	8	7	6	5	5	14	5	7	6	3	5	4	1	2	5	6	0	0	0	0	0	2	11	13	5	11	13	12	8	1	8	13	10	6	24	13	12	10	22	25	30	25	33	27	34	37	22
243	3	8	6	5	7	10	11	12	12	5	8	9	6	5	2	3	3	8	0	0	0	0	0	5	10	10	8	11	10	13	11	10	10	14	6	14	14	17	9	8	26	20	25	30	31	22	30	53	59
325	3	5	6	5	5	2	4	10	4	6	15	2	3	5	1	1	4	3	0	0	0	0	0	4	15	8	8	9	9	8	3	9	6	12	8	7	9	9	9	11	15	11	22	14	11	12	22	24	45
405	8	10	7	4	7	2	8	7	5	5	8	4	6	5	8	2	13	2	0	0	0	0	0	3	13	7	6	11	5	8	10	7	6	12	14	15	12	11	11	11	16	12	11	18	16	10	14	20	35
377	5	3	5	1	5	9	3	9	5	4	5	9	3	5	3	4	3	2	0	0	0	0	0	3	8	1	6	10	8	7	12	8	10	8	9	10	11	9	6	7	11	11	15	14	15	12	13	16	19
273	5	8	6	1	3	9	4	12	4	7	9	5	4	5	2	4	3	3	0	0	0	0	0	0	12	9	7	10	10	7	7	10	5	16	7	7	12	8	10	2	18	10	13	12	11	9	24	28	23
263	7	8	6	5	5	5	11	5	2	1	9	1	6	3	4	9	4	7	0	0	0	0	0	1	8	4	8	7	5	3	11	8	2	6	6	9	14	5	5	5	9	8	14	13	6	7	9	11	9
348	7	2	6	2	2	4	2	8	4	5	2	2	2	3	2	0	5	1	0	0	0	0	0	5	8	1	5	7	7	5	3	1	2	9	7	6	3	8	4	6	8	7	6	11	5	4	8	9	17
387	2	2	4	2	3	1	3	1	2	1	1	0	1	5	0	2	2	3	0	0	0	0	0	1	6	8	4	6	2	4	5	5	1	8	4	4	5	6	1	1	4	2	1	4	1	2	4	7	13
418	2	0	1	3	2	0	1	8	2	1	5	2	3	4	3	2	5	3	0	0	0	0	0	2	8	8	6	2	2	3	3	3	2	6	4	4	6	4	6	0	6	5	5	3	0	6	5	7	10
2334	4	6	4	8	1	4	3	4	5	4	9	3	1	1	0	6	3	8	0	0	0	0	0	3	9	4	3	8	3	5	7	5	2	6	10	10	7	7	7	4	4	5	7	8	4	1	9	6	16
2369	2	7	4	10	3	7	7	11	3	5	10	10	3	10	5	7	8	7	0	0	0	0	0	5	11	21	9	8	7	4	5	10	10	4	10	6	14	7	7	6	9	8	9	14	13	9	6	16	16
416	5	5	6	5	5	2	7	5	4	8	10	5	2	6	2	2	8	5	0	0	0	0	0	3	5	9	9	9	6	5	7	9	4	6	5	5	8	2	7	3	7	5	8	5	11	10	12	12	8
430	5	9	5	5	7	3	10	5	4	5	1	5	1	13	3	3	10	1	0	0	0	0	0	0	2	3	8	8	6	3	4	2	5	8	5	6	8	7	8	5	11	3	6	10	6	8	9	12	6
425	3	9	3	6	7	8	3	4	4	1	5	4	0	8	1	7	6	1	0	0	0	0	0	3	7	5	3	6	1	5	3	6	3	10	5	11	10	5	4	6	6	4	12	6	6	4	15	11	15
354	6	8	5	5	4	4	7	9	8	8	9	7	3	11	4	2	6	3	0	0	0	0	0	5	11	14	6	9	13	2	5	8	10	13	9	6	9	12	12	4	7	8	8	11	9	6	5	9	9
258	7	5	6	2	2	9	6	5	5	7	2	5	5	3	4	2	5	2	0	0	0	0	0	1	11	8	10	15	9	6	8	6	2	13	10	9	9	10	11	6	10	10	9	13	5	6	9	12	9
318	7	5	7	4	1	5	5	11	3	3	9	5	5	2	3	2	6	4	0	0	0	0	0	1	8	10	5	8	6	4	5	6	5	8	0	7	6	10	9	4	9	12	5	5	9	10	8	4	11
436	1	14	7	2	5	4	8	8	4	3	4	8	2	2	3	2	3	9	0	0	0	0	0	5	9	10	5	6	6	2	3	8	2	4	8	5	8	10	5	5	11	3	8	6	7	7	12	9	3
1632	6	9	3	7	5	2	6	4	7	6	9	3	5	8	3	1	6	4	0	0	0	0	0	1	3	7	6	5	4	11	8	5	10	3	6	5	6	5	8	4	9	6	5	10	8	11	10	8	6
1281	3	3	2	3	1	4	4	4	3	3	6	2	3	3	2	3	8	0	0	0	0	0	0	1	10	8	3	7	8	1	4	4	5	2	6	3	6	9	3	2	7	4	2	3	2	3	3	6	6
583	2	3	5	5	4	4	7	6	3	3	4	7	2	1	2	2	6	1	0	0	0	0	0	0	5	6	3	10	8	2	6	4	1	8	4	2	5	6	6	3	4	4	7	8	6	3	3	9	7
742	4	2	9	3	6	1	12	8	4	5	3	2	6	5	3	3	6	4	0	0	0	0	0	1	12	8	8	8	2	10	7	6	2	7	9	10	8	7	7	3	5	5	9	2	11	4	5	9	8
617	4	3	7	6	6	6	6	2	8	7	6	5	2	6	2	10	7	1	0	0	0	0	0	3	7	8	6	11	4	2	5	8	2	6	5	6	7	6	8	4	11	8	12	5	4	2	4	8	5
589	6	3	7	4	3	7	5	3	3	2	8	1	3	6	3	4	5	2	0	0	0	0	0	0	4	6	6	3	2	4	2	3	1	3	3	7	4	4	4	2	3	3	3	6	3	3	2	6	6
271	8	5	4	7	2	11	9	6	4	6	7	4	2	9	3	5	7	1	0	0	0	0	0	0	3	11	10	11	15	5	7	6	2	8	3	7	7	5	5	4	11	2	9	7	7	5	6	8	1
479	4	3	8	5	5	6	12	7	4	2	4	12	7	5	2	9	8	2	0	0	0	0	0	3	10	10	10	6	5	5	5	8	2	7	8	12	8	6	8	3	10	4	10	8	3	8	15	11	12
662	2	8	5	3	4	5	6	5	8	4	3	3	2	3	1	3	1	5	0	0	0	0	0	2	7	5	3	6	5	4	3	7	7	3	3	5	8	7	0	3	1	3	5	5	3	2	4	8	6
1285	9	5	6	2	1	2	3	5	3	5	2	3	4	3	4	5	4	3	0	0	0	0	0	1	2	11	9	2	4	0	7	4	7	5	5	5	8	8	2	4	10	10	4	4	5	8	5	13	5
1026	6	5	4	4	4	4	5	8	5	8	3	3	1	2	0	2	5	2	0	0	0	0	0	4	13	7	6	8	5	5	10	8	5	5	1	3	9	4	7	4	13	5	7	7	4	2	4	5	3
850	4	6	3	3	4	8	4	4	5	3	4	3	2	4	1	5	3	2	0	0	0	0	0	2	6	5	4	4	2	5	3	3	4	3	6	13	5	4	6	5	7	3	10	4	5	2	6	6	10
41026	8	11	5	4	8	3	4	7	8	2	9	3	3	5	1	7	1	9	0	0	0	0	0	2	6	6	5	10	4	6	9	5	3	5	8	5	4	8	5	8	8	5	8	6	7	5	11	12	6
33224	9	10	7	7	3	2	10	7	5	5	10	7	2	10	8	2	5	6	0	0	0	0	0	4	11	10	8	4	6	4	6	3	4	11	7	3	11	9	2	5	10	9	7	7	7	12	9	8	8
472	3	5	5	2	5	9	6	6	4	3	7	5	3	1	1	3	1	2	0	0	0	0	0	2	5	6	4	0	1	1	1	3	0	5	0	9	6	0	6	1	3	1	2	3	1	2	3	3	3
255	6	6	6	3	1	6	3	9	6	3	6	2	0	0	4	4	8	1	0	0	0	0	0	1	8	9	5	7	5	7	5	3	3	2	8	2	3	5	2	6	6	1	3	4	3	5	4	9	4
317	3	3	5	6	4	6	2	6	3	7	3	5	1	3	3	2	1	2	0	0	0	0	0	1	9	8	7	5	3	1	3	5	2	2	5	3	7	5	3	4	6	4	3	9	6	0	5	3	4
318	6	7	6	6	3	5	9	8	1	4	7	2	1	1	1	4	7	5	0	0	0	0	0	1	5	7	2	4	4	4	2	8	3	5	7	7	3	6	2	2	7	2	9	4	2	1	2	8	8
253	3	5	8	4	3	7	4	5	7	4	3	4	3	3	3	3	5	3	1	0	0	0	0	2	4	6	2	12	7	6	1	3	4	11	6	9	5	5	6	7	6	4	7	3	5	6	6	7	5
370	5	2	5	2	4	3	2	5	1	5	5	3	1	5	3	6	5	0	0	0	0	0	0	0	10	5	8	7	3	4	4	3	4	5	4	4	8	1	4	1	8	3	8	5	2	2	5	4	2
325	4	5	5	2	4	3	5	6	4	1	6	1	4	4	0	3	2	4	0	0	0	0	0	2	2	3	2	6	2	3	2	3	2	3	6	4	9	5	4	1	6	7	3	5	4	1	3	6	2
2813	7	4	2	2	2	3	3	5	3	2	2	1	1	0	0	2	4	1	0	0	0	0	0	2	4	6	5	3	4	2	4	5	3	1	6	2	8	6	6	2	6	2	6	6	8	1	4	1	6
14896	4	5	14	8	4	2	3	4	4	13	6	4	2	8	2	4	4	3	0	0	0	0	0	4	8	13	6	7	9	7	10	8	7	7	2	14	2	6	3	3	9	4	6	4	3	9	6	4	6
1531	9	6	4	11	3	7	5	6	11	7	7	4	6	5	2	7	6	2	0	0	0	0	0	3	5	9	6	8	8	4	7	3	5	9	5	9	9	16	4	8	5	6	3	7	5	3	8	3	7
4868	10	5	2	6	6	3	4	6	6	4	12	6	3	2	7	2	4	3	0	0	0	0	0	2	4	5	9	7	7	5	6	5	4	5	8	6	2	4	5	3	12	7	5	3	2	8	8	7	7
30223	2	2	9	4	2	8	9	11	4	6	8	7	5	3	1	2	1	6	0	0	0	0	0	3	7	5	10	6	4	4	3	4	2	4	1	3	5	2	4	10	7	7	11	4	9	2	6	9	6
36118	8	7	10	8	5	5	8	15	4	12	5	11	11	8	5	12	12	1	0	0	0	0	0	2	10	11	7	7	9	6	12	7	5	3	8	13	3	6	8	7	9	6	8	13	8	5	3	8	9
5832	3	5	6	6	8	5	6	7	5	6	9	6	8	4	4	2	0	8	0	0	0	0	0	1	3	14	9	6	6	4	4	10	3	8	4	6	3	3	11	4	6	7	6	8	6	7	4	2	9
29331	9	5	7	6	6	8	4	3	7	8	9	7	2	3	4	1	7	6	0	0	0	0	0	3	12	12	6	11	4	2	9	1	5	6	4	3	8	4	4	4	5	5	10	7	9	7	5	11	6
64645	9	8	4	8	7	4	8	7	11	3	6	3	6	7	6	5	6	5	0	0	0	0	0	4	11	7	7	9	4	6	2	7	7	9	9	9	8	6	5	10	3	11	3	7	8	6	3	4	6
31786	8	12	5	4	7	6	4	3	2	7	11	4	3	6	6	4	4	0	0	0	0	0	0	4	3	12	10	8	13	8	5	6	2	6	6	5	9	6	4	4	8	5	13	9	4	5	7	6	7
1931	9	11	7	8	7	7	12	13	8	4	7	8	5	14	1	8	3	6	0	0	0	0	0	5	4	10	10	8	9	8	8	6	5	12	7	6	12	9	4	6	12	7	11	8	16	1	9	10	8
4862	8	12	6	9	5	5	10	8	5	6	12	9	4	3	5	2	4	2	0	0	0	0	0	3	9	13	2	5	7	6	4	7	5	8	4	5	8	5	5	1	5	6	7	4	6	5	13	5	5
2444	4	4	6	6	4	1	4	8	6	1	4	3	4	3	3	2	2	1	0	0	0	0	0	2	7	3	5	3	5	5	1	5	2	3	7	1	6	2	2	4	3	4	4	6	6	4	0	5	8
385	7	17	8	7	7	5	5	9	9	8	10	9	6	11	6	5	6	9	0	0	0	0	0	0	11	9	8	5	6	4	8	7	5	6	10	10	8	9	3	8	13	6	10	10	10	8	10	8	3
285	10	10	6	4	4	8	8	2	5	7	12	5	3	7	6	6	3	4	0	0	0	0	0	7	9	9	5	9	3	5	5	9	8	8	9	13	4	4	2	4	5	4	13	8	3	6	6	4	6
401	1	6	1	5	2	3	5	4	4	3	2	2	0	2	1	2	2	4	0	0	0	0	0	3	2	9	3	8	4	6	2	2	3	4	2	4	2	5	4	2	7	3	3	2	6	0	1	6	4
289	6	8	7	3	5	6	3	6	5	5	4	6	2	4	3	4	4	5	0	0	0	0	0	4	8	9	5	7	4	4	2	6	3	2	5	11	5	4	4	1	7	0	10	4	2	5	4	9	6
224	8	6	6	3	0	6	4	6	3	4	6	6	3	1	1	1	1	2	0	0	0	0	0	2	10	6	7	8	6	5	5	4	2	5	4	3	9	6	4	1	4	5	11	3	2	6	3	4	4
241	10	7	2	2	4	5	6	3	1	2	10	10	3	2	1	6	3	1	0	0	0	0	0	4	3	11	6	1	5	3	2	4	3	5	5	11	8	6	5	4	3	6	9	7	4	7	7	7	5
362	2	7	1	6	5	2	5	2	4	2	11	2	2	11	2	2	3	3	0	0	0	0	0	2	10	4	6	4	3	3	4	5	3	8	3	7	5	4	2	0	6	3	7	8	7	0	3	7	7
450	2	7	2	4	4	11	6	3	5	1	2	3	1	2	3	2	1	3	0	0	0	0	0	3	5	6	6	5	4	2	3	5	0	5	3	3	7	5	2	2	5	8	5	8	5	2	1	3	8
265	1	7	9	5	3	3	5	3	3	0	3	5	1	6	1	3	2	3	0	0	0	0	0	1	4	8	4	1	5	3	2	6	3	5	5	4	5	3	7	3	5	5	3	6	4	4	6	0	7
407	3	8	9	5	5	4	7	3	3	4	7	5	1	5	3	4	3	7	0	0	0	0	0	3	5	5	8	5	7	10	3	8	2	8	3	6	4	6	5	5	1	4	10	9	10	4	10	5	6
428	2	3	7	3	4	5	6	5	4	6	7	4	4	4	3	5	6	3	0	0	0	0	0	2	7	6	5	6	2	4	3	1	4	9	3	3	6	5	4	1	7	1	6	5	4	2	2	3	7
721	6	3	2	1	5	6	4	8	5	5	8	7	4	6	0	6	2	3	0	0	0	0	0	2	9	5	6	4	3	2	7	5	1	4	6	6	6	8	6	2	7	4	5	3	2	1	2	5	6
377	5	2	1	3	0	4	6	4	3	4	1	3	1	0	3	6	5	4	0	0	0	0	0	1	8	2	0	1	2	2	3	2	4	4	3	3	3	3	3	2	3	1	2	3	1	0	3	5	1
446	3	4	4	3	4	4	5	6	6	7	5	4	2	8	1	5	9	2	0	0	0	0	0	4	4	10	8	8	2	5	2	5	1	7	9	9	3	6	8	6	4	3	3	7	5	5	5	6	9
476	2	4	5	4	7	8	7	8	7	3	4	8	2	2	1	3	6	2	0	0	0	0	0	1	10	7	3	5	3	5	8	5	5	12	3	5	2	1	6	5	7	3	5	6	4	1	1	4	6
808	5	4	5	6	1	5	7	4	3	3	5	7	2	4	3	1	6	3	0	0	0	0	0	3	5	7	6	3	2	2	6	5	1	6	8	6	3	4	6	5	3	2	6	2	3	4	3	5	1
530	3	4	4	6	5	4	5	8	3	4	7	1	7	2	1	1	2	2	0	0	0	0	0	2	9	6	2	6	2	2	5	6	3	4	3	6	4	4	5	4	2	3	3	7	4	4	3	2	8
418	3	3	3	5	3	6	7	7	5	0	5	3	2	4	6	3	4	1	0	0	0	0	0	1	2	5	4	9	5	1	4	5	2	7	2	5	5	4	2	4	4	2	6	5	4	5	4	1	2
453	7	6	6	12	2	5	5	10	9	2	9	2	2	3	4	5	6	6	0	0	0	0	0	1	10	7	1	7	3	5	6	6	7	5	5	5	4	7	13	9	7	2	3	4	4	4	8	11	7
396	10	6	4	4	6	2	10	7	4	5	11	5	3	4	2	6	4	2	0	0	0	0	0	2	7	8	11	9	6	5	7	10	3	5	7	7	7	5	13	2	4	5	7	6	6	7	5	3	6
392	4	7	6	4	4	6	5	8	9	5	8	2	4	5	1	2	8	1	0	0	0	0	0	3	6	6	1	6	3	5	7	4	3	4	4	5	7	6	3	6	9	3	1	5	5	1	6	6	8
459	2	12	8	6	1	7	7	4	6	4	6	6	1	7	2	2	9	2	0	0	0	0	0	1	9	4	12	6	6	5	4	6	3	8	6	4	7	1	2	2	8	8	5	8	4	3	7	5	5
252	7	2	7	4	6	1	7	5	3	1	7	7	8	5	7	4	4	1	0	0	0	0	0	3	7	8	5	7	3	5	5	3	3	3	5	6	6	2	6	3	9	4	5	4	2	4	2	5	3
274	4	5	5	5	4	3	4	8	1	2	7	6	6	1	1	5	2	1	0	0	0	0	0	4	3	10	5	7	4	2	5	3	4	5	5	6	1	6	3	4	6	2	7	6	6	0	7	9	4
316	8	2	6	4	4	2	1	4	0	4	3	2	0	3	0	3	6	1	0	0	0	0	0	4	2	3	3	3	2	2	5	6	1	4	5	4	5	2	1	3	5	2	3	1	0	2	5	9	4
410	3	3	2	2	2	1	4	2	2	1	3	1	2	0	3	3	5	4	0	0	0	0	0	1	1	3	2	3	8	3	5	2	0	3	2	5	5	2	1	1	0	1	5	2	2	0	2	1	2
371	5	7	3	3	3	3	2	3	6	3	4	9	1	1	2	1	3	4	0	0	0	0	0	7	5	4	7	4	6	2	4	7	6	5	3	6	1	6	3	3	3	6	6	7	5	4	5	2	4
1061	4	3	6	3	1	5	4	2	4	3	1	5	2	2	2	6	0	1	0	0	0	0	0	1	3	8	3	4	4	2	1	2	0	7	4	2	3	3	4	2	4	4	4	6	3	2	8	7	3
400	3	6	2	3	3	5	3	0	2	2	2	2	1	3	1	1	3	1	0	0	0	0	0	0	10	5	7	3	5	3	0	3	0	6	3	8	9	2	5	1	1	1	4	4	1	2	1	2	2
778	3	2	2	5	1	3	1	4	4	1	4	3	0	3	2	1	2	3	0	0	0	0	0	2	7	5	5	5	2	4	4	5	1	5	2	5	0	2	3	1	8	2	0	2	2	2	3	1	5
58572	5	11	5	11	6	8	8	10	6	15	6	4	8	9	1	6	7	4	0	0	0	0	0	4	10	11	11	5	4	7	9	6	8	7	13	2	11	6	4	8	5	9	9	6	7	10	7	9	10
106852	8	15	7	7	6	4	9	7	7	4	10	6	3	1	2	7	9	4	0	0	0	0	0	1	9	6	6	6	3	5	6	6	4	5	2	7	7	8	1	6	8	4	0	7	4	4	5	5	6
118257	8	10	12	8	12	6	13	5	8	11	8	6	3	6	4	5	9	2	0	0	0	0	0	3	14	12	7	14	9	11	6	9	3	14	3	8	6	9	1	7	6	5	15	5	17	7	8	5	6
169018	4	7	10	9	11	12	3	6	9	8	7	4	6	7	7	4	9	1	0	0	0	0	0	3	12	12	12	12	10	8	10	6	2	13	5	6	6	4	7	8	13	7	10	6	5	6	5	9	1
208314	8	6	10	13	6	10	5	12	5	5	10	9	3	11	2	11	9	5	0	0	0	0	0	5	7	9	12	5	8	2	10	8	8	3	10	9	12	4	5	5	7	5	6	2	9	7	5	4	6
29029	9	5	6	7	1	8	3	8	9	6	14	6	0	4	2	5	2	5	0	0	0	0	0	0	10	4	9	6	3	4	8	7	3	6	8	10	9	7	3	1	6	3	6	6	3	2	4	5	7
625	4	6	2	2	4	9	6	4	0	5	5	3	1	3	2	1	1	1	0	0	0	0	0	2	7	3	4	5	3	1	2	2	2	1	2	2	8	4	3	2	2	0	6	2	3	2	3	1	1
389	6	9	5	8	3	6	4	5	5	2	7	1	2	4	1	2	2	1	0	0	0	0	0	1	7	7	3	5	4	2	3	6	1	7	6	6	4	3	3	0	4	2	1	4	4	3	1	0	5
283	0	4	3	2	4	4	3	1	1	2	7	6	0	2	0	4	8	5	0	0	0	0	0	3	7	3	2	8	5	3	4	2	1	8	4	7	3	2	5	2	5	3	3	9	1	0	3	2	3
473	2	7	5	3	1	7	6	8	2	3	4	7	3	0	4	1	5	2	0	0	0	0	0	3	8	5	2	3	6	2	2	4	3	6	5	4	4	11	10	6	4	2	9	4	8	2	2	5	12
374	4	6	2	2	2	10	5	5	6	1	6	2	3	2	2	1	4	3	0	0	0	0	0	2	7	4	3	5	1	5	2	2	1	5	2	2	5	3	2	0	6	5	2	5	3	3	2	7	1
428	8	7	6	5	5	6	1	5	1	3	6	5	2	6	2	1	7	5	0	0	0	0	0	4	6	8	4	6	7	4	8	8	1	4	3	3	3	5	3	6	4	2	6	8	4	3	5	4	4
721	7	4	2	5	4	5	2	4	6	6	5	3	3	0	6	6	4	3	0	0	0	0	0	2	9	10	9	7	5	2	3	4	2	9	5	5	6	5	1	2	8	4	5	6	4	5	3	10	6
746	4	7	3	7	7	3	6	6	8	9	4	5	3	2	1	3	2	4	0	0	0	0	0	1	3	5	2	2	5	5	2	2	2	6	8	10	4	3	2	5	6	4	8	3	3	3	2	6	5
340	2	4	2	3	2	5	1	3	3	3	4	4	1	4	3	1	4	1	0	0	0	0	0	2	2	5	3	5	3	2	4	4	1	3	6	3	5	2	4	2	7	1	6	2	1	2	3	5	2
473	4	3	6	4	6	5	4	9	3	4	8	2	1	2	5	3	2	3	0	0	0	0	0	2	3	3	5	8	8	7	1	8	6	7	4	4	5	8	3	1	5	4	3	3	8	5	5	9	11
344	7	9	3	3	3	6	2	6	3	3	5	7	3	4	3	3	7	4	0	0	0	0	0	3	5	6	2	6	6	5	3	2	4	6	5	5	7	7	10	3	3	2	8	5	2	2	5	2	2
386	10	7	4	5	6	2	4	2	3	5	4	5	3	4	2	6	1	4	0	0	0	0	0	0	8	3	4	6	3	3	5	1	1	8	3	5	5	1	2	2	2	5	5	2	5	3	2	7	4
781	8	5	4	4	3	3	3	6	2	4	6	5	2	4	2	2	4	1	0	0	0	0	0	3	5	6	7	4	4	6	2	2	5	3	4	6	0	4	2	2	3	5	2	6	0	2	8	3	3
315	2	4	3	3	5	3	2	5	5	4	4	2	5	2	1	3	3	3	0	0	0	0	0	3	1	1	1	6	4	3	1	4	5	6	3	10	1	3	5	0	1	3	3	6	2	1	2	6	1
2147	4	3	4	3	3	8	3	4	3	1	4	5	1	5	2	7	6	0	0	0	0	0	0	3	3	2	6	8	2	2	2	3	3	3	4	3	1	1	4	2	4	3	5	4	3	3	3	2	4
2006	4	3	6	2	5	3	5	7	8	4	6	8	6	4	2	4	11	1	0	0	0	0	0	1	9	8	4	2	2	5	4	2	3	5	7	4	5	5	5	2	6	7	7	4	2	3	4	12	7
590	5	4	5	6	3	2	1	5	4	1	1	2	2	3	1	3	8	1	0	0	0	0	0	2	4	5	2	5	2	2	3	2	1	1	3	2	6	2	5	2	7	4	1	4	2	1	2	4	6
1424	4	5	7	1	3	4	5	3	1	4	5	7	5	7	0	1	6	8	0	0	0	0	0	1	3	5	6	6	7	4	5	6	1	1	4	3	2	3	3	6	4	1	3	3	0	0	1	3	5
521	2	5	5	2	3	6	3	3	7	6	2	1	2	4	0	5	2	0	0	0	0	0	0	5	5	1	2	4	3	2	3	1	0	4	3	4	3	5	5	2	4	0	2	2	3	2	1	2	7
612	4	5	3	4	4	2	4	8	4	3	3	4	3	1	1	0	3	3	0	0	0	0	0	1	2	1	2	7	1	3	3	3	0	2	1	7	5	2	3	0	3	0	1	4	1	1	1	5	4
694	2	0	1	0	4	0	0	2	1	1	0	2	4	1	0	1	0	2	0	0	0	0	0	0	3	2	1	3	1	1	2	1	1	0	0	0	1	3	0	2	1	2	2	1	3	3	1	0	3
1815	5	5	3	9	5	6	14	4	2	2	4	7	3	3	0	5	4	5	0	0	0	0	0	3	6	6	2	4	2	1	3	5	2	3	3	7	6	5	5	3	3	5	3	3	3	1	1	5	4
1177	1	6	5	1	2	6	1	4	2	5	2	2	4	5	0	4	2	1	0	0	0	0	0	1	3	2	0	3	1	6	1	7	0	8	4	2	2	2	1	3	7	2	4	3	2	0	2	5	3
617	3	6	8	8	4	2	2	6	4	3	5	2	7	5	2	4	7	4	0	0	0	0	0	1	4	5	8	3	4	2	2	7	2	4	1	5	1	4	1	6	3	1	5	3	1	3	3	3	6
274	3	5	6	4	3	3	3	11	3	3	9	5	3	2	2	4	8	3	0	0	0	0	0	3	5	8	4	5	0	6	3	3	3	6	5	11	2	3	2	3	12	7	8	5	5	1	6	7	2
258	5	6	2	8	5	2	5	4	4	5	6	6	6	1	3	3	2	3	0	0	0	0	0	4	6	4	4	4	1	7	7	4	1	4	3	5	5	4	3	4	5	4	5	3	4	4	3	2	3
248	5	7	5	6	2	6	6	1	3	8	7	9	3	5	1	3	4	6	0	0	0	0	0	4	5	5	2	6	2	8	1	4	3	4	3	3	4	1	4	3	8	2	3	6	6	1	7	2	8
319	7	5	3	5	4	7	5	10	6	2	6	3	2	2	1	4	5	2	0	0	0	0	0	2	7	10	5	4	3	1	10	7	2	5	6	2	0	3	3	4	5	6	3	7	6	6	2	5	9
263	1	1	6	5	3	3	3	4	1	5	4	5	2	0	1	1	3	1	0	0	0	0	0	0	2	0	4	6	0	3	3	0	2	5	3	3	3	2	4	0	2	2	1	3	2	1	1	4	3
282	2	2	7	7	1	5	1	4	8	3	3	4	0	1	1	2	2	1	0	0	0	0	0	1	8	5	0	4	6	2	6	1	2	5	5	3	6	4	2	1	4	2	4	4	1	1	6	2	1
348	7	8	8	2	3	3	4	5	9	4	6	4	4	8	3	6	2	3	0	0	0	0	0	2	6	9	5	8	3	5	6	4	3	14	6	2	6	5	2	1	6	1	9	2	6	3	7	8	4
267	7	1	6	4	3	3	4	7	3	2	9	5	5	5	2	1	6	2	0	0	0	0	0	0	5	5	2	7	3	3	3	1	3	2	5	6	3	2	5	4	8	3	2	4	4	1	5	6	8
337	6	3	11	6	8	4	9	6	6	3	4	2	5	2	4	3	5	4	0	0	0	0	0	3	6	9	4	9	6	1	5	3	4	4	5	5	3	7	10	1	4	3	6	2	5	8	3	4	2
227	6	5	5	4	3	4	10	6	1	5	3	7	1	4	6	2	6	1	0	0	0	0	0	3	8	6	5	6	4	4	10	3	5	6	4	1	10	4	4	4	2	4	4	3	6	1	6	7	6
205	2	4	5	5	4	6	9	3	4	4	3	9	2	5	1	3	9	1	0	0	0	0	0	1	6	7	7	5	2	2	10	5	1	1	4	2	3	2	8	3	6	4	5	5	3	1	4	2	7
234	3	2	10	2	3	3	3	5	3	5	2	1	6	2	3	2	2	0	0	0	0	0	0	0	4	5	8	8	3	2	3	2	2	3	1	2	4	3	3	4	5	2	3	4	1	1	2	3	1
200	1	7	1	5	3	3	2	6	3	5	4	1	2	5	5	4	9	2	0	0	0	0	0	2	3	12	6	2	1	2	4	7	1	4	3	3	3	5	1	3	4	2	5	1	4	5	7	1	2
276	4	2	4	5	3	5	5	4	2	0	5	6	0	3	3	1	2	2	0	0	0	0	0	3	5	8	3	2	4	4	3	2	3	0	4	5	3	1	4	2	3	5	6	4	2	2	4	6	6
406	5	2	5	5	1	5	1	2	4	0	6	9	0	2	0	1	2	4	0	0	0	0	0	2	5	6	4	2	1	3	3	1	1	7	10	5	2	2	0	2	2	1	3	4	1	0	2	6	4
348	6	7	6	4	7	1	10	6	5	5	6	4	3	8	4	7	7	1	0	0	0	0	0	2	3	4	2	7	7	5	6	5	3	9	4	5	3	7	2	7	3	3	2	3	7	5	5	8	3
1926	6	3	9	6	7	5	2	5	3	5	4	4	2	2	3	5	6	2	0	0	0	0	0	1	12	6	10	7	6	2	5	2	3	8	5	4	5	4	4	7	5	2	8	4	2	1	2	5	4
3085	4	7	10	3	2	4	11	2	7	3	7	8	2	6	6	1	5	2	0	0	0	0	0	4	5	3	2	2	1	2	0	4	3	4	6	4	5	3	2	0	2	4	1	5	3	1	2	2	0
884	3	2	8	2	3	2	6	4	5	3	4	2	1	4	2	3	3	0	0	0	0	0	0	0	4	5	3	4	2	5	2	0	2	3	1	3	7	3	2	5	5	2	1	4	1	1	7	6	5
264	3	3	4	2	1	2	4	2	3	5	9	6	3	0	3	3	6	5	0	0	0	0	0	1	3	5	5	3	3	5	4	5	3	2	5	5	3	3	3	1	3	2	2	3	2	1	4	3	3
333	4	4	2	2	2	4	1	4	3	3	5	3	5	3	2	3	0	2	0	0	0	0	0	3	3	3	7	7	3	4	0	1	2	3	6	4	2	4	6	3	2	2	1	1	6	1	1	5	5
289	2	4	5	0	3	5	2	4	4	2	5	4	3	4	1	2	2	2	0	0	0	0	0	4	3	3	6	4	5	3	2	6	1	7	5	5	2	4	5	0	6	3	3	3	2	1	1	2	6
168	3	5	3	3	0	8	7	4	5	3	4	2	1	2	1	3	1	4	0	0	0	0	0	2	4	4	4	3	6	0	5	3	2	5	0	0	2	2	4	2	6	1	0	4	4	1	2	2	3
294	1	6	2	3	2	3	1	3	4	2	1	2	3	3	5	4	5	1	0	0	0	0	0	2	6	9	5	9	2	3	1	5	5	6	6	5	2	7	3	2	5	1	4	2	3	2	0	2	3
237	7	1	2	5	1	3	0	5	2	4	3	3	2	3	1	4	2	1	0	0	0	0	0	0	6	3	1	7	2	1	6	3	1	2	6	2	3	6	3	4	4	2	4	2	3	4	2	2	1
221	4	8	3	7	7	5	3	2	3	2	4	0	4	6	1	3	2	4	0	0	0	0	0	2	7	8	4	4	2	8	3	2	2	4	4	8	5	8	5	1	1	1	5	3	7	4	5	6	1
281	8	6	5	4	3	2	7	6	4	2	7	2	4	0	1	3	3	3	0	0	0	0	0	0	8	9	4	4	5	3	7	6	2	8	0	6	6	3	2	2	8	3	4	6	5	1	3	2	8
267	0	2	5	2	1	2	5	1	1	2	3	4	2	3	3	1	1	0	0	0	0	0	0	2	2	5	1	2	3	1	0	8	1	1	2	2	2	0	2	1	1	2	3	4	1	1	4	2	1
400	3	3	5	8	6	3	4	2	2	10	7	1	5	2	2	5	6	1	0	0	0	0	0	1	6	4	5	5	2	3	3	6	0	1	4	2	5	5	3	2	6	1	4	5	3	4	4	5	1
361	3	2	8	2	2	3	2	2	1	2	1	5	1	4	3	2	0	3	0	0	0	0	0	0	2	2	0	6	2	3	2	2	0	5	2	2	0	3	3	1	3	1	2	1	4	1	3	1	1
662	3	4	5	3	3	8	6	2	4	2	3	4	4	5	3	5	6	3	0	0	0	0	0	0	3	6	2	1	4	2	1	7	3	1	3	7	2	9	3	4	4	6	2	3	1	1	6	5	4
1511	3	3	7	2	3	3	1	2	3	2	6	4	3	1	2	2	1	0	0	0	0	0	0	2	4	1	3	4	5	3	5	3	4	3	3	5	4	0	1	0	2	1	4	0	1	0	1	3	6
342	5	5	5	1	5	2	3	6	6	5	0	4	8	2	1	2	2	1	0	0	0	0	0	4	5	6	6	4	6	1	3	5	3	5	3	2	1	4	4	3	1	4	1	4	2	0	2	4	2
209	1	3	1	2	2	2	1	3	3	5	2	2	3	2	1	2	1	1	0	0	0	0	0	0	2	4	1	3	1	1	2	1	2	2	0	4	3	3	3	4	2	1	3	2	2	1	0	0	1
3840	4	1	1	3	2	3	3	4	3	1	5	2	2	2	2	0	2	1	0	0	0	0	0	1	0	4	4	3	1	5	2	2	1	4	1	5	3	0	3	0	2	1	4	2	2	2	1	4	1
769	3	5	2	1	1	2	1	8	6	3	7	3	0	2	2	1	2	0	0	0	0	0	0	0	3	4	8	2	5	1	5	5	2	6	1	3	3	5	2	2	8	3	0	2	2	5	1	5	6
799	1	1	5	2	5	5	3	1	1	1	5	2	5	3	3	3	3	0	0	0	0	0	0	5	2	3	2	3	1	4	2	0	1	5	1	2	2	2	3	1	2	0	1	4	2	1	1	1	2
3892	7	2	6	3	4	2	6	0	6	5	8	3	5	5	0	1	4	3	0	0	0	0	0	3	6	7	3	6	1	0	5	2	4	1	2	5	9	4	2	3	8	2	6	5	3	0	3	2	1
434	0	1	2	4	1	2	2	3	3	1	3	2	3	2	1	3	2	1	0	0	0	0	0	0	5	1	1	2	1	1	2	0	1	2	4	3	3	2	3	1	3	2	4	2	0	0	2	4	3
335	4	2	4	3	4	1	8	6	1	1	4	2	1	3	2	1	3	2	0	0	0	0	0	2	5	6	4	2	1	3	1	2	1	3	3	3	3	2	3	2	6	2	3	1	2	4	1	1	0
213	0	4	2	4	0	3	5	7	3	1	5	2	1	3	0	2	2	3	0	0	0	0	0	1	5	1	1	3	3	0	3	2	1	1	2	6	4	0	3	4	4	3	3	1	1	0	5	2	3
366	1	9	4	4	1	3	2	5	0	2	4	2	1	2	1	3	4	2	0	0	0	0	0	0	6	0	2	1	2	2	1	2	1	6	1	3	3	6	2	3	3	2	1	4	2	1	3	0	5
239	4	4	2	3	2	4	2	4	1	1	3	4	2	2	0	1	5	3	0	0	0	0	0	1	1	1	2	4	2	0	4	3	1	3	4	3	2	1	3	3	0	3	3	3	3	3	1	0	3
311	4	1	1	1	1	4	3	2	0	0	4	2	0	2	1	4	0	4	0	0	0	0	0	0	6	3	1	1	5	1	4	0	1	4	2	1	3	0	1	1	5	0	4	3	2	1	3	3	4
350	1	3	2	1	0	2	2	2	4	1	1	3	1	1	1	2	1	0	0	0	0	0	0	0	5	2	4	1	1	1	1	0	1	3	2	1	2	3	2	0	2	0	2	1	1	0	1	2	1
667	3	1	3	2	2	3	7	6	0	6	3	2	3	2	1	4	3	4	0	0	0	0	0	2	2	4	3	2	5	3	3	5	3	2	2	3	3	2	4	1	4	2	1	3	5	3	6	3	8
1392	5	9	3	1	4	2	4	4	2	0	2	2	1	7	3	1	5	2	0	0	0	0	0	1	3	1	3	4	2	2	7	2	0	6	4	5	3	3	4	1	3	5	3	0	2	1	3	2	7
1035	3	0	2	3	3	3	2	1	3	3	6	3	2	1	1	2	3	4	0	0	0	0	0	1	2	4	2	3	2	0	3	0	1	3	2	3	0	2	3	0	3	1	3	2	3	0	1	1	3
437	4	5	6	2	4	3	4	8	3	5	5	6	3	3	1	1	3	2	0	0	0	0	0	1	4	2	5	2	3	2	1	4	3	2	7	2	4	2	4	1	6	2	2	1	3	2	3	0	0
459	4	8	1	7	7	4	9	4	6	3	6	5	6	5	1	1	5	1	0	0	0	0	0	1	7	5	6	5	1	5	5	2	1	12	4	4	4	2	5	4	7	1	2	4	5	3	1	6	2
433	4	2	3	2	3	1	1	7	5	1	7	4	2	1	2	0	5	4	0	0	0	0	0	0	6	2	1	3	1	2	0	2	0	2	1	0	2	0	3	3	3	2	0	3	2	2	3	2	4
220	1	6	3	2	1	2	2	2	3	3	6	1	5	3	3	2	3	0	0	0	0	0	0	0	7	2	5	3	1	4	4	3	2	3	3	5	6	2	3	3	3	0	2	7	4	1	4	4	3
238	1	2	5	4	1	2	7	3	0	4	3	2	2	1	3	1	3	3	0	0	0	0	0	0	1	4	1	3	3	3	2	3	1	4	5	3	3	2	1	3	2	4	2	4	2	2	1	3	1
224	4	3	5	5	4	4	1	3	2	3	5	2	1	4	1	1	3	1	0	0	0	0	0	1	2	4	0	4	2	5	4	3	3	2	2	1	1	2	1	2	6	1	0	5	3	4	0	5	4
232	4	1	3	3	1	0	3	8	2	2	7	4	1	3	1	5	3	4	0	0	0	0	0	1	5	3	2	7	3	3	2	4	3	2	5	5	6	4	6	1	3	3	1	2	2	3	3	3	4
374	4	3	2	2	0	2	3	2	2	0	4	2	1	0	0	0	2	1	0	0	0	0	0	0	4	2	0	2	1	0	0	1	0	3	2	2	2	1	1	1	2	0	2	5	0	0	1	0	4
364	2	2	0	1	4	2	1	6	1	1	1	4	1	1	0	1	4	0	0	0	0	0	0	2	1	3	0	1	0	2	1	1	0	3	1	2	3	3	1	1	3	1	3	1	1	0	3	0	1
478	5	2	3	2	2	3	0	5	4	0	4	1	2	3	3	3	2	1	0	0	0	0	0	0	1	1	3	2	3	1	0	5	4	5	4	3	3	2	1	4	2	4	2	4	2	1	3	1	3
7833	2	2	4	3	1	0	5	8	4	3	3	2	1	3	1	5	1	3	0	0	0	0	0	3	4	7	8	2	1	2	2	1	4	4	6	2	3	4	2	1	4	7	1	0	2	1	2	4	1
584	2	0	5	2	2	2	0	9	4	0	3	3	1	3	2	3	3	2	0	0	0	0	0	2	4	4	2	3	2	3	3	2	8	1	2	9	5	2	3	4	1	7	1	3	3	0	4	4	4
379	6	1	5	2	2	3	3	1	3	0	1	0	2	2	1	1	2	3	0	0	0	0	0	1	2	7	2	1	1	0	2	0	0	2	1	4	0	0	2	1	7	1	0	1	1	1	6	4	0
285	3	2	1	2	2	0	1	1	1	3	1	1	1	0	1	1	1	1	0	0	0	0	0	0	1	4	1	2	1	1	1	1	1	1	1	3	1	0	0	3	2	0	0	1	2	2	0	3	1
274	2	1	3	1	0	0	2	2	3	2	3	0	3	1	0	2	3	6	0	0	0	0	0	2	2	6	6	3	5	3	3	0	1	4	0	5	2	0	2	1	4	2	2	1	1	2	3	2	3
262	3	4	1	2	3	3	3	2	2	1	2	4	2	4	4	0	5	3	0	0	0	0	0	1	2	2	3	1	4	2	2	2	3	5	2	1	5	3	1	0	4	2	0	1	2	1	4	3	2
221	0	3	1	3	2	6	4	1	3	3	3	4	2	1	0	2	6	1	0	0	0	0	0	0	3	5	3	1	2	1	2	2	2	3	2	3	5	0	4	0	6	1	1	3	3	0	1	3	2
194	1	3	0	1	2	5	6	4	3	5	2	1	1	0	1	2	1	1	1	0	0	0	0	1	4	1	0	3	2	0	1	0	0	2	3	3	0	2	3	0	3	1	2	2	1	1	3	2	2
248	9	4	6	2	1	1	6	4	4	5	4	6	0	1	3	3	3	1	0	0	0	0	0	0	1	0	6	1	5	3	5	3	2	2	3	4	3	2	2	1	1	7	3	0	2	2	1	3	3
270	1	4	1	3	3	4	0	2	1	5	4	3	1	1	5	4	5	0	0	0	0	0	0	4	6	3	1	5	3	1	2	2	2	5	3	0	2	2	4	2	4	3	3	4	1	3	2	2	5
212	5	4	4	2	3	4	2	2	3	2	5	1	1	5	2	3	2	2	0	0	0	0	0	0	2	1	4	2	2	1	2	3	1	1	3	2	5	2	1	2	3	1	1	2	2	1	3	5	1
219	4	2	2	3	3	2	4	2	2	1	3	1	2	1	2	3	2	1	0	0	0	0	0	1	3	2	3	6	5	3	1	4	2	4	2	5	3	2	1	3	3	2	1	1	2	1	2	6	1
492	3	4	3	5	4	1	7	1	5	6	5	2	4	1	1	3	4	6	0	0	0	0	0	3	4	4	2	3	6	4	5	2	3	1	3	7	3	4	7	4	4	3	4	6	2	1	2	1	3
470	3	5	3	7	3	3	5	3	3	6	6	2	1	5	0	0	5	0	0	0	0	0	0	2	1	1	0	1	2	3	1	2	1	5	2	7	2	4	4	2	3	1	4	0	3	4	3	3	3
320	6	4	4	3	2	2	2	9	6	4	3	2	0	3	2	3	1	2	0	0	0	0	0	1	5	5	5	4	3	5	3	1	2	2	4	4	1	6	1	0	4	4	1	4	4	2	1	2	2
293	2	5	6	2	6	1	4	4	1	3	2	5	3	2	1	3	2	4	0	0	0	0	0	2	5	4	4	3	2	1	4	5	3	4	0	5	8	3	0	1	3	3	4	0	1	0	5	3	2
542	1	2	2	2	0	1	1	1	2	4	5	1	1	0	2	3	5	0	0	0	0	0	0	3	5	2	6	1	2	3	3	4	1	1	3	2	5	1	3	4	4	0	1	5	1	0	4	4	3
2089	3	4	3	3	5	0	4	5	2	3	7	2	2	4	1	3	3	2	0	0	0	0	0	1	3	3	6	2	2	3	2	4	0	4	2	2	2	6	1	0	1	3	3	0	2	3	5	2	3
337	3	4	5	1	0	3	2	6	3	0	3	1	0	3	1	2	3	1	0	0	0	0	0	2	4	4	0	5	3	1	4	0	1	3	5	5	1	2	3	0	6	1	3	0	2	1	2	2	1
232	1	4	1	2	2	4	1	2	2	3	4	2	0	0	0	5	2	0	0	0	0	0	0	1	2	1	5	3	2	3	2	1	0	0	2	2	5	1	2	1	1	1	3	0	1	5	1	1	1
1514	3	4	2	4	4	5	5	2	7	2	4	2	1	3	1	1	1	3	0	0	0	0	0	1	6	7	1	5	5	2	2	1	0	7	2	5	0	1	3	2	2	2	6	1	4	2	2	1	4
11373	2	3	4	2	1	4	3	1	1	2	5	2	1	1	1	2	5	2	0	0	0	0	0	0	5	3	2	4	1	2	2	3	2	3	1	4	1	1	1	3	4	4	4	4	1	1	2	1	2
1802	4	5	1	6	2	1	0	5	2	1	5	2	2	1	4	3	3	0	0	0	0	0	0	0	5	8	3	4	3	0	0	3	1	2	2	1	1	1	1	5	2	2	3	1	1	2	7	3	6
411	7	9	8	4	3	0	6	6	3	1	4	3	3	3	2	1	7	5	0	0	0	0	0	4	1	4	2	5	2	1	1	4	1	2	3	2	5	3	3	2	2	4	4	2	3	0	3	2	7
512	3	2	5	4	1	2	3	4	6	1	1	3	1	1	1	2	4	4	0	0	0	0	0	1	1	3	3	7	4	1	1	1	2	5	1	2	3	0	4	0	1	0	2	0	1	1	3	4	3
888	0	5	4	3	2	5	2	4	3	4	3	3	4	6	3	4	2	2	0	0	0	0	0	2	2	3	3	2	4	3	3	1	0	3	2	2	4	5	2	3	2	2	1	1	1	1	4	4	0
4170	7	6	4	4	3	3	1	5	1	0	3	8	4	4	2	4	3	3	0	0	0	0	0	1	6	7	2	4	1	2	5	3	2	7	3	4	5	4	3	2	5	3	2	3	1	0	0	3	1
59805	6	3	4	3	5	2	4	6	4	2	7	1	1	0	4	3	4	3	0	0	0	0	0	0	5	4	2	2	1	2	5	3	3	4	6	3	1	4	3	3	4	1	3	4	2	1	2	5	4
27270	4	6	1	0	2	6	7	2	2	6	3	6	1	5	3	4	7	6	0	0	0	0	0	0	2	6	6	5	2	3	2	1	2	5	3	5	6	3	2	2	4	3	4	2	1	1	2	3	2
17852	2	5	4	0	2	2	2	2	0	1	7	4	4	1	1	2	5	2	0	0	0	0	0	0	2	4	7	0	2	2	1	1	2	4	0	2	5	4	2	2	3	2	2	2	4	0	1	3	1
7668	3	1	6	4	5	3	10	2	2	1	1	3	0	5	2	4	0	7	0	0	0	0	0	2	6	2	1	3	0	2	3	4	1	5	2	2	3	8	2	4	3	1	3	3	1	2	3	2	3
1267	3	3	3	4	0	3	2	5	1	0	4	4	1	4	3	3	5	1	0	0	0	0	0	0	6	3	5	2	1	1	4	1	2	2	4	1	2	1	2	0	1	3	1	5	3	3	3	3	2
274	1	3	3	3	2	0	4	1	5	0	2	0	4	2	2	0	4	1	0	0	0	0	0	2	1	2	3	5	6	1	1	1	3	1	3	2	3	1	0	1	1	2	1	1	2	1	0	3	0
251	2	3	2	4	3	5	3	3	3	2	0	2	4	1	2	2	2	0	0	0	0	0	0	2	2	4	4	8	0	1	1	2	2	4	3	7	3	2	2	0	1	4	3	3	3	1	2	2	5
235	1	4	4	4	1	2	2	3	2	3	3	3	4	3	2	5	2	2	0	0	0	0	0	1	3	2	7	3	1	1	1	1	2	2	2	5	4	4	1	1	4	4	7	4	3	2	3	3	0
614	3	1	2	1	1	4	1	1	5	2	2	3	1	3	1	4	3	0	0	0	0	0	0	1	2	5	5	2	0	2	0	2	0	0	2	4	4	2	0	0	3	0	2	2	0	1	2	3	0
283	1	2	8	2	3	1	2	2	0	0	4	3	2	3	6	4	3	2	0	0	0	0	0	0	3	2	2	1	3	2	2	1	2	5	3	2	2	5	2	1	1	1	2	2	2	1	3	1	3
287	1	3	2	2	6	7	5	5	1	2	4	5	3	4	0	4	3	3	0	0	0	0	0	3	3	0	5	3	4	0	2	7	1	2	2	3	6	2	2	4	3	6	6	3	4	5	0	4	2
247	2	2	3	5	1	1	3	2	1	3	3	5	2	1	3	1	5	8	0	0	0	0	0	0	3	2	3	1	3	3	0	2	1	2	0	0	2	1	0	2	4	1	1	3	0	0	2	1	1
303	2	1	1	3	2	1	4	2	4	1	2	2	3	5	0	2	3	0	0	0	0	0	0	1	3	1	2	1	0	4	1	3	2	1	1	3	2	5	1	0	2	3	3	5	0	0	3	2	2
303	6	2	2	5	5	4	5	7	2	1	2	3	2	5	1	1	4	2	0	0	0	0	0	0	5	3	5	2	3	2	3	0	0	1	3	4	5	3	1	1	3	0	4	1	4	1	0	5	2
455	2	10	3	1	9	1	4	3	4	3	7	4	2	2	0	0	1	2	0	0	0	0	0	4	4	2	0	6	6	8	4	2	2	3	3	1	4	2	2	2	2	1	2	2	2	0	2	3	3
272	2	1	5	1	9	3	5	5	4	4	8	2	1	3	2	0	2	3	0	0	0	0	0	0	5	6	2	3	1	2	1	3	1	3	2	4	2	2	2	3	3	2	1	0	1	0	1	4	2
224	3	8	3	4	0	6	4	4	0	0	2	4	2	1	0	4	3	3	0	0	0	0	0	1	3	5	4	2	2	2	2	1	4	1	4	1	3	6	2	2	4	2	0	5	3	2	2	1	3
419	2	4	0	4	2	3	1	7	6	2	5	1	1	3	1	5	4	0	0	0	0	0	0	0	6	6	3	2	4	1	4	3	4	1	5	3	4	9	3	1	3	1	4	5	1	2	3	2	4
1475	4	4	4	1	3	3	6	7	6	5	6	2	0	5	4	3	4	1	0	0	0	0	0	1	2	3	5	4	4	2	0	1	4	0	3	2	5	1	1	0	3	1	2	1	2	5	2	4	4
299	0	4	3	2	2	3	1	2	2	2	2	0	0	0	1	1	4	0	0	0	0	0	0	0	4	2	1	1	0	1	2	2	2	3	2	3	1	2	1	0	4	0	1	5	2	1	2	6	1
221	2	5	3	7	4	4	3	3	3	5	4	2	2	5	0	3	7	0	0	0	0	0	0	2	4	3	4	2	2	0	2	3	1	4	3	6	1	3	2	0	1	2	2	4	5	0	3	2	2
204	1	3	3	5	0	4	3	5	2	3	3	2	2	5	2	7	3	2	0	0	0	0	0	2	3	5	4	4	1	5	0	3	1	4	7	4	5	1	0	2	7	6	8	2	4	3	2	1	3
236	4	1	3	4	2	4	1	6	1	2	6	4	2	2	1	3	2	4	0	0	0	0	0	2	3	3	4	4	1	1	1	3	0	2	3	5	2	3	2	4	1	4	2	1	3	1	0	4	1
481	2	1	2	4	0	2	2	6	3	1	6	5	0	2	3	1	3	1	0	0	0	0	0	0	4	3	3	6	3	7	2	0	1	3	3	1	1	1	0	2	1	0	0	3	3	3	5	3	2
364	2	4	2	5	5	2	3	1	3	2	2	5	1	3	0	1	4	2	0	0	0	0	0	0	2	2	1	2	0	1	0	0	1	3	2	3	3	1	2	0	5	2	1	4	4	0	2	4	1
2431	3	2	4	2	5	2	3	3	2	2	4	1	0	0	0	1	1	2	0	0	0	0	0	0	5	2	1	0	5	1	0	4	0	0	3	4	1	3	1	2	1	0	1	1	2	0	1	2	5
662	2	3	4	3	5	7	1	4	3	3	7	4	0	3	2	0	3	1	0	0	0	0	0	3	6	2	0	4	0	1	2	2	1	4	1	1	1	1	1	0	1	1	4	2	0	0	0	0	3
200	2	3	1	7	4	3	1	6	2	1	5	2	0	1	0	2	2	1	0	0	0	0	0	1	4	5	2	3	4	3	1	1	1	4	1	3	1	2	1	1	2	4	6	2	0	0	1	5	1
280	3	1	3	1	0	0	2	0	2	1	1	1	1	1	1	1	2	1	0	0	0	0	0	2	3	3	3	0	4	1	2	1	0	0	0	3	2	1	1	8	2	2	2	2	2	2	3	3	1
569	2	4	2	2	2	4	2	2	0	2	2	1	4	0	2	1	2	1	0	0	0	0	0	2	2	1	1	3	1	2	2	0	0	1	2	1	2	1	0	0	1	0	0	1	3	0	1	3	1
693	1	3	3	3	1	2	2	2	2	4	6	1	2	5	4	2	1	2	0	0	0	0	0	4	3	3	3	5	2	5	3	5	2	1	4	3	1	1	1	2	1	1	4	1	2	0	3	2	4
420	1	2	4	2	2	4	2	1	4	2	3	3	3	1	1	2	1	2	0	0	0	0	0	1	3	6	3	0	2	1	1	3	1	2	2	2	1	1	1	1	2	0	1	1	0	2	0	1	3
584	2	0	1	4	1	0	3	3	1	1	1	1	2	3	0	5	6	2	0	0	0	0	0	1	3	1	4	4	1	1	2	1	2	1	4	1	2	2	2	0	1	1	1	2	4	3	2	1	0
359	5	6	4	3	2	4	6	2	2	1	6	5	2	3	2	4	2	4	0	0	0	0	0	3	6	6	4	1	1	3	1	0	0	2	1	1	2	4	1	4	4	1	2	3	5	2	2	3	3
220	2	3	3	2	3	4	6	5	2	0	4	4	2	2	5	2	1	1	0	0	0	0	0	2	2	7	2	2	1	2	0	1	3	2	4	1	2	2	0	4	2	5	0	0	3	2	0	2	1
1178	4	3	1	1	1	2	0	2	4	3	6	0	1	1	1	0	1	1	0	0	0	0	0	1	1	3	2	2	0	3	4	2	0	2	2	3	0	1	3	2	1	1	5	5	4	1	0	2	5
2946	2	3	3	4	4	2	2	2	1	2	4	2	1	3	3	1	4	1	0	0	0	0	0	1	1	1	2	2	2	1	3	2	2	3	1	3	2	1	1	0	8	1	1	2	2	1	0	3	1
535	4	1	0	1	1	0	1	3	2	0	3	0	1	0	0	0	3	1	0	0	0	0	0	1	0	1	0	2	0	0	0	1	0	0	0	2	4	1	1	1	0	0	0	2	2	0	1	2	1
235	1	3	1	1	2	2	0	1	3	3	2	5	1	4	1	2	1	0	0	0	0	0	0	1	6	3	1	1	0	0	1	5	5	0	4	3	2	1	1	2	3	3	1	3	0	1	3	4	4
311	1	0	2	0	1	2	1	2	1	1	1	5	1	1	2	1	3	2	0	0	0	0	0	2	2	4	0	1	1	1	2	3	1	1	3	2	3	3	1	2	3	4	1	3	2	0	4	3	2
209	2	2	2	0	1	3	2	1	0	2	5	3	2	1	2	1	2	1	0	0	0	0	0	0	4	1	3	2	1	0	1	0	1	1	4	3	1	0	1	0	2	1	2	3	0	0	3	1	3
229	3	4	3	1	3	2	3	1	0	3	1	4	1	5	2	1	2	1	0	0	0	0	0	3	3	4	4	4	2	3	1	2	0	3	2	3	2	1	2	0	2	0	2	4	2	1	2	1	3
282	2	2	5	5	2	2	1	2	2	1	5	5	1	3	2	0	2	1	0	0	0	0	0	0	1	5	1	1	3	1	3	3	3	2	3	4	3	0	4	5	3	1	4	3	2	2	4	3	3
383	5	2	3	4	2	0	1	4	3	3	5	1	2	1	2	0	3	3	0	0	0	0	0	1	2	3	2	2	1	0	1	3	2	2	1	1	1	3	2	3	2	2	1	5	0	1	5	0	2
488	5	4	0	3	0	2	2	4	5	2	4	1	2	3	0	1	4	1	0	0	0	0	0	0	2	2	4	6	3	1	4	1	0	2	3	3	0	1	2	3	2	1	0	2	0	0	2	4	3
416	3	4	8	0	3	4	1	2	2	1	3	1	2	3	0	2	5	2	0	0	0	0	0	0	2	3	2	4	0	1	1	2	4	1	1	0	2	2	2	0	1	1	3	2	1	0	3	2	4
553	3	7	2	2	4	5	4	6	8	2	2	3	5	4	1	2	1	2	0	0	0	0	0	1	4	2	4	7	2	2	5	5	5	0	6	7	5	7	3	4	2	1	5	5	4	0	2	1	4
1067	3	1	4	1	2	2	7	4	4	3	0	2	3	5	1	1	7	2	0	0	0	0	0	0	1	5	4	3	1	1	0	1	0	5	1	1	0	1	4	2	3	2	5	2	1	1	1	3	1
271	5	4	4	0	3	0	6	3	3	3	3	4	1	0	1	3	3	2	0	0	0	0	0	3	4	5	4	3	3	0	3	0	1	6	1	0	3	3	1	1	3	3	4	4	4	1	1	3	2
167	3	4	3	2	0	7	1	5	7	1	2	3	7	3	2	7	2	1	0	0	0	0	0	0	5	2	3	4	5	1	2	1	1	2	3	3	2	4	6	1	3	4	0	1	3	0	4	1	3
225	2	2	0	1	2	0	1	4	1	0	7	3	1	0	0	2	0	2	0	0	0	0	0	2	2	2	0	5	0	2	0	1	0	2	1	5	1	2	2	0	2	1	3	2	0	0	1	1	1
761	1	3	3	3	4	2	2	4	8	2	6	2	3	1	2	3	6	3	0	0	0	0	0	0	3	0	1	2	6	2	2	3	0	3	1	4	1	1	0	2	3	3	3	1	5	3	4	4	5
320	2	5	2	5	1	2	3	1	2	5	7	2	4	3	0	1	3	2	0	0	0	0	0	1	4	5	2	2	1	1	3	5	0	2	2	3	5	1	0	6	7	0	1	1	1	3	0	1	1
237	0	8	3	4	5	1	3	3	3	4	3	1	1	1	4	1	1	2	0	0	0	0	0	1	1	3	3	6	1	3	0	3	2	0	2	5	3	2	0	3	2	2	2	2	3	2	2	3	5
182	6	3	6	2	0	1	3	5	5	1	5	2	3	4	2	2	4	2	0	0	0	0	0	1	3	2	2	4	3	5	4	3	1	3	4	6	1	4	3	0	3	3	3	4	1	2	2	2	3
229	2	2	4	2	2	4	3	1	1	2	3	4	3	8	2	4	1	2	0	0	0	0	0	0	3	3	3	2	2	1	0	2	4	3	1	2	5	5	3	2	6	4	3	1	1	1	1	0	1
327	0	3	0	0	1	5	3	2	2	1	0	3	1	1	0	1	1	1	0	0	0	0	0	1	4	3	2	1	2	1	3	1	4	4	2	1	1	2	1	1	0	4	3	1	2	0	1	5	2
209	1	5	4	4	0	4	3	3	5	1	0	0	2	2	1	1	3	5	0	0	0	0	0	0	0	3	3	5	3	0	0	1	2	4	3	1	3	5	2	1	1	0	2	1	4	1	3	2	0
220	1	3	3	1	3	1	2	2	1	3	3	5	3	1	1	1	5	1	0	0	0	0	0	0	2	5	1	3	1	0	0	2	3	3	1	1	3	5	3	0	2	0	4	3	3	1	1	3	2
353	3	5	2	2	4	0	5	4	3	5	6	1	4	4	1	1	3	3	0	0	0	0	0	1	1	4	1	5	2	1	3	2	1	3	1	1	1	0	4	1	2	2	2	1	4	4	3	1	4
279	3	2	1	1	2	4	4	2	2	4	0	3	2	3	1	1	1	1	0	0	0	0	0	2	1	3	1	3	3	1	3	1	1	5	2	3	1	5	3	1	2	1	2	1	0	1	0	2	4
232	3	1	0	2	1	4	1	1	2	3	4	1	2	3	0	2	3	0	0	0	0	0	0	1	0	1	2	1	0	1	2	3	1	1	1	3	3	2	2	1	3	1	2	0	3	2	5	1	2
206	0	1	0	2	0	3	4	0	5	1	0	6	2	1	0	1	0	0	0	0	0	0	0	0	2	0	2	4	3	0	1	2	1	2	2	1	1	2	1	2	2	1	0	4	1	0	1	3	2
308	3	3	1	1	3	1	3	2	0	3	5	0	3	2	0	6	1	2	0	0	0	0	0	1	4	3	2	10	1	1	4	0	1	1	1	1	3	3	2	3	2	0	2	0	1	1	2	5	1
287	3	2	3	4	5	3	2	4	1	0	3	4	3	5	5	4	9	2	0	0	0	0	0	1	5	3	5	4	3	2	1	2	1	5	5	2	3	3	3	2	3	4	4	5	2	2	4	1	4
262	2	4	5	2	2	0	3	5	4	1	4	4	1	4	1	2	0	2	0	0	0	0	0	1	3	6	2	2	4	4	0	3	1	3	0	5	1	3	2	2	1	0	2	2	6	2	4	3	2
258	4	2	2	4	1	6	5	1	1	0	5	2	1	0	4	1	3	2	0	0	0	0	0	1	9	5	2	8	2	3	7	1	3	3	3	1	3	3	0	0	4	3	1	1	4	4	3	1	4
379	2	1	3	1	2	0	1	3	4	1	4	1	0	1	1	1	4	2	0	0	0	0	0	0	1	2	2	3	2	0	2	2	4	0	0	2	1	3	1	1	4	1	2	1	1	1	0	0	2
383	1	1	2	1	2	6	3	5	2	2	4	1	0	4	2	2	2	3	0	0	0	0	0	0	3	3	5	1	5	2	4	6	2	4	2	3	3	4	1	4	4	3	2	3	4	1	3	3	4
328	2	4	3	1	3	5	1	5	4	3	5	4	2	2	0	2	2	4	0	0	0	0	0	2	5	3	1	0	1	2	1	3	3	1	1	3	4	3	2	1	2	3	2	0	1	4	5	0	1
228	2	2	3	4	4	3	0	2	5	1	3	3	2	2	0	1	3	1	0	0	0	0	0	1	5	3	4	2	2	1	1	0	2	7	2	0	2	0	3	3	3	0	4	2	2	2	1	0	1
295	5	3	1	1	4	2	3	5	3	2	1	3	2	1	0	5	2	2	0	0	0	0	0	2	4	1	4	5	2	0	5	4	1	3	6	4	4	7	3	3	4	0	4	3	1	2	3	3	7
220	2	5	3	4	1	0	0	4	1	4	4	1	1	2	1	4	4	2	0	0	0	0	0	0	3	4	3	2	2	1	4	3	1	2	1	1	3	2	1	2	3	4	1	1	0	3	2	4	3
206	1	3	1	0	2	2	1	3	2	0	3	6	2	2	0	1	4	1	0	0	0	0	0	2	1	2	1	1	2	1	1	0	0	5	1	4	4	3	2	1	2	1	3	2	2	1	2	2	0
246	2	3	3	1	3	2	2	1	1	2	2	4	1	3	2	1	0	3	0	0	0	0	0	0	5	5	3	1	2	5	0	3	1	3	0	3	1	2	3	0	3	2	2	4	0	2	1	0	3
231	0	5	3	3	3	1	4	2	5	1	1	3	0	1	1	1	5	3	0	0	0	0	0	0	4	4	0	3	2	1	1	1	1	2	2	3	2	0	4	0	4	2	1	3	3	2	0	0	1
197	4	2	5	6	3	1	3	4	3	2	5	5	2	4	2	5	4	1	0	0	0	0	0	3	3	5	3	3	2	3	2	1	1	3	7	3	7	1	3	2	4	1	3	3	4	0	2	2	3
271	0	0	1	6	1	5	4	2	4	2	3	2	1	2	1	2	3	2	0	0	0	0	0	0	1	5	4	2	2	0	1	4	1	2	0	1	1	1	4	4	5	0	1	2	1	0	1	1	2
418	2	2	2	6	0	1	2	2	0	1	3	0	0	4	2	1	6	1	0	0	0	0	0	0	5	3	1	5	3	0	1	2	0	1	0	2	3	2	2	1	0	1	0	4	1	3	3	5	2
616	0	0	4	4	2	4	4	3	5	2	1	3	0	2	0	1	0	4	0	0	0	0	0	0	3	3	1	3	2	2	3	0	3	3	3	3	2	1	1	5	2	2	2	1	1	2	1	1	4
387	2	4	4	0	2	3	4	2	1	2	2	4	5	0	2	0	2	0	0	0	0	0	0	0	1	4	3	2	3	3	1	2	2	3	5	4	4	3	3	0	4	4	1	1	2	1	1	8	0
1025	1	3	5	4	0	1	2	1	2	4	5	6	2	1	1	0	3	0	0	0	0	0	0	2	2	1	4	4	2	5	6	1	2	5	4	1	3	2	1	2	6	1	2	2	0	1	0	1	4
1180	2	1	0	5	5	2	4	5	4	2	4	3	3	2	1	2	5	0	0	0	0	0	0	1	1	6	2	2	3	0	1	1	2	2	2	1	7	1	0	0	4	2	1	3	2	1	6	0	3
1098	1	1	1	1	1	1	2	0	0	2	1	1	3	0	0	0	1	3	0	0	0	0	0	2	1	1	2	2	0	1	2	1	2	0	2	3	2	2	1	1	3	0	1	4	0	1	3	1	2
929	1	4	4	3	2	2	2	3	3	2	5	4	2	1	0	2	4	2	0	0	0	0	0	0	4	2	4	3	2	2	3	2	2	1	1	3	3	5	1	2	2	2	3	1	2	0	3	2	2
342	3	9	2	4	5	2	5	0	6	4	2	8	4	2	0	2	6	1	0	0	0	0	0	0	6	3	2	3	3	3	6	3	2	3	2	4	2	3	4	1	1	4	1	3	5	1	1	8	3
310	2	3	1	2	5	4	2	1	5	3	0	2	1	1	5	3	2	0	0	0	0	0	0	1	2	1	0	2	0	1	1	1	0	0	1	1	1	1	2	2	1	2	2	2	0	1	2	7	0
367	2	4	0	0	3	2	3	1	1	3	2	6	3	1	5	4	0	2	0	0	0	0	0	2	2	4	2	3	2	4	1	1	1	2	3	1	2	3	2	1	3	5	2	1	1	3	2	3	2
298	0	4	0	4	2	4	1	0	2	4	5	3	1	2	0	0	1	0	0	0	0	0	0	1	0	3	2	0	2	1	1	1	0	3	3	5	2	2	2	1	2	0	0	3	2	0	1	2	0
237	1	3	4	1	2	3	4	4	3	3	2	0	1	1	1	5	1	0	0	0	0	0	0	1	2	4	3	4	2	4	1	2	1	0	1	4	5	6	1	0	1	1	3	3	0	2	1	2	2
449	1	3	3	1	3	3	1	4	3	3	4	3	2	3	1	1	2	1	0	0	0	0	0	1	2	2	1	4	1	5	3	3	3	0	3	4	2	5	3	3	2	1	2	5	2	1	3	3	1
634	2	3	3	2	2	3	1	6	1	1	2	2	1	3	2	1	3	2	0	0	0	0	0	2	4	2	3	4	2	1	1	0	1	2	4	2	2	2	1	2	1	1	3	4	2	1	1	0	2
390	1	3	3	2	2	2	2	0	2	1	2	1	3	1	0	2	1	0	0	0	0	0	0	0	2	2	0	2	0	2	1	1	2	5	1	3	0	2	2	0	0	4	2	3	0	1	0	0	2
347	0	0	1	3	1	3	2	1	5	3	3	3	0	1	0	1	4	1	0	0	0	0	0	1	2	3	0	3	0	1	3	2	0	3	0	3	0	0	1	0	2	2	1	1	3	1	2	5	2
445	3	3	1	4	5	0	1	3	2	3	1	6	3	2	0	2	3	1	0	0	0	0	0	2	2	3	2	2	1	0	1	0	2	0	1	5	2	0	2	1	2	1	1	3	3	0	3	1	2
386	4	1	0	2	1	3	0	2	3	2	3	5	3	2	1	3	3	1	0	0	0	0	0	1	4	3	3	1	2	3	0	1	3	5	2	3	4	3	0	1	0	2	2	2	3	1	4	2	3
410	1	0	1	0	1	0	1	0	1	1	0	1	0	2	0	0	0	0	0	0	0	0	0	0	1	2	0	0	1	2	1	0	0	3	1	1	2	0	0	1	0	2	0	1	1	1	0	0	0
240	4	2	1	2	2	1	1	3	1	2	5	2	2	0	1	4	5	3	0	0	0	0	0	1	3	4	2	2	2	1	2	3	0	3	3	3	5	3	2	2	1	5	2	4	1	0	2	2	2
159	2	1	2	2	2	0	4	4	1	0	6	0	2	2	0	0	1	1	0	0	0	0	0	0	4	2	1	2	1	1	3	1	1	1	1	2	3	2	2	2	3	1	1	1	0	0	0	2	0
134	2	3	4	0	1	2	5	3	6	0	2	3	1	3	1	1	1	1	0	0	0	0	0	1	1	2	0	4	1	2	3	0	1	2	1	3	2	1	0	0	2	0	2	1	3	1	3	1	3
169	1	4	3	3	2	1	6	0	2	3	0	3	3	1	2	1	6	3	0	0	0	0	0	1	2	3	2	3	1	2	2	2	2	2	1	4	3	4	5	2	1	3	2	1	3	0	1	4	0
360	1	2	6	2	2	2	2	2	0	3	1	2	1	3	1	1	2	0	0	0	0	0	0	1	2	0	5	0	1	1	1	1	0	2	2	5	2	5	3	2	1	0	1	1	0	0	0	0	4
1079	2	6	1	1	3	4	3	1	7	0	2	4	3	0	1	0	3	3	0	0	0	0	0	0	6	2	3	3	2	1	2	5	0	2	2	2	3	4	3	2	6	1	1	1	0	1	2	4	0
212	1	3	3	5	3	1	1	2	4	1	0	1	1	1	1	3	2	0	0	0	0	0	0	1	4	4	3	2	3	2	1	2	2	5	4	3	1	1	4	1	5	1	1	1	2	0	1	2	1
1034	6	3	2	5	3	0	1	4	3	1	2	7	0	3	1	2	3	0	0	0	0	0	0	0	4	6	4	3	1	4	2	2	3	1	5	4	0	1	4	4	2	2	1	2	2	1	1	1	1
810	3	3	0	2	2	0	1	3	4	4	3	0	2	2	1	1	3	3	0	0	0	0	0	2	1	4	1	1	2	1	5	3	4	3	1	2	5	3	3	0	2	0	1	1	2	0	0	1	1
345	1	2	1	3	1	0	1	1	3	5	0	3	3	2	1	1	2	4	0	0	0	0	0	2	1	3	4	4	2	1	2	0	1	5	2	3	1	1	2	0	1	0	1	3	2	0	2	0	1
160	3	1	1	1	1	1	3	3	0	2	4	3	1	0	1	0	0	3	0	0	0	0	0	0	2	4	1	1	1	0	1	2	1	2	0	2	0	0	1	1	0	2	1	1	1	1	4	2	2
373	3	3	4	2	2	2	3	2	3	4	0	1	2	5	1	5	0	3	0	0	0	0	0	1	3	5	1	3	1	2	4	2	3	3	2	0	3	2	1	2	3	4	2	3	0	1	0	4	2
413	2	0	2	2	2	1	1	2	0	2	2	0	0	1	4	3	5	0	0	0	0	0	0	1	4	3	1	1	3	3	3	1	3	2	0	0	6	1	0	5	4	1	2	1	1	1	1	5	3
481	1	0	2	3	0	3	3	1	4	0	1	1	1	2	1	2	4	1	0	0	0	0	0	0	2	2	1	2	0	4	3	1	1	1	2	1	3	3	2	1	2	3	1	3	3	2	1	2	1
523	1	1	1	4	1	2	1	1	7	0	2	4	1	3	1	3	5	1	0	0	0	0	0	2	0	4	1	5	0	1	2	1	2	1	0	4	1	2	0	3	0	1	2	2	1	0	1	2	2
413	2	1	4	1	0	4	0	4	3	0	3	1	0	1	2	1	2	0	0	0	0	0	0	1	1	1	1	3	2	0	2	1	0	2	1	3	2	3	0	2	2	0	1	0	1	1	2	0	2
1905	2	1	1	1	3	1	2	5	2	2	2	3	2	1	1	0	1	1	0	0	0	0	0	0	7	2	2	4	1	3	2	1	1	5	1	2	4	0	2	0	1	2	2	1	3	1	2	2	3
866	2	6	1	3	1	3	2	2	1	4	4	1	2	3	3	0	3	2	0	0	0	0	0	0	2	1	3	1	2	5	0	2	0	3	1	2	3	0	2	0	0	0	3	1	0	1	1	6	2
1836	2	4	4	1	4	4	2	4	0	5	2	0	1	2	0	1	3	1	0	0	0	0	0	1	5	5	7	4	0	4	0	1	2	6	3	1	1	2	2	0	8	2	2	1	4	1	2	4	1
1081	2	1	0	0	2	1	1	2	3	1	6	0	0	1	0	1	1	0	0	0	0	0	0	0	0	1	1	0	0	0	0	0	2	2	1	1	1	1	1	1	1	1	1	1	0	1	1	0	1
1251	1	1	1	2	3	2	1	4	3	3	3	4	3	2	3	2	3	3	0	0	0	0	0	1	2	1	2	4	0	5	3	2	1	2	1	3	1	1	4	6	1	3	2	2	3	0	3	1	1
606	5	1	0	1	1	1	1	4	0	1	2	2	0	2	0	3	1	2	0	0	0	0	0	0	2	2	2	3	1	2	2	2	0	2	1	2	0	2	0	2	0	0	2	1	0	0	1	0	0
521	3	1	1	3	4	2	1	1	2	3	3	2	2	2	3	4	1	0	0	0	0	0	0	1	1	3	3	2	5	1	2	0	1	0	1	1	1	2	1	2	4	2	2	1	0	2	4	1	1
560	3	2	1	3	2	2	4	6	3	1	2	3	1	3	2	0	6	3	0	0	0	0	0	0	4	6	2	3	2	4	2	0	2	1	2	3	3	1	2	2	3	1	0	0	0	1	0	0	3
449	3	2	2	2	1	2	2	4	0	3	3	2	0	0	0	1	0	1	0	0	0	0	0	0	3	4	2	0	2	0	3	1	1	2	1	1	1	1	2	1	3	3	0	1	0	2	4	1	1
5124	1	2	1	1	1	2	2	1	0	3	3	2	1	2	1	2	0	1	0	0	0	0	0	2	5	2	0	1	4	2	4	3	0	3	2	2	1	4	3	6	4	1	2	2	0	1	1	4	3
5907	1	1	1	2	2	3	2	3	4	6	7	3	2	0	2	1	2	5	0	0	0	0	0	2	1	3	3	3	0	1	3	1	0	3	3	1	2	0	1	2	5	2	4	3	2	2	0	1	1
18194	2	1	1	3	1	3	2	4	3	4	6	3	1	4	1	2	8	2	0	0	0	0	0	2	3	6	0	4	3	3	2	3	1	3	2	4	3	2	2	1	2	0	2	2	4	1	1	0	1
14977	4	3	3	0	3	5	2	2	1	5	3	2	1	5	0	3	3	3	0	0	0	0	0	1	7	5	1	1	2	2	2	2	3	5	4	2	3	2	0	1	4	2	1	0	1	1	3	0	2
263	4	3	1	2	3	1	0	3	4	4	4	0	1	2	1	1	2	3	0	0	0	0	0	0	3	2	0	5	1	3	1	0	0	1	0	3	0	0	1	2	3	0	2	1	0	4	3	1	1
371	2	3	1	0	1	1	4	2	0	0	2	1	3	0	0	1	0	1	0	0	0	0	0	1	1	3	1	1	1	0	0	0	0	2	3	0	0	0	0	0	1	2	3	1	1	0	0	0	3
393	1	2	3	2	0	2	0	5	1	2	5	2	1	0	2	1	2	1	0	0	0	0	0	1	3	3	0	2	1	2	2	2	0	2	1	1	3	3	1	1	3	1	0	4	3	1	3	4	4
222	3	1	2	3	0	0	1	0	1	3	1	0	0	1	0	1	1	1	0	0	0	0	0	1	2	8	4	1	3	2	3	1	2	4	1	2	2	2	4	1	1	3	2	2	1	0	1	2	1
222	1	2	0	1	1	0	3	4	2	1	6	0	1	0	1	1	0	3	0	0	0	0	0	2	2	5	1	2	1	1	1	2	0	3	2	2	2	1	2	1	3	3	5	3	1	2	1	0	8
267	1	0	5	4	2	2	1	2	1	2	0	1	0	3	2	0	4	3	0	0	0	0	0	0	1	3	1	2	2	1	2	1	0	0	3	2	1	3	0	1	3	0	2	0	2	0	0	1	2
271	2	2	1	1	1	2	6	3	2	2	2	0	0	2	1	2	2	2	0	0	0	0	0	1	1	4	0	4	2	0	3	1	1	2	2	2	3	2	0	0	1	1	1	4	0	1	1	0	2
263	3	0	3	2	2	2	1	2	3	3	7	4	1	1	2	3	3	0	0	0	0	0	0	2	4	1	1	2	1	1	3	3	2	1	2	2	3	3	0	2	1	2	4	1	2	2	4	0	2
611	3	2	1	0	3	1	1	0	4	1	0	0	1	0	2	1	0	0	0	0	0	0	0	1	1	1	1	2	0	0	2	2	0	1	3	4	4	1	1	2	4	1	4	2	0	2	1	1	1
464	2	3	2	3	0	2	2	0	3	1	3	6	3	0	0	2	3	0	0	0	0	0	0	3	3	3	2	3	4	2	2	3	3	1	3	0	3	1	0	1	2	1	4	4	1	0	1	1	3
542	1	0	1	4	1	4	4	2	3	2	3	5	7	1	2	2	2	8	0	0	0	0	0	0	3	4	2	4	1	2	1	0	1	0	1	2	2	2	1	1	1	1	0	2	2	0	0	1	4
1290	5	4	2	1	1	2	1	2	2	2	2	1	4	6	1	4	5	0	0	0	0	0	0	1	4	3	2	1	2	0	3	1	1	2	3	3	2	3	4	0	3	1	3	3	2	1	1	4	3
740	3	3	2	0	2	0	0	3	0	1	3	1	1	0	0	0	5	3	0	0	0	0	0	1	1	0	1	2	1	0	1	1	2	1	1	1	1	2	3	0	2	1	0	0	0	0	1	1	1
18060	4	2	1	3	0	0	3	5	1	1	3	4	2	0	1	1	6	4	0	0	0	0	0	2	2	4	3	0	0	2	2	3	0	2	2	2	3	2	0	0	3	0	5	3	1	0	0	1	1
39719	4	3	5	1	4	2	3	3	0	4	1	4	2	6	0	2	1	1	0	0	0	0	0	0	4	2	1	1	2	2	0	1	2	2	1	2	1	3	0	1	5	1	2	3	3	1	0	2	0
12965	2	3	2	1	2	2	1	1	2	3	3	2	1	2	1	0	3	1	0	0	0	0	0	1	3	1	0	2	0	0	0	0	3	1	2	3	0	0	1	0	2	0	2	1	0	0	1	1	1
233	6	1	2	4	0	5	2	1	1	1	7	4	1	3	0	3	1	1	0	0	0	0	0	0	3	7	2	5	2	1	4	3	1	0	2	3	2	0	2	2	2	2	1	1	1	0	2	1	2
201	1	1	3	2	3	1	2	3	1	1	1	2	1	0	1	3	0	2	0	0	0	0	0	0	3	1	2	0	1	2	0	1	1	0	1	3	4	2	1	0	2	2	1	1	2	2	3	2	0
364	1	1	1	0	4	2	1	2	1	2	1	2	3	0	0	1	3	2	0	0	0	0	0	0	0	4	3	1	0	1	2	1	3	2	0	0	1	1	2	1	0	0	0	1	1	0	3	2	5
394	0	1	2	2	0	0	1	2	3	2	3	2	2	2	1	0	2	0	0	0	0	0	0	1	0	3	2	0	1	1	2	3	0	1	0	1	3	2	1	0	1	1	0	2	3	2	0	1	0
326	1	1	0	3	0	2	3	1	4	5	5	6	1	2	1	3	3	0	0	0	0	0	0	1	8	1	4	2	2	1	2	4	2	1	2	3	1	1	1	2	0	1	1	2	3	0	3	2	1
956	2	5	2	2	1	3	1	2	0	1	3	1	2	3	2	3	1	4	0	0	0	0	0	1	1	3	2	3	1	1	2	2	2	2	1	0	2	1	0	1	1	4	4	1	1	0	2	2	0
764	4	1	2	0	1	3	4	1	2	2	0	3	1	4	0	4	4	5	0	0	0	0	0	2	4	1	2	1	2	0	1	5	0	1	0	2	0	2	1	1	2	1	1	0	2	0	0	4	2
733	2	5	5	1	2	2	2	3	4	1	4	2	5	1	1	1	2	1	0	0	0	0	0	1	2	2	0	3	2	4	3	3	1	3	2	1	5	0	1	0	3	0	3	1	1	3	0	1	0
394	2	1	0	3	1	1	4	2	6	1	4	2	4	2	0	2	3	0	0	0	0	0	0	1	1	4	4	2	1	3	0	2	0	1	0	2	3	0	1	0	2	1	3	3	0	3	0	3	2
241	0	0	3	0	0	0	0	0	0	1	1	2	0	2	0	0	0	1	0	0	0	0	0	0	1	0	1	1	0	0	1	0	0	1	0	2	1	1	3	1	2	1	0	2	1	0	1	0	1
1242	1	1	4	1	1	1	4	1	3	2	2	3	0	2	1	2	4	0	1	0	0	0	0	0	3	2	0	3	1	2	1	2	1	1	0	3	0	2	0	0	2	0	1	2	0	1	2	2	1
2251	1	0	0	0	0	0	0	2	1	0	0	0	0	1	2	2	3	2	0	0	0	0	0	0	4	1	0	1	0	2	1	0	0	1	3	2	0	0	0	4	0	1	0	1	2	1	0	0	1
637	1	0	0	4	3	2	4	1	0	1	2	3	2	0	2	3	3	1	0	0	0	0	0	0	0	1	3	6	3	6	4	2	2	1	1	1	1	2	4	5	0	3	1	2	1	1	4	1	3
420	3	1	1	1	0	4	1	2	2	2	2	0	2	2	0	3	2	3	0	0	0	0	0	1	2	6	3	3	2	1	1	3	0	6	3	1	0	0	3	0	2	1	0	0	1	3	1	0	2
285	1	1	1	1	3	1	2	6	3	0	2	0	1	0	0	1	2	0	0	0	0	0	0	1	2	3	2	2	2	1	2	0	1	2	2	0	5	3	3	0	0	1	0	0	3	2	1	1	4
262	1	5	4	1	1	2	1	3	3	2	0	2	2	1	2	1	2	2	0	0	0	0	0	1	2	2	1	1	1	2	1	1	1	1	2	1	1	2	1	2	1	2	1	2	3	3	2	1	0
173	3	0	3	1	1	1	1	0	0	4	3	4	0	3	2	1	1	1	0	0	0	0	0	0	1	6	1	2	0	2	2	0	2	3	4	2	3	0	3	3	1	3	2	1	1	0	0	2	1
170	0	3	4	1	0	1	2	3	0	0	4	1	0	2	1	2	0	0	0	0	0	0	0	0	3	3	1	0	0	0	1	3	1	1	2	0	2	0	1	0	2	0	1	0	2	1	0	0	3
182	0	3	3	5	2	3	0	1	1	2	3	2	2	7	2	2	3	3	0	0	0	0	0	0	2	4	3	2	3	1	0	3	2	5	1	1	4	5	4	0	5	1	1	2	1	2	4	0	1
139	1	2	1	2	3	1	3	4	1	3	4	1	2	0	0	1	3	1	0	0	0	0	0	0	4	1	7	1	1	2	3	2	0	0	3	5	1	3	2	1	3	2	2	0	1	2	2	0	1
117	4	3	3	2	1	2	2	1	4	3	2	2	1	2	2	0	4	4	0	0	0	0	0	0	3	4	1	4	3	2	5	0	1	3	4	1	5	4	0	0	2	3	3	1	4	2	2	3	1
177	2	2	3	1	1	2	5	3	6	2	4	3	2	2	2	3	3	4	0	0	0	0	0	0	2	4	2	3	4	3	1	4	1	3	0	3	1	2	1	1	3	1	2	0	3	3	1	2	2
214	0	0	2	1	2	1	3	2	1	2	3	2	2	3	0	3	2	3	0	0	0	0	0	0	2	0	0	2	1	1	1	1	4	3	2	1	2	0	2	2	3	0	1	1	0	1	2	2	2
283	2	3	0	4	1	2	0	1	2	0	5	3	0	2	1	1	2	1	0	0	0	0	0	0	3	0	1	1	0	3	3	3	0	1	1	2	3	4	2	0	1	1	2	1	1	0	2	1	3
291	1	0	4	3	4	2	5	4	2	6	2	1	2	6	0	4	3	2	0	0	0	0	0	0	3	3	4	1	0	1	2	2	1	3	0	1	1	1	0	4	3	1	3	4	2	0	1	5	1
274	1	2	1	2	0	2	3	1	0	0	2	5	2	5	0	1	0	0	0	0	0	0	0	1	2	3	1	5	1	0	1	1	1	1	2	3	2	1	0	2	1	0	1	3	2	0	1	0	0
223	3	3	1	3	1	2	1	2	1	4	1	2	3	2	1	2	5	2	0	0	0	0	0	2	1	4	2	3	1	0	0	1	2	0	1	1	2	0	3	0	3	2	0	1	0	2	3	1	1
280	2	4	3	1	1	3	1	2	2	2	0	2	4	3	1	2	1	4	0	0	0	0	0	1	1	2	1	2	2	1	1	2	0	0	0	1	1	2	1	0	2	0	3	1	1	1	2	0	0
237	4	0	1	0	0	0	0	0	1	4	0	2	0	1	1	0	0	1	0	0	0	0	0	1	1	1	3	1	2	1	0	1	1	1	2	3	0	1	2	0	0	0	0	1	0	0	1	2	0
340	0	1	3	4	2	3	3	3	2	3	2	1	1	5	0	1	2	1	0	0	0	0	0	3	2	2	1	2	1	1	2	3	2	0	2	1	1	3	0	0	3	4	1	1	1	0	2	2	0
448	1	3	2	7	2	4	3	5	3	2	5	3	0	2	1	3	0	3	0	0	0	0	0	0	2	4	2	2	2	2	4	1	2	4	2	1	1	2	2	1	1	2	3	3	0	0	0	1	1
518	1	4	4	2	3	0	5	1	5	1	4	5	0	4	1	5	0	1	0	0	0	0	0	1	4	3	6	5	1	0	1	4	1	3	2	4	5	1	2	1	4	1	1	1	3	3	1	1	2
388	6	5	6	0	1	1	3	0	1	0	1	2	1	4	0	0	2	2	0	0	0	0	0	0	4	5	3	0	1	1	1	0	2	1	4	3	2	2	1	3	4	0	0	5	2	2	0	2	1
246	2	0	1	2	2	2	1	1	2	0	1	1	1	1	0	1	0	2	0	0	0	0	0	0	0	5	0	3	3	1	0	1	2	1	1	1	2	0	1	0	2	1	2	1	0	0	1	1	4
232	2	0	1	1	2	3	1	4	0	3	3	0	0	3	0	1	1	0	0	0	0	0	0	0	3	1	0	2	0	0	0	2	0	2	0	0	2	1	0	2	1	0	1	2	0	0	1	0	0
297	0	0	1	0	0	2	0	0	2	2	5	1	0	4	2	1	1	0	0	0	0	0	0	0	1	1	1	2	1	2	0	0	1	2	0	2	1	1	2	1	4	1	0	1	2	0	3	0	1
314	0	2	1	4	1	1	1	3	2	5	3	0	0	3	1	1	1	1	0	0	0	0	0	0	0	4	1	1	1	0	1	3	1	3	0	2	0	0	0	0	0	0	4	1	0	0	1	0	0
316	3	1	2	1	4	0	2	1	0	1	3	6	0	3	2	2	1	1	0	0	0	0	0	0	1	2	1	1	1	4	1	0	2	1	1	2	1	0	1	1	2	1	4	2	1	4	0	1	2
252	3	2	1	1	1	4	2	1	2	4	5	0	3	2	2	1	1	1	0	0	0	0	0	0	0	2	3	5	3	1	1	1	1	7	0	2	2	0	1	1	1	1	2	1	4	0	0	1	0
230	1	6	1	2	2	3	2	1	0	3	5	2	1	2	0	2	0	0	0	0	0	0	0	0	0	0	0	2	1	0	0	3	1	5	0	2	2	3	2	1	3	0	1	3	2	1	1	2	0
152	1	3	1	1	1	2	2	0	1	1	2	3	2	4	4	5	2	1	0	0	0	0	0	1	3	2	0	2	3	1	1	5	2	0	1	6	3	2	1	0	2	1	4	0	3	0	0	5	3
276	5	1	1	3	1	2	1	1	2	2	3	1	1	0	1	2	3	1	0	0	0	0	0	0	2	3	1	2	2	1	1	0	0	2	3	1	1	2	2	0	3	0	3	2	0	2	1	5	1
399	4	0	1	2	1	3	2	1	3	0	0	1	3	1	2	1	0	2	0	0	0	0	0	2	2	1	5	1	2	0	0	1	0	0	0	5	0	1	1	0	2	0	0	1	1	0	1	2	0
321	1	1	0	1	1	0	2	0	1	0	4	2	0	1	0	2	2	2	0	0	0	0	0	0	2	2	1	1	1	3	1	0	2	0	0	1	2	2	2	1	3	4	1	0	4	0	0	1	4
251	0	2	0	1	0	2	0	1	3	3	0	3	1	1	1	1	3	1	0	0	0	0	0	1	4	2	2	2	0	0	1	1	1	1	2	3	0	1	1	2	1	1	2	0	1	2	3	1	4
133	1	0	1	0	1	1	1	0	1	1	2	2	1	2	1	1	0	1	0	0	0	0	0	1	1	1	1	0	1	0	1	0	0	1	2	1	3	0	2	1	1	0	0	0	1	0	0	1	0
128	5	2	2	0	0	6	0	5	1	3	2	4	1	1	0	3	3	0	0	0	0	0	0	3	0	2	1	2	2	1	2	1	1	1	0	1	1	1	0	1	1	0	2	2	0	0	1	6	2
145	1	2	1	3	0	3	3	2	4	0	1	4	0	0	2	2	2	0	0	0	0	0	0	0	1	1	4	1	0	1	3	3	2	2	2	0	3	4	1	1	1	0	1	3	0	2	3	3	1
167	1	1	1	1	4	2	1	4	2	2	2	5	0	1	0	1	0	2	0	0	0	0	0	0	3	3	3	4	3	1	1	3	1	3	1	6	2	3	1	1	1	1	2	2	1	1	0	2	1
135	3	2	5	2	1	2	1	2	3	2	4	2	3	3	3	1	2	4	0	0	0	0	0	1	3	1	0	2	7	1	1	0	1	2	2	0	2	1	3	2	2	2	2	2	1	0	2	2	1
137	0	0	1	3	3	1	4	3	0	5	1	4	0	1	0	0	4	1	0	0	0	0	0	2	1	3	0	6	3	1	0	2	2	1	1	0	0	0	1	3	1	1	2	2	1	0	3	2	1
118	3	0	0	0	0	2	5	2	0	3	1	2	0	3	1	1	1	0	0	0	0	0	0	1	0	3	1	3	1	0	0	1	0	1	1	1	2	2	4	1	3	2	1	2	2	1	2	3	0
102	1	2	3	0	0	1	2	3	1	1	2	2	0	2	1	1	1	3	0	0	0	0	0	2	0	1	0	4	0	0	1	0	1	3	1	2	2	3	0	3	2	4	2	0	1	0	0	2	1
147	0	0	0	3	0	2	1	1	1	2	1	1	0	0	0	1	1	0	0	0	0	0	0	0	1	2	1	2	1	0	2	1	0	0	2	2	1	3	0	3	3	2	1	1	2	0	3	0	0
228	2	1	3	2	1	3	0	1	1	1	1	2	2	1	1	0	0	1	0	0	0	0	0	1	2	1	2	3	2	0	1	3	2	2	2	2	2	1	0	0	1	1	1	0	1	1	2	0	2
154	1	1	0	1	0	0	1	1	0	0	2	3	3	3	2	1	1	0	0	0	0	0	0	0	5	2	2	1	2	1	2	1	1	2	1	1	0	1	2	0	1	1	0	2	1	0	1	1	4
164	2	0	0	1	2	1	4	3	1	1	1	2	1	1	2	4	2	0	0	0	0	0	0	0	2	1	1	3	1	1	1	0	2	2	0	0	1	2	1	0	0	0	2	2	1	1	2	1	0
111	1	4	5	1	1	3	0	3	1	3	2	4	1	1	3	0	1	1	0	0	0	0	0	1	1	3	3	1	0	0	0	4	3	1	2	4	0	2	2	2	5	3	0	2	3	2	4	2	1
236	2	2	1	1	1	0	1	3	1	2	4	2	0	2	1	0	0	1	0	0	0	0	0	1	2	3	0	3	0	0	1	1	1	1	2	3	0	3	2	3	1	0	1	0	2	2	2	3	0
429	1	1	1	1	2	3	2	3	0	1	2	2	3	2	2	0	1	0	0	0	0	0	0	1	3	5	0	3	2	0	0	3	0	0	0	1	2	1	2	2	1	1	0	0	2	1	0	0	1
334	1	0	2	0	2	1	0	1	0	2	2	2	1	3	0	0	0	0	0	0	0	0	0	1	1	3	0	2	2	3	0	3	0	1	1	0	2	1	1	0	0	0	0	1	0	0	0	0	1
623	3	3	1	0	2	3	4	3	1	0	0	6	3	0	3	2	2	3	0	0	0	0	0	0	2	4	1	3	1	3	1	3	0	3	2	2	1	2	2	2	1	1	2	2	1	3	3	2	1
234	2	5	3	0	1	2	1	2	3	1	2	2	1	4	0	4	4	3	0	0	0	0	0	2	3	2	2	3	1	1	3	1	1	4	1	0	1	2	1	0	3	1	0	4	2	1	1	2	1
312	2	1	1	0	0	1	3	1	1	2	0	2	1	1	0	2	1	0	0	0	0	0	0	0	1	1	0	3	0	1	1	3	1	3	1	1	3	1	1	0	0	2	1	0	1	2	1	0	0
228	4	2	1	2	5	0	1	2	0	0	2	2	0	3	1	0	0	0	0	0	0	0	0	0	1	3	1	1	1	0	3	3	2	1	0	1	2	1	1	2	1	5	1	2	3	0	1	0	2
245	0	3	2	0	1	1	3	2	0	1	3	2	1	1	1	1	3	1	0	0	0	0	0	1	1	1	0	2	1	1	0	0	0	0	1	2	1	4	1	0	3	2	0	2	0	1	0	1	3
300	1	1	0	3	1	1	1	1	1	0	3	1	1	2	0	1	5	2	0	0	0	0	0	0	0	2	3	2	0	1	1	1	1	1	0	3	3	1	2	0	3	0	1	1	1	1	2	0	1
242	2	3	1	0	3	4	2	0	1	4	0	2	1	2	2	4	2	1	0	0	0	0	0	0	3	0	1	1	2	0	1	1	3	1	0	0	2	0	2	2	1	0	1	1	2	1	1	0	3
309	3	0	1	2	1	3	0	3	0	3	5	1	0	1	1	0	2	2	0	0	0	0	0	1	1	0	0	2	1	0	0	0	1	2	0	1	1	1	2	2	0	1	0	0	0	0	2	2	2
683	1	1	0	1	0	1	3	2	1	1	5	0	1	2	3	1	1	0	0	0	0	0	0	0	3	4	1	1	0	2	1	0	1	2	1	2	2	1	2	0	0	0	2	1	2	2	3	1	5
340	1	1	4	0	2	1	2	3	2	0	2	0	0	3	2	5	4	1	0	0	0	0	0	1	1	1	3	1	3	2	1	2	1	1	0	0	3	2	0	1	1	0	0	0	0	3	1	1	0
522	1	3	3	1	0	1	1	4	1	2	3	1	1	2	1	1	5	1	0	0	0	0	0	1	1	1	2	1	1	1	0	0	0	6	1	0	3	2	2	0	2	0	2	0	0	1	0	0	0
6541	3	1	1	1	1	1	1	2	0	1	1	1	0	2	0	1	1	0	0	0	0	0	0	1	0	1	1	0	0	1	0	1	1	0	0	1	0	2	1	1	0	2	1	2	1	0	0	0	0
26833	0	0	0	0	0	0	0	0	0	0	0	0	0	0	0	0	0	0	0	0	0	0	0	0	0	0	0	0	0	0	0	0	0	0	0	0	0	0	0	0	0	0	0	0	0	0	0	0	0
890	0	0	0	0	0	0	0	0	0	0	0	0	0	0	0	0	0	0	0	0	0	0	0	0	0	0	0	0	0	0	0	0	0	0	0	0	0	0	0	0	0	0	0	0	0	0	0	0	0
12791	3	5	1	2	2	0	2	2	5	1	1	3	1	3	0	3	3	1	0	0	0	0	0	1	2	2	1	0	1	0	3	1	1	0	3	1	3	2	0	3	1	1	0	4	1	0	2	0	1
16190	0	1	1	1	2	1	0	2	0	2	2	3	0	1	1	2	1	0	0	0	0	0	0	2	1	0	1	2	3	0	0	1	2	2	2	2	1	2	1	1	2	1	2	2	3	0	1	4	0
4014	1	3	1	2	4	3	2	3	4	0	1	1	3	2	1	3	1	0	0	0	0	0	0	2	1	3	1	0	1	1	4	3	0	1	2	1	2	0	2	0	3	4	2	0	0	0	1	2	2
1720	1	0	0	0	5	1	2	1	0	2	1	1	1	2	1	2	1	3	0	0	0	0	0	0	2	1	3	0	0	2	2	1	0	3	1	2	0	2	0	1	2	1	2	1	0	0	1	2	0
543	1	1	1	1	3	3	1	0	1	2	3	1	1	1	0	0	3	1	0	0	0	0	0	1	0	0	1	1	0	1	1	1	3	1	1	0	2	3	0	1	1	2	2	1	0	2	2	1	1
2300	1	1	1	2	2	2	5	1	1	1	3	4	1	1	1	1	0	0	0	0	0	0	0	2	2	2	2	3	3	1	4	1	0	1	0	3	4	1	3	1	1	2	0	2	1	1	2	4	0
793	2	0	1	1	2	1	1	1	2	4	2	2	3	1	2	1	2	0	0	0	0	0	0	2	2	2	4	1	3	0	3	0	0	1	0	2	4	0	2	0	3	3	1	4	0	2	0	3	1
411	0	0	2	0	2	2	4	0	1	0	2	1	3	4	5	2	3	0	0	0	0	0	0	1	3	0	5	2	2	2	1	2	1	2	2	2	3	0	1	1	3	0	3	0	1	0	1	2	1
303	1	1	4	2	1	3	1	1	2	2	3	2	0	1	1	2	4	0	0	0	0	0	0	2	2	3	0	1	2	1	1	1	1	1	0	2	1	2	1	2	4	1	0	0	0	2	0	0	0
337	0	1	3	2	1	0	1	1	1	2	1	0	1	3	2	1	2	0	0	0	0	0	0	1	0	4	2	0	0	1	0	1	0	3	1	1	1	3	1	0	1	1	4	2	0	0	0	2	1
307	1	3	1	3	0	0	0	1	1	2	2	0	0	1	0	0	1	0	0	0	0	0	0	0	4	2	0	3	1	0	2	0	1	0	1	1	3	1	1	1	0	0	1	0	0	0	0	0	1
182	0	1	1	2	0	0	1	1	1	4	1	1	1	2	1	2	4	1	0	0	0	0	0	0	0	1	0	1	3	2	2	0	1	2	2	0	2	3	1	5	1	1	4	0	0	0	2	1	0
189	1	1	0	1	2	1	0	3	2	1	0	3	0	2	0	0	1	2	0	0	0	0	0	1	1	1	5	0	0	1	1	1	0	0	2	0	1	2	0	0	4	0	1	1	0	0	0	0	1
178	2	1	2	2	2	0	1	0	2	2	1	2	0	1	0	0	2	0	0	0	0	0	0	0	0	4	0	0	0	1	3	0	2	0	2	5	0	1	3	1	0	2	0	0	1	0	0	2	2
281	3	1	3	1	0	3	1	0	1	2	3	0	2	1	0	2	3	1	0	0	0	0	0	0	4	4	0	2	1	1	0	1	1	0	2	0	3	1	1	4	0	0	0	1	0	0	0	1	2
354	1	1	1	3	3	1	1	1	2	0	1	0	0	3	0	2	4	0	0	0	0	0	0	1	3	1	0	6	1	1	0	2	1	3	1	3	4	0	2	1	3	2	1	0	3	0	0	0	1
361	1	1	2	4	1	4	0	1	1	2	0	2	2	0	0	1	1	0	0	0	0	0	0	1	1	1	0	3	2	0	1	1	0	2	1	0	0	0	0	0	1	1	0	1	1	1	0	1	0
269	1	2	2	0	3	4	1	2	1	2	3	0	0	1	4	2	4	1	0	0	0	0	0	0	2	1	2	2	2	0	1	0	1	1	1	0	0	0	2	0	0	1	0	2	1	0	0	1	3
221	1	2	1	0	0	1	1	0	1	1	1	0	0	0	1	0	0	0	0	0	0	0	0	0	0	1	0	1	0	0	0	0	0	1	1	0	0	0	0	0	0	0	1	2	0	0	0	1	1
475	2	2	3	0	0	2	2	3	3	0	3	1	1	1	0	2	1	0	0	0	0	0	0	0	2	1	1	1	0	0	1	1	0	1	0	2	0	1	0	2	1	1	0	0	1	0	2	2	2
270	2	3	2	2	0	1	2	0	0	3	1	1	2	2	0	1	3	0	0	0	0	0	0	1	0	3	1	1	1	1	1	3	1	2	4	1	0	2	2	0	0	0	2	4	2	1	1	1	0
331	0	4	2	1	1	1	1	2	1	2	2	3	0	1	1	2	3	2	0	0	0	0	0	0	1	3	2	1	2	0	0	2	2	0	1	0	4	2	2	1	0	0	2	4	0	0	2	3	0
452	0	1	1	3	0	2	0	2	2	0	4	3	0	2	0	0	3	2	0	0	0	0	0	0	1	2	2	1	0	0	3	0	0	1	1	1	0	0	0	0	1	1	0	2	1	1	1	0	1
208	0	0	0	0	0	0	0	0	0	0	0	0	0	0	0	0	0	0	0	0	0	0	0	0	0	0	0	0	0	0	0	0	0	0	0	0	0	0	0	0	0	0	0	0	0	0	0	0	0
283	0	0	0	0	0	0	0	0	0	0	0	0	0	0	0	0	0	0	0	0	0	0	0	0	0	0	0	0	0	0	0	0	0	0	0	0	0	0	0	0	0	0	0	0	0	0	0	0	0
265	0	0	0	0	0	0	0	0	0	0	0	0	0	0	0	0	0	0	0	0	0	0	0	0	0	0	0	0	0	0	0	0	0	0	0	0	0	0	0	0	0	0	0	0	0	0	0	0	0
394	0	0	0	0	0	0	0	0	0	0	0	0	0	0	0	0	0	0	0	0	0	0	0	0	0	0	0	0	0	0	0	0	0	0	0	0	0	0	0	0	0	0	0	0	0	0	0	0	0
332	0	0	0	0	0	0	0	0	0	0	0	0	0	0	0	0	0	0	0	0	0	0	0	0	0	0	0	0	0	0	0	0	0	0	0	0	0	0	0	0	0	0	0	0	0	0	0	0	0
1016	1	1	0	2	1	0	1	2	0	1	1	1	0	1	2	0	1	2	0	0	0	0	0	2	2	0	1	2	0	0	0	0	0	1	1	0	0	2	2	0	1	2	2	0	0	0	1	3	0
1890	0	4	2	4	1	0	3	1	3	2	3	1	3	4	2	0	3	1	0	0	0	0	0	1	1	1	2	2	0	0	2	3	2	1	0	0	2	0	0	0	1	0	1	2	1	2	1	1	2
365	0	2	1	1	1	2	2	1	0	1	3	3	1	4	1	1	0	2	0	0	0	0	0	1	3	0	1	2	0	1	0	0	0	3	0	1	2	4	1	0	3	2	2	3	2	2	0	6	1
302	1	1	2	2	2	1	1	2	1	1	4	0	2	0	2	2	1	0	0	0	0	0	0	0	1	3	0	2	2	1	1	2	0	1	1	1	2	0	1	0	0	0	1	1	1	0	1	0	0
232	3	2	0	1	0	1	0	2	0	2	3	2	3	0	2	1	0	2	0	0	0	0	0	1	1	2	1	2	2	1	1	0	0	1	2	0	4	0	1	0	1	1	0	0	1	1	0	2	0
143	1	3	1	2	1	1	1	3	2	3	1	1	0	1	0	1	0	2	0	0	0	0	0	3	1	3	2	1	2	1	0	3	0	1	0	1	0	1	2	0	1	2	3	1	1	0	0	0	0
185	1	3	1	0	0	3	1	1	1	0	3	0	3	0	1	1	1	1	0	0	0	0	0	1	3	7	1	3	1	3	1	2	1	1	1	1	2	1	0	0	0	1	1	0	0	1	1	0	1
183	1	1	0	1	2	0	2	2	0	1	0	1	0	1	0	2	1	0	0	0	0	0	0	1	3	1	0	2	1	2	2	1	0	2	2	3	0	1	2	0	1	1	2	1	1	0	1	1	0
232	1	4	0	1	0	2	0	1	2	1	0	1	2	0	2	0	2	1	0	0	0	0	0	0	0	0	1	0	1	2	1	0	0	0	1	0	1	0	2	0	1	1	1	1	2	1	0	1	1
292	1	1	1	0	0	3	1	2	1	1	0	1	1	0	0	0	1	0	0	0	0	0	0	0	2	0	2	0	3	0	1	0	0	2	1	0	0	1	1	0	0	0	0	0	0	0	0	0	0
185	1	4	0	0	1	0	0	1	2	0	2	1	1	1	0	0	0	0	0	0	0	0	0	0	2	1	1	1	1	1	1	1	1	3	0	0	0	0	0	0	1	0	0	2	1	0	1	0	0
219	0	0	3	2	1	1	0	2	2	0	3	2	0	3	0	0	2	1	0	0	0	0	0	1	2	1	3	1	0	1	0	0	1	0	1	1	2	1	0	1	1	3	2	0	0	1	0	3	3
677	2	1	1	2	0	2	2	2	0	2	1	2	1	1	0	0	1	2	0	0	0	0	0	1	4	3	1	1	1	2	2	2	1	3	0	0	1	0	0	2	1	0	1	1	1	1	0	2	0
1019	0	2	0	1	1	0	0	1	0	0	6	0	0	1	0	2	4	0	0	0	0	0	0	0	5	1	2	1	0	0	1	2	0	0	1	1	3	5	1	2	1	2	1	3	0	1	0	1	1
286	1	2	0	2	1	1	0	1	0	0	3	1	2	3	0	0	3	0	0	0	0	0	0	0	0	2	1	3	0	1	1	0	0	3	0	1	3	0	0	2	3	0	1	0	0	1	0	2	3
224	1	2	1	0	1	2	0	0	2	2	2	0	0	0	1	1	1	3	0	0	0	0	0	1	1	3	2	2	0	2	2	0	0	1	1	1	2	0	1	2	2	0	0	3	0	0	0	0	1
246	2	3	0	1	0	1	1	0	1	4	2	1	1	0	0	0	0	0	0	0	0	0	0	1	5	0	0	0	0	0	1	0	0	0	1	3	1	0	0	1	3	0	1	1	1	1	3	1	1
203	1	0	1	0	1	1	1	4	1	1	3	0	1	3	1	0	3	1	0	0	0	0	0	0	1	1	1	3	1	1	0	2	1	1	2	3	1	2	2	0	1	2	0	1	0	1	0	2	2
245	0	0	1	2	1	3	0	2	3	0	2	0	3	3	2	1	1	1	0	0	0	0	0	0	1	2	2	2	0	0	2	0	0	1	0	1	1	1	3	1	0	0	2	1	0	0	0	1	2
351	1	1	1	2	0	3	2	0	1	1	3	0	1	0	2	1	1	0	0	0	0	0	0	0	2	2	0	3	1	0	1	0	0	1	0	3	0	3	0	0	2	0	1	0	2	1	0	1	0
309	1	0	2	0	1	0	0	1	1	3	1	3	2	2	0	0	2	0	0	0	0	0	0	0	2	2	1	2	3	1	0	2	3	0	1	3	0	1	2	0	1	0	1	0	0	2	2	4	1
357	0	1	0	2	0	0	0	3	2	2	5	2	0	0	0	0	0	1	0	0	0	0	0	0	1	2	3	2	1	1	0	1	0	0	2	0	1	2	0	0	2	0	1	1	0	0	1	1	0
438	1	3	3	2	0	1	0	0	1	4	0	2	0	1	0	1	1	1	0	0	0	0	0	0	4	3	3	3	2	0	0	1	0	2	1	1	3	0	3	0	0	0	0	2	2	2	1	0	0
606	0	2	2	1	3	2	3	3	2	2	0	0	0	0	0	0	2	0	0	0	0	0	0	1	2	0	0	2	0	1	0	1	0	0	2	1	0	1	0	1	3	2	0	0	0	0	3	2	1
606	0	1	0	0	2	0	2	0	0	0	0	2	0	2	1	2	3	1	0	0	0	0	0	0	0	4	0	0	0	1	1	2	0	2	1	0	2	1	0	2	1	1	2	2	0	1	2	0	2
1110	0	0	1	1	3	2	3	0	0	4	2	1	0	3	0	1	4	1	0	0	0	0	0	1	3	0	2	3	4	1	0	1	3	1	1	2	1	1	2	1	0	3	2	0	0	2	0	2	1
816	3	2	2	1	0	3	0	0	0	0	1	1	1	2	1	1	3	1	0	0	0	0	0	3	2	2	1	2	0	1	1	1	1	3	0	4	1	0	0	1	1	0	0	0	2	0	1	0	4
349	0	0	2	0	0	2	1	0	0	0	0	1	0	1	0	0	0	0	0	0	0	0	0	0	0	0	0	1	0	1	1	0	0	0	0	0	0	0	0	0	0	0	0	1	1	0	0	0	0
344	0	0	0	0	0	0	0	0	0	0	0	0	0	0	0	0	0	0	0	0	0	0	0	0	0	0	0	0	0	0	0	0	0	0	0	0	0	0	0	0	0	0	0	0	0	0	0	0	0
230	0	0	0	0	0	0	0	0	0	0	0	0	0	0	0	0	0	0	0	0	0	0	0	0	0	0	0	0	0	0	0	0	0	0	0	0	0	0	0	0	0	0	0	0	0	0	0	0	0
356	0	0	0	0	0	0	0	0	0	0	0	0	0	0	0	0	0	0	0	0	0	0	0	0	0	0	0	0	0	0	0	0	0	0	0	0	0	0	0	0	0	0	0	0	0	0	0	0	0
304	0	0	0	0	0	0	0	0	0	0	0	0	0	0	0	0	0	0	0	0	0	0	0	0	0	0	0	0	0	0	0	0	0	0	0	0	0	0	0	0	0	0	0	0	0	0	0	0	0
379	0	0	2	0	0	0	0	1	1	0	0	0	1	1	0	1	1	0	0	0	0	0	0	0	0	1	0	0	2	1	0	0	0	2	1	0	0	0	0	0	1	0	0	0	1	0	0	0	0
625	2	1	1	2	2	1	1	4	0	1	2	2	1	1	0	0	1	0	0	0	0	0	0	0	5	1	1	2	0	1	1	2	1	0	2	2	1	3	1	0	0	0	1	0	1	2	0	2	0
6708	1	0	0	2	3	1	4	2	3	0	0	1	1	1	2	2	1	0	0	0	0	0	0	1	2	2	1	0	4	0	1	0	0	0	0	0	1	0	0	1	1	0	0	3	2	0	1	0	2
32466	4	1	2	3	1	3	2	3	3	3	1	1	3	1	0	1	1	0	0	0	0	0	0	1	2	4	1	2	2	0	0	4	0	1	2	4	0	5	0	2	3	1	1	1	1	1	1	1	2
10324	1	3	1	1	1	1	1	1	0	2	1	0	1	1	1	0	3	1	0	0	0	0	0	0	1	3	2	3	0	1	0	0	0	1	0	1	1	1	2	1	1	0	2	0	0	0	0	0	1
494	2	4	4	0	3	0	0	1	4	0	2	2	0	3	2	1	2	1	0	0	0	0	0	1	2	1	2	1	1	1	2	2	1	1	0	0	2	0	2	0	3	1	1	2	2	0	1	1	0
388	0	0	0	3	0	2	1	0	0	1	2	0	0	2	2	1	1	0	0	0	0	0	0	0	4	2	1	2	0	0	0	0	0	2	0	0	1	1	0	0	1	0	1	2	0	0	1	0	0
439	2	2	0	2	1	2	3	3	0	1	2	2	4	1	2	1	3	2	0	0	0	0	0	0	1	2	2	1	1	1	0	0	1	1	0	2	2	0	1	1	3	0	2	0	1	0	2	2	4
275	2	0	3	1	2	1	2	1	4	1	4	1	0	2	1	2	3	2	0	0	0	0	0	1	2	1	2	0	2	0	1	0	0	0	4	0	3	1	2	2	0	2	0	0	0	0	1	0	2
262	1	1	3	2	0	4	1	1	0	1	1	3	0	2	2	1	4	1	0	0	0	0	0	0	1	3	0	2	0	0	0	2	0	0	0	1	0	0	1	1	0	2	3	0	0	0	0	0	0
248	2	1	0	0	1	0	0	2	2	1	1	1	1	2	0	0	0	1	0	0	0	0	0	0	0	0	0	1	1	1	0	2	1	0	0	1	0	0	0	1	2	1	3	1	1	0	1	1	1
267	1	4	1	1	0	1	2	0	0	1	1	4	1	1	1	2	3	2	0	0	0	0	0	0	5	2	2	2	0	1	1	1	0	0	0	4	0	2	1	3	0	0	0	0	0	0	0	2	1
335	1	0	1	0	0	2	0	1	3	2	4	3	3	1	3	3	0	0	0	0	0	0	0	0	2	2	0	1	0	0	1	2	1	2	1	0	3	3	1	1	1	1	0	1	0	2	1	1	0
305	1	0	0	1	0	0	0	1	0	1	0	0	0	0	0	1	0	0	0	0	0	0	0	0	0	1	0	0	0	1	0	0	0	0	1	0	2	0	0	0	0	1	1	0	0	0	0	1	0
137	0	0	2	0	1	3	1	0	1	1	6	2	2	0	0	0	1	3	0	0	0	0	0	0	2	2	1	1	1	0	0	1	0	2	2	0	1	0	0	1	2	2	0	1	0	0	1	0	2
175	3	4	3	1	3	0	4	0	2	1	0	4	2	1	2	0	1	0	0	0	0	0	0	2	2	3	0	1	1	3	1	3	0	1	1	0	2	2	2	1	0	1	1	3	0	0	2	0	2
236	1	1	1	1	0	0	2	0	2	3	0	0	3	0	1	1	1	1	0	0	0	0	0	0	0	0	1	1	2	2	1	2	2	0	2	1	0	0	1	1	1	0	1	2	0	0	0	2	2
253	0	3	1	1	0	3	0	2	0	1	2	2	0	1	4	2	1	1	0	0	0	0	0	0	0	0	2	1	1	1	1	0	1	0	1	0	1	0	2	3	2	0	1	1	1	1	0	1	2
204	2	0	0	0	0	0	1	1	1	1	0	0	0	1	0	0	0	0	0	0	0	0	0	2	0	3	2	0	0	0	0	0	0	1	0	2	2	0	0	1	0	0	2	2	0	2	0	1	0
267	1	3	1	1	0	1	1	0	1	1	3	1	1	0	0	0	1	0	0	0	0	0	0	2	2	3	0	3	0	0	0	0	0	2	3	1	0	3	2	0	0	1	0	2	0	0	1	0	0
611	2	1	1	1	1	1	1	1	2	1	4	1	1	2	0	3	1	1	0	0	0	0	0	0	1	2	1	0	1	1	2	1	0	0	2	0	1	1	2	0	1	0	2	3	1	2	0	0	3
1789	3	1	1	1	3	1	0	2	1	1	3	1	2	3	2	3	0	1	0	0	0	0	0	1	2	0	1	3	1	1	0	0	2	0	0	1	0	1	0	0	1	0	1	1	1	0	2	0	0
314	0	0	1	0	1	1	4	0	1	1	2	0	1	2	1	1	4	1	0	0	0	0	0	1	1	1	2	0	2	0	2	2	1	2	1	1	0	3	0	0	2	0	2	2	0	1	0	3	2
626	0	2	2	1	1	0	1	1	0	1	2	1	1	2	0	0	2	1	0	0	0	0	0	2	1	3	1	2	0	2	0	2	0	0	0	0	1	0	1	0	2	1	1	2	0	0	1	3	1
340	2	2	4	0	6	2	0	1	0	1	2	1	1	3	1	1	2	0	0	0	0	0	0	1	0	1	1	2	1	1	1	1	0	0	1	2	0	0	0	2	2	1	0	1	2	0	0	1	0
458	0	2	2	0	1	2	2	1	1	0	1	3	2	3	0	0	1	0	0	0	0	0	0	0	1	1	1	2	2	2	1	0	0	1	1	0	3	2	1	1	3	2	1	1	1	0	2	1	1
321	0	3	0	3	0	2	1	4	1	1	4	1	1	2	1	1	3	3	0	0	0	0	0	1	1	2	1	3	0	0	1	1	0	2	0	1	5	0	0	2	2	1	2	3	1	0	0	2	2
205	0	1	2	0	0	0	0	1	0	0	2	1	0	1	0	0	0	0	0	0	0	0	0	0	0	1	2	1	1	1	0	0	0	0	1	1	2	0	0	2	1	0	2	1	0	0	3	2	0
171	1	0	0	1	2	1	1	0	1	0	1	5	0	0	1	0	1	0	0	0	0	0	0	0	0	1	2	1	2	0	0	0	1	1	0	1	2	0	0	0	3	0	1	0	0	1	1	1	1
219	3	0	1	1	2	1	1	3	1	3	3	1	1	0	2	1	1	1	0	0	0	0	0	0	1	0	0	0	0	0	1	1	0	0	1	0	1	0	0	1	1	1	1	3	1	0	0	1	0
203	0	1	1	1	1	2	5	1	1	0	1	1	1	0	0	2	2	1	0	0	0	0	0	0	2	2	3	1	0	3	0	0	0	0	2	4	0	2	0	0	0	0	1	0	0	0	1	3	1
230	0	0	1	0	0	0	0	1	0	0	0	1	0	1	0	0	2	0	0	0	0	0	0	0	0	1	2	0	0	0	2	2	0	1	0	0	1	1	0	0	0	0	0	2	0	0	1	1	0
378	1	1	2	2	1	2	1	1	2	1	2	2	1	1	1	0	2	0	0	0	0	0	0	0	2	2	0	1	0	1	1	1	0	2	0	2	1	1	0	1	1	2	0	0	1	0	1	0	0
595	1	2	2	1	2	1	0	0	2	0	2	2	1	3	1	4	1	0	0	0	0	0	0	0	1	1	0	6	3	0	1	0	0	3	1	2	1	1	0	0	4	2	2	0	0	0	0	0	3
252	3	3	0	3	0	1	0	1	5	1	1	1	1	1	1	3	0	0	0	0	0	0	0	0	1	1	2	2	0	0	0	1	2	3	1	0	1	1	0	0	0	0	0	1	2	0	1	1	1
317	0	2	2	1	0	1	0	0	0	0	3	5	0	3	1	0	1	0	0	0	0	0	0	0	0	0	3	0	1	1	1	1	0	1	1	0	1	0	1	2	2	0	0	2	0	1	0	0	0
240	1	2	0	0	1	1	0	3	1	1	2	0	0	0	0	0	1	0	0	0	0	0	0	1	2	0	1	3	0	0	0	3	0	1	0	2	0	0	1	0	0	1	4	1	1	0	1	3	1
228	1	3	2	0	0	1	1	1	1	1	1	3	0	0	0	3	3	1	0	0	0	0	0	0	1	1	1	1	0	0	1	2	0	3	2	2	0	2	1	1	1	1	0	2	1	0	2	1	2
238	0	3	0	2	0	2	1	1	0	1	2	0	2	2	1	1	0	1	0	0	0	0	0	0	1	0	0	0	3	0	2	2	0	0	1	0	1	0	0	2	0	2	1	1	1	0	3	0	0
489	0	0	0	0	0	0	0	1	2	0	0	0	0	0	0	0	0	0	0	0	0	0	0	0	0	0	0	0	0	1	0	0	0	0	1	0	0	0	0	0	0	0	0	0	0	0	0	1	0
707	3	2	2	4	2	1	1	2	4	1	1	1	0	2	2	3	0	1	0	0	0	0	0	1	6	2	1	0	3	0	1	1	1	0	0	1	0	0	1	0	0	1	1	0	1	3	0	1	2
341	1	0	0	1	0	0	1	1	1	0	2	1	0	3	2	1	3	0	0	0	0	0	0	0	1	1	0	2	0	1	1	0	0	1	1	2	0	0	0	0	0	0	0	1	0	0	0	0	2
156	1	2	2	2	1	1	1	0	1	1	0	1	0	0	0	0	1	0	0	0	0	0	0	0	0	1	2	2	1	1	1	0	1	0	0	0	0	1	0	0	0	1	1	1	0	0	0	0	1
296	0	1	3	0	1	0	0	0	1	4	1	1	1	1	0	3	1	0	0	0	0	0	0	2	4	3	1	0	0	0	0	0	0	1	1	1	2	2	0	0	1	0	4	0	0	0	0	0	1
9940	1	1	2	0	0	2	1	3	3	1	2	1	1	2	0	0	0	2	0	0	0	0	0	0	1	0	0	2	2	0	1	3	0	2	1	2	1	1	1	0	2	2	2	1	1	3	2	0	1
8064	1	1	0	3	0	2	4	1	1	0	2	0	0	1	1	2	3	1	0	0	0	0	0	0	1	1	2	2	0	0	0	0	0	1	2	0	0	1	1	0	0	1	1	2	0	1	1	0	1
385	2	1	1	1	0	0	0	0	3	0	3	0	0	2	0	0	2	2	0	0	0	0	0	0	3	0	1	1	1	0	0	1	0	0	1	2	0	0	0	2	0	1	0	2	0	0	1	0	0
269	1	2	1	2	2	2	3	1	1	0	2	1	0	1	2	2	3	1	0	0	0	0	0	0	3	0	1	2	1	0	4	0	2	2	1	1	1	0	0	0	1	0	2	0	0	0	0	1	2
336	1	2	2	0	2	1	0	0	0	1	1	1	1	2	0	1	1	2	0	0	0	0	0	0	1	2	1	0	4	1	0	3	0	1	1	1	1	0	1	1	1	1	1	2	0	1	0	0	0
365	1	0	2	0	1	2	0	3	1	1	0	0	1	1	0	2	1	2	0	0	0	0	0	0	2	3	0	1	2	1	1	2	2	0	1	0	0	1	1	1	1	0	1	1	2	1	2	0	1
413	0	0	2	1	0	2	0	1	1	2	0	1	0	2	1	0	3	1	0	0	0	0	0	0	0	1	0	1	0	0	0	1	0	1	1	1	0	2	0	0	1	0	0	1	1	1	0	0	1
258	1	1	2	2	0	3	2	1	2	2	1	1	1	0	3	2	0	2	0	0	0	0	0	0	1	0	0	1	1	0	0	1	0	3	0	3	1	0	2	1	0	1	0	2	1	0	1	0	2
187	2	0	0	0	0	1	3	3	0	2	1	0	1	2	0	1	3	1	0	0	0	0	0	0	3	2	0	1	3	1	0	1	0	1	1	0	1	1	1	0	1	2	1	0	1	1	0	1	1
166	0	1	4	1	1	2	1	0	0	1	2	2	2	1	2	2	1	3	0	0	0	0	0	0	0	1	0	1	0	0	1	1	2	1	2	3	0	0	1	0	1	1	1	1	2	0	1	0	2
226	1	2	3	1	2	1	1	2	2	1	0	1	1	2	1	0	2	3	0	0	0	0	0	0	0	2	1	0	2	0	1	2	0	1	1	1	2	1	1	0	0	1	1	0	1	1	3	3	3
259	1	0	0	0	0	0	0	0	0	0	1	0	1	0	0	0	2	0	0	0	0	0	0	1	1	1	2	0	0	0	0	0	0	1	0	1	0	0	0	0	2	0	0	0	0	1	0	1	0
368	1	0	2	2	2	0	0	3	1	1	1	1	0	0	1	3	1	1	0	0	0	0	0	1	0	0	1	0	1	0	0	1	0	0	0	0	1	0	2	1	0	0	0	0	1	1	0	1	1
3669	0	0	0	1	2	1	4	3	0	0	1	3	2	1	0	0	0	1	0	0	0	0	0	1	3	0	0	2	1	0	2	2	0	0	0	0	1	0	1	1	0	0	0	0	0	1	1	0	1
3847	1	0	0	0	1	0	4	3	2	1	5	1	1	0	0	3	2	1	0	0	0	0	0	0	3	3	2	0	0	1	1	2	0	0	1	4	2	0	0	1	0	1	2	1	1	0	1	0	0
309	1	1	1	2	1	1	1	1	0	3	1	0	0	0	1	1	4	0	0	0	0	0	0	1	0	2	2	2	1	1	3	2	0	0	0	0	1	1	2	0	2	0	1	0	1	0	0	0	1
157	1	1	1	3	1	0	0	4	0	2	0	1	2	2	0	0	0	1	0	0	0	0	0	0	0	2	1	2	1	0	0	1	1	1	0	2	1	0	1	1	0	0	0	0	0	0	2	1	2
160	1	3	0	1	2	1	0	4	0	2	1	1	1	1	1	2	0	1	0	0	0	0	0	0	0	0	3	0	2	1	2	0	0	0	1	0	0	1	0	0	1	0	0	2	0	0	1	1	0
127	0	0	0	1	0	1	1	1	1	0	1	3	1	1	0	0	2	2	0	0	0	0	0	0	0	0	0	0	0	0	1	0	0	0	1	3	1	0	1	1	1	0	0	3	0	1	1	1	1
174	0	0	0	0	0	1	2	0	3	1	0	2	2	4	0	1	1	0	0	0	0	0	0	1	0	0	2	0	2	2	0	1	1	2	1	1	0	0	1	0	2	0	0	2	2	0	0	0	0
425	1	3	2	1	1	2	1	2	0	1	1	1	0	0	3	0	1	1	0	0	0	0	0	0	0	0	0	3	1	1	0	2	2	2	0	3	1	1	0	2	0	2	2	1	0	0	1	3	2
433	0	2	0	2	1	0	2	0	0	2	3	1	2	2	1	1	0	1	0	0	0	0	0	1	2	1	1	0	0	0	0	0	1	0	1	1	0	3	1	0	1	0	2	0	0	2	0	2	0
304	1	1	1	0	2	1	2	0	1	0	1	2	1	2	2	1	0	0	0	0	0	0	0	1	2	2	1	2	0	0	1	2	1	0	4	0	0	1	0	1	3	0	1	0	1	0	0	3	0
268	0	1	0	2	0	0	2	2	0	1	2	1	2	2	0	1	2	1	0	0	0	0	0	0	1	1	1	5	0	0	1	0	0	1	3	0	0	1	2	1	1	0	0	1	0	1	1	2	0
305	3	1	3	1	3	2	2	3	4	1	2	0	0	0	0	2	1	0	0	0	0	0	0	2	0	1	0	1	1	1	2	0	1	2	1	3	0	0	0	3	1	0	1	0	0	1	2	0	1
2405	2	3	3	2	0	1	1	1	4	1	2	0	0	0	0	0	4	0	0	0	0	0	0	0	2	0	2	1	1	1	0	2	0	2	0	1	0	1	0	0	0	1	1	1	0	0	0	0	1
63100	2	0	2	1	0	1	0	1	1	3	2	0	1	1	0	2	3	1	0	0	0	0	0	0	2	0	0	2	1	1	1	0	1	6	0	2	1	2	0	0	0	0	2	1	0	2	0	0	0
56802	0	5	0	1	1	0	0	1	0	0	2	1	1	0	0	3	3	0	0	0	0	0	0	0	0	0	1	0	1	0	2	1	1	3	1	2	1	1	1	0	1	0	2	1	0	0	1	2	0
24243	0	7	2	1	0	0	1	1	2	0	1	0	0	1	1	4	1	2	0	0	0	0	0	3	1	1	0	3	2	1	2	2	2	0	2	0	2	0	3	0	2	0	0	1	0	1	0	2	1
193	2	0	1	1	2	0	1	1	0	2	0	0	1	1	0	2	0	3	0	0	0	0	0	0	5	3	1	1	0	1	0	0	0	0	1	0	2	1	1	1	3	0	1	0	0	1	1	1	1
910	1	1	1	2	0	2	1	1	0	2	2	2	0	0	0	1	4	1	0	0	0	0	0	0	0	1	0	2	2	1	0	0	1	1	0	0	1	1	1	0	2	0	1	2	0	1	1	3	1
324	0	1	4	3	2	1	0	1	1	1	3	1	1	2	1	1	0	0	0	0	0	0	0	0	1	2	0	1	3	1	0	0	0	3	0	2	0	0	0	1	0	0	0	1	0	0	0	1	1
211	1	1	0	0	1	0	2	1	1	1	1	1	2	1	2	0	0	0	0	0	0	0	0	1	1	2	0	1	3	2	3	0	0	4	0	2	1	0	1	0	2	1	1	0	0	1	0	1	1
259	2	3	1	1	1	0	2	0	2	1	0	1	0	1	0	1	2	0	0	0	0	0	0	0	0	2	1	1	0	2	1	1	0	0	0	1	0	0	0	0	2	1	1	0	0	0	0	0	1
146	1	0	2	1	1	0	1	3	0	0	2	1	1	0	1	2	2	1	0	0	0	0	0	0	2	3	0	1	3	0	0	2	0	0	1	3	0	1	0	3	2	0	1	1	1	0	0	1	1
241	0	0	1	0	0	1	0	1	1	0	0	1	1	2	1	0	0	1	0	0	0	0	0	0	0	1	0	1	0	0	1	1	0	0	1	1	1	0	0	0	0	0	0	0	0	1	0	0	2
297	0	0	2	3	0	0	0	0	2	1	1	0	0	2	1	3	3	1	0	0	0	0	0	0	1	0	0	0	0	2	1	1	1	1	1	1	0	1	1	2	3	1	1	2	0	1	0	0	0
180	0	3	2	0	0	3	1	1	1	1	1	0	3	1	0	1	5	1	0	0	0	0	0	0	1	2	0	3	1	0	1	0	1	1	1	2	1	3	1	0	0	0	2	0	0	1	0	1	0
191	0	0	2	1	0	3	0	0	1	0	3	1	0	1	1	2	2	2	0	0	0	0	0	0	2	0	0	0	1	0	0	1	1	0	0	0	1	0	0	0	1	3	0	1	0	0	1	2	0
170	1	1	4	0	0	0	1	0	0	1	2	1	0	2	0	0	0	0	0	0	0	0	0	0	0	0	2	0	0	1	0	0	0	1	2	0	1	0	0	0	0	0	1	0	0	0	0	0	1
162	2	3	0	1	1	1	1	0	0	1	2	1	0	0	2	1	1	1	0	0	0	0	0	0	4	1	1	0	1	0	0	0	0	1	0	0	0	2	0	1	1	0	0	1	0	1	0	1	2
260	1	2	3	1	0	0	2	2	0	1	2	0	1	1	2	0	1	0	0	0	0	0	0	0	1	1	2	0	3	0	2	0	1	1	0	1	2	0	0	2	2	0	2	4	1	1	2	0	0
374	2	2	3	2	1	1	1	0	0	1	4	2	3	0	0	1	0	0	0	0	0	0	0	0	0	1	1	1	2	1	0	0	1	1	0	0	1	0	1	0	2	0	1	0	0	1	0	0	0
258	0	5	1	0	0	1	1	1	4	0	0	0	0	0	1	0	1	1	0	0	0	0	0	0	0	3	2	1	1	0	2	2	0	4	0	0	2	1	0	1	0	0	1	0	0	0	0	0	1
207	0	3	2	0	2	3	0	2	1	0	2	0	1	0	0	0	2	0	0	0	0	0	0	0	1	1	0	2	0	0	3	0	0	0	1	0	1	0	0	0	3	1	0	2	1	0	0	2	1
208	0	1	1	1	0	1	0	1	0	3	1	2	1	2	1	0	1	1	0	0	0	0	0	0	2	0	0	1	1	1	1	0	0	1	0	1	1	1	0	0	1	2	0	0	1	0	1	1	1
211	0	0	1	1	0	0	1	1	1	1	0	1	0	1	0	1	3	0	0	0	0	0	0	1	1	1	0	0	0	1	1	1	1	1	1	1	0	2	1	0	1	0	1	0	1	1	1	0	0
206	1	1	1	4	1	1	0	2	5	0	3	3	4	0	0	0	1	0	0	0	0	0	0	0	2	4	3	1	0	1	2	1	0	2	1	2	0	1	0	0	1	1	0	1	2	1	0	1	0
227	2	1	0	2	0	0	2	0	0	0	3	1	0	1	1	0	3	2	0	0	0	0	0	0	0	1	1	1	0	0	0	1	1	7	1	0	0	0	2	0	0	0	0	3	1	1	0	5	0
267	0	1	0	1	1	4	2	1	0	2	1	0	0	0	1	1	0	1	0	0	0	0	0	0	3	0	1	1	0	1	2	2	1	1	3	2	0	1	1	2	0	0	2	0	0	2	3	0	0
227	0	0	1	0	0	0	0	3	0	1	1	1	0	1	0	0	0	2	0	0	0	0	0	0	0	0	1	0	0	0	0	2	1	0	1	1	0	0	1	1	2	1	2	0	2	0	0	0	1
192	1	2	0	3	2	0	1	2	1	0	0	1	0	1	2	1	0	0	0	0	0	0	0	0	2	0	0	0	2	1	0	2	0	0	0	0	0	0	1	0	0	0	0	3	0	0	0	2	0
216	0	3	2	1	1	2	0	3	0	0	1	1	0	0	1	2	2	0	0	0	0	0	0	0	1	0	0	0	0	0	1	1	1	0	1	1	1	1	0	0	0	0	1	0	0	1	0	1	0
329	0	1	0	0	2	1	1	0	0	1	2	0	0	0	0	3	2	0	0	0	0	0	0	0	0	0	0	3	0	1	0	0	0	1	3	3	2	2	3	2	0	0	1	2	0	0	0	1	2
342	1	0	2	1	0	1	3	2	1	0	3	1	0	1	0	0	0	1	0	0	0	0	0	0	0	1	0	1	1	0	1	0	0	2	1	1	1	0	1	0	0	0	1	1	0	1	3	0	0
226	1	0	0	3	0	0	0	0	0	1	2	1	0	1	0	1	0	0	0	0	0	0	0	0	1	0	1	1	0	0	0	1	0	1	0	0	1	0	0	0	1	0	1	0	0	0	1	2	0
217	1	1	1	1	0	1	1	1	1	0	0	2	0	3	0	1	5	1	0	0	0	0	0	0	3	0	0	1	1	1	0	0	0	1	1	1	0	0	1	1	2	0	2	0	0	0	0	1	0
158	0	1	0	2	0	0	1	1	0	2	0	2	0	2	1	0	1	1	0	0	0	0	0	1	0	2	1	2	1	0	0	0	1	0	0	2	0	1	1	0	1	0	1	2	1	1	0	0	2
156	2	2	0	1	2	0	2	1	2	1	2	1	1	1	0	2	3	0	0	0	0	0	0	0	0	1	3	0	0	1	0	1	1	2	1	1	1	2	1	0	1	0	0	1	0	0	0	1	1
164	0	1	0	0	0	1	0	5	1	0	0	2	0	0	2	1	0	0	0	0	0	0	0	0	0	1	0	0	0	0	0	1	2	1	0	1	1	0	1	1	1	0	0	0	1	0	0	0	1
145	1	0	1	0	0	0	1	0	3	0	3	0	1	0	1	0	2	2	0	0	0	0	0	1	1	0	0	3	1	1	1	0	0	0	0	1	0	0	2	1	4	2	2	1	1	0	1	0	1
200	2	3	0	1	1	1	1	2	0	0	2	0	2	0	1	1	1	1	0	0	0	0	0	2	0	2	0	1	2	0	1	0	1	1	1	0	0	0	0	0	1	2	1	2	1	0	0	1	1
431	1	2	2	1	0	0	1	2	1	0	2	1	2	1	2	2	5	1	0	0	0	0	0	0	0	1	2	2	0	0	0	2	0	2	2	0	2	3	2	0	2	0	1	0	1	0	0	1	0
581	0	1	0	0	1	0	2	0	0	0	0	0	1	0	1	0	1	0	0	0	0	0	0	0	1	2	0	2	0	2	0	0	0	1	1	1	0	0	2	1	0	0	2	1	0	1	0	0	0
253	3	1	2	1	2	2	0	1	0	3	1	0	0	1	0	2	0	0	0	0	0	0	0	1	1	0	0	1	3	0	0	0	0	0	0	1	0	1	2	0	0	2	1	1	0	1	0	3	2
221	1	2	1	0	0	1	0	1	2	1	1	2	0	2	0	0	0	1	0	0	0	0	0	0	0	1	0	0	1	2	1	1	1	1	0	1	0	1	0	1	1	0	0	2	2	1	1	2	3
325	0	2	0	0	0	1	0	1	2	1	2	0	2	1	0	0	0	3	0	0	0	0	0	2	0	0	1	0	1	0	1	0	0	1	0	2	0	0	0	1	0	0	0	1	1	0	1	0	0
399	0	0	0	0	1	1	0	0	0	0	0	1	1	1	0	0	0	2	0	0	0	0	0	2	0	0	0	0	1	0	0	0	0	0	3	1	1	0	2	0	3	0	0	3	0	0	1	0	0
281	1	0	0	0	2	1	0	1	2	1	2	0	2	0	2	2	0	1	0	0	0	0	0	1	0	1	0	0	1	2	1	2	0	1	2	1	0	0	1	1	1	1	3	2	1	0	0	1	0
276	0	1	0	0	1	0	0	1	1	0	1	1	1	1	0	0	2	0	0	0	0	0	0	0	0	0	1	1	0	0	0	0	0	2	1	1	1	1	0	0	0	0	0	0	0	0	1	0	0
235	0	0	0	2	3	0	0	1	0	2	0	0	2	1	0	0	2	1	0	0	0	0	0	0	1	1	0	1	1	3	2	1	1	0	2	1	1	0	1	0	3	0	0	0	1	0	1	0	0
195	0	1	1	0	3	1	0	1	2	1	2	0	1	4	0	0	1	2	0	0	0	0	0	0	1	0	0	4	1	0	1	4	0	2	0	0	0	1	0	0	1	0	1	1	0	0	0	1	2
204	0	0	2	1	0	1	0	0	2	0	1	1	0	1	1	3	1	3	0	0	0	0	0	0	0	0	0	0	1	3	2	4	0	0	1	1	0	1	1	1	1	2	1	1	0	0	1	0	0
149	0	0	0	0	2	0	0	1	1	0	1	4	0	0	0	1	2	2	0	0	0	0	0	1	1	1	0	2	1	1	0	0	1	1	2	0	0	1	1	1	2	1	0	0	1	0	0	0	0
237	0	0	0	0	1	0	1	0	0	0	2	3	0	2	1	0	1	0	0	0	0	0	0	0	2	2	2	2	0	0	0	0	0	0	0	2	0	0	0	0	1	1	0	2	1	0	0	2	2
179	0	2	2	0	1	3	0	1	3	2	0	1	1	3	1	2	2	2	0	0	0	0	0	0	0	2	0	0	0	1	0	1	0	0	1	1	1	2	1	0	2	1	0	0	0	0	0	1	0
187	2	0	1	1	1	1	2	0	0	1	1	0	0	0	0	1	0	0	0	0	0	0	0	0	1	1	1	0	0	0	0	2	0	0	2	1	2	1	0	0	0	0	1	1	2	0	0	0	0
183	1	0	0	0	0	0	1	1	1	1	1	1	2	0	0	0	1	1	0	0	0	0	0	0	1	0	0	0	0	0	1	0	0	1	0	1	1	0	2	1	1	0	0	1	0	0	0	0	3
177	0	0	1	3	0	0	0	0	0	0	1	1	0	2	0	0	1	1	0	0	0	0	0	0	0	0	0	1	0	0	2	0	1	1	0	2	2	0	0	1	1	0	0	0	1	0	1	0	1
219	2	0	1	1	0	0	2	0	0	1	2	1	1	1	0	0	2	1	0	0	0	0	0	1	0	1	0	0	1	1	1	1	0	1	0	1	0	0	1	2	0	0	0	1	0	0	1	1	3
156	1	1	0	0	0	1	0	0	0	0	0	1	0	0	1	0	0	0	0	0	0	0	0	0	1	0	0	0	0	1	0	1	0	0	1	0	1	1	1	0	1	1	1	0	0	1	1	2	1
171	0	2	1	1	0	1	0	1	0	0	0	1	0	1	0	1	0	0	0	0	0	0	0	0	1	2	2	0	1	1	0	1	0	1	0	0	0	0	1	1	1	1	0	0	1	1	2	0	3
206	1	2	0	0	1	2	0	1	2	0	0	0	0	0	1	1	1	0	0	0	0	0	0	0	1	0	0	2	0	1	2	0	1	2	0	2	0	0	1	0	0	0	1	2	1	0	0	1	1
337	1	2	0	0	1	0	0	2	1	0	2	1	1	0	0	1	2	1	0	0	0	0	0	0	1	0	2	1	0	0	0	1	1	0	1	0	0	1	1	1	2	0	0	1	0	0	2	0	2
486	0	0	1	2	2	1	1	1	4	0	0	1	1	1	0	2	0	3	0	0	0	0	0	2	0	1	1	1	1	0	1	3	0	1	0	1	1	1	0	1	1	1	1	0	0	1	0	0	1
210	0	2	2	1	1	0	0	0	1	2	2	1	1	0	0	0	1	0	0	0	0	0	0	0	3	1	1	1	1	0	0	0	0	1	1	1	2	1	1	0	1	0	0	1	2	0	0	2	0
260	1	0	1	1	0	0	2	1	0	1	1	1	0	0	1	1	1	2	0	0	0	0	0	1	0	0	1	1	0	1	2	0	2	1	1	0	0	0	0	1	1	0	2	1	0	0	0	1	1
359	2	3	1	1	1	0	0	0	1	0	2	1	1	1	0	1	2	1	0	0	0	0	0	0	1	2	2	1	1	1	0	0	0	0	1	3	2	2	2	0	1	0	2	2	0	1	0	1	0
168	0	0	3	1	0	2	0	1	0	3	1	2	0	2	0	1	0	0	0	0	0	0	0	0	2	2	1	1	0	0	0	0	0	1	0	3	0	0	0	0	0	0	1	1	1	1	1	0	0
170	5	1	1	1	0	1	0	0	1	2	1	1	0	0	0	4	1	1	0	0	0	0	0	1	1	0	0	1	1	0	0	1	0	1	2	0	1	1	1	0	0	3	1	3	0	0	0	0	0
313	0	0	0	0	0	0	0	0	1	1	1	2	1	0	1	2	2	0	0	0	0	0	0	0	0	2	2	0	0	1	3	0	0	0	2	0	1	2	1	1	0	0	1	0	2	1	0	0	0
244	1	2	0	0	0	1	0	2	1	1	2	1	1	0	1	0	0	1	0	0	0	0	0	1	1	2	2	0	1	1	0	1	0	2	2	0	4	1	2	0	2	1	3	2	0	2	2	0	3
232	1	1	0	1	2	0	1	1	1	0	2	0	0	0	1	1	3	0	0	0	0	0	0	0	1	2	2	2	0	1	0	0	0	0	0	1	1	2	0	1	0	1	0	0	1	0	0	0	0
314	0	2	0	0	0	2	1	3	2	0	1	1	0	0	1	1	1	2	0	0	0	0	0	0	0	2	1	1	1	0	0	2	2	0	1	0	1	0	0	0	0	0	2	0	0	0	0	3	0
169	1	1	1	1	1	0	1	0	0	1	0	0	0	1	0	1	0	0	0	0	0	0	0	0	2	1	0	1	0	0	0	1	0	3	0	0	5	0	0	0	2	0	1	1	0	0	0	1	0
179	1	2	2	2	1	1	0	3	0	1	3	1	0	2	0	2	1	1	0	0	0	0	0	0	0	1	1	1	2	2	0	0	0	1	0	1	2	0	2	0	1	0	1	0	0	1	0	1	0
244	0	1	2	1	1	0	0	0	0	0	1	1	0	1	0	0	0	1	0	0	0	0	0	1	1	2	1	1	0	0	2	0	1	0	1	1	2	0	0	0	1	0	0	0	0	0	2	1	1
336	1	3	1	1	0	0	0	0	0	0	0	1	1	3	0	0	2	1	0	0	0	0	0	0	2	0	2	0	0	2	0	2	1	0	0	2	1	0	0	1	1	0	0	0	3	1	1	2	0
328	0	1	0	0	0	0	2	2	0	2	1	1	1	1	0	0	0	0	0	0	0	0	0	0	1	1	0	2	1	0	0	1	0	3	0	0	1	0	0	0	1	0	2	1	0	0	1	2	0
218	0	1	1	1	0	1	0	0	0	0	1	0	1	0	1	0	0	0	0	0	0	0	0	0	0	1	0	2	0	0	0	0	1	0	0	1	2	1	0	0	1	0	0	1	1	0	0	2	2
191	1	0	0	0	0	0	0	0	0	2	1	1	1	0	0	0	0	0	0	0	0	0	0	0	1	1	0	2	0	1	0	1	0	1	1	0	0	1	2	0	1	0	0	0	0	0	1	1	1
164	1	0	1	0	0	1	1	0	1	0	2	1	0	1	0	0	1	1	0	0	0	0	0	0	0	2	1	0	0	0	0	1	0	0	0	0	0	0	1	1	0	1	1	1	0	0	1	1	0
292	0	1	0	0	0	2	1	1	0	0	0	2	1	0	0	0	1	0	0	0	0	0	0	0	1	1	0	0	0	0	1	0	0	1	0	1	0	1	1	2	1	0	1	1	0	1	1	0	1
279	1	2	0	0	0	0	2	3	0	1	1	0	1	1	2	0	1	0	0	0	0	0	0	0	0	0	1	2	0	0	1	0	0	2	1	0	4	1	1	0	0	0	1	1	1	1	1	1	1
259	0	2	1	0	1	1	0	0	0	1	2	0	0	1	0	1	1	0	0	0	0	0	0	0	3	1	0	3	0	0	0	0	0	0	1	1	0	1	0	1	1	1	0	2	2	0	0	1	1
215	1	0	1	0	2	2	0	2	0	0	1	1	1	0	0	1	2	0	0	0	0	0	0	0	0	2	0	0	2	0	2	1	1	1	2	1	1	1	0	0	1	0	3	2	1	1	0	0	1
593	1	0	1	1	0	0	2	2	1	0	1	1	0	1	1	0	1	0	0	0	0	0	0	2	2	1	2	0	1	1	2	1	1	1	1	1	0	0	0	0	0	0	0	0	2	0	0	0	0
1129	0	1	0	0	1	1	0	1	1	0	1	1	0	2	0	0	0	0	0	0	0	0	0	1	1	0	0	0	1	0	0	1	0	0	0	0	1	1	0	0	0	0	0	1	0	0	1	0	0
482	0	0	0	0	0	0	0	0	0	2	0	1	0	0	0	0	0	0	0	0	0	0	0	0	0	0	0	0	0	0	0	0	1	0	0	0	0	0	0	0	0	0	1	0	0	0	1	0	0
448	1	1	1	1	0	0	0	2	0	0	1	3	0	1	0	1	1	0	0	0	0	0	0	0	1	1	0	1	2	0	0	2	0	1	0	1	1	2	0	0	0	0	0	2	0	2	0	1	3
230	1	0	0	1	1	0	1	1	0	1	2	0	1	1	3	0	1	1	0	0	0	0	0	0	0	1	0	1	1	1	0	0	0	0	0	1	1	0	1	0	0	0	1	0	1	2	0	1	1
316	0	0	1	0	0	1	0	1	0	1	1	0	0	0	2	1	0	0	0	0	0	0	0	0	1	2	0	1	1	0	0	1	0	0	2	1	0	0	0	0	2	0	0	1	1	2	0	0	1
336	0	2	1	0	1	0	1	1	2	1	0	0	0	2	0	0	2	1	0	0	0	0	0	0	2	0	0	1	0	2	0	0	1	0	0	0	0	1	0	0	0	0	0	0	0	0	0	0	1
273	2	1	1	1	1	1	1	1	0	1	3	0	0	0	0	0	0	1	0	0	0	0	0	1	2	1	0	1	0	0	1	2	0	0	1	2	2	1	0	1	1	1	0	0	0	1	2	0	1
308	0	3	1	3	1	0	0	0	1	1	2	1	0	1	1	1	2	2	0	0	0	0	0	0	2	1	2	2	0	1	0	0	0	0	1	1	1	0	1	0	3	0	2	1	1	0	0	0	0
1659	2	2	1	0	0	2	2	1	1	0	1	0	1	3	0	1	1	2	0	0	0	0	0	0	2	2	0	0	0	1	0	1	1	2	1	0	1	0	3	1	0	1	2	2	1	1	0	0	0
4644	0	4	0	0	0	0	1	2	1	2	1	1	1	0	0	1	1	1	0	0	0	0	0	0	0	2	2	0	1	0	0	1	0	0	1	0	0	0	2	1	3	0	1	0	1	1	1	0	0
490	0	0	1	4	1	0	0	1	0	0	1	1	0	1	1	0	3	1	0	0	0	0	0	0	3	0	0	0	1	1	0	0	0	1	0	0	1	1	3	0	0	0	0	1	0	0	1	1	1
353	0	0	1	1	0	1	1	0	1	1	2	1	0	1	1	0	0	3	0	0	0	0	0	0	1	0	1	1	1	0	0	1	1	1	0	1	0	1	1	1	3	0	1	1	0	0	0	2	0
251	0	0	0	1	0	1	1	1	0	0	0	0	0	1	0	1	3	0	0	0	0	0	0	0	0	1	1	0	0	1	1	1	1	1	1	1	2	1	0	0	0	2	0	1	1	1	0	0	2
205	0	0	1	0	0	1	0	0	0	1	0	0	0	4	2	0	3	1	0	0	0	0	0	0	0	0	1	1	0	0	2	1	1	2	0	0	0	0	1	1	1	0	0	0	0	1	1	0	0
282	1	2	0	0	0	0	0	0	0	1	0	0	0	0	0	1	0	0	0	0	0	0	0	0	0	1	2	0	0	2	1	0	0	1	1	2	2	0	0	0	0	2	1	0	1	0	0	1	0
277	0	0	0	2	0	0	1	2	0	1	0	2	2	0	1	0	3	0	0	0	0	0	0	0	1	2	0	0	0	1	3	0	0	1	3	2	1	1	0	1	1	0	2	0	1	1	0	0	1
318	0	1	2	0	1	2	0	1	3	2	2	3	0	0	0	1	1	1	0	0	0	0	0	0	1	2	0	4	1	1	2	1	0	2	0	1	1	1	2	0	3	1	2	0	1	0	0	3	1
706	1	0	0	1	1	0	1	2	0	0	4	0	0	0	1	0	0	0	0	0	0	0	0	0	0	0	0	0	0	0	1	0	0	0	1	0	1	0	0	0	2	0	0	0	0	0	1	1	1
30203	0	0	0	1	0	1	0	0	2	1	1	2	2	0	1	2	0	0	0	0	0	0	0	0	2	1	0	1	0	0	1	1	0	0	1	0	4	0	1	1	0	0	2	2	0	0	1	1	1
38811	1	0	1	1	1	1	0	2	4	0	4	1	1	1	0	1	0	2	0	0	0	0	0	0	2	0	1	1	0	2	0	1	0	0	0	1	2	1	1	0	1	0	0	3	1	0	1	0	1
69120	1	2	1	2	0	0	0	1	1	2	3	2	0	0	1	2	1	0	0	0	0	0	0	0	0	1	1	0	0	0	0	0	1	0	0	1	0	0	1	1	0	0	0	1	0	0	0	1	1
13631	0	1	0	0	0	0	3	3	3	0	1	0	3	3	0	1	1	0	0	0	0	0	0	0	0	0	1	2	0	1	1	0	1	2	2	2	0	2	1	2	0	2	1	0	0	0	0	0	1
1873	1	0	0	2	1	0	0	1	1	0	0	1	1	0	2	0	2	3	0	0	0	0	0	0	1	0	1	0	1	2	0	0	0	1	0	0	2	1	0	0	0	0	0	0	1	0	0	1	1
710	1	0	1	3	0	2	0	2	1	0	0	1	0	2	0	2	2	0	0	0	0	0	0	0	0	0	2	2	0	0	0	0	0	1	0	0	1	1	1	0	0	0	0	0	3	1	0	0	1
322	1	0	0	1	2	1	1	0	1	2	1	0	1	3	0	3	3	4	0	0	0	0	0	0	1	1	2	0	1	0	1	0	0	1	1	0	1	0	0	3	1	1	0	3	0	2	0	1	1
273	1	0	0	1	2	3	0	0	1	2	2	1	1	0	1	0	0	1	0	0	0	0	0	0	0	1	0	0	3	0	1	0	0	0	0	1	0	0	0	0	2	0	1	0	0	1	1	1	0
367	1	0	0	1	0	0	1	2	2	1	1	0	0	0	1	1	0	1	0	0	0	0	0	0	2	0	0	2	1	1	1	0	1	0	1	0	2	4	1	1	0	0	1	1	2	0	0	1	0
440	0	0	0	2	1	0	0	1	0	1	2	0	0	1	2	1	0	1	0	0	0	0	0	0	0	0	0	1	0	1	0	0	0	0	0	1	0	3	0	1	1	0	1	0	0	1	0	0	0
384	0	2	2	0	1	0	0	1	0	2	4	0	1	0	0	1	1	0	0	0	0	0	0	0	2	1	0	0	2	0	1	1	0	0	1	0	2	2	0	0	1	1	0	0	2	0	1	0	0
793	2	2	2	1	1	0	1	1	2	0	2	3	1	1	1	0	2	1	0	0	0	0	0	1	1	0	0	0	3	0	0	0	1	0	1	1	3	1	1	0	3	1	3	0	0	1	0	1	0
268	0	1	0	0	0	0	0	1	0	1	1	1	0	0	0	1	0	0	0	0	0	0	0	1	1	0	2	0	0	0	1	1	0	1	0	0	0	0	0	0	0	0	2	1	0	0	0	0	2
279	1	1	0	2	0	0	0	0	2	0	0	1	1	0	0	1	2	0	0	0	0	0	0	1	1	1	0	0	0	0	0	0	0	1	0	0	0	1	3	0	1	3	0	1	1	0	1	1	1
155	2	1	1	3	1	0	1	1	0	0	3	0	1	0	1	1	0	0	0	0	0	0	0	0	2	0	1	0	1	0	1	0	2	1	1	2	1	0	0	1	0	1	1	1	0	1	1	0	1
271	1	1	0	0	1	0	0	1	1	2	1	0	0	1	2	0	1	0	0	0	0	0	0	0	1	3	1	0	2	0	1	1	1	0	2	2	2	0	0	0	1	1	2	1	0	0	0	0	1
301	0	1	0	0	3	1	0	3	0	0	0	1	1	0	0	0	1	1	0	0	0	0	0	1	1	1	1	0	1	2	1	1	1	4	0	0	0	1	1	0	0	4	1	0	1	2	1	0	0
271	1	0	4	1	2	3	0	1	1	1	0	0	0	1	0	0	1	2	0	0	0	0	0	0	1	0	0	0	0	1	2	1	0	0	0	1	1	2	3	2	0	1	1	2	1	1	0	1	0
367	1	0	1	2	2	1	0	1	1	0	2	0	0	0	0	1	2	1	0	0	0	0	0	0	2	1	0	1	0	1	0	0	0	1	0	1	0	0	1	0	1	0	2	4	1	0	0	0	0
369	1	0	3	0	0	1	0	0	0	0	0	1	0	1	0	0	0	0	0	0	0	0	0	0	0	1	0	1	0	0	1	0	0	1	0	0	0	0	0	1	0	0	0	1	0	0	0	0	0
299	1	3	0	1	0	2	0	1	2	0	1	2	0	0	0	1	1	0	0	0	0	0	0	0	3	0	0	0	0	0	0	1	0	0	0	1	1	0	0	0	2	1	3	0	0	0	0	0	1
240	2	2	0	0	0	0	4	1	0	0	1	2	2	0	0	1	0	1	0	0	0	0	0	0	1	0	1	0	0	0	0	1	1	0	2	2	1	0	1	1	2	0	0	1	0	0	0	0	1
697	1	0	0	1	0	2	2	1	0	1	1	1	0	1	0	1	0	0	0	0	0	0	0	1	1	1	1	1	1	0	2	0	0	1	1	0	2	0	0	0	1	1	1	0	0	0	1	1	2
1457	1	1	3	1	1	1	0	3	1	0	0	0	1	0	0	1	0	0	0	0	0	0	0	1	1	2	1	0	1	1	1	1	1	0	0	1	1	1	0	1	0	1	2	0	0	1	0	1	1
607	1	0	1	0	0	0	1	0	1	1	0	0	0	0	0	1	0	0	0	0	0	0	0	0	0	0	0	0	0	1	1	1	0	2	0	2	0	0	1	0	0	0	0	0	0	3	2	1	1
351	1	0	0	2	0	0	0	0	0	0	0	0	1	0	0	0	0	1	0	0	0	0	0	0	0	0	1	0	0	0	0	0	0	0	0	0	0	0	0	0	0	0	1	0	0	0	0	0	0
220	0	2	1	2	0	0	0	1	0	1	0	3	1	0	1	1	4	1	0	0	0	0	0	0	0	1	2	1	1	0	1	0	0	0	0	1	1	0	0	1	0	1	1	0	2	0	0	2	0
149	1	1	0	0	2	1	1	0	0	0	2	0	0	1	0	0	0	1	0	0	0	0	0	0	2	0	0	0	0	1	0	1	0	0	0	1	0	2	0	0	0	1	0	0	0	0	0	1	0
148	0	0	0	0	1	0	1	0	2	0	2	0	3	0	0	0	2	1	0	0	0	0	0	0	2	0	1	2	1	2	0	0	0	1	0	0	0	0	0	0	0	0	0	0	1	0	1	0	1
265	0	0	2	1	0	0	2	1	0	2	1	2	0	0	1	0	0	0	0	0	0	0	0	0	0	0	1	1	1	0	0	0	1	0	0	0	1	0	1	3	2	0	0	0	0	0	1	1	0
169	0	2	0	1	1	0	3	0	2	0	0	1	3	0	0	1	0	1	0	0	0	0	0	2	1	1	1	0	1	0	0	1	1	2	0	1	1	0	1	0	0	0	0	2	0	1	1	2	1
186	1	0	1	1	0	3	1	1	0	0	1	1	0	1	0	0	0	2	0	0	0	0	0	0	0	0	1	0	1	1	1	1	0	0	0	3	0	0	0	0	0	0	2	2	0	0	0	0	0
190	0	1	1	0	0	0	1	0	0	1	0	3	0	2	1	0	1	0	0	0	0	0	0	1	0	1	1	0	1	0	0	0	0	1	0	0	0	5	0	0	1	1	0	0	1	1	1	0	0
159	0	0	2	1	1	0	0	1	1	0	0	1	0	0	1	1	1	0	0	0	0	0	0	0	2	2	1	0	1	0	1	0	1	1	1	0	0	1	2	1	1	0	0	1	0	1	0	0	1
160	0	2	3	0	0	2	1	1	1	1	0	2	2	1	1	1	0	0	0	0	0	0	0	0	1	2	1	1	0	1	1	1	2	3	0	0	2	0	1	0	0	1	2	1	0	0	2	0	0
177	1	0	1	1	1	1	1	1	1	1	3	0	0	1	1	0	1	2	0	0	0	0	0	0	1	2	0	0	0	0	0	0	0	1	0	0	1	0	1	1	1	0	0	0	0	1	0	0	0
202	0	0	0	1	0	3	0	0	1	0	0	1	1	0	1	1	2	0	0	0	0	0	0	1	0	1	1	0	1	0	2	0	0	0	0	2	0	0	0	0	1	0	2	1	0	1	0	0	0
234	0	2	0	1	1	0	0	0	0	0	0	0	1	0	2	0	0	0	0	0	0	0	0	0	0	0	0	3	2	0	0	0	0	0	0	1	1	0	1	1	0	2	1	0	0	1	0	0	0
217	1	1	1	0	1	3	3	0	0	1	2	0	2	0	1	2	2	0	0	0	0	0	0	0	0	0	1	2	2	1	2	1	0	1	0	1	1	0	0	2	0	0	0	1	0	1	0	3	0
927	1	1	1	0	1	1	0	1	0	3	1	1	0	1	0	0	1	0	0	0	0	0	0	0	1	0	0	1	3	1	0	1	0	0	0	0	1	1	1	1	1	0	1	1	1	0	0	3	0
446	0	0	0	0	0	3	0	1	0	1	1	2	1	0	0	0	0	0	0	0	0	0	0	0	0	2	1	0	0	0	0	0	0	0	0	1	1	0	0	0	0	0	0	1	0	1	1	1	0
449	0	0	0	0	1	1	0	1	1	0	0	2	0	0	0	0	1	3	0	0	0	0	0	0	0	1	0	1	1	0	0	0	0	1	3	0	0	2	2	0	1	2	0	0	0	1	0	2	1
308	1	3	5	0	0	1	1	1	0	2	2	3	2	0	1	1	0	0	0	0	0	0	0	1	2	2	1	1	0	0	0	2	0	1	1	0	1	0	0	1	0	0	0	1	0	0	2	1	2
819	2	1	1	1	1	1	0	1	1	0	1	1	4	1	0	3	2	1	0	0	0	0	0	1	1	4	2	2	4	1	1	1	0	1	2	1	1	3	1	0	0	1	0	1	0	0	0	2	1
593	0	1	0	0	0	1	2	1	1	1	0	1	0	0	0	1	1	2	0	0	0	0	0	0	0	0	0	0	1	0	0	0	1	1	0	1	2	0	1	0	0	0	0	0	0	0	0	0	0
468	0	0	1	0	0	0	0	0	0	0	1	2	1	2	0	0	1	0	0	0	0	0	0	0	3	0	1	0	0	1	2	0	0	0	0	1	1	1	0	1	1	1	2	1	3	1	1	0	0
531	0	0	2	3	0	1	0	1	1	1	1	2	2	0	1	0	0	3	0	0	0	0	0	0	1	1	1	2	0	1	0	0	0	2	0	1	2	0	0	0	1	1	0	0	0	0	2	1	2
510	0	0	0	0	1	1	1	1	0	1	0	0	2	0	1	0	1	3	0	0	0	0	0	0	4	1	2	1	0	0	0	0	0	0	0	0	0	1	1	0	0	1	2	1	0	1	1	0	2
245	2	1	0	0	1	0	0	0	1	2	0	0	0	0	0	0	1	1	0	0	0	0	0	0	0	0	0	0	0	0	0	0	1	2	0	0	1	1	1	1	2	0	1	0	0	0	0	0	1
212	0	0	3	0	0	0	0	0	1	1	0	0	0	0	0	0	1	2	0	0	0	0	0	1	0	1	4	0	0	0	0	0	0	0	0	0	0	0	0	0	0	0	0	0	0	0	0	0	1
170	0	0	0	3	0	1	0	0	2	0	1	0	2	0	0	1	1	2	0	0	0	0	0	0	1	0	0	0	1	0	0	0	0	1	2	0	2	1	0	0	0	1	0	0	0	1	1	0	1
180	2	1	1	2	0	1	1	1	0	0	1	0	0	1	1	0	2	1	0	0	0	0	0	0	1	1	2	1	0	2	0	0	0	0	0	1	0	0	0	0	1	0	0	2	0	0	0	0	0
196	0	2	0	2	0	1	0	1	0	2	1	0	1	0	0	1	1	0	0	0	0	0	0	0	0	4	1	0	2	1	1	0	1	2	0	0	0	1	0	0	1	0	0	0	1	1	0	1	2
7734	0	1	0	1	0	1	0	1	3	0	1	3	0	0	0	0	1	2	0	0	0	0	0	0	1	0	3	1	0	2	0	1	0	2	0	0	1	1	2	1	0	1	1	0	0	0	0	0	0
9696	0	2	0	0	0	1	0	0	1	0	1	0	0	0	0	0	0	0	0	0	0	0	0	0	0	1	0	0	1	0	0	0	0	1	0	0	1	1	1	0	1	0	0	1	2	0	2	0	0
5030	0	0	1	1	0	2	2	1	2	0	2	1	1	1	2	1	1	2	0	0	0	0	0	1	0	0	1	3	0	0	0	0	2	1	0	2	0	2	0	2	1	0	0	3	0	0	1	0	0
239	1	0	1	0	0	1	0	1	0	0	0	0	1	0	1	0	1	1	0	0	0	0	0	0	1	0	0	1	1	0	0	0	1	0	0	1	1	1	0	0	0	0	0	0	1	0	0	1	2
188	0	0	1	2	1	0	0	0	1	2	2	1	1	0	0	0	0	0	0	0	0	0	0	0	0	0	1	0	3	0	0	2	0	0	1	1	2	0	0	0	1	0	1	1	0	0	0	0	1
181	1	1	0	0	1	0	0	0	1	1	1	1	1	0	0	0	0	0	0	0	0	0	0	0	1	0	0	1	0	2	0	0	0	1	0	1	0	1	0	1	0	0	0	0	0	0	0	0	0
160	1	0	0	0	0	0	0	1	0	0	2	2	0	2	0	0	0	0	0	0	0	0	0	0	2	1	0	0	0	0	0	0	1	1	0	0	1	0	0	0	0	0	0	0	1	0	1	1	0
153	1	1	0	0	1	1	0	0	0	0	1	0	0	0	0	1	0	1	0	0	0	0	0	0	2	0	0	0	1	0	1	0	1	0	0	1	1	0	0	0	1	0	0	0	1	0	0	0	0
153	2	0	0	2	0	1	0	1	2	0	1	0	0	2	1	1	0	0	0	0	0	0	0	0	0	2	0	0	0	0	0	0	0	0	0	0	0	0	0	0	0	0	0	0	0	0	0	1	0
202	0	0	0	0	0	0	0	1	0	1	0	0	2	0	0	0	0	0	0	0	0	0	0	0	0	0	0	1	0	0	2	1	0	0	1	2	0	0	0	0	0	0	0	0	0	1	0	0	1
264	0	1	3	0	0	1	0	2	1	0	2	0	0	0	1	1	0	0	0	0	0	0	0	1	0	0	1	3	0	0	1	1	0	1	1	1	2	1	0	2	1	0	0	1	1	0	1	0	1
179	1	0	0	0	0	0	1	0	0	0	1	0	0	0	0	0	0	1	0	0	0	0	0	0	0	1	0	0	0	0	0	1	0	0	0	1	1	0	0	2	0	0	0	0	1	0	0	0	1
270	0	3	2	2	1	2	1	1	0	1	2	0	2	2	1	1	2	0	0	0	0	0	0	0	0	1	0	0	3	0	0	1	0	2	0	0	0	0	0	1	1	0	1	2	1	1	1	2	0
251	0	1	0	0	1	1	0	0	3	1	0	0	0	2	2	1	1	0	0	0	0	0	0	0	1	0	0	0	0	0	0	1	0	1	1	0	2	0	0	0	0	0	0	1	0	0	0	0	1
466	0	2	2	1	0	0	0	1	0	0	1	3	0	0	1	1	1	0	0	0	0	0	0	0	0	1	1	0	1	0	1	1	1	0	1	1	0	0	0	0	0	0	1	1	2	0	1	2	0
190	1	0	0	0	1	0	1	2	1	0	0	0	2	1	1	0	2	0	0	0	0	0	0	0	0	1	0	0	0	0	0	0	0	0	0	3	1	0	1	0	1	0	3	1	0	0	2	1	1
208	0	0	1	0	0	0	0	0	0	0	3	0	0	2	0	0	1	0	0	0	0	0	0	0	0	0	0	1	0	0	1	0	0	0	0	1	1	0	0	1	0	1	0	0	0	2	0	1	0
285	0	1	0	0	0	3	0	1	3	1	0	0	0	0	0	0	1	1	0	0	0	0	0	1	0	3	1	0	1	2	0	0	0	0	0	1	0	2	0	0	0	1	0	2	0	0	3	1	0
207	0	0	1	1	1	1	0	0	0	3	2	1	0	1	0	0	0	2	0	0	0	0	0	0	1	1	0	1	1	0	0	1	2	1	1	0	2	0	0	0	1	0	0	1	0	0	1	0	0
173	0	0	2	1	1	0	0	0	0	1	2	1	0	0	1	1	2	0	0	0	0	0	0	0	0	0	0	0	2	1	0	0	1	1	3	0	0	0	0	0	0	1	0	0	0	0	1	1	0
209	1	2	0	0	1	0	0	0	1	2	1	0	0	0	0	0	1	1	0	0	0	0	0	0	1	2	1	3	1	1	0	1	0	1	1	1	1	1	0	1	0	0	1	3	0	0	1	1	1
152	0	3	0	0	0	1	0	0	1	0	2	1	1	1	0	1	1	1	0	0	0	0	0	0	1	1	2	0	2	0	2	1	0	0	0	2	0	1	1	3	0	1	0	1	1	0	1	0	2
172	1	0	1	0	1	0	2	0	1	0	2	2	0	3	1	0	0	0	0	0	0	0	0	0	2	1	1	0	1	0	1	1	0	1	2	1	0	0	0	0	1	1	0	1	1	0	0	2	0
4962	3	1	1	0	1	4	1	1	1	0	1	1	0	2	1	4	2	1	0	0	0	0	0	1	1	2	0	0	2	1	1	0	2	1	0	1	0	0	0	1	0	0	0	1	1	0	2	1	0
2349	0	0	0	1	0	0	1	0	0	0	0	0	0	0	1	1	0	0	0	0	0	0	0	0	0	1	0	0	1	0	0	0	0	0	0	1	0	0	0	0	0	0	0	0	0	0	0	2	0
528	0	0	0	0	0	0	0	0	0	0	0	0	0	0	0	0	0	0	0	0	0	0	0	0	0	0	0	0	0	0	0	0	0	0	0	0	0	0	0	0	0	0	0	0	0	0	0	0	0
174	0	0	0	0	0	0	0	0	0	0	0	0	0	0	0	0	0	0	0	0	0	0	0	0	0	0	0	0	0	0	0	0	0	0	0	0	0	0	0	0	0	0	0	0	0	0	0	0	0
188	0	0	0	0	0	0	0	1	0	0	0	0	0	1	1	0	0	0	0	0	0	0	0	0	0	1	0	0	0	0	0	1	0	0	0	0	0	0	0	0	0	0	1	0	0	0	0	0	0
264	0	1	0	0	1	0	0	1	0	1	2	1	0	0	0	1	0	0	0	0	0	0	0	0	0	1	0	0	0	0	1	1	0	0	0	0	2	0	0	0	1	1	1	0	0	0	0	1	0
900	0	1	0	0	0	0	1	1	0	1	1	1	2	0	3	1	0	1	0	0	0	0	0	0	1	1	1	0	0	0	0	0	0	0	0	1	1	1	2	0	2	0	0	0	1	0	0	0	1
4037	0	1	0	0	1	0	3	1	1	0	0	0	0	1	0	0	1	2	0	0	0	0	0	0	1	0	0	3	1	0	2	0	0	0	0	1	1	0	1	0	1	0	0	0	0	0	0	2	0
34054	0	0	0	2	1	1	1	1	1	0	0	2	0	0	1	0	1	0	0	0	0	0	0	0	1	1	1	1	0	2	0	0	0	0	1	1	2	0	0	2	0	0	1	0	0	1	1	0	2
15304	1	0	0	1	1	2	0	2	1	1	0	1	1	2	2	4	2	0	0	0	0	0	0	1	3	1	0	0	0	1	1	0	2	1	1	1	3	0	0	0	1	2	2	0	0	1	1	2	1
234	0	1	1	1	1	0	0	2	1	1	0	0	0	0	3	1	1	1	0	0	0	0	0	0	0	2	0	0	0	0	0	0	0	0	1	0	0	0	0	1	0	0	1	1	0	0	0	0	0
158	0	0	1	0	1	0	0	1	2	1	0	0	0	0	0	2	0	1	0	0	0	0	0	1	0	1	1	1	0	1	2	2	2	3	1	0	0	1	0	0	0	1	0	0	1	0	0	1	0
348	1	2	0	1	1	1	1	0	1	0	3	1	0	1	1	2	0	1	0	0	0	0	0	0	0	1	0	0	3	1	1	0	1	0	0	2	0	1	0	0	0	0	1	0	1	0	0	0	1
236	0	1	1	1	0	1	0	0	1	1	0	0	2	2	0	1	2	0	0	0	0	0	0	0	1	0	1	1	1	1	0	0	0	0	0	3	0	2	1	0	0	0	0	0	0	0	0	0	0
174	1	0	0	1	1	0	1	1	1	1	2	0	0	1	0	0	1	0	0	0	0	0	0	0	0	2	0	0	1	0	0	0	0	1	1	0	1	0	0	0	0	0	1	1	0	0	0	0	0
143	0	0	1	0	0	1	0	1	1	0	0	0	0	0	1	1	0	0	0	0	0	0	0	0	2	0	1	0	1	1	0	0	0	0	0	0	0	2	0	0	0	0	1	0	1	0	2	0	0
134	1	0	0	0	0	0	0	0	1	0	0	0	0	1	1	0	0	0	0	0	0	0	0	0	0	0	1	1	0	0	0	1	0	1	1	0	0	0	0	0	2	0	0	0	0	0	0	0	1
193	1	1	0	0	1	1	0	0	3	0	0	1	0	0	0	0	0	0	0	0	0	0	0	0	1	1	0	0	0	0	0	1	1	1	0	2	1	0	0	0	0	0	0	1	0	1	0	0	0
122	0	0	1	1	0	0	0	0	1	1	1	0	0	0	1	0	0	2	0	0	0	0	0	0	1	2	1	1	0	0	0	1	0	0	1	0	0	0	0	0	0	0	0	2	0	0	0	0	1
159	0	0	1	1	1	0	0	0	0	2	2	0	1	1	0	1	1	0	0	0	0	0	0	0	2	0	0	0	1	1	2	1	1	1	0	0	1	0	0	1	0	3	2	1	1	1	1	1	1
196	0	2	0	1	0	1	1	0	0	1	0	1	0	2	0	2	0	1	0	0	0	0	0	0	2	1	0	0	0	1	0	0	0	1	1	0	1	2	0	0	0	0	0	2	0	0	1	0	0
401	3	2	3	0	1	1	0	0	1	2	0	1	0	0	0	1	0	0	0	0	0	0	0	0	0	1	0	1	1	1	1	0	1	0	0	0	2	0	1	0	0	1	0	1	2	0	1	1	0
428	1	1	2	0	1	2	1	2	1	0	0	0	0	0	2	1	2	3	0	0	0	0	0	0	0	0	0	0	0	0	0	1	0	0	2	1	1	0	1	0	0	0	0	0	0	1	1	0	1
272	1	0	0	1	2	0	0	0	1	0	2	2	0	1	0	0	1	1	0	0	0	0	0	2	0	1	2	1	0	1	0	1	1	0	0	1	0	0	2	0	1	0	0	1	1	0	1	1	0
316	2	0	2	1	1	1	0	0	1	0	1	0	0	0	1	2	1	2	0	0	0	0	0	0	0	0	0	0	1	1	1	0	1	0	0	1	1	3	0	1	1	1	1	0	1	1	0	1	1
280	0	1	0	0	0	1	1	1	0	0	1	0	0	0	1	0	1	0	0	0	0	0	0	0	0	0	1	1	0	1	0	0	0	1	2	2	0	2	1	0	1	1	0	0	1	0	1	0	0
286	0	1	0	1	0	0	1	0	0	0	0	1	0	0	0	0	0	1	0	0	0	0	0	0	0	1	0	1	0	0	0	2	0	1	0	0	0	0	1	1	1	1	0	0	0	0	2	0	2
159	0	3	0	1	0	0	0	0	0	0	2	0	0	1	2	1	1	1	0	0	0	0	0	0	1	0	0	0	0	1	0	1	0	0	0	1	0	1	1	0	2	0	1	0	0	0	2	0	2
268	0	3	2	1	0	0	0	1	0	0	0	1	2	0	0	0	1	1	0	0	0	0	0	0	1	0	0	2	0	1	0	3	0	2	0	1	2	3	2	1	1	1	0	1	2	1	1	1	1
588	1	0	0	1	1	0	1	0	3	0	0	2	0	1	0	0	1	1	0	0	0	0	0	0	1	0	0	1	0	1	0	1	0	0	2	1	0	1	1	0	0	0	1	0	0	1	1	1	0
332	0	1	0	0	0	1	1	3	0	0	1	0	1	2	1	2	0	0	0	0	0	0	0	0	2	0	1	0	1	0	0	1	1	4	0	0	1	0	0	0	1	0	1	1	0	0	0	1	0
225	0	0	0	2	0	1	1	1	1	2	0	0	0	1	2	1	1	0	0	0	0	0	0	1	1	1	2	3	1	0	1	0	0	0	1	0	0	0	1	0	1	0	0	0	0	0	2	2	1
408	0	1	0	4	0	0	1	0	1	1	0	0	0	1	0	1	0	1	0	0	0	0	0	0	0	0	0	0	0	1	1	1	1	0	1	0	0	0	2	1	0	0	1	0	0	0	1	1	0
925	0	0	0	2	0	0	0	1	0	0	0	3	1	0	0	0	0	1	0	0	0	0	0	0	1	0	0	0	1	0	1	1	0	0	0	1	1	1	0	0	1	0	1	0	0	0	0	1	0
875	2	1	0	0	0	0	1	0	0	1	0	0	0	2	1	3	1	1	0	0	0	0	0	0	1	2	0	0	0	1	1	0	0	2	1	2	1	2	0	0	0	2	0	0	1	0	2	0	1
1571	2	1	1	0	3	0	1	1	0	2	2	1	0	0	0	1	2	0	0	0	0	0	0	0	0	2	1	1	0	0	1	0	2	1	1	0	1	0	0	0	1	0	0	1	1	0	0	0	0
2980	0	2	1	0	0	2	3	0	0	2	0	3	0	2	0	0	1	0	0	0	0	0	0	0	1	2	1	0	0	1	0	0	0	0	0	1	2	0	0	0	0	1	0	0	0	0	1	0	1
520	0	0	0	1	0	0	1	0	1	1	4	1	1	1	1	3	0	0	0	0	0	0	0	0	1	0	0	2	0	1	1	0	0	0	0	0	0	0	0	1	0	0	1	0	0	1	0	0	1
488	0	0	1	1	1	2	1	1	1	0	1	1	2	1	0	0	0	0	0	0	0	0	0	0	1	0	0	1	0	0	0	0	0	0	0	0	0	0	0	0	1	0	1	1	0	0	0	0	0
633	0	0	1	1	0	0	0	0	1	0	2	0	0	0	1	0	0	0	0	0	0	0	0	0	0	2	1	1	0	0	1	0	1	0	0	0	1	0	3	0	0	0	0	2	0	0	0	0	0
511	1	0	0	1	2	1	0	1	0	1	1	1	1	0	2	2	2	0	0	0	0	0	0	0	0	1	1	2	1	0	1	0	0	1	0	0	0	0	0	0	1	0	0	0	0	1	0	1	0
219	0	2	1	0	1	0	1	0	0	1	1	1	0	2	2	0	1	0	0	0	0	0	0	0	0	1	0	1	0	1	0	1	0	0	1	1	1	0	0	2	0	1	0	0	1	1	2	1	2
206	0	0	0	0	0	3	2	1	0	0	0	0	0	1	0	1	0	0	0	0	0	0	0	0	1	0	0	0	1	0	0	0	0	1	0	0	0	0	0	0	0	1	2	1	1	0	0	1	0
244	0	1	0	0	0	0	0	1	1	0	0	0	0	0	0	3	2	0	0	0	0	0	0	0	0	0	2	0	0	0	0	1	0	0	2	0	1	0	0	1	1	0	0	1	0	0	0	0	0
946	1	2	2	0	0	1	1	0	0	1	0	1	0	3	0	1	0	0	0	0	0	0	0	0	3	1	0	0	0	1	1	1	0	0	1	2	1	0	0	0	0	0	0	0	1	0	1	1	0
12969	1	3	0	1	1	1	0	0	0	0	0	1	0	3	0	2	0	1	0	0	0	0	0	0	2	1	0	3	0	0	0	0	0	1	1	0	0	0	1	2	1	1	0	1	1	0	0	0	0
511	2	2	2	1	0	0	0	1	0	3	3	0	1	0	2	0	3	2	0	0	0	0	0	0	0	0	2	3	0	0	1	0	0	2	1	1	2	1	0	0	0	0	0	0	0	0	2	0	0
147	1	1	1	0	0	1	0	1	1	0	4	1	0	0	0	2	1	0	0	0	0	0	0	1	0	0	0	2	0	0	1	1	0	0	1	1	0	0	0	1	1	0	3	0	0	2	0	1	0
125	1	0	0	2	0	2	0	1	0	3	1	0	0	2	0	1	1	0	0	0	0	0	0	0	1	0	0	1	1	0	0	0	0	2	0	1	0	1	0	0	0	0	0	1	0	0	0	1	0
268	0	0	1	2	0	0	0	1	0	3	0	0	1	0	0	0	1	1	0	0	0	0	0	0	0	1	2	1	1	0	1	0	0	1	1	2	0	0	1	0	0	1	0	0	0	0	0	1	1
285	0	1	2	0	1	0	0	2	0	1	2	0	0	0	1	1	1	1	0	0	0	0	0	0	0	1	1	0	3	2	1	0	0	0	0	1	0	1	1	0	1	0	0	0	1	0	0	2	0
209	0	0	1	1	0	0	0	1	1	1	1	0	0	0	0	0	0	0	0	0	0	0	0	0	0	0	0	0	0	1	2	0	0	1	0	0	0	1	0	2	0	0	1	1	1	0	0	2	1
128	1	0	0	1	0	0	0	0	0	1	0	1	0	0	1	1	0	0	0	0	0	0	0	0	0	0	0	0	0	0	0	0	0	1	0	1	1	1	0	0	2	0	0	2	0	0	0	1	0
163	0	0	0	0	0	1	0	1	1	0	0	0	1	0	0	0	0	1	0	0	0	0	0	0	1	0	0	1	0	0	0	0	0	0	0	1	2	1	0	1	0	0	1	0	0	2	1	0	0
185	0	0	0	0	0	1	0	0	0	0	2	1	1	0	0	1	1	0	0	0	0	0	0	0	0	0	0	1	0	0	0	0	0	1	1	0	0	1	1	0	1	0	0	0	0	0	1	0	1
160	0	2	0	0	0	0	0	0	3	2	3	0	0	1	0	0	1	0	0	0	0	0	0	1	0	0	0	1	1	0	0	2	0	1	1	0	0	0	0	0	0	2	0	0	1	2	0	0	0
168	0	0	0	0	0	0	0	0	0	0	0	0	0	0	0	0	0	0	0	0	0	0	0	0	0	0	0	0	0	0	0	0	0	0	0	0	0	0	0	0	0	0	0	0	0	0	0	0	0
157	0	1	0	2	0	0	0	0	0	2	0	1	0	1	0	1	1	1	0	0	0	0	0	0	0	0	1	0	0	1	1	1	1	0	1	1	0	1	1	1	1	0	1	0	0	0	0	0	1
200	0	0	0	0	0	0	0	1	1	0	0	0	0	0	0	0	1	0	0	0	0	0	0	0	1	0	0	0	0	0	1	1	1	0	0	1	0	1	0	1	1	1	0	0	0	0	0	2	0
224	1	0	0	1	0	0	2	0	1	1	0	0	1	1	1	1	1	0	0	0	0	0	0	0	0	0	0	0	0	0	1	1	0	0	0	2	0	0	1	0	1	1	0	3	0	1	1	1	1
221	0	1	0	0	1	2	0	0	1	0	1	2	0	3	1	1	1	0	0	0	0	0	0	0	3	2	1	0	0	1	0	0	0	0	1	0	1	0	0	1	0	0	0	1	0	0	0	0	1
261	1	0	0	0	2	0	0	0	0	1	1	0	0	3	0	1	0	0	0	0	0	0	0	1	0	1	0	0	0	0	0	0	1	0	1	3	0	2	0	2	0	0	0	1	0	0	1	4	0
183	0	0	1	0	1	0	0	2	1	0	0	1	0	0	0	0	0	0	0	0	0	0	0	2	1	0	0	0	0	1	0	0	1	2	1	2	0	0	0	0	0	1	1	0	2	0	0	0	0
204	1	0	0	0	0	1	1	1	2	0	0	0	0	0	1	0	0	1	0	0	0	0	0	0	1	0	0	1	0	0	0	0	0	0	0	0	0	1	2	0	0	1	0	0	0	0	0	0	1
366	1	1	2	0	1	0	1	1	2	0	0	0	0	0	0	1	1	1	0	0	0	0	0	0	0	0	1	0	0	0	0	1	1	0	0	0	0	2	1	0	0	0	1	0	0	1	1	0	0
185	2	1	0	0	1	1	0	1	2	0	1	0	2	2	0	1	1	1	0	0	0	0	0	1	1	0	0	2	0	0	1	1	1	3	1	0	1	0	1	0	0	1	0	0	0	0	0	0	0
148	0	1	0	0	1	1	1	0	0	0	2	1	1	0	0	0	0	0	0	0	0	0	0	0	1	0	0	1	0	0	0	0	0	0	3	0	1	1	0	0	0	1	2	0	0	0	0	1	1
211	0	0	0	1	0	1	1	0	0	0	1	0	0	0	0	2	1	0	0	0	0	0	0	0	1	1	0	1	1	0	1	0	0	0	0	0	0	1	0	0	1	1	0	0	0	1	0	1	0
244	1	0	0	0	0	0	3	0	0	0	0	0	1	0	1	0	1	0	0	0	0	0	0	0	1	0	0	0	0	0	0	1	0	0	0	1	0	0	0	1	0	0	1	0	0	0	1	0	0
458	2	1	1	0	0	0	0	0	1	0	1	3	1	0	0	1	0	0	0	0	0	0	0	0	1	0	0	0	0	0	1	0	0	1	1	0	0	0	0	1	2	0	1	2	0	2	0	1	0
276	0	2	0	0	0	0	3	3	1	0	0	0	0	1	1	0	2	0	0	0	0	0	0	0	1	0	0	2	0	1	0	1	0	1	0	1	2	1	2	0	1	1	0	1	1	0	0	1	0
188	0	2	0	0	1	0	0	0	0	2	2	1	1	0	0	0	1	0	0	0	0	0	0	1	1	0	0	2	0	0	0	0	0	0	0	1	1	0	0	0	0	1	1	0	0	0	0	0	0
180	0	0	0	2	0	2	1	2	2	1	0	1	0	1	0	0	0	0	0	0	0	0	0	0	0	1	0	1	2	0	0	1	0	0	0	0	0	0	0	0	1	0	1	0	0	1	0	0	1
138	0	1	0	0	0	0	0	0	1	0	1	1	0	0	0	0	0	0	0	0	0	0	0	1	1	1	1	0	1	1	0	1	0	0	0	0	0	0	0	0	0	0	0	0	0	0	0	1	1
98	0	1	0	1	0	1	0	1	0	0	1	0	0	1	0	1	0	0	0	0	0	0	0	0	0	0	0	1	3	0	1	1	1	1	1	1	1	1	0	0	0	0	0	0	1	0	0	1	1
150	1	0	0	1	1	1	0	0	0	1	1	0	1	1	1	1	3	0	0	0	0	0	0	0	0	1	0	2	0	0	0	2	1	1	0	0	1	1	0	0	0	0	0	0	0	0	1	1	1
188	0	1	0	1	0	1	0	2	2	1	0	0	0	0	0	0	2	2	0	0	0	0	0	0	2	1	0	0	0	0	0	0	1	0	1	0	0	0	0	2	0	0	1	0	1	1	0	1	0
266	0	0	0	0	0	0	0	0	1	0	1	1	0	0	0	0	1	0	0	0	0	0	0	0	1	0	0	1	0	0	0	1	1	0	0	0	1	0	0	0	0	0	2	0	0	0	0	0	0
181	0	0	0	1	1	0	0	1	0	0	1	0	1	1	0	3	1	0	0	0	0	0	0	0	2	1	0	0	2	0	0	0	1	0	0	0	1	0	0	0	0	0	0	0	0	1	0	0	2
204	0	2	0	0	0	0	2	1	1	0	1	1	0	0	1	2	0	0	0	0	0	0	0	0	2	0	2	0	1	1	0	0	0	1	1	1	2	2	1	1	1	0	0	1	0	0	1	1	0
456	0	0	1	3	1	0	0	3	0	1	2	0	0	2	0	0	2	0	0	0	0	0	0	0	1	0	0	0	0	1	0	2	0	0	0	1	1	0	0	2	0	0	0	0	1	0	1	0	0
147	1	0	0	1	0	0	2	0	3	0	1	0	1	1	1	0	0	0	0	0	0	0	0	0	0	0	0	0	0	1	0	1	0	0	0	1	0	0	1	0	0	0	0	1	0	0	1	0	1
98	0	0	0	0	1	0	0	0	0	0	0	0	0	0	0	1	0	0	0	0	0	0	0	0	0	2	0	0	0	0	1	0	0	2	0	0	1	0	0	1	1	0	0	1	0	0	0	1	1
155	0	0	0	1	0	0	0	0	1	0	2	0	0	0	0	1	1	1	0	0	0	0	0	0	1	0	1	2	0	1	0	0	0	0	0	1	0	0	0	0	2	1	1	0	0	0	1	0	1
115	0	0	1	0	0	2	0	0	0	1	1	0	1	1	0	0	0	0	0	0	0	0	0	0	1	0	0	0	1	0	1	0	1	1	1	1	0	0	0	0	0	0	0	1	0	1	0	0	2
118	0	0	0	0	1	0	1	0	0	1	0	0	1	0	1	0	0	0	0	0	0	0	0	0	0	1	0	0	0	0	0	1	0	0	0	0	0	0	0	0	0	0	1	0	0	0	0	0	0
143	0	1	1	0	0	0	0	1	0	2	1	1	0	0	0	0	1	1	0	0	0	0	0	0	0	1	1	0	1	0	1	0	0	1	1	0	0	1	0	0	0	0	1	0	0	0	1	1	0
144	1	0	0	0	0	0	0	0	0	0	0	2	0	1	0	0	0	1	0	0	0	0	0	0	0	0	1	0	0	1	1	1	0	0	0	1	0	1	0	0	0	0	0	0	0	1	0	0	1
165	0	0	2	0	0	1	1	0	0	1	2	1	0	1	0	1	1	1	0	0	0	0	0	0	1	1	0	1	1	0	0	1	0	0	1	0	0	0	2	0	1	0	0	1	0	1	0	0	1
155	1	1	1	0	0	2	0	0	0	0	0	1	1	1	0	1	0	0	0	0	0	0	0	0	0	1	1	1	1	0	0	0	2	0	0	0	0	0	1	1	0	0	0	0	2	0	0	0	0
148	0	0	0	0	0	0	1	0	0	0	0	0	1	1	0	0	1	0	0	0	0	0	0	1	0	2	0	2	2	0	1	1	0	1	1	0	0	0	0	1	1	0	0	0	0	0	0	0	2
229	0	0	0	1	0	0	0	3	0	3	1	0	1	0	0	0	2	2	0	0	0	0	0	0	0	0	0	1	1	0	0	0	0	1	2	0	0	0	2	1	1	0	2	0	0	1	0	2	1
20865	0	1	1	0	0	1	0	0	1	2	1	0	0	0	0	1	0	1	0	0	0	0	0	0	1	2	0	1	0	0	2	0	0	2	2	1	0	2	1	0	1	3	1	1	0	0	0	0	0
2505	1	0	0	0	0	0	0	0	0	0	0	0	0	0	0	0	0	0	0	0	0	0	0	0	0	0	0	0	0	0	0	0	0	0	0	0	0	0	0	0	1	0	0	0	0	0	0	0	0
1571	0	1	1	1	0	0	0	0	0	0	0	1	0	1	1	1	0	0	0	0	0	0	0	0	0	0	1	0	1	0	0	0	0	1	1	3	0	0	1	0	0	1	0	0	0	0	1	1	0
1107	0	0	0	0	0	1	1	0	1	0	0	0	2	0	0	1	1	0	0	0	0	0	0	0	0	0	0	1	0	2	0	1	0	2	0	0	0	0	0	0	1	0	0	1	1	0	0	0	1
893	1	0	0	0	0	2	0	1	0	0	0	0	1	0	2	2	0	1	0	0	0	0	0	0	1	0	2	1	0	0	1	0	0	1	1	0	1	0	0	1	0	0	2	2	0	0	1	0	0
2837	1	0	0	0	0	1	0	0	1	1	1	1	0	1	2	1	2	0	0	0	0	0	0	0	0	0	1	2	1	0	0	0	0	0	0	1	0	0	0	0	0	0	0	1	0	0	1	0	0
4788	1	1	1	2	0	1	0	2	0	1	0	0	0	0	0	0	1	0	0	0	0	0	0	0	0	0	1	2	1	0	0	0	0	1	2	1	1	1	0	0	1	1	2	1	0	0	2	1	1
27919	2	1	0	0	1	0	1	2	1	0	1	3	0	1	0	0	2	1	0	0	0	0	0	0	0	1	0	0	0	0	0	0	3	1	0	2	1	0	0	0	0	1	0	0	0	3	2	3	0
5058	0	1	0	0	0	0	0	0	0	0	0	0	0	0	0	0	1	0	0	0	0	0	0	0	0	2	1	2	0	0	0	0	0	0	1	0	0	0	0	0	0	1	0	1	0	0	2	0	0
385	0	0	3	1	0	0	0	0	0	0	1	1	1	0	0	1	0	0	0	0	0	0	0	0	0	0	0	0	0	0	1	0	0	1	0	0	0	0	0	0	1	0	2	0	0	1	0	1	1
266	0	0	0	0	0	0	0	0	1	0	0	0	0	0	0	1	0	2	0	0	0	0	0	0	2	1	0	0	1	0	1	3	0	0	1	0	0	0	0	0	0	1	1	0	1	1	0	0	0
116	0	0	0	0	0	0	0	0	0	0	0	0	0	0	0	0	0	0	0	0	0	0	0	0	0	0	0	0	0	0	0	0	0	0	1	0	0	0	0	0	0	0	0	0	0	0	0	0	0
76	0	0	0	0	0	0	0	0	0	0	0	0	0	0	0	0	0	0	0	0	0	0	0	0	0	0	0	0	0	0	0	0	0	0	0	0	0	0	0	0	0	0	0	0	0	0	0	0	0
102	0	0	0	0	0	0	0	0	0	0	0	0	0	0	0	0	0	0	0	0	0	0	0	0	0	0	0	0	0	0	0	0	0	0	0	0	0	0	0	0	0	0	0	0	0	0	0	0	0
93	0	0	0	0	0	0	0	0	0	0	0	0	0	0	0	0	0	0	0	0	0	0	0	0	0	0	0	0	0	0	0	0	0	0	0	0	0	0	0	0	0	0	0	0	0	0	0	0	0
152	1	0	0	0	0	0	0	0	1	0	0	1	0	0	0	0	0	0	0	0	0	0	0	0	1	0	0	0	0	0	0	0	0	0	0	1	0	0	0	0	0	0	0	0	0	0	0	0	0
152	0	0	0	0	0	0	0	0	0	0	0	0	0	0	0	0	0	0	0	0	0	0	0	0	0	0	0	0	0	0	0	0	0	0	0	0	0	0	0	0	0	0	0	0	0	0	0	0	0
141	0	0	0	1	0	0	0	0	0	1	2	0	0	0	0	1	1	0	0	0	0	0	0	0	0	0	1	0	1	0	0	1	0	0	1	0	0	0	1	1	0	1	1	1	1	1	1	0	2
169	0	0	0	0	0	0	1	1	1	0	1	1	0	0	0	0	1	0	0	0	0	0	0	0	0	1	0	0	0	0	0	0	1	0	0	0	0	2	0	0	0	0	0	0	1	0	0	0	0
129	0	1	0	0	0	0	0	1	0	0	0	1	1	1	0	0	1	0	0	0	0	0	0	0	0	0	0	0	1	0	0	1	0	0	0	1	0	0	2	1	1	0	0	0	0	0	1	1	0
224	0	1	0	0	0	3	0	0	0	1	0	0	0	0	0	0	0	0	0	0	0	0	0	0	0	0	0	0	0	0	0	0	0	0	1	0	0	0	0	0	0	0	0	0	0	0	2	1	0
7575	1	0	2	0	0	0	0	0	2	1	1	0	0	0	2	1	0	0	0	0	0	0	0	0	0	0	0	0	0	0	2	0	0	0	0	0	0	1	1	0	0	0	1	1	0	1	0	0	0
52595	0	1	2	0	0	0	0	1	1	1	0	4	0	0	0	2	0	1	0	0	0	0	0	0	0	0	0	0	1	0	0	1	1	0	0	1	0	0	0	0	1	1	0	0	1	0	0	0	0
7683	1	0	0	0	0	0	1	0	1	0	0	0	1	1	0	1	2	0	0	0	0	0	0	0	0	1	0	0	1	1	0	0	0	0	0	0	2	0	1	0	1	0	0	0	0	0	1	1	1
4307	0	0	0	0	1	1	2	0	1	0	0	1	0	3	1	1	0	0	0	0	0	0	0	0	0	0	1	0	0	0	1	2	1	1	0	4	1	1	0	0	0	0	2	1	2	0	0	0	2
2366	0	0	1	1	0	0	0	0	0	1	0	1	1	2	1	0	0	0	0	0	0	0	0	0	1	1	0	0	0	0	0	1	0	1	1	0	0	0	0	0	0	1	1	0	1	0	0	0	1
1558	0	2	0	1	0	0	0	0	1	0	3	0	2	2	0	1	1	1	0	0	0	0	0	1	0	1	1	0	0	0	0	0	0	1	1	0	0	1	1	0	4	0	0	1	0	0	1	0	1
268	0	0	0	0	1	1	1	0	1	1	1	1	0	1	1	2	1	0	0	0	0	0	0	0	0	1	0	0	0	0	1	0	1	1	0	0	0	0	1	0	0	0	0	1	1	0	1	0	2
189	0	0	0	1	1	0	1	0	0	0	0	1	0	2	1	0	2	0	0	0	0	0	0	1	0	1	0	0	0	1	1	1	0	1	1	0	2	0	2	0	1	1	0	0	0	0	2	1	1
143	0	2	1	1	1	1	0	1	0	0	0	0	0	0	0	1	0	0	0	0	0	0	0	2	0	0	0	1	0	0	0	0	0	0	0	0	1	1	2	0	0	0	1	2	0	0	0	2	0
114	1	1	0	0	2	3	2	1	0	0	1	0	0	0	0	0	2	0	0	0	0	0	0	0	0	0	0	3	0	0	1	1	0	0	0	0	0	0	0	0	1	2	2	0	0	2	1	1	1
131	0	0	0	1	0	0	1	1	0	0	0	0	0	0	0	1	1	0	0	0	0	0	0	1	1	0	0	0	0	0	0	0	0	0	1	0	1	0	1	0	0	0	0	0	1	1	0	0	0
587	0	0	0	0	0	1	0	1	0	0	0	1	0	1	0	2	0	0	0	0	0	0	0	0	1	1	0	0	0	0	1	1	0	0	0	0	1	0	0	2	0	0	1	1	0	0	1	1	0
401	1	0	0	0	1	1	1	1	0	0	1	0	0	0	0	0	1	0	0	0	0	0	0	0	1	3	1	1	0	0	0	0	0	2	1	0	1	0	0	1	1	0	0	0	0	0	2	0	1
164	0	0	1	0	0	1	0	3	1	0	0	1	1	0	0	1	0	1	0	0	0	0	0	0	0	1	0	0	0	2	1	0	0	1	1	0	0	0	0	0	0	0	0	1	1	0	0	0	0
215	1	0	2	0	1	0	2	1	0	1	2	1	0	1	0	0	1	0	0	0	0	0	0	0	0	1	0	0	0	0	0	0	2	0	0	1	0	1	0	1	0	0	0	1	1	0	0	0	0
194	1	2	0	1	0	0	0	0	0	0	0	0	1	0	0	0	2	0	0	0	0	0	0	0	0	0	0	0	3	0	0	0	0	1	0	2	1	0	0	0	0	0	2	2	1	2	1	0	0
271	0	1	0	0	0	1	0	0	0	0	0	1	0	1	0	0	0	0	0	0	0	0	0	0	0	0	0	0	0	0	0	2	0	0	2	1	0	0	0	0	1	0	0	0	0	0	0	2	0
374	1	3	0	1	0	1	1	0	2	1	1	3	0	1	1	2	0	0	0	0	0	0	0	0	1	1	0	1	0	0	0	0	0	0	0	1	0	1	1	0	0	1	0	0	0	0	0	0	0
283	0	0	0	1	2	0	0	1	0	0	2	0	0	2	0	0	0	1	0	0	0	0	0	0	1	0	1	2	1	1	0	0	1	0	0	1	1	1	0	0	1	1	0	1	0	0	0	0	0
422	1	0	0	0	0	0	1	1	0	0	0	0	0	1	0	1	0	0	0	0	0	0	0	0	0	0	0	1	0	0	0	0	0	1	0	0	0	0	0	0	1	0	0	0	0	0	3	0	0
180	0	2	0	1	1	0	2	2	0	0	0	1	1	0	1	0	1	2	0	0	0	0	0	0	0	1	0	0	0	0	0	0	0	0	0	0	0	1	1	1	2	2	3	0	0	0	0	1	0
254	0	0	0	0	0	2	0	3	0	0	2	0	0	1	2	0	1	0	0	0	0	0	0	0	0	0	0	0	0	0	0	0	2	2	2	1	0	0	0	0	0	0	1	0	0	0	0	1	0
654	1	0	0	1	0	0	1	0	0	0	0	1	0	1	0	2	0	0	0	0	0	0	0	0	0	0	0	1	1	1	0	0	0	0	0	0	0	1	1	0	0	0	0	0	0	1	0	0	1
666	1	0	1	1	0	0	0	2	0	0	0	0	1	0	0	1	1	0	0	0	0	0	0	0	0	0	0	0	0	1	0	1	0	1	0	1	0	0	0	1	3	0	0	0	0	0	0	1	0
271	0	1	0	0	0	0	0	1	0	0	0	1	0	0	0	0	0	0	0	0	0	0	0	0	0	1	0	1	0	0	0	0	0	0	0	0	0	0	0	0	1	0	0	0	0	0	0	0	0
537	0	0	0	0	0	0	0	0	1	0	1	0	0	0	1	1	0	1	0	0	0	0	0	0	0	0	0	0	0	3	0	0	0	0	0	1	0	0	0	0	0	1	0	1	0	0	1	1	0
214	2	0	0	0	0	0	0	1	0	0	0	0	1	0	0	1	0	1	0	0	0	0	0	0	1	0	0	0	0	0	0	0	0	2	0	1	2	0	0	0	1	0	0	0	0	0	0	0	0
178	1	0	2	0	0	0	1	1	0	0	1	0	0	0	1	3	1	0	0	0	0	0	0	0	0	0	0	0	1	0	0	0	0	0	0	0	0	1	0	0	0	0	0	1	1	0	0	0	0
174	1	2	0	1	1	0	0	1	0	1	2	2	1	0	1	0	0	0	0	0	0	0	0	0	0	0	1	0	1	0	0	1	0	2	1	1	0	0	0	1	0	0	0	0	0	1	0	1	1
3751	1	0	1	1	1	1	0	0	1	0	0	1	1	1	0	1	0	0	0	0	0	0	0	0	0	0	1	1	1	0	0	0	0	0	0	0	0	0	0	0	1	0	0	0	0	0	0	0	1
20075	0	0	1	0	0	0	0	0	0	1	1	0	0	1	0	0	1	0	0	0	0	0	0	0	0	2	1	1	1	0	0	1	0	0	1	0	0	0	2	1	0	0	0	0	1	0	0	0	0
28202	0	0	0	1	1	0	0	0	0	0	1	0	0	0	0	0	0	2	0	0	0	0	0	0	1	0	0	0	0	0	1	1	0	1	0	1	1	0	1	0	2	0	1	0	1	1	0	1	1
1910	0	0	1	0	0	0	0	1	0	0	1	0	0	0	1	0	0	0	0	0	0	0	0	0	0	0	1	0	1	0	0	1	0	0	0	2	0	1	1	0	0	1	1	0	0	0	1	1	0
16833	0	0	0	0	0	0	0	0	0	0	0	0	1	0	0	0	0	0	0	0	0	0	0	0	0	0	0	0	1	0	0	0	0	0	0	1	1	0	0	0	0	0	0	0	0	0	0	0	0
4640	1	0	0	1	0	0	0	1	1	0	0	0	1	0	2	0	1	0	0	0	0	0	0	0	0	0	0	0	1	0	0	2	0	2	0	0	1	0	1	1	0	2	1	0	2	0	0	0	0
445	0	0	0	1	1	1	0	1	0	0	5	0	2	0	0	2	0	0	0	0	0	0	0	0	1	0	0	2	0	0	0	0	0	0	1	1	0	0	0	0	0	0	0	1	0	0	1	0	0
337	0	0	0	0	0	0	0	0	0	0	1	0	0	0	0	1	0	0	0	0	0	0	0	0	0	0	0	2	0	0	0	0	0	0	0	2	0	1	0	1	2	0	0	1	0	0	0	0	0
411	0	0	0	0	0	0	0	0	0	3	2	0	0	1	0	1	0	0	0	0	0	0	0	0	0	0	0	1	1	0	0	0	0	0	0	0	1	0	2	0	1	2	1	1	0	0	2	0	0
443	0	0	0	0	0	1	0	0	0	2	0	1	0	0	0	0	0	3	0	0	0	0	0	0	2	0	0	2	1	0	0	0	0	0	1	2	0	0	0	1	0	0	0	0	1	0	0	0	2
1421	0	1	0	0	0	0	0	0	0	1	0	1	0	0	1	1	0	0	0	0	0	0	0	0	0	0	1	1	1	0	0	0	0	0	0	0	0	2	1	1	1	2	0	0	0	0	2	0	0
1950	0	1	1	0	2	1	0	0	0	1	1	0	0	3	0	1	1	0	0	0	0	0	0	0	0	0	1	0	1	2	1	0	0	0	1	1	0	1	0	1	1	1	2	0	1	0	0	0	0
300	0	0	1	2	0	0	1	3	0	0	0	0	1	1	0	1	1	1	0	0	0	0	0	0	1	0	0	0	1	2	1	0	0	0	0	0	0	0	0	0	2	0	0	0	1	1	0	2	0
177	0	0	1	1	0	0	0	1	1	0	0	2	0	1	0	1	1	0	0	0	0	0	0	0	0	2	1	1	0	0	0	0	0	1	0	0	1	0	1	0	1	0	1	0	0	2	0	0	0
240	0	0	1	0	0	0	0	1	2	1	1	1	0	1	1	1	0	0	0	0	0	0	0	0	2	0	1	0	0	0	0	0	2	0	1	0	0	0	1	0	0	0	0	0	0	1	0	0	2
391	0	2	0	0	1	0	1	0	1	0	0	1	1	1	0	0	0	0	0	0	0	0	0	0	1	0	0	0	0	1	0	0	0	1	0	1	0	0	0	0	1	0	0	1	0	0	0	0	0
263	1	3	0	0	2	0	0	0	0	0	1	2	1	0	0	1	1	0	0	0	0	0	0	1	0	3	0	0	0	1	0	0	0	0	0	0	0	0	0	0	0	0	2	0	0	0	2	0	2
507	0	0	1	0	0	0	0	1	0	0	1	1	0	2	0	2	0	0	0	0	0	0	0	0	0	1	0	0	0	0	0	0	0	0	0	0	1	1	0	1	0	1	0	0	1	1	0	1	0
522	1	0	0	1	1	1	0	1	0	0	0	0	0	0	2	0	1	0	0	0	0	0	0	0	0	3	0	1	0	0	1	1	0	0	0	1	2	0	1	0	0	0	1	0	0	0	1	1	1
536	1	0	0	0	1	0	1	0	0	1	2	1	0	1	0	0	1	0	0	0	0	0	0	0	1	0	1	2	1	0	0	1	1	0	0	1	2	0	0	0	0	1	1	1	3	0	0	2	0
432	1	0	0	1	1	0	0	0	0	1	1	0	0	2	1	1	0	0	0	0	0	0	0	0	1	0	0	1	2	0	0	0	0	0	0	1	0	0	3	1	1	0	1	0	1	1	0	1	1
171	0	0	0	0	1	1	1	1	0	0	0	1	0	0	3	1	0	1	0	0	0	0	0	0	2	0	1	0	2	0	2	0	0	2	1	0	0	0	0	0	0	0	0	0	0	0	1	1	2
313	2	1	1	0	1	0	0	1	0	1	0	1	1	0	2	2	3	2	0	0	0	0	0	0	0	2	2	0	0	1	1	2	0	1	0	0	1	0	2	0	1	0	0	1	0	0	0	1	0
229	1	0	0	0	1	0	0	0	1	0	2	0	0	1	1	0	0	0	0	0	0	0	0	0	0	0	1	0	0	0	0	0	1	0	0	0	0	0	0	0	0	0	0	1	0	0	0	0	1
212	0	0	0	1	2	0	0	0	2	0	1	0	1	0	0	1	1	2	0	0	0	0	0	0	0	2	0	1	0	0	1	1	2	0	0	1	2	1	0	0	0	1	0	0	0	1	0	0	0
256	0	1	0	0	0	0	2	0	1	3	0	2	0	2	0	0	1	1	0	0	0	0	0	0	0	0	1	0	0	1	0	0	2	1	0	0	1	0	0	0	0	0	1	1	0	0	1	0	1
279	0	0	0	1	1	0	1	3	0	1	0	1	1	4	1	1	2	0	0	0	0	0	0	0	0	1	0	2	0	1	1	1	0	0	0	0	0	1	0	0	0	0	0	0	0	0	0	0	0
1167	0	2	0	0	0	0	1	1	1	1	1	0	1	1	1	0	1	1	0	0	0	0	0	0	0	2	0	0	2	1	0	0	0	0	0	0	0	0	1	0	0	0	0	0	1	0	0	0	0
48489	0	0	1	0	1	2	0	0	0	1	0	1	1	0	0	1	1	0	0	0	0	0	0	0	1	0	0	0	0	0	0	0	0	0	0	0	0	0	0	0	1	0	1	0	0	0	1	1	0
3195	0	0	1	0	0	0	1	0	0	0	0	1	0	0	0	1	0	0	0	0	0	0	0	0	2	0	0	0	0	0	0	0	0	0	0	0	0	0	0	1	0	0	0	0	0	0	0	1	0
530	0	0	1	0	0	3	0	0	0	0	0	1	1	0	1	0	0	0	0	0	0	0	0	0	0	1	0	0	0	0	2	0	1	0	1	0	0	0	0	0	0	1	1	0	0	0	0	0	0
865	0	3	1	0	0	1	0	1	0	1	0	1	0	1	1	0	1	1	0	0	0	0	0	0	0	0	0	2	2	0	0	0	1	1	0	0	0	0	1	1	0	0	0	0	0	0	0	0	0
25713	1	1	1	0	0	1	0	0	0	0	2	3	0	1	1	1	2	1	0	0	0	0	0	0	1	0	0	0	2	0	0	1	1	0	0	1	2	0	0	0	0	0	2	0	0	1	1	1	0
80761	1	1	0	0	0	0	1	0	3	1	0	2	0	1	0	1	0	0	0	0	0	0	0	0	1	1	0	0	0	1	0	0	0	1	1	2	0	0	0	1	2	0	1	0	0	1	0	1	1
88634	1	2	0	2	0	1	0	0	0	1	0	2	0	1	2	1	1	1	0	0	0	0	0	1	0	2	0	2	1	0	0	0	0	0	1	0	0	0	0	1	0	1	1	1	2	0	1	0	1
21522	0	1	0	0	0	1	0	1	0	0	0	2	1	0	0	2	1	0	0	0	0	0	0	0	0	0	1	1	1	0	2	0	0	0	0	0	0	0	1	0	0	0	0	0	0	0	1	0	0
1429	0	1	0	0	0	0	1	1	0	1	0	0	0	0	0	0	0	0	0	0	0	0	0	0	0	0	0	0	0	0	1	0	0	3	0	0	1	1	0	1	0	0	0	1	0	1	1	0	1
441	0	0	1	0	0	0	1	0	1	0	2	0	0	0	1	0	1	0	0	0	0	0	0	1	3	1	0	0	0	0	0	0	0	0	1	0	1	1	1	0	0	1	0	1	0	1	0	1	1
227	0	0	1	1	0	0	0	0	0	0	3	0	1	1	1	0	0	0	0	0	0	0	0	1	0	0	1	0	0	0	0	1	2	0	1	0	0	0	0	0	0	1	0	0	0	0	0	0	0
795	1	0	0	0	0	0	0	0	1	0	0	0	0	0	0	1	0	0	0	0	0	0	0	0	2	1	0	0	0	0	0	0	0	0	0	0	0	0	0	1	0	0	1	0	0	1	0	1	0
243	0	1	0	0	0	1	0	0	2	1	2	0	1	0	0	0	0	1	0	0	0	0	0	1	1	1	1	0	1	2	0	0	1	0	1	0	0	0	0	0	0	2	1	0	0	0	1	1	0
163	0	0	0	0	1	1	0	0	0	0	1	0	0	0	1	1	0	0	0	0	0	0	0	0	1	0	0	0	1	0	1	1	0	0	0	1	1	0	0	0	1	0	1	0	0	1	0	0	2
199	0	0	0	0	0	0	0	2	0	0	1	1	0	1	0	0	0	0	0	0	0	0	0	0	0	0	1	0	0	1	1	1	0	0	0	0	1	0	0	1	0	0	0	0	2	0	0	1	0
287	0	0	0	1	0	0	0	1	0	1	0	0	0	1	0	0	1	1	0	0	0	0	0	0	0	0	0	0	0	0	0	1	0	1	2	0	1	1	1	1	2	2	0	2	0	0	0	0	0
234	0	0	0	0	0	1	0	1	1	0	1	0	0	0	0	0	0	1	0	0	0	0	0	0	1	0	0	0	1	0	0	0	0	0	0	2	0	0	0	0	0	0	0	0	0	0	0	1	0
170	1	0	0	0	0	0	0	0	0	0	1	1	0	0	0	0	0	1	0	0	0	0	0	0	0	2	0	1	0	0	0	0	0	1	0	0	1	0	1	0	0	1	1	0	0	0	1	1	0
163	0	1	2	1	0	0	0	2	0	0	1	0	0	1	0	0	0	0	0	0	0	0	0	0	0	0	0	0	1	0	0	1	0	0	0	0	1	0	0	1	1	0	0	0	0	0	0	0	1
127	0	0	0	1	1	0	0	0	0	0	0	3	1	0	0	0	1	2	0	0	0	0	0	0	4	1	0	0	0	0	0	0	1	0	0	1	0	0	2	1	1	0	0	0	0	0	0	0	0
263	0	1	0	0	0	0	1	1	0	0	1	1	0	0	0	0	0	0	0	0	0	0	0	0	0	0	0	1	0	0	1	0	0	1	0	0	0	0	2	0	0	0	0	1	0	0	1	2	0
225	0	0	1	0	0	1	0	0	0	0	0	0	0	0	0	0	1	0	0	0	0	0	0	0	0	1	0	1	0	0	1	0	0	2	0	0	1	0	1	0	0	0	0	0	1	0	0	0	0
286	0	1	0	0	1	1	1	0	0	0	2	0	0	0	1	0	1	0	0	0	0	0	0	0	0	0	0	0	1	0	0	0	1	1	0	0	0	0	0	0	2	1	0	2	0	0	0	1	0
221	0	0	1	1	0	0	1	0	0	0	0	0	0	1	0	0	1	0	0	0	0	0	0	1	0	0	0	1	0	0	1	1	0	1	1	0	0	1	0	0	1	0	0	0	0	0	0	1	0
264	0	0	0	1	0	0	0	5	0	0	0	0	0	0	0	1	0	0	0	0	0	0	0	0	1	1	0	0	1	0	1	0	0	0	0	0	2	1	1	0	1	0	0	0	1	0	0	0	0
426	0	2	0	0	1	1	0	1	1	0	0	0	0	1	0	0	0	1	0	0	0	0	0	0	0	1	1	0	0	0	0	1	0	1	0	0	0	1	0	2	0	0	0	0	0	0	0	2	0
277	0	0	0	1	0	1	0	0	0	0	0	1	0	0	1	1	1	0	0	0	0	0	0	0	1	0	0	0	0	0	1	0	0	0	1	0	0	0	0	0	1	0	0	1	0	0	0	0	0
225	0	2	1	1	0	0	0	1	3	1	1	1	0	1	2	1	0	1	0	0	0	0	0	1	0	2	0	0	0	0	0	0	0	1	1	2	0	0	0	1	0	0	2	1	1	0	1	0	0
147	0	1	1	0	0	0	2	0	2	0	0	3	0	0	0	0	1	0	0	0	0	0	0	0	1	0	0	1	0	0	0	1	0	0	0	0	2	1	0	0	0	0	0	0	1	0	0	0	0
158	0	0	0	0	1	1	0	1	1	0	0	0	0	2	1	0	1	0	0	0	0	0	0	0	0	2	0	0	2	0	0	1	0	0	0	0	0	0	0	0	0	0	1	0	0	0	0	1	0
130	0	0	0	0	1	2	0	1	1	0	2	1	0	1	1	0	1	1	0	0	0	0	0	0	0	0	0	0	0	0	1	0	0	0	0	0	0	0	1	2	1	0	1	1	1	0	0	0	0
151	0	1	1	0	0	0	0	0	0	0	4	0	1	0	0	0	2	0	0	0	0	0	0	0	0	0	1	1	0	0	0	0	0	0	0	0	1	1	1	0	1	0	2	1	0	0	0	1	1
1395	0	0	0	0	2	0	0	1	0	0	0	0	0	1	0	0	0	0	0	0	0	0	0	0	0	0	1	0	1	0	1	1	0	0	0	1	1	0	0	0	0	0	0	0	0	1	2	0	1
2385	0	2	0	0	0	0	0	0	0	0	0	1	1	1	0	0	0	0	0	0	0	0	0	0	1	1	2	0	0	0	1	0	0	1	0	0	1	0	0	0	1	0	0	0	0	0	1	0	0
357	0	0	0	0	0	1	0	0	0	0	1	0	0	0	0	0	1	0	0	0	0	0	0	0	0	0	0	0	0	0	0	0	0	0	1	0	0	0	0	1	1	0	1	0	0	0	0	0	0
219	0	0	1	1	0	0	1	0	0	0	1	0	1	1	0	0	2	0	0	0	0	0	0	0	1	0	0	0	1	1	1	0	0	1	0	0	0	0	1	0	0	0	0	0	0	0	0	0	0
378	1	0	1	0	0	0	1	2	1	0	2	1	0	0	0	0	2	1	0	0	0	0	0	0	2	0	0	1	1	0	0	1	0	1	0	1	3	0	1	0	3	1	1	1	1	4	1	0	1
287	0	0	0	0	1	0	1	1	0	1	0	0	1	2	0	0	0	1	0	0	0	0	0	0	0	0	0	0	1	1	1	1	0	1	0	0	2	1	0	0	0	0	0	0	1	0	0	0	1
307	0	0	0	0	0	0	0	1	1	0	0	0	0	0	1	1	1	0	0	0	0	0	0	0	0	1	2	1	1	0	1	2	0	1	0	0	0	1	1	0	1	1	1	0	0	1	0	1	0
187	0	0	2	0	0	1	0	1	0	1	1	0	0	2	0	0	1	1	0	0	0	0	0	0	0	1	1	0	0	1	0	0	0	0	0	1	1	0	0	0	2	1	0	0	2	0	1	0	1
391	0	0	0	0	0	1	0	1	1	0	1	0	0	0	1	1	1	0	0	0	0	0	0	0	0	0	0	0	0	0	0	0	0	0	0	1	0	0	0	0	2	1	0	0	0	0	0	1	0
1631	1	3	1	1	1	0	0	2	1	0	1	1	0	1	0	0	1	0	0	0	0	0	0	0	1	0	1	0	0	0	1	1	0	1	1	1	1	0	0	1	1	0	0	0	0	0	0	1	1
612	0	1	0	1	0	0	0	0	1	0	0	1	1	0	0	0	0	3	0	0	0	0	0	0	0	0	1	0	0	0	0	1	0	2	0	0	0	0	1	0	1	1	0	0	0	0	0	1	1
2085	0	0	0	0	1	0	0	0	0	0	0	0	1	0	0	0	0	1	0	0	0	0	0	0	0	0	0	1	0	1	1	0	1	1	0	0	0	0	0	0	0	0	0	0	1	0	0	0	0
1267	0	1	0	0	0	0	0	0	0	0	0	1	0	3	0	1	1	0	0	0	0	0	0	0	1	0	0	0	0	0	0	2	1	1	0	1	0	0	0	0	0	0	1	1	0	0	0	1	0
581	0	0	0	0	1	1	0	1	0	0	0	1	0	0	0	0	1	1	0	0	0	0	0	0	0	0	1	0	0	2	0	1	0	0	0	1	1	0	1	0	0	0	1	0	0	0	0	0	1
287	1	1	0	0	0	0	0	1	0	0	1	1	0	0	1	2	0	1	0	0	0	0	0	0	0	0	0	0	0	2	1	0	0	1	0	0	1	0	1	1	0	0	0	1	0	0	0	0	1
419	1	0	0	0	1	0	0	1	1	0	0	0	0	1	1	0	1	1	0	0	0	0	0	1	0	0	0	1	0	1	2	2	0	0	0	0	0	0	1	0	2	0	0	0	0	0	0	1	1
4446	1	0	0	1	0	0	0	0	1	0	1	0	0	1	0	1	0	0	0	0	0	0	0	1	0	0	1	2	0	2	1	1	0	2	0	1	1	0	0	0	0	1	1	1	0	0	1	0	0
5255	0	1	0	0	0	1	0	1	0	0	0	1	0	0	0	1	1	0	0	0	0	0	0	0	0	0	0	2	0	0	0	0	1	0	0	1	2	0	0	0	2	2	1	0	0	0	0	0	0
329	0	2	0	0	0	0	1	1	1	0	0	0	0	0	1	0	1	0	0	0	0	0	0	0	1	0	1	0	0	0	0	0	1	0	1	0	2	0	1	0	2	0	1	0	0	1	0	0	0
293	0	0	1	0	0	0	0	0	1	0	0	0	0	0	0	0	0	0	0	0	0	0	0	0	0	1	0	0	1	0	0	0	0	1	1	1	0	1	1	0	0	1	0	1	1	0	0	0	1
267	0	0	0	0	1	0	1	0	0	0	1	1	0	1	0	1	0	0	0	0	0	0	0	0	0	0	0	0	0	0	0	0	0	0	0	0	2	0	0	1	0	0	0	0	0	1	0	0	0
131	0	1	0	0	2	2	0	0	0	0	0	1	0	0	0	0	1	0	0	0	0	0	0	0	0	1	0	0	0	1	1	0	0	1	1	0	0	0	0	0	0	0	1	0	0	1	0	2	0
195	0	1	0	0	0	1	1	0	0	0	1	1	0	1	0	2	0	0	0	0	0	0	0	0	0	1	0	1	0	0	0	1	0	0	0	1	0	1	1	0	0	0	1	2	0	0	0	0	1
325	1	0	0	1	0	0	0	1	0	0	0	1	1	2	0	1	1	0	0	0	0	0	0	0	1	0	0	0	0	1	0	0	0	0	0	0	0	1	0	0	1	1	1	0	0	0	1	0	0
289	0	0	0	0	1	0	0	0	0	0	0	1	0	0	1	0	1	0	0	0	0	0	0	0	1	1	0	0	0	1	0	0	0	0	0	0	0	0	2	0	0	1	0	0	0	0	1	0	0
932	1	0	0	0	0	0	0	0	0	0	0	0	0	1	0	4	0	0	0	0	0	0	0	0	0	0	0	0	0	1	0	0	0	0	0	0	0	0	0	0	0	0	2	0	0	0	0	0	1
1645	0	0	0	0	0	0	0	0	0	1	1	0	1	3	2	0	1	0	0	0	0	0	0	0	0	0	0	0	0	1	0	0	1	0	1	0	0	1	0	0	0	0	0	1	0	0	1	0	1
1640	0	0	0	0	1	1	0	0	1	1	0	2	0	0	0	0	2	1	0	0	0	0	0	1	0	1	1	0	0	1	0	0	1	0	0	0	3	0	2	1	1	0	0	1	1	0	0	1	0
7209	1	0	1	0	0	0	0	0	0	1	1	0	1	0	0	0	0	1	0	0	0	0	0	0	0	0	0	0	0	1	0	0	0	0	0	0	1	0	1	0	0	1	0	0	0	0	1	1	1
7927	0	0	1	2	1	0	0	0	0	0	0	0	0	0	0	0	1	1	0	0	0	0	0	0	1	0	1	0	0	0	0	0	0	1	2	2	2	0	0	1	1	0	0	1	0	0	2	1	0
230	0	1	2	1	0	0	0	0	1	4	1	0	1	0	0	1	0	0	0	0	0	0	0	0	0	0	0	1	0	0	0	0	1	1	0	1	0	0	1	1	2	0	0	0	1	0	0	1	0
201	0	1	0	1	2	0	0	3	0	0	1	0	0	0	2	0	1	1	0	0	0	0	0	0	1	5	0	0	0	1	1	0	0	1	0	0	1	0	1	0	4	0	0	1	0	0	0	1	0
122	0	1	0	0	0	1	0	0	0	1	0	1	1	0	0	1	0	1	0	0	0	0	0	0	0	1	0	0	0	0	0	0	1	0	0	1	1	1	0	0	1	0	0	0	0	0	1	1	0
227	1	0	1	0	0	0	0	0	0	1	2	0	0	1	1	0	0	2	0	0	0	0	0	0	0	0	0	0	1	1	0	0	1	0	0	1	0	1	1	0	0	1	0	1	0	0	0	0	1
194	0	1	1	0	0	0	0	2	0	1	1	0	1	0	0	0	1	0	0	0	0	0	0	0	0	0	0	0	0	1	0	0	0	0	1	0	0	0	0	0	0	0	0	0	0	1	0	0	0
123	1	1	0	1	0	0	0	0	1	0	0	0	0	2	1	1	0	0	0	0	0	0	0	0	1	2	1	0	0	2	1	1	0	0	0	0	1	0	1	0	0	0	1	1	0	0	0	1	0
129	0	0	0	0	1	0	0	0	0	1	0	0	2	0	0	0	0	1	0	0	0	0	0	0	0	0	1	0	1	2	0	0	0	0	0	2	1	1	1	0	0	0	1	0	1	0	1	0	0
219	0	0	0	0	0	1	0	1	0	0	0	0	0	0	0	0	0	1	0	0	0	0	0	0	0	0	0	0	0	0	1	0	0	0	1	1	0	0	1	0	0	0	0	2	1	0	1	1	0
443	0	0	0	0	0	0	0	0	0	1	0	0	0	0	1	1	0	0	0	0	0	0	0	0	0	0	0	1	2	0	1	0	0	0	0	1	0	1	0	0	1	0	0	0	0	0	0	0	0
298	1	0	0	0	0	1	0	0	0	0	0	0	0	1	0	0	1	0	0	0	0	0	0	1	0	1	1	0	0	0	0	0	0	0	0	0	0	0	1	0	0	0	0	0	0	0	0	1	1
252	1	1	1	0	1	0	0	0	1	1	1	1	1	3	0	0	0	0	0	0	0	0	0	0	0	0	2	0	0	0	1	0	1	1	1	0	0	1	0	1	0	2	0	0	0	0	0	0	0
182	0	0	2	0	1	0	0	0	0	0	0	0	1	4	0	0	0	1	0	0	0	0	0	0	0	0	1	0	0	1	1	0	0	2	1	1	0	1	0	0	0	1	0	1	0	0	2	0	3
221	0	0	0	1	1	0	0	1	0	1	0	2	2	0	0	2	0	1	0	0	0	0	0	1	1	0	0	0	0	0	0	0	1	1	1	0	0	1	1	0	0	1	2	0	3	0	1	1	0
260	0	1	0	0	0	0	0	0	0	0	1	0	0	0	1	0	1	1	0	0	0	0	0	0	1	2	0	0	2	0	1	0	0	0	0	0	0	1	0	0	0	0	1	0	0	0	0	0	0
180	2	2	0	0	0	1	0	2	1	1	1	2	0	1	0	0	0	2	0	0	0	0	0	0	0	0	1	1	0	0	0	0	0	1	0	1	1	1	1	1	0	0	0	0	0	0	1	0	0
147	1	0	0	0	1	0	0	1	0	0	0	0	0	0	0	0	0	0	0	0	0	0	0	0	0	1	0	1	0	0	0	2	0	0	1	0	0	0	1	1	0	0	0	0	0	0	0	0	0
182	1	0	0	0	0	0	0	2	0	0	1	1	0	0	0	0	0	0	0	0	0	0	0	0	1	0	1	0	0	0	0	0	0	1	1	0	0	0	0	0	0	1	0	1	0	0	1	0	1
173	0	0	0	0	0	1	0	2	0	1	1	1	0	0	1	1	1	0	0	0	0	0	0	0	1	0	3	1	2	0	0	1	0	0	0	0	1	2	0	0	0	0	1	1	0	0	0	0	2
569	1	1	0	0	0	2	2	1	0	0	0	0	0	0	0	1	0	1	0	0	0	0	0	0	1	0	0	0	0	1	0	0	0	0	0	0	2	2	0	0	0	0	0	0	2	0	0	0	0
230	0	0	0	0	1	0	0	0	2	2	0	2	0	3	0	0	3	0	0	0	0	0	0	0	1	0	1	1	1	0	0	0	1	0	0	0	0	0	0	1	0	0	1	1	0	0	1	0	2
271	1	0	1	0	1	0	1	0	1	1	1	1	1	1	0	0	0	0	0	0	0	0	0	0	0	0	1	1	1	0	1	1	0	0	0	0	1	1	0	0	1	0	0	0	1	0	1	0	0
246	0	2	0	1	0	0	0	0	0	0	0	0	1	0	0	0	0	1	0	0	0	0	0	0	0	0	0	2	1	0	0	1	0	0	0	1	0	0	0	0	0	1	0	0	0	0	1	0	0
222	1	0	0	0	1	0	1	0	1	0	1	0	0	0	2	2	0	0	0	0	0	0	0	1	0	0	1	0	0	1	0	1	1	1	0	0	1	1	1	0	1	1	0	0	2	0	0	1	0
186	0	0	1	1	0	0	0	1	0	0	0	0	0	0	0	1	0	1	0	0	0	0	0	0	0	0	0	0	0	1	0	0	0	0	0	1	2	0	1	0	0	1	1	1	0	1	1	0	0
134	0	0	0	0	0	0	0	0	0	0	1	0	0	0	2	0	2	0	0	0	0	0	0	0	0	0	0	0	1	0	0	0	0	0	0	0	1	0	0	0	0	1	0	0	2	0	0	1	0
264	1	0	2	1	1	0	1	1	1	0	1	0	0	0	0	0	0	0	0	0	0	0	0	0	0	1	0	1	1	1	0	0	1	0	0	1	1	2	2	0	0	1	1	0	1	0	0	1	0
198	0	0	1	1	0	0	0	2	0	0	1	1	0	2	1	1	1	0	0	0	0	0	0	1	2	1	0	1	0	1	0	1	0	0	1	0	1	1	0	1	0	0	2	1	1	0	0	0	0
220	0	1	1	0	1	0	0	1	0	0	0	1	0	1	1	0	1	0	0	0	0	0	0	0	1	0	0	1	0	0	0	0	0	1	0	0	1	1	1	0	0	0	0	2	0	3	0	2	0
166	0	0	1	0	1	0	1	0	1	0	1	2	0	0	0	0	0	1	0	0	0	0	0	0	0	1	0	1	0	0	2	0	0	0	0	0	1	1	0	1	0	1	0	0	0	0	0	0	0
160	0	0	0	0	0	0	0	0	0	0	3	0	0	0	0	0	0	1	0	0	0	0	0	1	0	0	0	0	0	1	0	0	0	0	0	0	0	0	0	0	1	1	0	2	0	0	0	2	0
171	0	1	0	0	0	0	0	1	0	0	0	0	0	1	0	0	0	0	0	0	0	0	0	0	1	1	0	0	0	1	1	0	0	0	1	0	1	0	1	0	0	0	0	0	1	2	0	0	0
165	0	0	0	1	0	0	0	0	0	1	1	1	2	0	0	0	0	0	0	0	0	0	0	0	1	0	0	0	0	0	1	1	0	0	0	0	0	1	0	0	0	1	0	0	0	0	1	0	0
371	0	2	0	0	1	0	1	0	1	1	0	0	1	0	0	0	0	0	0	0	0	0	0	0	0	0	0	1	1	2	0	1	0	1	0	1	0	0	0	0	0	0	2	0	0	1	0	0	2
218	1	1	0	0	0	1	0	0	0	0	0	3	0	1	0	0	0	0	0	0	0	0	0	1	0	1	0	1	1	1	0	1	0	0	1	0	0	1	0	0	0	1	1	1	0	0	0	0	0
207	0	0	0	1	1	0	0	0	0	0	0	1	1	1	0	1	1	0	0	0	0	0	0	0	1	1	0	1	0	0	0	0	0	3	0	0	1	0	1	1	0	0	0	1	1	1	1	0	0
166	1	0	2	0	0	1	0	0	0	1	0	1	0	0	0	1	0	0	0	0	0	0	0	0	0	0	0	0	0	1	0	0	0	1	0	0	2	1	0	0	0	0	0	0	1	0	0	1	3
116	0	0	0	0	0	0	0	0	0	0	0	1	0	0	1	0	1	0	0	0	0	0	0	0	0	1	0	0	0	0	0	1	0	0	1	1	1	0	0	0	0	0	0	1	0	0	0	0	0
180	1	3	0	1	2	0	1	0	1	0	0	0	0	2	0	1	0	0	0	0	0	0	0	1	0	0	0	2	0	0	0	1	0	1	0	0	1	0	0	1	1	0	0	0	1	2	0	0	0
321	0	0	0	0	1	0	1	0	0	1	2	0	0	1	0	0	0	0	0	0	0	0	0	0	2	0	0	0	0	0	0	0	0	0	0	1	0	0	0	0	1	1	0	1	0	0	0	0	1
495	1	0	0	1	0	0	0	0	1	0	0	0	0	0	0	0	1	1	0	0	0	0	0	0	2	0	0	0	1	0	0	0	0	0	0	0	0	0	0	0	0	1	0	0	0	0	0	0	0
174	0	0	0	0	0	0	0	0	0	0	0	1	0	0	0	0	0	0	0	0	0	0	0	0	0	0	0	0	0	1	0	1	0	0	1	0	0	2	0	0	0	1	0	0	0	0	0	0	0
170	2	0	0	0	0	2	1	0	0	0	0	0	0	1	1	1	0	0	0	0	0	0	0	1	0	0	0	0	0	0	3	0	0	1	1	1	0	0	0	0	1	1	1	0	0	1	0	1	1
138	0	0	1	2	1	1	0	0	1	2	0	0	1	1	0	1	0	0	0	0	0	0	0	0	1	0	1	1	1	0	0	0	0	0	0	0	1	0	0	0	0	2	0	0	0	0	0	0	0
201	1	0	0	0	0	1	1	0	0	1	0	0	0	0	0	1	3	0	0	0	0	0	0	0	0	0	0	1	0	0	1	0	0	0	0	0	1	0	1	0	1	1	0	1	0	0	1	0	0
187	1	0	0	1	1	1	0	0	0	0	1	2	0	0	1	0	1	0	0	0	0	0	0	0	1	0	0	0	0	0	0	0	0	0	1	1	0	1	1	0	1	0	1	0	1	0	0	1	2
169	0	0	0	1	0	0	0	0	0	0	0	0	0	2	0	1	0	1	0	0	0	0	0	0	1	2	0	1	0	0	0	0	0	0	1	0	0	1	2	1	0	0	2	0	0	0	1	1	0
1121	1	0	1	0	0	0	0	0	0	0	0	0	0	0	1	0	1	1	0	0	0	0	0	0	1	0	0	1	0	0	1	0	0	1	0	0	1	1	2	0	0	0	0	0	0	0	0	0	0
1251	1	0	0	0	0	2	0	0	0	0	1	1	1	2	1	0	0	1	0	0	0	0	0	0	0	1	0	0	3	1	1	0	0	0	0	0	0	0	1	0	1	0	0	1	0	0	0	2	1
343	0	2	0	0	0	1	0	0	1	0	1	1	0	0	1	1	1	0	0	0	0	0	0	0	1	1	0	0	0	0	0	2	0	1	0	2	1	0	1	0	0	0	0	2	0	1	0	0	0
1574	2	1	0	0	1	0	0	0	1	1	0	1	0	1	1	1	1	0	0	0	0	0	0	0	1	0	0	1	0	0	0	0	0	0	0	0	0	0	1	0	0	0	0	1	0	0	0	0	0
285	2	0	1	0	0	0	0	1	0	0	0	1	0	0	0	0	1	0	0	0	0	0	0	0	1	1	0	0	0	0	0	0	0	0	0	0	0	0	0	1	0	1	0	0	0	0	0	0	0
805	2	1	1	2	1	0	3	1	1	0	1	0	1	2	0	1	0	1	0	0	0	0	0	0	1	0	2	1	1	0	1	0	0	0	0	0	1	0	1	0	0	2	0	0	0	1	3	1	0
1562	0	0	1	2	2	1	0	0	0	1	0	3	1	1	0	1	4	0	0	0	0	0	0	1	0	0	0	0	0	1	2	0	0	0	0	0	0	0	1	1	0	1	0	0	0	0	1	0	0
1818	0	0	0	0	0	3	1	0	0	0	1	0	0	1	0	1	0	1	0	0	0	0	0	0	0	1	0	0	1	0	0	0	0	0	1	2	1	1	0	0	1	0	0	0	2	0	2	1	0
228	1	0	0	0	0	0	1	0	1	0	1	1	0	1	1	0	0	1	0	0	0	0	0	0	1	2	0	1	0	1	4	0	0	1	0	0	5	1	0	0	1	1	0	1	0	0	0	0	0
242	0	1	0	0	0	0	0	0	0	2	0	0	0	0	0	1	1	1	0	0	0	0	0	0	0	0	0	0	0	0	0	0	0	1	1	1	0	1	0	0	0	0	1	1	0	0	0	1	1
1044	1	0	0	3	1	0	0	2	2	0	1	1	1	2	0	0	2	0	0	0	0	0	0	0	0	1	1	1	1	0	0	0	0	0	2	1	0	0	0	0	1	0	1	0	0	0	0	0	0
1085	2	0	0	1	0	0	0	0	1	2	0	1	2	0	0	1	1	0	0	0	0	0	0	0	0	0	0	0	0	1	0	0	0	1	0	0	0	0	2	2	0	0	0	0	0	0	0	0	1
217	0	0	0	0	0	0	0	0	0	1	0	0	0	1	0	1	0	0	0	0	0	0	0	0	0	0	0	0	0	0	0	0	0	0	0	0	0	0	0	1	0	0	0	0	0	0	0	0	0
12083	0	1	0	2	0	1	0	0	0	1	0	1	0	0	1	1	0	0	0	0	0	0	0	0	1	0	0	0	0	0	0	2	0	1	0	0	1	0	0	1	1	0	0	1	0	0	0	0	0
26759	0	0	0	2	0	0	1	1	1	0	0	1	0	1	0	0	0	1	0	0	0	0	0	0	0	0	0	0	2	1	1	0	1	0	0	0	1	0	0	0	0	0	0	0	0	0	0	0	0
5960	0	0	1	0	1	1	0	0	2	0	0	0	3	2	0	1	0	0	0	0	0	0	0	0	4	0	0	2	0	0	0	1	0	1	1	0	0	0	0	1	1	0	0	1	0	1	1	0	0
201	0	1	0	0	0	1	2	0	0	1	0	0	0	0	0	0	0	0	0	0	0	0	0	0	0	0	0	1	0	1	0	1	0	2	0	1	0	3	0	0	1	1	0	0	0	0	0	0	0
185	0	1	0	1	1	1	0	2	0	0	0	1	0	0	0	1	0	0	0	0	0	0	0	0	0	0	0	0	0	0	0	0	0	0	0	1	1	1	0	0	1	1	1	0	0	0	1	0	0
280	0	1	0	0	0	0	0	0	0	0	1	0	0	1	0	1	0	1	0	0	0	0	0	0	1	1	0	0	0	0	0	0	0	1	0	0	1	0	0	0	0	0	0	1	0	1	0	0	0
187	0	0	1	0	0	0	0	0	0	0	0	0	0	2	0	0	3	1	0	0	0	0	0	0	1	0	2	0	0	1	0	0	0	0	1	0	0	0	0	0	0	0	0	0	0	1	0	2	0
164	0	0	1	1	1	1	0	1	0	1	0	3	1	0	0	0	0	0	0	0	0	0	0	0	0	0	0	0	0	0	2	0	0	1	1	0	0	0	1	0	2	0	1	0	0	0	1	1	1
789	0	0	0	0	0	0	0	0	0	0	0	0	0	0	0	0	0	0	0	0	0	0	0	0	0	0	1	0	0	0	0	0	0	1	0	0	0	0	0	0	0	0	0	0	0	0	0	0	0
1530	0	2	1	0	0	1	0	0	0	0	0	0	1	1	1	0	2	0	0	0	0	0	0	0	1	2	0	1	1	0	0	1	0	0	0	1	0	0	1	1	0	0	2	0	1	0	0	3	0
658	0	1	1	2	1	0	1	1	0	0	0	0	0	0	0	2	1	0	0	0	0	0	0	0	0	0	0	1	1	0	0	2	0	1	2	0	0	0	0	0	0	0	0	0	0	1	0	0	0
1000	1	1	1	0	0	0	0	0	0	1	1	1	1	1	0	0	0	0	0	0	0	0	0	0	1	0	0	0	0	1	0	1	0	1	0	0	1	0	0	0	2	0	0	2	0	0	0	1	1
732	2	0	0	0	0	0	0	1	0	0	0	0	0	3	0	0	2	1	0	0	0	0	0	0	3	0	0	0	0	0	0	0	0	1	2	0	0	0	0	0	0	0	1	0	1	0	0	0	1
1618	0	0	0	1	1	0	0	2	1	1	0	1	0	1	2	0	1	0	0	0	0	0	0	1	0	0	0	1	0	0	0	0	0	0	0	0	1	2	1	1	0	0	1	0	2	2	2	0	0
557	0	0	1	0	1	0	0	0	0	0	0	0	0	1	1	0	0	0	0	0	0	0	0	0	1	1	0	0	0	0	0	0	0	0	0	0	1	0	0	0	0	1	0	1	0	1	0	0	0
393	0	0	0	0	0	0	1	0	2	0	1	0	0	0	1	2	0	1	0	0	0	0	0	0	0	1	0	0	0	1	0	0	0	0	0	1	1	1	0	2	0	2	0	0	0	0	0	0	2
674	0	0	0	0	0	0	0	0	1	0	0	2	0	0	0	0	0	0	0	0	0	0	0	0	0	0	0	0	1	0	0	0	1	0	0	0	2	0	0	0	0	0	0	0	0	0	1	2	0
933	0	0	2	0	0	0	2	0	1	1	0	0	1	1	0	0	0	2	0	0	0	0	0	0	0	3	1	0	0	0	1	0	1	0	0	0	1	1	0	0	0	0	1	0	0	0	0	1	2
567	2	0	0	1	0	0	1	0	0	0	1	1	0	1	0	0	0	0	0	0	0	0	0	0	0	1	2	0	0	0	0	0	0	0	0	1	0	1	1	1	0	0	0	2	0	0	0	0	0
296	0	0	0	0	1	2	1	0	0	0	3	0	0	1	0	0	1	1	0	0	0	0	0	0	0	0	0	0	0	0	0	0	0	1	0	1	0	1	1	0	0	0	1	0	0	0	0	0	0
200	0	0	0	0	0	1	1	0	0	1	0	0	0	1	0	0	0	0	0	0	0	0	0	0	0	0	0	0	0	1	2	0	1	0	1	0	1	0	0	0	1	0	0	0	0	0	0	1	0
340	0	0	0	0	0	0	1	0	0	0	0	0	1	0	0	1	1	0	0	0	0	0	0	0	0	0	0	1	0	0	0	0	0	0	0	1	0	0	0	0	0	0	1	1	0	1	0	0	0
275	0	0	0	0	0	0	1	0	0	0	1	0	0	0	0	0	0	0	0	0	0	0	0	0	0	1	0	0	1	0	0	0	1	0	1	0	0	1	0	0	1	0	0	0	0	0	1	0	0
335	0	0	0	0	0	0	0	0	0	0	1	1	0	1	0	0	0	1	0	0	0	0	0	0	1	0	0	0	0	0	0	0	0	1	0	0	0	1	0	0	0	2	0	1	1	0	0	0	0
325	0	1	1	0	1	0	0	0	2	1	0	0	1	1	0	2	2	0	0	0	0	0	0	0	0	0	1	1	0	2	1	0	0	1	0	0	0	0	0	0	0	1	0	0	0	0	2	0	0
142	0	0	0	1	1	1	2	1	0	0	0	1	0	0	0	0	1	0	0	0	0	0	0	0	1	1	1	0	0	0	0	1	0	2	0	0	1	1	0	0	0	0	0	1	1	0	0	0	0
129	0	0	0	0	0	0	1	0	0	0	0	0	0	1	0	0	1	0	0	0	0	0	0	0	0	0	0	0	0	1	0	1	0	1	1	0	0	0	0	0	0	0	0	0	0	0	0	0	0
74	0	0	0	0	0	0	0	1	0	0	0	1	1	1	1	0	0	0	0	0	0	0	0	0	1	1	1	0	0	0	0	0	0	0	1	0	0	0	0	1	0	0	1	0	0	0	0	0	0
493	0	0	1	4	0	0	2	0	0	0	0	2	1	0	0	0	1	1	0	0	0	0	0	0	1	0	0	0	0	1	0	0	0	0	0	0	1	0	0	0	0	0	1	1	0	0	1	2	0
515	0	0	0	0	0	0	2	0	0	1	1	0	0	0	0	0	0	0	0	0	0	0	0	1	1	0	0	0	1	0	0	0	0	0	0	0	1	1	0	0	2	1	1	1	0	1	0	0	0
885	0	2	1	0	0	0	1	0	3	0	1	0	1	1	0	0	2	0	0	0	0	0	0	0	0	0	0	0	0	0	1	0	0	0	0	0	0	0	0	0	0	0	1	1	0	0	0	1	0
469	0	1	1	1	1	0	1	0	0	0	0	1	3	0	0	1	2	0	0	0	0	0	0	0	0	2	0	0	0	0	0	0	0	0	0	0	0	0	0	0	0	0	0	0	0	0	1	1	0
367	0	0	1	0	0	0	0	0	1	0	0	2	0	0	0	1	1	1	0	0	0	0	0	0	0	0	0	0	1	1	0	0	0	1	0	2	0	2	0	0	0	0	1	1	1	0	0	0	0
658	1	1	0	0	0	0	0	0	0	0	1	0	0	0	0	0	2	0	0	0	0	0	0	0	1	1	0	0	0	0	0	1	0	0	0	1	0	0	0	0	0	0	1	1	0	0	1	0	0
278	0	0	0	1	1	0	0	0	0	1	1	0	1	0	0	0	0	1	0	0	0	0	0	0	1	0	1	0	0	1	0	1	0	1	0	0	0	1	0	0	1	0	1	0	0	0	0	0	1
627	0	1	1	0	0	1	1	1	0	0	1	0	0	0	0	0	0	0	0	0	0	0	0	0	1	0	1	0	0	0	0	0	0	0	1	0	0	0	0	0	0	0	1	0	0	1	0	0	0
634	0	0	0	1	0	0	0	1	2	0	2	1	0	0	0	1	0	0	0	0	0	0	0	0	1	0	0	0	1	1	1	0	0	0	0	0	1	0	0	0	0	0	2	0	1	0	0	1	1
161	0	0	1	1	0	0	2	0	0	0	0	0	1	1	0	0	1	0	0	0	0	0	0	0	1	0	1	0	0	0	1	0	1	1	0	0	1	1	1	0	0	0	0	0	0	1	0	0	0
162	0	0	1	0	0	0	0	1	0	0	1	0	0	0	0	0	0	1	0	0	0	0	0	1	0	1	0	0	1	0	0	1	0	0	0	1	1	0	1	0	0	0	0	0	0	0	0	0	0
441	1	1	0	1	0	0	0	0	0	2	0	0	0	0	0	0	0	0	0	0	0	0	0	0	1	0	0	0	0	0	0	0	0	0	1	0	1	0	0	1	0	0	0	0	1	0	1	0	1
354	1	1	0	0	0	2	0	0	0	3	1	0	0	0	0	0	0	0	0	0	0	0	0	0	0	1	2	1	0	2	1	0	0	0	0	1	3	0	1	0	0	0	0	0	1	0	0	0	0
357	0	0	2	0	0	1	2	0	0	0	0	1	0	1	0	0	1	0	0	0	0	0	0	0	0	2	2	0	1	0	1	2	0	0	1	1	0	0	0	1	0	0	0	0	0	0	1	0	0
159	1	0	0	1	0	1	1	1	0	1	0	1	0	0	0	0	0	1	0	0	0	0	0	1	2	0	0	1	1	0	1	2	0	1	1	0	0	0	1	0	0	0	0	1	0	0	0	0	0
204	2	3	0	0	0	0	1	0	0	0	0	1	1	0	1	0	0	1	0	0	0	0	0	0	0	0	0	0	0	0	0	0	0	0	0	3	1	0	1	0	1	0	0	0	0	0	1	0	0
369	0	0	0	0	0	0	0	0	1	0	1	0	0	0	0	0	0	0	0	0	0	0	0	0	0	1	0	1	0	1	1	0	0	0	0	0	0	1	0	1	1	1	0	0	0	0	0	0	0
666	0	1	0	0	1	0	0	0	0	0	1	1	0	1	0	0	1	1	0	0	0	0	0	0	1	0	0	1	0	0	0	1	1	1	0	1	0	0	0	1	1	0	1	2	0	0	0	2	0
976	0	0	0	0	0	0	0	1	1	2	0	1	0	0	0	1	0	1	0	0	0	0	0	1	0	1	0	1	2	0	3	0	1	0	0	1	1	0	0	0	0	0	1	1	0	0	0	2	0
1274	0	0	0	0	0	1	0	1	0	2	1	1	0	1	0	3	0	1	0	0	0	0	0	1	0	1	0	1	1	0	0	1	0	0	1	0	0	1	1	2	0	1	1	0	0	0	0	0	0
325	1	0	0	0	0	0	0	2	0	1	0	2	1	1	0	2	0	0	0	0	0	0	0	0	0	0	0	0	0	0	1	0	0	1	0	0	0	0	1	0	0	0	1	0	0	0	0	0	1
279	1	2	1	2	1	1	0	0	1	0	0	0	0	2	1	0	3	0	0	0	0	0	0	2	0	0	1	0	1	0	0	0	0	0	0	0	3	0	0	0	1	0	1	0	0	0	0	1	0
140	1	1	0	1	0	0	0	1	0	0	1	1	1	2	0	0	0	0	0	0	0	0	0	0	0	0	1	1	1	0	0	0	0	0	0	0	0	0	1	0	0	0	0	1	0	0	0	0	0
92	0	0	0	0	0	0	0	0	1	0	0	0	0	0	0	0	0	0	0	0	0	0	0	0	1	0	0	0	0	0	0	0	0	0	0	0	0	0	0	0	0	0	0	0	0	0	0	0	0
91	0	0	0	0	0	0	0	0	0	0	1	0	0	0	0	0	0	0	0	0	0	0	0	0	0	0	0	0	0	0	0	0	0	0	0	0	0	0	0	0	0	0	0	0	0	0	0	0	0
149	0	1	0	0	0	0	0	1	0	0	0	0	0	0	0	0	1	0	0	0	0	0	0	0	0	1	0	0	0	0	0	0	0	1	0	0	1	0	0	1	0	0	0	0	0	0	0	0	0
222	0	1	1	1	0	0	0	1	0	0	1	2	0	0	1	1	1	0	0	0	0	0	0	0	0	0	0	0	0	0	0	0	0	0	1	0	0	0	0	0	1	0	0	0	0	0	1	1	0
142	0	1	1	0	1	1	1	1	0	1	0	0	0	1	0	1	0	0	0	0	0	0	0	0	0	0	1	0	0	0	1	1	0	0	0	1	0	0	1	0	0	1	0	0	1	0	0	2	0
182	1	0	0	0	0	0	1	0	0	1	0	1	1	2	1	1	0	0	0	0	0	0	0	0	0	1	1	1	0	0	0	0	1	1	1	0	0	0	0	1	0	0	0	0	0	2	0	0	0
157	0	1	3	0	1	0	0	0	0	0	1	1	1	1	1	0	1	0	0	0	0	0	0	0	0	0	0	0	1	0	0	0	0	0	0	0	0	0	1	0	0	0	0	1	0	0	1	0	0
104	0	0	1	1	1	0	1	0	0	0	0	0	0	0	0	0	0	0	0	0	0	0	0	0	0	1	0	0	0	1	1	0	0	0	0	0	2	0	0	1	0	0	3	2	0	0	0	0	1
242	0	1	0	0	0	0	0	0	3	1	0	0	0	0	0	0	0	0	0	0	0	0	0	0	0	0	1	1	0	0	0	0	0	0	0	0	1	0	0	0	0	0	0	0	0	0	1	1	0
2214	0	1	1	0	0	0	1	1	0	0	0	2	0	0	2	1	0	0	0	0	0	0	0	0	0	1	0	1	1	0	0	0	0	0	1	0	0	0	0	0	0	0	0	1	1	0	0	0	0
965	0	0	0	0	1	1	0	0	0	0	1	1	1	1	1	0	2	0	0	0	0	0	0	0	1	0	0	0	0	1	0	1	0	0	0	0	1	0	1	1	0	0	1	0	1	0	0	0	0
184	0	2	2	0	0	1	0	0	0	0	3	0	0	1	0	1	1	1	0	0	0	0	0	0	0	0	0	0	0	0	0	0	0	1	1	1	0	0	0	0	1	0	0	2	0	0	0	0	1
199	1	1	0	0	0	0	1	0	0	0	0	0	1	0	0	1	0	0	0	0	0	0	0	0	1	0	0	1	0	0	0	0	1	1	0	0	1	0	0	0	0	1	0	0	0	0	0	0	0
325	0	0	0	1	0	1	0	0	1	0	1	1	0	0	0	1	0	0	0	0	0	0	0	0	0	0	0	0	0	0	0	0	0	0	0	1	0	0	0	0	0	0	0	1	0	0	0	0	0
513	2	1	0	0	0	0	0	0	0	0	2	1	0	0	1	0	3	2	0	0	0	0	0	0	1	0	0	0	0	0	0	1	3	0	0	0	0	1	1	1	1	0	1	0	0	0	0	0	1
433	1	0	1	0	1	0	3	0	0	0	0	2	0	1	0	0	0	0	0	0	0	0	0	0	1	0	0	0	0	1	1	1	1	1	1	0	1	1	0	0	1	1	1	0	0	0	0	0	0
120	0	1	0	0	1	3	0	0	1	0	0	0	0	0	0	2	0	1	0	0	0	0	0	1	0	0	0	0	0	0	0	0	0	0	0	1	0	0	0	0	1	0	1	0	0	0	0	1	1
114	0	0	0	0	1	0	2	0	0	0	0	0	0	0	0	0	0	0	0	0	0	0	0	0	1	0	1	0	0	0	0	1	0	0	1	0	0	2	0	0	1	0	0	0	0	0	0	0	0
157	0	0	0	0	1	0	0	1	1	0	0	1	0	0	0	1	1	1	0	0	0	0	0	0	0	1	1	0	0	0	0	0	0	1	0	0	0	0	1	0	1	0	0	0	0	0	0	0	0
180	0	0	0	1	0	0	0	0	0	0	0	0	0	0	0	0	0	0	0	0	0	0	0	1	0	2	0	4	0	1	0	0	0	0	0	0	0	0	0	0	0	0	0	1	0	1	0	0	0
281	1	0	1	0	2	2	0	0	0	0	1	1	0	0	1	0	1	1	0	0	0	0	0	1	1	2	1	1	0	1	0	0	0	0	0	0	0	0	0	0	0	0	3	0	0	0	1	0	0
373	0	1	0	1	1	0	0	1	1	0	1	0	1	2	0	0	2	0	0	0	0	0	0	0	1	1	0	0	0	1	1	0	0	1	2	0	1	0	1	0	2	1	2	0	0	0	0	0	1
228	0	0	0	0	0	0	0	1	0	1	2	0	0	0	0	0	0	0	0	0	0	0	0	0	1	0	1	0	1	1	0	1	0	0	1	0	1	1	0	0	0	0	0	0	0	0	1	0	0
346	1	0	0	0	0	0	0	0	1	1	0	0	0	0	0	1	0	0	0	0	0	0	0	0	2	0	1	1	0	0	3	0	0	2	0	1	0	0	1	0	0	0	0	1	0	1	0	0	0
3058	0	0	0	1	0	2	0	0	0	3	0	1	0	0	1	1	0	0	0	0	0	0	0	0	0	2	0	0	0	0	0	2	1	0	0	0	0	2	0	0	0	0	0	0	0	0	1	1	0
382	0	0	3	1	0	1	0	0	2	0	1	0	0	0	0	0	1	1	0	0	0	0	0	1	0	0	1	0	1	0	0	0	0	0	0	0	0	0	0	0	0	2	0	1	2	2	1	3	1
174	1	0	0	0	0	1	0	0	0	0	0	0	0	0	0	0	0	0	0	0	0	0	0	0	0	0	0	0	0	1	1	0	0	0	2	2	1	0	1	0	1	0	0	0	1	0	1	2	0
155	0	1	0	0	0	1	0	0	0	4	0	0	0	1	0	0	0	1	0	0	0	0	0	0	0	1	0	1	1	0	0	0	0	0	1	0	0	1	0	0	2	0	1	2	0	0	0	2	0
200	0	2	0	0	1	0	0	0	0	0	0	0	0	0	0	0	0	0	0	0	0	0	0	1	0	0	0	0	0	0	1	0	0	0	1	1	0	0	0	0	0	0	0	0	0	0	0	1	0
231	1	0	0	0	1	0	0	0	0	0	0	0	0	0	0	0	0	0	0	0	0	0	0	0	0	1	0	2	0	0	0	0	0	3	0	2	0	0	1	0	0	0	0	0	0	0	1	0	0
680	1	0	0	0	0	1	0	0	1	0	0	0	0	2	1	1	2	0	0	0	0	0	0	0	1	0	0	1	0	0	0	0	0	0	0	0	0	0	0	0	0	0	1	2	0	0	0	0	0
579	0	1	0	0	1	0	0	2	0	0	1	2	1	0	1	0	3	2	0	0	0	0	0	0	0	0	1	1	2	0	1	1	0	1	2	1	0	0	0	0	0	0	1	0	0	0	0	0	0
248	0	0	0	1	0	0	0	0	0	1	0	0	0	1	0	0	0	1	0	0	0	0	0	0	0	1	1	0	0	0	0	0	1	0	1	1	1	0	0	1	1	0	0	0	0	0	0	1	0
533	0	2	0	0	0	1	1	0	0	1	1	2	0	0	1	0	0	0	0	0	0	0	0	0	0	0	0	0	2	0	2	0	0	1	0	0	0	0	1	0	0	0	0	0	0	0	0	0	1
163	0	2	1	0	0	1	0	2	0	1	0	0	1	0	0	1	2	0	0	0	0	0	0	1	0	0	0	0	0	0	0	0	0	0	0	0	0	0	1	0	0	0	0	0	0	0	1	0	0
413	1	0	1	0	0	0	1	0	1	0	0	2	2	0	0	0	1	0	0	0	0	0	0	0	1	0	0	0	1	0	0	0	1	0	1	1	0	0	2	0	0	1	1	0	1	0	0	0	2
275	1	0	1	0	1	0	0	0	0	1	0	0	1	2	0	0	0	0	0	0	0	0	0	0	0	1	0	0	0	0	0	0	0	0	0	1	0	1	0	0	0	1	0	0	0	0	0	1	0
178	0	0	0	0	0	0	0	1	0	0	0	0	0	1	0	0	0	1	0	0	0	0	0	0	1	1	0	0	0	0	0	0	0	1	0	0	2	0	1	0	0	0	1	0	0	0	0	0	1
225	0	0	0	0	0	1	0	0	2	1	1	0	1	1	1	1	0	0	0	0	0	0	0	0	1	0	0	0	0	1	1	1	0	0	0	1	0	0	0	0	0	0	0	0	1	0	0	1	0
492	0	1	0	0	1	0	1	0	1	0	0	0	0	0	0	0	0	1	0	0	0	0	0	0	0	0	0	0	0	0	0	1	1	0	0	0	0	0	0	0	0	0	0	0	0	0	0	0	0
244	0	0	0	1	0	0	1	0	0	2	1	0	1	0	1	0	0	0	0	0	0	0	0	0	0	1	0	0	0	0	0	0	0	0	0	0	0	0	0	0	1	0	0	1	0	0	0	1	0
173	0	0	0	0	0	1	0	0	0	0	1	0	0	2	0	1	1	2	0	0	0	0	0	0	0	0	0	0	1	0	1	0	0	0	0	0	0	0	0	0	0	0	0	0	0	0	0	1	0
185	0	1	0	1	1	0	0	2	1	1	1	0	0	0	0	0	0	1	0	0	0	0	0	0	2	0	0	2	0	0	0	0	1	0	1	0	0	0	0	1	0	0	1	0	0	0	0	1	0
131	1	0	1	1	0	0	1	0	1	1	0	0	0	0	1	2	0	0	0	0	0	0	0	0	0	0	0	0	0	0	1	1	1	0	1	0	0	0	0	0	0	0	0	0	0	0	1	0	0
185	0	0	0	0	0	1	2	0	0	0	0	0	0	0	1	0	0	1	0	0	0	0	0	0	0	0	0	0	0	1	0	0	0	0	0	1	0	1	0	0	0	0	1	1	0	0	0	0	0
198	0	1	1	0	0	0	0	0	1	1	1	0	0	0	1	0	0	1	0	0	0	0	0	0	0	1	1	0	0	0	1	0	0	1	0	0	0	1	0	0	0	0	0	0	0	0	0	0	0
311	0	0	0	0	0	0	1	0	1	1	1	0	0	1	0	0	1	1	0	0	0	0	0	0	2	0	0	0	1	2	0	0	1	0	0	1	0	1	1	0	0	0	0	1	0	0	1	0	1
553	1	0	0	0	0	0	0	0	0	1	0	1	0	0	0	0	1	0	0	0	0	0	0	0	0	0	1	0	0	0	1	0	1	2	0	1	0	1	1	0	0	0	0	1	0	0	0	0	0
136	0	0	1	0	0	1	0	1	0	1	0	0	0	0	0	0	1	1	0	0	0	0	0	0	1	1	0	3	0	0	1	1	0	0	0	0	0	2	0	0	0	0	1	0	0	0	0	0	1
134	0	1	0	0	1	0	0	1	0	0	0	1	0	1	0	0	0	0	0	0	0	0	0	0	0	1	0	1	0	0	0	0	0	0	0	0	0	0	0	0	0	0	1	0	0	0	0	2	0
205	0	1	0	0	0	0	0	1	1	0	0	1	0	0	0	1	1	0	0	0	0	0	0	0	0	1	0	0	1	0	1	0	0	0	0	0	0	1	0	0	0	0	0	0	0	0	0	0	0
279	1	1	0	0	1	1	0	1	0	0	0	0	0	1	0	1	0	0	0	0	0	0	0	0	1	2	1	0	0	0	0	1	0	0	0	0	0	0	0	1	1	0	1	0	0	0	0	1	0
788	1	0	2	0	0	0	0	1	1	1	2	1	0	0	0	0	0	0	0	0	0	0	0	0	0	0	0	1	0	0	0	1	0	0	0	2	0	0	0	0	0	1	0	0	0	1	2	0	0
552	0	0	1	0	0	0	0	1	1	1	0	0	1	0	0	0	0	2	0	0	0	0	0	0	1	0	2	0	0	0	1	0	0	0	0	0	0	0	1	0	0	0	0	0	0	0	1	0	0
332	0	1	0	0	1	0	0	1	2	0	0	1	0	2	0	0	1	1	0	0	0	0	0	0	0	2	0	0	0	0	0	1	1	0	0	1	1	0	0	0	0	0	1	0	1	0	0	0	0
156	0	1	1	0	0	0	0	0	0	1	2	1	1	0	0	1	0	3	0	0	0	0	0	0	0	0	0	0	1	0	1	0	0	0	1	0	0	0	0	0	0	1	0	1	0	0	0	0	1
208	0	0	0	0	0	1	0	0	0	0	0	0	0	0	0	0	0	0	0	0	0	0	0	0	0	0	0	0	0	0	0	0	0	2	0	0	0	0	0	0	0	2	0	0	0	0	1	1	0
255	0	0	0	0	1	0	0	0	0	0	0	0	0	0	0	1	0	0	0	0	0	0	0	0	0	0	0	0	0	0	0	1	0	0	0	1	1	0	1	0	0	0	0	0	0	0	1	1	0
311	1	1	1	0	1	0	1	0	0	0	1	0	0	1	0	0	1	0	0	0	0	0	0	0	0	0	0	1	0	1	0	1	1	0	0	0	0	0	0	0	0	0	0	0	0	0	0	0	0
2155	0	0	0	0	0	0	0	0	0	0	0	0	0	1	0	0	0	0	0	0	0	0	0	0	0	0	0	0	0	0	0	0	0	1	0	0	2	0	0	0	1	0	0	0	0	0	0	0	0
499	0	1	1	0	0	1	0	0	0	1	4	0	2	2	0	2	1	1	0	0	0	0	0	0	0	0	0	1	1	0	0	1	0	0	0	0	0	0	0	0	0	1	2	0	2	1	0	0	1
385	0	1	0	0	0	0	0	2	0	0	0	1	0	0	0	0	0	1	0	0	0	0	0	0	0	0	0	0	1	0	0	0	0	0	0	0	1	0	0	0	0	0	0	0	0	0	0	0	0
251	0	1	0	1	0	1	0	0	0	2	0	0	0	1	0	1	1	1	0	0	0	0	0	0	0	0	0	0	0	0	0	2	0	0	0	0	0	1	0	0	2	0	0	0	0	0	0	0	1
1260	0	2	0	0	0	0	0	0	0	0	0	1	0	1	0	0	0	1	0	0	0	0	0	0	0	0	0	0	0	0	0	0	0	1	0	0	1	0	0	0	0	0	0	0	0	0	1	1	0
995	1	0	0	1	2	0	0	0	0	0	2	0	0	0	0	0	3	0	0	0	0	0	0	0	0	1	1	1	0	1	0	0	1	1	0	0	0	0	0	0	0	1	1	0	2	0	1	0	0
645	0	0	3	0	0	0	1	1	0	1	1	0	0	1	2	0	0	0	0	0	0	0	0	0	0	1	1	1	0	0	0	0	0	1	0	2	1	0	0	0	0	0	0	1	0	0	0	1	0
305	0	0	0	0	1	1	0	0	0	0	0	1	1	1	0	0	0	0	0	0	0	0	0	0	2	0	1	0	0	0	0	1	0	0	0	0	0	1	0	0	0	0	0	0	0	0	0	1	0
120	0	0	0	0	1	0	1	0	2	1	1	1	0	0	0	0	0	0	0	0	0	0	0	1	0	0	0	0	0	0	0	0	0	1	0	1	1	0	0	1	1	1	0	0	0	0	0	0	0
163	0	0	1	0	0	0	0	0	0	1	0	0	1	0	0	0	0	0	0	0	0	0	0	0	0	0	0	1	0	0	0	0	0	1	2	1	1	1	0	1	0	1	0	0	0	1	0	0	0
191	2	1	0	0	0	0	0	0	0	1	1	0	0	0	0	0	0	1	0	0	0	0	0	0	0	0	1	1	1	1	0	0	0	0	0	1	0	0	0	0	0	0	0	1	0	0	0	1	1
190	0	1	0	0	0	1	1	0	0	1	1	0	1	1	0	1	3	0	0	0	0	0	0	0	0	0	0	0	0	0	0	0	0	0	0	1	0	0	0	0	0	0	2	1	0	0	0	0	1
167	0	0	0	0	1	1	2	0	0	0	0	0	1	0	0	1	0	0	0	0	0	0	0	2	0	1	1	0	1	0	0	0	1	0	0	1	0	0	0	1	0	0	0	0	0	0	0	1	0
1019	2	0	0	1	0	0	0	0	1	0	0	0	0	1	0	0	0	0	0	0	0	0	0	0	0	0	1	0	0	1	0	0	0	1	0	1	0	0	0	0	1	0	0	0	0	1	0	0	0
13366	1	1	0	0	0	0	0	0	0	0	0	0	0	0	0	0	1	1	0	0	0	0	0	0	1	0	0	0	0	0	0	0	0	0	0	1	1	0	0	0	1	0	1	1	0	0	1	1	2
67535	0	0	0	1	0	1	0	0	1	1	1	0	1	0	0	1	0	0	0	0	0	0	0	0	2	0	1	1	0	0	0	0	0	0	0	0	2	1	1	0	0	1	0	0	0	0	0	0	2
19901	0	1	1	1	2	0	1	1	2	0	3	0	1	1	1	1	2	0	0	0	0	0	0	0	0	0	0	1	0	0	0	0	0	0	0	0	0	0	0	0	1	0	0	1	0	0	1	0	2
65904	0	1	1	1	0	0	0	1	0	1	1	1	0	2	0	0	0	0	0	0	0	0	0	1	0	0	0	0	0	0	0	2	0	0	0	0	1	0	0	0	0	0	0	0	0	0	0	0	1
39847	1	2	1	0	1	1	2	1	0	0	0	0	1	2	0	1	0	1	0	0	0	0	0	1	0	0	0	0	3	0	0	1	0	0	0	0	0	0	1	0	1	1	0	0	1	0	0	1	1
21331	0	0	0	0	0	0	2	0	1	0	2	0	0	2	1	0	1	0	0	0	0	0	0	1	1	0	1	0	1	1	0	0	1	0	1	2	0	0	0	0	1	0	0	0	0	1	0	0	1
12382	0	0	0	0	0	0	0	0	0	1	0	0	0	0	0	0	0	0	0	0	0	0	0	0	1	0	0	0	0	0	0	0	0	0	1	1	0	0	0	0	0	0	0	0	0	0	0	0	0
855	0	1	0	0	0	1	1	0	3	0	0	0	1	0	0	1	0	0	0	0	0	0	0	0	0	0	0	1	0	0	0	1	0	2	0	1	0	1	0	0	1	0	0	0	1	1	0	0	0
737	0	0	0	0	2	1	0	1	0	0	0	0	0	0	0	1	0	0	0	0	0	0	0	0	1	1	0	2	0	0	0	0	0	1	0	0	0	0	0	0	0	0	1	1	0	0	0	0	0
330	0	0	0	0	0	0	0	1	1	0	1	1	0	1	1	1	0	0	0	0	0	0	0	0	1	0	0	1	0	1	0	0	0	1	0	0	0	1	1	1	2	0	0	0	2	0	1	2	0
431	0	2	0	0	2	1	1	1	1	1	0	0	1	0	1	0	1	0	0	0	0	0	0	0	1	0	0	0	0	0	1	2	0	1	1	0	0	1	1	0	1	0	0	0	0	0	1	0	0
5544	0	1	1	0	0	0	0	1	0	0	1	2	0	0	0	0	0	1	0	0	0	0	0	0	0	0	0	0	0	0	0	1	0	0	0	1	3	0	1	0	0	0	1	0	2	0	0	0	0
1376	0	0	1	1	0	0	0	0	1	0	1	0	0	0	0	2	2	1	0	0	0	0	0	0	1	0	0	3	0	2	1	0	0	0	1	2	0	0	1	0	0	0	1	0	0	0	0	0	0
1247	0	0	1	1	0	0	0	1	0	0	0	2	0	0	1	0	2	0	0	0	0	0	0	0	0	0	0	1	0	0	0	2	0	0	0	1	0	0	0	1	1	1	1	0	0	0	0	0	1
383	1	1	0	1	1	0	0	0	0	1	0	1	0	0	0	1	1	0	0	0	0	0	0	0	0	0	0	1	0	0	0	1	0	1	0	0	0	0	0	0	0	0	0	0	0	0	0	1	1
467	0	0	0	0	0	0	0	2	0	0	0	1	0	0	1	1	0	1	0	0	0	0	0	0	0	2	0	1	0	0	0	0	1	0	0	0	0	1	0	0	0	0	0	0	0	1	0	1	1
328	0	1	0	1	2	0	0	0	1	0	1	1	0	0	0	0	1	0	0	0	0	0	0	0	0	1	0	0	0	0	1	1	1	0	1	0	0	0	1	0	0	1	1	0	0	0	1	1	1
225	0	0	0	0	1	1	0	2	0	1	0	1	0	0	0	0	0	0	0	0	0	0	0	0	0	1	0	1	1	0	0	1	0	0	1	0	0	0	1	0	0	0	0	1	0	0	0	0	0
182	0	0	0	0	0	1	0	1	1	0	1	1	0	0	0	0	1	0	0	0	0	0	0	1	1	0	1	1	0	0	1	0	0	1	0	0	1	1	0	0	1	0	0	0	0	1	0	0	1
202	0	0	0	0	1	2	1	0	0	0	2	1	0	0	1	0	0	1	0	0	0	0	0	1	0	0	0	1	0	1	1	0	1	0	1	1	0	0	0	0	0	0	0	0	0	0	0	0	0
365	0	1	0	3	1	0	1	0	1	1	0	0	0	0	0	1	0	1	0	0	0	0	0	0	0	0	3	1	0	1	1	1	0	0	0	1	0	0	1	0	0	0	1	0	0	0	0	1	0
175	1	0	0	0	0	0	0	0	0	0	0	0	1	1	0	0	1	0	0	0	0	0	0	0	0	0	0	0	0	1	0	1	0	1	1	0	1	0	2	0	0	0	0	0	1	0	0	1	0
196	1	1	0	0	1	0	1	1	1	1	0	1	1	1	1	0	3	0	0	0	0	0	0	0	0	1	0	1	1	0	2	0	0	0	0	1	0	0	1	0	0	0	1	1	1	0	0	1	0
524	0	0	1	0	0	1	0	1	0	0	0	1	0	0	0	0	0	0	0	0	0	0	0	0	1	0	0	0	0	0	0	1	0	0	0	1	1	0	1	1	1	0	0	0	1	0	0	0	0
428	0	0	1	1	0	0	1	0	0	0	3	0	1	2	1	0	0	0	0	0	0	0	0	0	0	0	0	0	0	0	0	0	0	0	0	0	1	0	0	0	0	0	0	0	0	0	0	2	1
340	0	2	0	0	0	0	0	1	0	0	0	1	0	0	0	0	1	0	0	0	0	0	0	0	0	0	0	0	0	0	1	1	0	0	0	2	0	0	0	0	2	0	0	0	0	0	0	1	0
233	1	1	0	0	2	1	0	0	1	2	1	0	0	1	0	1	1	0	0	0	0	0	0	0	0	0	1	0	0	0	0	0	0	0	0	2	0	0	0	0	0	1	1	1	0	1	0	0	1
181	0	0	0	0	0	1	0	1	2	0	0	0	3	1	0	1	1	0	0	0	0	0	0	0	0	0	2	2	0	0	0	0	1	1	1	2	0	1	0	0	1	2	0	1	0	0	0	1	0
335	0	1	0	0	0	0	0	1	0	0	2	1	1	0	0	0	0	0	0	0	0	0	0	0	0	1	0	1	0	0	2	0	0	1	0	0	0	0	2	0	0	0	1	2	0	0	0	0	0
766	1	1	0	0	0	0	0	0	0	0	0	0	0	0	0	0	1	0	0	0	0	0	0	0	0	0	0	1	0	0	0	0	0	0	0	0	0	1	1	0	0	0	0	0	0	0	1	1	1
556	0	1	1	0	0	0	0	0	0	0	0	1	0	0	0	0	1	0	0	0	0	0	0	0	0	2	1	0	0	0	0	0	2	1	0	0	0	1	1	0	2	1	0	0	0	1	2	0	0
273	1	0	0	0	0	0	0	0	0	0	1	1	0	0	0	0	1	0	0	0	0	0	0	0	0	0	0	1	0	0	0	0	0	1	0	0	0	1	0	1	0	0	0	0	0	0	1	1	0
205	0	0	0	0	1	0	1	2	0	1	0	0	0	2	0	1	0	1	0	0	0	0	0	0	1	0	0	0	0	0	0	0	0	0	1	0	0	0	0	0	0	0	0	1	0	1	0	0	0
140	0	0	0	0	0	0	1	0	0	1	0	0	0	0	0	0	0	0	0	0	0	0	0	0	0	0	0	0	1	0	0	0	0	0	0	1	0	0	0	0	1	0	0	0	0	0	1	1	0
498	0	0	0	0	0	1	0	2	0	0	0	0	0	0	0	1	0	0	0	0	0	0	0	0	1	1	1	0	0	0	0	0	0	0	0	0	1	0	0	1	1	1	0	2	1	0	0	0	0
3616	0	2	0	1	0	0	1	1	0	0	0	0	0	1	0	0	0	0	0	0	0	0	0	0	1	1	0	1	0	0	0	0	0	0	0	1	0	0	0	0	0	0	0	1	0	0	1	0	0
1876	0	0	1	1	1	0	0	1	1	1	0	1	0	1	0	0	0	1	0	0	0	0	0	0	0	1	0	1	1	0	0	0	0	0	1	1	0	0	2	1	3	0	1	0	0	2	1	0	0
346	0	0	0	3	0	0	2	0	1	0	0	0	1	0	2	0	0	0	0	0	0	0	0	0	1	0	1	1	2	0	1	1	0	0	0	1	0	1	0	0	0	0	1	0	0	0	0	0	0
250	0	1	1	0	0	1	0	1	1	0	0	1	1	0	1	1	0	0	0	0	0	0	0	0	0	0	0	0	0	1	0	0	0	0	0	2	0	0	0	0	0	0	1	0	0	0	0	0	0
434	0	0	0	0	1	0	1	0	0	0	0	0	0	0	0	0	0	0	0	0	0	0	0	0	0	1	0	0	0	0	0	1	0	0	0	1	3	2	0	0	0	0	0	0	0	0	0	0	0
2928	0	0	0	1	0	0	0	0	0	1	0	0	1	0	0	0	0	0	0	0	0	0	0	0	0	0	0	0	0	0	0	0	1	2	0	0	0	0	0	1	0	0	0	0	0	1	0	0	0
426	0	1	0	1	1	1	0	0	0	0	1	1	2	2	0	1	1	0	0	0	0	0	0	0	0	1	0	0	1	1	1	0	0	2	1	1	2	1	0	0	0	0	1	1	0	0	0	0	0
247	0	1	0	0	0	1	0	1	2	1	1	0	0	0	0	1	0	0	0	0	0	0	0	0	0	0	0	0	0	0	1	1	0	2	0	0	1	0	1	0	1	0	0	0	1	1	0	0	0
467	0	0	0	1	0	0	0	0	0	0	0	2	0	1	1	0	2	1	0	0	0	0	0	0	1	0	0	0	0	0	0	0	0	1	0	1	1	0	0	1	0	0	0	0	0	0	0	0	0
785	0	0	1	1	1	1	1	0	2	0	0	2	0	1	0	0	1	0	0	0	0	0	0	0	0	1	0	0	0	0	1	0	0	3	0	0	0	1	0	0	0	0	0	1	0	0	1	0	0
194	0	0	0	0	0	0	0	0	0	0	0	0	0	0	0	0	0	0	0	0	0	0	0	0	1	0	0	0	1	0	0	0	1	0	0	0	1	0	0	0	0	0	0	0	0	2	0	1	0
182	0	3	0	1	0	0	2	1	0	1	0	1	1	1	1	0	1	0	0	0	0	0	0	0	0	0	2	0	0	0	1	0	1	0	0	0	1	0	1	0	0	0	0	0	0	0	0	0	1
124	0	0	0	0	0	0	0	0	0	1	1	1	0	0	0	1	0	1	0	0	0	0	0	0	0	0	0	0	2	0	1	0	0	0	0	0	0	0	0	0	0	0	0	0	0	0	0	2	1
134	0	1	2	0	0	1	0	0	0	1	1	0	0	0	0	0	0	0	0	0	0	0	0	1	1	0	0	0	0	0	0	0	0	0	0	0	0	0	0	0	0	1	0	0	0	0	0	0	0
147	1	1	0	0	0	0	0	2	0	0	0	0	0	0	0	1	2	0	0	0	0	0	0	0	0	1	0	0	0	0	0	0	0	0	0	1	1	0	1	0	0	0	0	1	0	0	0	0	0
126	0	0	1	1	1	0	1	0	2	0	0	0	1	0	0	1	1	0	0	0	0	0	0	0	1	1	0	0	0	0	0	0	0	0	2	0	1	0	0	1	0	1	0	0	1	0	0	0	0
266	1	0	0	1	0	0	0	0	0	0	0	0	0	1	0	0	0	0	0	0	0	0	0	0	0	0	0	1	0	1	0	1	0	1	0	0	0	0	0	0	0	0	1	1	0	0	0	0	1
279	0	0	0	0	0	0	0	0	0	0	1	0	0	0	1	0	1	0	0	0	0	0	0	0	1	0	0	0	0	0	0	0	0	0	1	0	0	0	0	0	0	0	0	0	0	0	0	0	0
582	0	0	3	0	0	0	0	2	0	0	0	1	0	0	0	1	0	0	0	0	0	0	0	0	2	0	0	1	0	0	1	0	0	1	0	1	0	0	0	0	0	1	1	0	0	0	0	1	0
267	0	0	0	0	0	0	0	0	0	1	0	0	0	0	0	0	0	0	0	0	0	0	0	0	0	0	0	0	0	0	0	0	0	0	0	0	0	0	0	0	0	0	0	0	0	0	0	0	0
279	1	0	1	0	0	0	1	0	0	0	1	0	0	0	0	0	0	0	0	0	0	0	0	2	1	0	0	0	1	0	1	0	0	2	1	2	0	2	0	0	0	0	1	1	0	0	0	2	0
196	0	1	0	0	0	0	2	0	1	1	1	0	0	0	0	0	0	0	0	0	0	0	0	1	0	0	0	0	2	1	1	1	0	2	0	0	0	2	1	0	0	0	0	1	0	0	0	0	0
315	1	0	1	0	3	1	0	1	1	2	1	1	0	0	0	0	0	1	0	0	0	0	0	0	1	1	0	0	0	0	0	0	0	0	2	2	0	0	1	0	2	2	0	0	0	0	1	0	0
212	0	0	0	0	0	0	0	0	2	0	1	0	0	1	0	0	0	0	0	0	0	0	0	1	0	0	0	0	0	0	1	0	0	1	1	0	0	0	1	0	0	0	2	0	0	0	0	0	1
144	1	1	0	0	1	0	0	0	0	2	0	0	1	2	0	0	1	0	0	0	0	0	0	0	0	1	0	1	0	0	0	1	0	0	1	1	0	1	0	1	0	0	0	1	0	0	0	0	1
179	0	0	1	0	0	0	0	0	0	0	0	0	0	0	0	0	0	0	0	0	0	0	0	0	0	0	2	0	0	0	0	1	0	1	0	0	1	0	0	0	0	0	0	0	0	0	0	0	0
293	0	2	1	1	0	0	2	1	0	1	1	2	0	1	0	0	0	1	0	0	0	0	0	0	0	0	0	0	1	0	0	0	0	0	1	0	0	0	0	0	0	0	0	0	0	0	1	0	1
480	0	0	1	0	0	0	0	0	0	0	0	0	1	0	0	2	0	0	0	0	0	0	0	0	1	0	1	1	0	1	0	0	0	0	0	0	3	1	1	1	0	0	0	0	0	0	0	0	0
489	0	0	0	0	0	0	0	0	0	0	0	2	0	0	0	0	0	0	0	0	0	0	0	0	1	0	2	1	0	0	0	1	0	0	0	1	0	1	1	1	1	0	0	0	0	0	0	0	0
121	0	0	0	0	0	0	0	0	1	0	0	0	0	0	1	0	1	0	0	0	0	0	0	0	0	0	0	0	0	0	1	0	0	0	0	1	0	0	1	0	1	1	0	0	0	0	0	0	0
151	0	0	0	0	0	1	0	0	0	1	0	0	1	1	0	0	0	0	0	0	0	0	0	0	0	1	0	0	1	0	1	0	0	2	0	0	2	0	0	0	0	0	0	0	0	0	2	0	0
266	0	0	2	0	1	0	1	0	0	0	0	0	0	1	1	1	1	0	0	0	0	0	0	0	0	0	0	1	0	0	0	1	0	0	0	1	0	0	0	0	0	0	0	0	0	0	0	0	1
209	0	1	1	0	1	0	1	0	0	0	0	0	0	0	0	0	0	2	0	0	0	0	0	0	2	0	0	0	0	0	0	1	0	0	1	0	2	0	0	0	0	0	0	0	0	0	0	0	0
585	0	0	0	0	0	0	0	0	0	1	0	0	1	0	1	0	0	0	0	0	0	0	0	0	0	0	0	0	0	1	0	0	1	0	0	1	0	0	0	0	1	0	0	0	0	0	0	0	0
143	0	0	1	0	2	1	0	0	0	1	0	0	0	0	1	1	0	0	0	0	0	0	0	0	0	1	0	0	0	2	0	0	0	0	0	0	0	0	0	0	0	0	0	0	0	0	0	0	0
276	0	0	0	0	0	0	0	0	0	0	0	1	0	0	1	0	0	0	0	0	0	0	0	0	0	1	1	0	1	1	1	0	0	0	0	0	0	0	0	0	1	0	0	0	0	0	0	0	1
346	0	0	0	0	0	0	0	1	0	0	1	0	0	0	0	1	1	1	0	0	0	0	0	0	0	1	0	0	0	0	0	0	0	3	0	0	1	0	1	0	0	1	0	0	0	0	0	0	0
205	0	0	1	0	0	0	2	0	0	1	1	0	0	1	0	2	0	0	0	0	0	0	0	1	0	0	0	0	0	0	0	0	0	0	0	0	0	0	0	0	1	0	0	0	0	0	0	2	0
120	0	2	0	0	0	0	0	2	0	0	1	0	1	0	1	0	0	0	0	0	0	0	0	0	0	0	0	0	0	0	0	1	0	0	0	0	2	0	0	0	2	0	0	0	0	0	1	1	0
139	0	0	0	0	0	0	0	0	0	0	0	1	0	0	0	1	1	0	0	0	0	0	0	0	2	0	2	0	0	0	0	0	0	0	1	0	0	0	0	0	0	0	1	0	0	0	0	0	1
155	0	1	0	0	0	0	1	0	1	2	0	0	0	0	0	0	0	1	0	0	0	0	0	0	1	0	0	0	1	0	0	0	0	0	0	0	0	1	0	0	0	0	0	0	0	0	0	0	1
785	0	0	0	0	0	0	1	1	1	0	1	0	0	0	0	0	1	0	0	0	0	0	0	0	1	0	0	0	0	1	1	0	0	0	0	0	0	1	0	0	2	0	0	0	0	1	0	0	0
7779	0	0	0	0	1	0	0	1	1	1	1	1	0	0	0	0	1	1	0	0	0	0	0	0	0	0	0	1	1	1	1	0	0	0	0	1	1	0	0	0	0	0	0	0	0	0	0	1	0
5353	0	1	1	1	0	0	0	0	0	0	1	0	1	2	1	0	0	1	0	0	0	0	0	0	2	1	0	0	2	0	1	0	0	1	1	0	1	0	0	1	0	0	1	1	0	0	0	0	0
3753	1	0	0	0	0	0	0	0	0	0	1	0	0	1	0	1	0	0	0	0	0	0	0	0	0	0	0	1	1	0	0	0	1	0	1	0	1	0	0	1	0	0	1	0	0	0	0	1	0
174	0	0	1	1	0	1	0	1	0	0	0	0	1	0	0	0	0	0	0	0	0	0	0	0	0	2	0	0	0	0	0	0	0	1	0	0	0	0	0	1	0	0	0	0	0	0	0	1	0
104	0	0	0	0	0	1	0	0	0	1	0	0	1	1	0	1	0	0	0	0	0	0	0	0	0	0	0	0	0	0	0	0	2	1	1	1	1	0	0	0	1	0	0	0	1	0	0	0	0
132	0	0	0	1	0	0	1	0	0	0	1	0	0	0	0	2	0	2	0	0	0	0	0	0	0	0	0	0	0	0	1	0	0	1	0	0	1	0	1	1	0	0	0	0	1	0	0	0	0
126	0	0	0	0	0	0	3	1	1	0	0	1	1	0	0	0	2	0	0	0	0	0	0	0	0	0	1	1	0	2	0	1	2	1	0	0	0	0	0	0	0	0	0	0	0	0	0	1	0
159	0	0	0	0	0	1	0	0	0	0	0	0	0	0	1	1	1	0	0	0	0	0	0	0	0	0	0	0	0	0	1	0	0	1	0	0	1	0	0	0	0	1	0	0	0	0	0	0	0
355	0	0	1	0	1	0	0	0	0	0	0	0	1	1	0	1	0	0	0	0	0	0	0	0	0	1	1	1	0	0	0	0	0	0	1	0	0	0	1	0	0	0	1	1	0	0	2	0	1
627	0	2	0	0	0	1	2	0	0	0	1	0	0	1	0	0	0	0	0	0	0	0	0	0	2	1	0	0	0	0	1	0	0	0	0	0	0	0	0	0	0	0	0	0	0	0	0	0	0
274	0	0	0	0	0	0	1	0	0	1	0	0	0	0	1	0	0	0	0	0	0	0	0	0	0	0	0	1	0	0	0	0	0	0	1	0	1	1	0	0	0	0	1	0	0	1	0	0	0
164	0	0	0	0	0	0	0	0	0	0	0	0	0	1	0	1	1	1	0	0	0	0	0	0	0	0	0	1	0	0	0	1	0	0	0	0	0	0	0	0	0	0	0	0	0	0	1	0	1
197	0	0	0	0	0	0	0	1	0	0	1	1	0	1	0	1	0	0	0	0	0	0	0	0	1	0	1	1	0	1	1	0	0	0	0	1	0	1	1	0	0	0	0	0	0	0	1	0	1
255	0	1	1	1	0	0	0	0	1	1	0	0	0	1	1	2	0	0	0	0	0	0	0	0	0	2	0	0	0	0	0	0	0	2	0	0	0	0	0	0	0	0	0	0	0	1	0	0	0
216	1	0	0	2	0	0	0	3	0	0	0	2	0	0	0	0	0	0	0	0	0	0	0	0	1	0	1	0	0	0	0	0	0	0	1	0	0	0	1	0	1	0	0	2	0	0	0	1	1
319	0	1	0	0	0	2	0	0	2	0	0	1	0	1	0	0	0	0	0	0	0	0	0	0	0	1	0	0	0	0	0	1	0	0	0	0	0	0	0	0	0	0	0	0	0	0	0	0	0
242	0	0	0	0	0	0	0	1	2	0	0	0	0	0	0	1	0	0	0	0	0	0	0	0	1	0	0	0	0	0	0	0	0	1	0	2	0	0	0	1	0	0	0	0	0	0	0	0	0
168	1	0	1	0	0	0	0	0	0	0	1	0	0	0	1	0	0	0	0	0	0	0	0	0	0	1	0	1	1	0	0	0	0	0	0	1	0	0	1	0	0	0	2	0	0	0	0	0	0
93	0	1	0	0	0	0	0	1	0	0	0	1	1	0	1	0	0	0	0	0	0	0	0	0	0	1	0	0	0	1	1	0	2	0	0	0	0	0	1	0	0	0	0	0	0	0	0	1	0
297	1	0	1	1	1	1	0	0	1	0	0	1	0	0	0	1	0	0	0	0	0	0	0	0	0	0	1	1	0	0	0	0	0	0	1	0	0	0	0	0	0	0	0	0	0	0	1	0	0
1035	0	0	0	0	0	0	0	1	0	0	1	2	0	0	0	0	0	0	0	0	0	0	0	0	1	0	0	0	0	0	1	0	0	1	0	0	0	0	0	0	0	0	0	0	0	0	0	0	0
16194	0	0	0	0	0	0	0	0	0	0	0	0	0	0	0	1	1	0	0	0	0	0	0	0	0	0	1	1	0	0	0	0	0	0	0	0	0	0	0	0	0	1	0	0	0	0	0	0	0
4137	0	0	0	0	1	1	0	2	0	0	2	1	0	0	0	0	0	0	0	0	0	0	0	0	1	0	0	1	1	0	1	1	0	2	1	0	1	0	1	0	1	0	0	0	1	0	0	0	0
203	0	1	0	1	0	1	2	0	0	0	0	0	0	0	0	0	0	0	0	0	0	0	0	0	0	0	0	0	0	1	0	0	0	0	0	0	0	0	0	0	0	0	1	1	0	1	0	0	0
114	2	0	0	1	0	1	0	0	0	1	2	0	0	0	0	1	0	1	0	0	0	0	0	0	0	0	1	1	0	0	0	0	0	0	0	1	1	0	0	0	1	0	0	0	0	0	0	0	0
306	0	3	0	0	0	0	1	0	0	1	1	0	0	1	0	1	0	1	0	0	0	0	0	0	0	0	1	0	0	0	0	0	0	0	0	2	0	0	0	0	0	0	0	0	0	0	0	0	0
242	0	0	0	0	0	0	0	1	0	0	0	0	0	0	0	1	0	1	0	0	0	0	0	2	0	0	0	0	1	0	0	0	0	1	0	0	1	2	0	0	1	0	0	1	0	1	0	0	0
264	2	0	0	0	2	0	0	0	0	0	0	0	1	1	0	1	0	0	0	0	0	0	0	0	0	0	0	0	0	0	0	0	0	1	1	1	0	1	0	0	0	0	0	0	0	0	0	1	1
752	0	0	0	0	0	0	0	0	0	0	0	1	0	0	0	1	0	0	0	0	0	0	0	0	0	1	2	0	0	0	0	1	1	1	0	0	0	0	0	0	2	0	1	0	0	1	0	0	0
465	0	0	0	1	0	0	0	1	0	0	0	2	0	0	0	1	5	0	0	0	0	0	0	0	0	0	0	0	0	0	0	0	0	1	0	0	1	0	0	0	0	0	0	0	0	1	1	1	1
187	0	0	0	1	0	0	0	1	0	1	0	1	0	0	0	2	0	1	0	0	0	0	0	0	0	0	0	2	1	0	1	0	0	1	0	0	2	0	0	0	0	0	0	0	0	0	0	0	0
203	0	1	0	0	1	0	0	1	0	1	1	0	2	1	1	0	1	0	0	0	0	0	0	0	0	0	0	1	0	1	0	2	0	0	1	0	0	0	0	0	0	0	0	2	0	1	0	1	1
144	0	0	0	0	0	0	0	0	0	0	0	1	0	0	0	1	0	0	0	0	0	0	0	0	0	0	0	0	0	0	0	0	0	0	0	0	0	0	0	0	1	0	0	0	0	0	0	0	0
146	0	0	0	0	0	0	0	1	1	0	0	1	1	0	0	1	0	1	0	0	0	0	0	0	0	0	0	0	1	0	0	0	1	0	0	1	0	0	0	0	0	0	0	0	2	0	0	0	0
97	0	2	0	1	0	0	1	0	0	0	0	0	0	0	0	0	0	0	0	0	0	0	0	0	0	0	0	0	0	0	0	1	0	0	0	0	0	0	0	0	0	0	0	0	0	0	0	0	1
200	0	0	1	0	0	1	0	1	0	0	0	2	0	0	0	1	1	0	0	0	0	0	0	0	1	3	0	0	0	0	1	0	0	0	0	0	0	0	1	0	0	0	0	0	1	0	1	1	1
269	1	0	0	0	0	0	1	0	0	0	0	0	0	0	0	1	0	0	0	0	0	0	0	0	0	1	2	0	0	0	0	0	0	0	0	0	1	0	0	2	0	0	1	0	1	0	1	0	0
119	0	0	1	0	0	0	3	0	0	0	0	0	0	0	0	0	0	1	0	0	0	0	0	0	0	1	0	0	0	0	0	0	1	0	0	0	1	0	0	0	0	0	1	1	0	0	1	0	0
93	0	2	0	0	1	0	0	0	0	1	0	0	0	0	1	0	0	1	0	0	0	0	0	0	1	0	0	1	0	0	1	0	0	0	0	0	0	0	1	0	1	0	0	0	0	0	0	0	0
132	0	0	0	0	2	0	0	0	2	0	1	0	2	1	2	0	0	1	0	0	0	0	0	0	1	1	0	0	1	0	0	0	0	0	0	0	0	0	0	0	0	0	0	1	0	1	1	1	0
130	0	1	0	0	3	0	0	0	0	0	0	0	0	0	0	0	0	0	0	0	0	0	0	0	0	0	0	0	0	0	0	0	0	0	0	0	1	1	0	0	0	1	0	0	0	0	0	0	0
148	0	1	0	0	0	1	1	0	0	0	0	0	0	0	0	0	0	0	0	0	0	0	0	0	0	0	0	0	0	0	0	0	0	0	0	0	0	0	0	0	0	0	0	0	0	0	0	1	0
172	0	0	0	0	0	0	0	0	0	0	0	0	0	1	0	0	0	0	0	0	0	0	0	0	0	0	0	2	0	0	0	0	0	0	0	0	1	0	0	0	0	0	0	0	0	0	0	0	0
1911	0	1	0	1	0	1	1	0	0	0	3	2	1	2	0	1	0	0	0	0	0	0	0	1	0	0	2	1	1	0	0	0	0	1	0	1	0	0	0	0	0	0	0	0	1	0	0	0	0
2117	0	0	0	0	0	0	1	0	0	0	0	0	0	0	0	1	0	0	0	0	0	0	0	0	0	0	0	0	0	0	1	0	0	1	0	0	1	0	2	1	1	1	0	0	0	0	0	2	0
4344	0	0	1	1	2	0	0	2	0	3	2	0	0	3	0	0	0	0	0	0	0	0	0	0	0	1	0	0	1	0	0	1	2	0	0	1	1	0	2	0	0	1	2	0	0	0	0	0	0
13807	1	0	0	0	0	1	0	0	0	0	0	1	2	1	0	1	0	1	0	0	0	0	0	0	0	0	0	1	1	0	0	0	0	0	0	0	0	0	0	0	0	0	1	1	0	0	1	1	1
8016	1	1	1	0	1	2	0	2	0	0	0	1	0	0	1	0	2	1	0	0	0	0	0	0	0	0	0	0	0	1	0	1	1	0	1	0	0	0	0	0	0	1	0	0	1	1	0	0	0
284	0	0	2	1	0	1	3	1	2	0	0	2	1	0	0	0	0	0	0	0	0	0	0	0	0	0	0	0	0	0	0	0	0	0	0	0	0	0	0	0	0	0	0	0	0	0	0	1	0
218	0	0	0	1	0	0	2	0	1	0	0	1	0	1	0	0	0	0	0	0	0	0	0	0	0	0	0	0	2	0	0	1	0	0	0	0	0	0	0	1	1	0	0	0	0	0	0	0	0
116	0	1	0	1	0	0	0	1	0	0	0	0	0	2	1	0	0	0	0	0	0	0	0	0	0	2	0	0	0	0	0	0	1	0	0	1	0	0	1	0	0	0	1	0	0	0	1	1	0
181	0	0	0	1	3	0	2	0	0	0	1	0	0	0	0	0	0	0	0	0	0	0	0	0	0	1	0	0	0	0	1	0	0	1	0	0	0	0	0	0	0	0	0	0	0	0	0	0	0
230	0	1	0	0	0	0	0	0	0	1	1	0	1	0	0	0	1	0	0	0	0	0	0	0	0	0	0	1	0	0	0	0	0	0	0	0	0	0	0	0	1	0	0	0	0	0	0	1	0
211	0	0	0	0	0	1	0	1	1	1	0	0	0	0	0	0	0	0	0	0	0	0	0	0	0	1	0	0	0	0	0	1	0	0	0	0	1	0	0	0	0	0	0	0	0	0	0	0	0
153	0	0	0	2	0	1	0	1	0	0	1	0	0	0	0	1	1	1	0	0	0	0	0	0	0	0	0	0	0	1	2	0	0	0	0	1	0	0	0	0	0	1	0	0	0	0	0	1	1
173	1	0	0	1	0	0	0	1	0	2	1	0	0	1	1	0	0	0	0	0	0	0	0	0	0	0	0	2	0	0	0	0	1	0	0	0	0	0	0	1	0	0	1	0	0	0	0	0	0
129	1	2	0	2	0	3	2	0	0	0	0	0	0	1	0	0	1	2	0	0	0	0	0	0	0	0	0	1	1	0	0	1	1	0	1	0	2	0	0	0	0	0	0	0	0	0	0	1	0
163	0	0	0	0	1	0	0	1	0	0	0	1	0	1	0	0	1	0	0	0	0	0	0	0	0	1	2	0	0	0	0	0	1	1	0	1	0	0	0	0	0	0	1	1	0	1	0	0	0
241	0	1	0	1	1	0	0	2	0	0	0	0	0	0	0	2	0	0	0	0	0	0	0	0	2	1	1	1	0	0	0	1	0	0	0	0	0	0	2	0	0	0	1	0	0	0	0	1	0
404	0	0	0	0	0	0	0	0	0	0	0	0	0	0	0	0	0	0	0	0	0	0	0	0	0	0	0	0	0	0	0	0	0	0	0	0	0	0	0	0	0	0	0	0	0	0	0	0	0
150	0	0	0	0	0	0	0	0	0	0	0	0	0	0	0	0	0	0	0	0	0	0	0	0	0	0	0	0	0	0	0	0	0	0	0	0	0	0	0	0	0	0	0	0	0	0	0	0	0
157	0	0	0	0	0	0	0	0	0	0	0	0	0	0	0	0	0	0	0	0	0	0	0	0	0	0	0	0	0	0	0	0	1	0	0	0	0	0	0	0	0	0	0	0	0	0	0	0	0
272	0	1	0	1	0	0	0	1	1	0	0	1	1	1	0	0	1	1	0	0	0	0	0	0	0	0	0	0	0	0	0	0	0	0	0	0	0	0	1	1	0	0	0	0	0	0	0	0	0
301	0	0	0	1	0	0	0	0	0	0	0	1	0	0	0	1	0	1	0	0	0	0	0	1	1	0	1	0	0	0	0	1	0	0	0	0	0	0	0	0	0	1	0	1	0	0	0	0	0
130	0	1	0	0	0	2	0	0	0	0	0	0	1	0	1	1	0	0	0	0	0	0	0	1	0	1	1	0	0	0	0	0	0	0	0	0	0	0	0	0	0	1	0	0	0	0	0	0	0
274	0	0	0	0	0	1	0	0	0	0	0	0	1	1	0	0	0	1	0	0	0	0	0	0	0	0	0	1	0	0	0	0	0	0	0	0	0	0	0	0	1	0	0	3	1	0	0	0	0
144	0	0	0	0	0	3	0	0	0	2	0	2	0	0	0	0	0	1	0	0	0	0	0	0	0	0	0	0	1	0	0	0	0	0	0	0	0	0	3	0	0	0	0	0	0	0	0	1	0
142	0	0	0	0	0	0	0	0	0	0	0	0	0	0	0	0	1	0	0	0	0	0	0	1	0	0	0	0	0	0	1	0	0	1	0	0	0	0	1	0	0	0	0	0	0	0	1	0	0
136	1	1	0	0	0	0	0	0	0	1	2	1	0	3	1	1	1	0	0	0	0	0	0	0	0	0	1	0	0	0	1	0	1	0	0	0	2	1	0	0	1	0	2	0	0	0	1	0	0
134	0	0	1	1	1	0	0	0	0	1	0	0	1	0	0	0	0	0	0	0	0	0	0	0	0	1	1	1	0	0	0	1	0	0	1	1	2	0	0	0	0	0	0	0	0	0	0	0	2
6074	1	0	1	0	1	0	0	2	1	2	0	0	0	0	0	1	0	0	0	0	0	0	0	1	0	0	0	1	1	0	0	0	0	0	1	0	0	1	0	0	0	1	1	0	0	0	0	3	0
20822	1	1	0	2	0	0	2	2	2	0	1	0	1	1	0	0	0	0	0	0	0	0	0	0	1	1	0	0	0	1	0	0	0	2	0	2	0	0	0	0	0	1	0	0	1	0	2	0	1
12741	1	0	0	0	0	0	0	1	0	0	0	0	0	1	0	1	1	0	0	0	0	0	0	0	1	0	1	1	0	0	0	0	0	1	0	1	1	1	0	1	1	0	0	0	1	0	0	0	0
738	0	0	0	1	0	0	0	0	0	0	0	0	0	0	0	0	0	0	0	0	0	0	0	0	0	0	0	0	1	1	0	1	1	1	0	1	0	1	0	1	0	0	0	0	0	0	0	0	1
174	0	0	0	0	0	1	0	0	0	0	0	0	0	0	0	1	0	0	0	0	0	0	0	0	0	0	0	0	0	0	0	0	0	0	0	0	0	0	0	0	0	0	1	0	0	0	0	1	0
138	0	0	1	0	0	0	0	1	0	0	1	0	0	0	0	0	2	0	0	0	0	0	0	0	2	2	0	0	0	0	0	0	0	0	0	0	0	0	0	0	0	0	0	0	0	1	0	0	1
167	0	0	1	0	1	0	0	0	0	0	0	1	0	0	0	0	0	1	0	0	0	0	0	0	0	1	0	1	0	1	0	0	1	1	0	0	0	0	2	1	1	1	1	1	1	1	0	1	0
141	0	0	0	0	0	0	0	0	0	0	0	0	1	0	0	0	0	0	0	0	0	0	0	0	0	0	1	0	0	0	0	0	0	1	0	0	0	0	0	0	0	0	0	0	0	0	0	0	0
187	0	0	0	0	0	0	0	0	1	0	0	0	0	0	0	0	0	1	0	0	0	0	0	0	0	1	0	0	0	0	0	0	0	1	0	0	0	0	0	2	0	0	2	1	0	0	0	0	0
320	1	0	0	0	1	1	1	0	1	0	1	0	1	0	0	0	0	0	0	0	0	0	0	0	0	0	0	1	1	1	0	0	0	0	0	0	0	0	0	0	1	1	1	0	0	0	2	1	0
241	0	0	0	0	0	0	0	0	0	1	1	1	0	0	1	2	0	0	0	0	0	0	0	0	0	0	0	1	1	0	2	0	0	1	0	0	2	0	1	0	0	0	0	0	0	1	0	0	0
742	0	1	0	0	0	0	0	0	0	0	0	0	1	0	0	0	1	0	0	0	0	0	0	0	1	1	0	2	0	0	0	0	0	0	0	0	0	0	0	0	0	0	0	1	0	0	0	0	0
577	0	0	0	0	0	0	0	0	2	0	0	0	0	0	0	1	0	2	0	0	0	0	0	0	0	2	0	1	1	0	0	1	0	0	0	0	0	2	0	1	1	0	0	0	0	1	1	0	0
442	0	1	0	1	0	0	1	1	0	0	2	0	0	0	0	0	0	2	0	0	0	0	0	0	0	0	1	0	1	0	0	0	0	0	0	0	0	0	0	0	0	0	0	2	0	0	0	1	1
93	1	1	0	0	0	0	1	0	0	0	1	0	0	0	0	1	0	0	0	0	0	0	0	0	1	0	1	0	1	0	0	1	0	0	0	0	1	1	0	1	0	1	0	0	0	0	0	0	1
99	0	1	0	0	0	1	1	0	0	1	1	0	1	1	0	0	1	1	0	0	0	0	0	1	0	1	1	0	0	0	0	0	0	0	0	0	0	0	1	0	0	0	0	0	0	0	0	0	0
111	0	1	0	2	0	0	1	0	0	2	0	0	0	0	0	1	0	0	0	0	0	0	0	0	2	0	0	0	0	1	0	1	0	0	0	0	2	0	0	0	1	0	1	0	1	0	1	2	0
142	2	1	0	0	0	0	0	0	0	0	0	1	0	0	0	0	0	0	0	0	0	0	0	0	1	0	1	0	1	0	0	0	0	0	0	0	0	0	0	0	0	0	0	0	0	0	0	0	1
130	0	0	1	0	0	1	0	1	0	1	0	1	0	0	0	0	0	1	0	0	0	0	0	0	0	0	1	0	1	0	0	0	0	0	0	0	0	0	0	0	0	0	0	0	0	0	0	0	2
128	0	0	1	0	0	1	0	0	0	2	0	0	0	0	0	0	1	0	0	0	0	0	0	0	0	0	0	0	0	0	0	0	0	2	0	0	0	1	1	0	0	0	0	0	0	0	1	0	0
116	0	1	0	0	0	0	1	0	0	0	0	0	1	2	0	0	1	0	0	0	0	0	0	1	1	0	0	0	0	0	0	0	0	0	0	1	0	0	0	0	0	0	0	0	0	0	0	0	1
158	1	0	0	1	0	1	1	0	0	0	0	0	1	0	0	0	0	1	0	0	0	0	0	0	0	0	0	2	0	0	0	1	0	0	1	0	0	0	0	0	0	0	0	0	0	0	0	0	0
154	1	0	0	0	0	0	0	1	1	0	2	0	2	0	0	1	1	3	0	0	0	0	0	0	0	1	0	1	0	1	0	0	0	0	0	0	0	1	0	0	0	0	0	1	1	0	0	0	0
168	0	0	2	1	0	0	1	1	0	0	1	0	0	0	0	0	0	0	0	0	0	0	0	0	0	0	0	1	0	0	0	1	0	0	0	0	0	0	1	1	0	0	0	0	0	0	0	0	0
208	0	0	1	0	0	0	1	0	0	0	1	1	0	2	1	0	0	0	0	0	0	0	0	0	0	0	0	1	1	0	1	0	0	2	0	0	0	0	0	0	0	0	1	1	1	0	0	0	0
1388	0	1	0	1	0	1	1	0	0	0	0	0	0	1	2	0	1	0	0	0	0	0	0	1	1	0	1	1	0	0	1	0	0	0	0	0	0	1	0	0	2	0	0	0	1	0	0	0	0
445	0	0	0	0	1	1	0	0	3	0	0	1	0	0	0	0	0	0	0	0	0	0	0	0	0	1	1	0	0	0	0	0	0	0	1	1	2	0	0	1	0	0	0	0	0	0	0	1	0
196	1	0	1	1	2	0	0	1	1	0	1	1	0	0	0	0	1	1	0	0	0	0	0	0	0	0	0	0	2	1	0	0	0	0	0	0	0	0	0	0	0	0	0	0	0	0	2	0	1
184	1	1	0	0	0	0	0	0	0	0	0	1	0	1	1	0	2	0	0	0	0	0	0	0	0	1	2	0	0	0	0	0	1	0	0	0	1	1	1	0	0	0	0	0	0	0	0	0	1
399	0	0	0	0	0	0	0	0	0	0	0	2	1	0	0	0	2	0	0	0	0	0	0	0	0	0	0	0	0	0	0	0	0	0	0	0	0	0	0	0	0	0	0	0	0	0	0	0	0
152	0	0	0	0	1	1	0	0	0	0	0	0	1	0	1	0	0	0	0	0	0	0	0	0	0	0	0	0	1	0	1	0	1	1	0	0	0	0	0	0	0	0	0	0	0	0	0	0	0
260	0	1	0	0	0	0	1	0	0	0	0	0	0	0	1	1	0	0	0	0	0	0	0	0	1	0	0	0	0	0	0	1	0	0	0	0	0	0	1	0	0	0	0	0	0	0	2	0	1
248	1	1	0	0	0	0	0	0	0	0	0	0	0	1	0	0	3	0	0	0	0	0	0	0	0	0	0	0	0	0	0	0	0	0	0	0	0	0	0	1	0	0	0	0	0	0	1	1	0
256	0	0	0	1	0	0	0	2	0	0	1	0	2	1	2	0	0	0	0	0	0	0	0	0	0	0	0	0	0	0	0	0	0	2	0	1	0	0	1	0	0	1	0	1	0	0	0	0	0
205	0	0	0	0	0	0	0	0	0	0	0	0	0	2	0	0	0	0	0	0	0	0	0	0	0	1	0	0	0	1	2	0	0	0	1	1	0	0	1	0	0	0	0	0	0	1	0	2	0
158	1	0	0	0	1	0	0	2	0	0	0	1	1	3	0	0	0	0	0	0	0	0	0	0	0	0	0	0	0	0	0	0	0	0	0	1	2	0	0	0	0	0	0	0	0	0	1	0	1
286	0	0	0	0	0	1	0	0	0	0	0	0	0	1	0	0	1	0	0	0	0	0	0	0	0	0	1	0	0	0	0	0	0	0	0	0	1	0	1	0	0	0	0	0	0	0	0	1	0
254	0	0	0	0	0	0	0	0	0	1	1	1	0	0	0	0	1	0	0	0	0	0	0	0	0	0	0	0	0	0	0	0	0	0	0	1	0	0	0	0	0	0	0	0	1	0	0	0	0
229	1	1	0	0	0	0	0	0	0	0	2	1	0	0	0	0	0	0	0	0	0	0	0	0	0	0	0	0	0	1	0	1	0	1	0	1	0	0	0	0	0	0	1	1	0	0	0	1	0
145	1	0	1	0	0	0	0	0	0	0	0	0	0	0	0	1	0	0	0	0	0	0	0	1	0	0	0	0	1	0	0	0	0	0	0	0	0	0	0	0	1	0	0	1	1	0	1	0	0
156	0	0	0	1	0	0	0	0	0	0	1	0	0	1	0	0	0	0	0	0	0	0	0	0	0	0	0	0	0	0	0	0	0	0	1	0	0	0	0	0	0	0	0	1	0	0	0	0	0
190	0	0	0	0	0	0	0	0	0	1	1	0	0	1	0	0	0	0	0	0	0	0	0	0	0	0	0	1	1	0	0	1	0	1	0	0	0	0	0	0	0	0	1	0	2	0	0	0	1
203	0	0	0	1	1	2	1	0	0	3	0	0	0	0	0	0	0	0	0	0	0	0	0	0	0	1	0	0	1	1	0	0	1	0	0	0	0	0	0	0	0	1	0	0	0	0	0	0	2
134	1	0	0	0	0	0	0	0	1	0	2	0	0	0	1	0	0	0	0	0	0	0	0	0	0	0	0	0	0	0	0	0	0	0	0	0	0	0	0	0	1	0	0	0	0	0	0	0	1
180	0	0	0	0	0	0	1	0	0	1	0	0	0	0	0	0	0	0	0	0	0	0	0	0	0	0	0	0	0	0	0	0	0	0	0	0	0	0	0	0	0	1	0	0	0	0	0	0	0
130	0	0	0	0	1	0	1	1	0	0	1	1	0	0	0	0	0	1	0	0	0	0	0	0	0	0	0	2	0	0	0	1	0	0	0	2	0	1	0	0	0	0	1	0	0	0	1	0	0
180	0	1	0	0	0	1	0	0	0	1	0	1	0	0	0	0	1	1	0	0	0	0	0	0	0	0	0	0	0	0	0	0	1	0	1	0	0	0	0	0	0	0	0	0	0	0	0	0	0
134	1	0	0	0	0	1	0	0	0	1	0	0	0	0	1	0	2	1	0	0	0	0	0	0	0	0	0	0	1	0	0	1	0	0	0	1	0	0	0	0	2	0	1	1	0	0	0	0	0
354	0	0	0	0	0	0	1	0	0	0	1	0	0	0	0	0	0	0	0	0	0	0	0	0	0	1	0	0	0	0	0	0	0	0	0	1	0	0	1	0	0	0	0	0	0	0	0	0	0
172	0	0	0	0	0	0	0	0	1	0	0	1	0	0	0	0	1	0	0	0	0	0	0	1	0	1	0	0	1	0	0	0	1	0	0	0	0	1	0	0	1	0	0	0	0	0	1	0	0
154	0	0	0	0	0	1	0	0	0	0	0	0	0	0	0	0	0	0	0	0	0	0	0	0	1	0	0	0	0	0	0	0	0	0	0	1	1	0	0	0	0	0	0	0	0	0	0	0	0
122	0	0	0	0	0	0	0	0	0	0	1	0	0	1	0	0	0	0	0	0	0	0	0	0	0	0	2	0	0	0	0	0	0	0	1	0	0	0	0	0	0	0	0	0	1	0	0	2	0
141	1	1	0	0	0	1	0	0	0	0	0	0	1	0	0	0	1	0	0	0	0	0	0	0	0	0	0	0	0	1	0	1	0	0	1	0	0	0	0	0	0	1	0	0	0	0	0	0	0
248	0	0	0	0	0	0	0	0	0	0	0	1	0	0	1	0	0	0	0	0	0	0	0	0	0	0	0	1	0	0	0	1	0	0	0	0	0	2	0	0	0	1	0	0	0	0	0	0	0
218	0	1	0	1	0	2	0	0	0	0	0	0	0	0	1	0	1	0	0	0	0	0	0	0	0	0	0	0	0	0	0	0	0	0	0	0	0	0	0	0	0	0	0	0	0	0	0	0	0
239	1	0	0	0	1	0	0	1	0	1	0	0	0	0	0	0	0	0	0	0	0	0	0	0	1	0	0	0	0	0	0	0	0	1	0	1	1	1	0	0	0	0	0	0	1	0	0	1	0
369	0	0	0	0	0	1	0	0	0	0	1	0	0	0	0	0	0	0	0	0	0	0	0	0	0	1	0	0	0	0	0	0	0	0	0	0	0	0	0	1	0	0	0	0	0	0	0	0	1
251	1	0	0	2	0	0	0	0	1	1	0	0	0	0	0	0	1	0	0	0	0	0	0	0	0	0	0	0	0	0	0	1	0	0	0	0	0	0	1	0	0	0	0	0	0	0	0	0	0
152	0	0	0	0	0	1	0	0	0	0	0	0	0	0	0	0	0	1	0	0	0	0	0	0	0	1	0	0	0	0	0	1	0	0	0	0	0	1	0	0	0	0	0	1	0	0	0	1	0
92	1	0	2	0	0	0	1	0	0	0	0	2	0	1	0	0	1	1	0	0	0	0	0	1	1	0	1	1	0	0	0	1	0	0	0	0	0	0	0	1	0	2	0	0	2	0	0	0	0
287	0	0	0	0	0	0	0	0	1	0	0	0	0	0	0	0	0	2	0	0	0	0	0	0	0	0	0	0	0	0	0	0	0	2	1	0	1	0	0	0	1	0	0	3	0	0	0	0	0
138	0	0	1	0	0	0	1	0	0	0	0	0	1	1	1	0	1	0	0	0	0	0	0	0	0	1	0	3	0	0	1	0	0	1	0	0	0	0	1	0	0	0	0	1	1	0	1	0	0
563	1	0	0	0	0	0	1	0	0	1	1	0	0	1	0	1	0	0	0	0	0	0	0	1	1	0	0	1	0	1	0	0	0	1	0	0	0	2	0	0	0	0	1	0	0	0	0	0	0
263	1	0	0	0	0	0	0	0	1	0	0	0	0	1	0	0	0	1	0	0	0	0	0	0	1	0	0	0	0	0	0	0	0	1	0	0	1	0	0	0	0	0	0	0	0	0	0	1	0
510	0	0	0	0	0	0	0	0	0	2	1	1	0	1	0	0	0	0	0	0	0	0	0	0	0	1	0	0	0	1	0	0	0	0	1	0	1	0	0	0	0	0	1	0	1	0	0	0	0
336	0	0	0	0	0	1	0	0	1	1	0	1	0	0	1	0	0	0	0	0	0	0	0	1	1	0	0	0	0	0	0	0	1	1	0	0	1	0	0	0	0	0	1	0	1	0	0	1	0
288	0	0	0	0	0	0	0	0	0	0	0	0	1	0	0	0	0	0	0	0	0	0	0	0	0	0	0	0	0	0	0	0	0	1	0	0	0	0	0	0	0	0	0	0	0	0	1	0	0
155	1	0	0	0	0	0	0	1	0	0	1	0	0	0	0	0	0	0	0	0	0	0	0	0	1	0	0	0	0	0	0	0	0	1	0	0	0	0	0	0	1	0	0	0	0	0	0	0	0
137	0	0	1	0	1	0	0	1	1	0	2	0	0	0	0	1	1	1	0	0	0	0	0	0	0	1	0	0	0	1	0	0	0	0	0	0	1	0	0	0	0	0	0	1	0	0	1	0	0
131	1	0	0	0	1	0	0	0	0	0	0	2	0	1	0	0	0	0	0	0	0	0	0	0	0	0	0	1	0	0	0	1	1	0	0	0	1	0	0	0	0	1	0	0	0	0	0	2	1
135	0	0	0	1	0	0	0	0	0	1	0	0	0	0	1	0	0	0	0	0	0	0	0	0	0	0	0	1	0	0	0	2	0	0	0	0	0	0	0	0	0	0	0	0	0	0	0	0	0
152	0	0	0	0	0	0	0	1	0	0	0	0	0	0	0	0	0	1	0	0	0	0	0	0	0	0	0	0	0	1	0	0	1	0	0	1	0	0	1	0	0	0	0	1	0	0	1	0	0
1613	0	0	0	0	0	0	0	0	0	0	1	1	2	0	0	0	2	0	0	0	0	0	0	0	1	3	0	1	1	0	0	0	0	1	1	0	0	0	0	0	0	0	0	1	0	0	0	0	0
4133	0	0	0	0	0	1	1	1	0	1	0	0	0	0	0	0	0	0	0	0	0	0	0	0	0	1	0	0	0	0	0	0	0	1	0	1	0	0	1	0	0	0	1	2	0	0	1	1	0
170	0	0	0	3	1	0	0	0	0	0	2	1	0	1	0	0	0	1	0	0	0	0	0	0	1	0	0	0	0	0	0	0	0	0	1	1	0	0	0	0	0	1	0	1	0	0	1	0	0
163	0	0	0	0	0	1	1	0	0	1	0	0	0	0	0	0	2	0	0	0	0	0	0	0	0	0	0	0	0	1	0	1	0	0	1	0	0	0	0	0	0	0	0	0	0	0	0	0	0
196	0	0	0	0	0	0	0	0	0	0	0	0	0	1	0	0	0	0	0	0	0	0	0	0	0	0	0	0	1	1	0	0	0	0	1	0	1	0	0	0	0	0	1	0	0	0	1	0	1
240	0	0	1	0	0	1	1	0	0	0	1	0	0	1	0	0	0	0	0	0	0	0	0	0	0	0	0	0	0	0	0	0	0	0	0	1	0	0	2	0	0	1	0	0	0	0	1	0	0
149	0	0	1	0	0	0	0	0	0	0	0	0	0	0	0	0	0	0	0	0	0	0	0	0	0	0	0	0	0	0	0	0	0	0	0	1	0	1	0	0	0	0	0	1	1	0	0	0	0
136	0	0	0	0	0	0	1	0	0	0	0	0	0	0	1	0	0	1	0	0	0	0	0	0	0	0	0	0	0	0	0	1	0	0	0	0	0	0	1	0	0	0	1	0	0	0	0	0	0
85	1	0	1	0	0	0	0	0	2	0	0	0	0	0	0	0	0	0	0	0	0	0	0	0	1	0	0	0	1	0	1	0	1	0	1	0	0	0	0	0	0	0	1	0	0	0	1	0	0
87	0	0	0	0	0	0	0	0	0	0	0	1	0	0	0	0	0	0	0	0	0	0	0	0	0	0	0	0	0	1	1	0	0	0	0	1	0	1	1	0	0	0	1	0	0	0	0	0	1
81	0	0	1	0	0	1	0	0	0	0	0	0	0	0	0	0	1	0	0	0	0	0	0	0	0	0	1	0	0	1	0	0	0	0	0	0	0	0	0	1	0	0	0	0	0	0	0	0	0
115	1	1	1	0	1	0	0	0	0	0	2	0	1	0	0	0	1	0	0	0	0	0	0	0	0	0	1	0	0	0	0	0	0	0	0	2	1	0	1	2	0	1	0	2	0	1	0	0	0
129	0	0	1	0	1	0	0	0	0	1	0	1	0	2	1	0	0	0	0	0	0	0	0	0	0	0	0	0	0	0	0	0	0	0	0	0	0	0	0	0	1	0	0	0	0	1	0	0	0
136	0	1	0	1	2	0	0	0	0	0	1	0	0	0	0	1	0	0	0	0	0	0	0	0	0	0	0	1	0	0	0	0	0	0	0	0	1	0	0	0	1	0	0	1	0	0	1	0	0
234	0	0	1	0	1	1	0	2	1	0	0	0	1	1	1	2	0	0	0	0	0	0	0	0	0	0	0	0	0	0	0	0	0	1	0	0	0	0	0	0	0	0	0	0	0	0	0	0	0
210	1	0	0	0	0	0	0	1	1	0	2	0	1	2	0	1	0	0	0	0	0	0	0	0	0	0	0	0	0	0	3	0	0	0	0	1	1	1	0	0	0	0	0	0	0	0	0	0	1
89	0	1	0	0	1	1	0	1	0	0	0	0	1	1	1	1	0	0	0	0	0	0	0	1	0	0	0	0	0	0	0	0	0	0	1	1	0	0	0	1	0	0	0	0	0	0	0	0	0
104	0	0	0	1	0	0	0	2	0	0	0	0	0	0	0	1	0	0	0	0	0	0	0	0	1	1	0	0	0	0	0	0	0	1	0	0	0	0	0	0	0	0	0	0	0	0	2	2	1
132	0	0	0	0	0	0	0	0	0	0	0	0	0	1	0	0	1	0	0	0	0	0	0	0	0	0	0	1	0	0	0	0	0	1	0	0	1	0	0	0	0	0	0	0	0	0	1	0	0
150	0	0	0	0	0	0	0	0	0	0	0	0	0	0	0	0	0	0	0	0	0	0	0	0	0	0	0	0	0	0	0	0	1	0	1	0	0	0	0	0	0	0	2	0	1	0	0	1	1
159	1	1	0	0	0	0	1	0	1	0	0	0	0	1	1	0	0	1	0	0	0	0	0	0	0	1	0	0	1	0	0	1	0	1	1	0	0	0	0	0	0	0	1	1	0	0	0	1	0
291	0	1	0	0	0	1	0	0	1	0	0	0	0	0	1	0	1	0	0	0	0	0	0	1	0	1	0	1	0	1	0	0	0	1	0	0	0	0	0	0	0	0	2	0	0	0	0	0	0
121	0	1	0	0	0	1	0	0	0	0	0	0	0	0	0	1	0	1	0	0	0	0	0	0	0	0	0	0	0	0	0	0	0	0	0	0	0	1	0	0	0	0	0	0	0	0	0	0	0
135	0	0	0	0	0	0	1	0	0	0	0	0	1	0	1	0	0	0	0	0	0	0	0	0	1	0	0	0	2	0	0	0	0	0	0	0	0	0	0	0	0	0	0	0	0	0	0	1	1
293	0	0	0	0	1	0	1	0	1	0	0	0	1	0	1	0	0	0	0	0	0	0	0	0	0	0	0	1	0	0	0	1	0	0	2	0	0	0	0	0	1	1	1	1	2	0	1	0	0
288	1	0	0	0	0	0	0	0	0	0	1	0	0	1	0	1	0	1	0	0	0	0	0	0	0	0	0	0	0	0	0	0	0	0	0	0	0	0	0	0	0	0	0	0	1	0	0	0	0
784	0	0	0	0	0	0	0	1	0	0	0	0	0	0	0	0	0	1	0	0	0	0	0	0	0	0	0	0	0	0	0	0	1	3	0	0	0	1	0	0	0	1	0	0	0	0	0	0	0
1441	0	0	0	1	0	0	0	0	0	1	0	0	0	1	0	1	0	1	0	0	0	0	0	0	0	0	0	0	0	1	1	0	0	0	1	0	0	0	0	0	2	0	0	0	0	0	0	2	0
24700	0	1	0	0	0	0	0	1	0	0	1	0	0	0	1	1	0	1	0	0	0	0	0	0	2	0	0	0	0	0	1	0	0	0	0	1	1	0	0	0	0	2	0	0	0	1	0	0	0
43602	0	0	0	0	1	2	0	0	0	0	2	0	0	0	0	2	0	1	0	0	0	0	0	0	0	0	1	0	1	0	0	0	0	0	2	0	0	1	1	1	0	0	0	0	1	0	0	0	0
4336	0	1	0	0	1	0	0	1	0	0	1	0	0	0	0	0	0	0	0	0	0	0	0	0	0	0	0	0	0	2	1	0	0	0	0	0	0	0	0	0	0	0	0	0	0	0	0	0	0
229	0	1	0	0	0	0	0	0	0	0	0	0	0	0	0	1	0	0	0	0	0	0	0	0	0	0	0	0	0	0	0	0	0	0	0	0	0	0	0	0	0	0	0	0	1	0	0	0	0
266	3	1	1	1	0	1	0	1	1	0	0	0	0	0	0	0	1	0	0	0	0	0	0	0	0	0	0	1	0	0	0	0	0	0	0	0	0	0	2	0	1	0	0	0	0	0	0	1	0
409	0	0	0	1	0	0	1	0	0	0	0	0	0	0	0	1	2	0	0	0	0	0	0	0	0	0	0	2	0	0	1	0	0	0	2	0	0	0	0	1	0	0	0	1	0	0	0	0	0
158	0	0	0	2	1	0	0	0	1	0	2	0	0	1	0	0	0	0	0	0	0	0	0	0	0	0	0	0	0	0	0	0	0	0	0	0	1	0	0	0	0	0	0	0	0	0	0	0	0
204	0	0	0	1	0	0	0	0	0	0	0	0	0	0	1	1	1	1	0	0	0	0	0	0	1	1	0	0	0	1	1	1	0	0	0	0	0	0	0	0	0	0	0	0	0	0	0	1	0
411	0	1	0	1	0	0	0	1	0	0	0	0	0	1	1	0	1	1	0	0	0	0	0	0	0	0	0	0	1	0	0	0	0	0	0	0	2	0	0	0	0	0	0	1	0	0	0	0	1
181	0	0	0	0	0	1	0	0	0	1	0	1	0	1	0	0	0	1	0	0	0	0	0	0	1	0	0	0	0	0	0	0	1	0	0	0	0	0	0	0	0	0	0	0	0	0	0	0	0
207	0	0	0	0	1	0	0	1	0	0	0	0	0	0	0	0	0	2	0	0	0	0	0	1	1	0	0	0	0	0	0	0	0	1	0	0	0	0	0	0	1	0	0	1	0	0	0	0	1
248	0	0	0	0	0	0	0	1	0	0	0	0	0	0	0	0	0	0	0	0	0	0	0	0	0	1	0	0	0	0	0	0	0	0	2	0	1	0	0	1	0	1	0	0	0	0	1	0	0
178	0	1	1	1	0	0	1	0	0	0	0	0	0	0	0	1	0	0	0	0	0	0	0	0	1	0	0	2	0	0	1	0	0	0	1	1	1	0	0	0	0	0	1	1	2	0	0	0	0
178	0	0	1	0	1	0	0	0	0	0	0	2	0	3	0	0	1	1	0	0	0	0	0	0	1	0	0	4	0	1	0	0	0	0	0	0	0	0	0	0	0	0	0	0	0	0	0	0	0
168	0	0	0	0	0	0	0	0	0	1	0	1	1	1	0	0	0	0	0	0	0	0	0	0	0	0	0	1	0	0	0	0	0	0	0	1	0	2	0	0	0	0	0	0	0	0	0	1	0
358	0	0	0	0	0	0	1	0	0	0	0	1	0	2	0	0	0	0	0	0	0	0	0	0	0	0	1	0	0	0	0	0	0	1	0	0	0	0	0	0	0	0	0	0	0	0	0	2	1
225	0	0	1	1	0	0	0	0	0	1	0	0	0	0	0	0	0	1	0	0	0	0	0	0	1	0	0	1	1	0	1	0	0	1	0	0	0	0	0	0	0	0	0	0	1	0	0	0	1
196	0	0	0	0	0	0	0	0	0	0	0	1	0	1	0	0	0	0	0	0	0	0	0	0	0	0	0	0	1	0	0	0	0	1	0	1	0	0	0	0	0	0	0	0	0	0	1	1	0
223	0	0	0	0	0	0	1	0	2	1	1	0	0	1	0	0	0	1	0	0	0	0	0	0	1	0	0	0	0	0	0	0	0	0	1	1	0	0	0	0	0	0	0	0	0	0	0	0	0
284	0	0	0	0	0	0	0	0	0	0	0	1	0	1	1	0	0	1	0	0	0	0	0	0	1	1	0	0	0	0	0	0	0	0	1	0	0	0	0	0	0	0	0	0	0	0	0	0	0
320	0	0	0	0	0	1	1	2	1	2	1	1	1	0	0	0	0	0	0	0	0	0	0	1	0	0	0	0	0	1	1	0	0	0	0	1	1	0	0	0	1	0	0	0	0	0	2	0	0
184	0	0	0	1	1	0	0	0	0	0	0	0	0	1	1	0	1	0	0	0	0	0	0	0	0	1	1	0	0	0	0	0	0	0	1	2	0	1	0	0	0	0	0	1	0	0	1	0	0
137	0	0	0	0	0	0	0	0	0	0	0	2	0	0	0	1	1	1	0	0	0	0	0	0	0	1	0	1	0	0	0	0	0	0	1	0	0	0	1	0	0	0	0	0	0	0	0	2	0
190	0	0	0	0	0	0	0	1	0	0	0	1	1	0	0	1	0	0	0	0	0	0	0	0	0	0	0	0	0	0	0	0	0	0	0	2	0	0	2	0	0	0	0	0	1	0	1	0	0
256	0	0	0	0	0	0	0	0	0	0	0	0	0	0	0	0	0	1	0	0	0	0	0	0	0	0	0	0	0	0	0	0	0	0	0	0	0	0	0	0	1	0	0	0	1	0	0	0	1
4337	0	0	0	0	0	0	0	0	0	0	3	0	0	0	0	0	0	2	0	0	0	0	0	0	0	0	1	0	0	0	0	0	0	0	0	0	0	0	0	1	0	1	0	0	0	0	0	0	0
32378	0	0	1	0	0	1	0	0	0	2	0	0	1	0	0	0	0	1	0	0	0	0	0	0	0	0	0	0	0	0	0	0	0	0	0	0	1	1	0	1	1	0	0	0	1	0	0	0	0
351	0	0	0	0	0	0	0	0	0	0	0	1	0	0	0	0	1	0	0	0	0	0	0	0	1	1	0	0	0	0	0	0	0	1	1	0	0	0	0	0	0	0	0	0	1	0	0	0	0
244	0	0	1	0	1	1	0	0	0	0	2	0	1	0	0	0	0	0	0	0	0	0	0	0	0	1	0	0	0	1	0	0	0	0	0	0	1	0	1	0	1	0	0	0	0	1	0	1	1
901	0	0	1	0	0	0	0	0	0	0	0	0	0	0	1	0	0	0	0	0	0	0	0	0	1	0	0	1	0	0	0	0	0	0	0	0	0	0	1	0	0	1	0	0	0	0	0	0	0
4590	0	0	0	0	0	0	2	1	1	2	1	1	0	2	1	0	2	0	0	0	0	0	0	0	0	1	1	1	0	0	1	0	0	1	0	2	0	1	0	0	0	0	0	0	0	0	0	2	0
25375	2	0	0	0	0	0	0	0	0	0	0	0	0	1	1	0	0	0	0	0	0	0	0	0	1	1	0	1	1	2	0	0	0	0	0	0	0	0	0	0	2	1	0	0	0	0	1	0	1
3823	0	1	0	0	0	0	0	0	0	0	0	0	0	0	1	0	0	0	0	0	0	0	0	0	0	0	0	0	0	0	0	0	0	1	0	0	0	1	1	0	2	0	0	0	1	0	1	0	0
369	0	0	0	0	0	0	0	1	1	1	0	0	0	0	0	1	1	1	0	0	0	0	0	0	0	0	0	1	0	0	0	0	1	0	0	0	1	0	1	0	0	2	0	1	0	0	0	0	0
557	0	0	2	1	0	0	1	0	0	1	0	0	0	1	0	1	0	0	0	0	0	0	0	0	1	0	0	0	0	0	0	0	0	0	0	0	1	0	0	0	0	0	0	0	0	0	0	0	0
424	0	1	0	0	0	1	0	1	0	1	0	0	0	0	0	0	1	2	0	0	0	0	0	0	0	1	1	0	0	0	0	0	0	0	0	2	0	0	0	1	0	0	1	0	1	0	1	0	1
957	0	0	1	0	0	0	0	0	0	1	0	0	0	1	0	0	0	0	0	0	0	0	0	0	1	0	0	0	0	0	0	0	1	0	1	0	0	0	0	0	0	0	0	0	0	0	0	0	0
313	1	0	0	0	0	2	0	0	0	0	1	0	0	0	0	0	0	0	0	0	0	0	0	0	0	0	0	0	0	0	0	0	0	0	0	0	0	0	0	0	0	0	0	0	0	0	0	0	0
149	0	0	1	0	0	0	0	0	0	0	0	0	0	0	0	0	0	0	0	0	0	0	0	0	0	0	0	0	1	0	0	0	0	1	0	0	0	0	0	0	0	0	0	0	0	0	0	0	0
149	0	0	0	1	0	0	0	2	0	0	0	2	0	0	0	0	1	0	0	0	0	0	0	0	0	0	0	2	0	1	0	0	0	0	0	0	1	2	0	0	0	0	1	0	0	0	0	1	0
259	0	1	0	0	0	0	1	1	0	0	1	0	0	0	0	0	1	0	0	0	0	0	0	0	0	0	1	0	0	0	0	2	0	0	0	2	0	0	0	0	0	1	0	0	1	0	0	2	0
407	0	0	0	1	1	0	1	0	0	0	1	0	0	0	1	0	0	1	0	0	0	0	0	0	1	1	1	0	0	0	1	0	0	0	0	0	1	0	0	0	1	0	0	0	0	0	0	0	0
32868	0	0	0	0	1	1	0	1	0	1	0	0	0	0	0	1	0	0	0	0	0	0	0	0	1	0	0	0	0	0	1	0	0	1	0	0	1	0	0	1	1	0	0	0	0	0	0	0	0
40645	0	1	1	1	0	1	0	1	0	0	1	1	0	0	0	1	0	0	0	0	0	0	0	0	0	0	1	0	1	0	0	0	0	2	0	0	0	0	0	0	0	0	0	0	0	0	0	0	0
37985	1	0	1	0	1	1	0	0	1	0	1	0	1	0	0	0	0	0	0	0	0	0	0	0	1	2	0	0	0	0	0	0	0	0	1	1	0	1	0	0	3	1	0	0	1	1	1	0	0
47297	0	0	1	1	0	0	1	0	1	0	1	1	0	0	1	0	2	0	0	0	0	0	0	0	0	0	1	0	0	0	1	0	0	0	0	1	0	0	0	0	0	1	0	0	0	0	2	1	1
762	0	0	0	1	0	0	0	1	1	0	1	0	0	1	0	0	2	0	0	0	0	0	0	0	0	0	0	0	0	0	0	0	1	0	0	0	0	0	0	1	0	1	0	0	0	0	0	0	1
312	0	0	0	0	1	1	0	0	0	0	0	1	0	0	0	0	0	1	0	0	0	0	0	0	0	0	0	0	1	0	1	1	0	0	0	1	1	0	0	0	1	0	0	0	0	0	1	0	0
306	0	0	0	0	0	1	0	0	0	0	2	1	1	0	1	1	0	0	0	0	0	0	0	1	0	1	0	1	0	1	0	1	0	1	0	0	0	0	0	0	0	0	0	0	0	1	2	0	0
915	0	0	0	0	0	1	0	0	0	0	0	0	0	0	0	0	0	1	0	0	0	0	0	0	0	1	0	0	0	0	1	1	0	0	0	0	0	0	1	0	0	0	0	2	0	0	0	0	1
10724	0	0	0	1	0	0	1	0	1	1	0	1	1	0	0	1	1	1	0	0	0	0	0	0	0	0	0	0	0	0	0	0	0	0	0	0	0	0	0	0	0	0	0	0	1	0	1	0	0
3405	0	0	0	0	0	1	0	1	0	0	1	1	0	2	0	0	1	0	0	0	0	0	0	0	0	0	0	0	0	0	1	0	0	0	0	0	0	0	0	0	0	0	0	0	1	0	0	0	0
766	0	0	0	0	0	0	1	0	1	1	0	0	0	1	2	0	0	0	0	0	0	0	0	0	0	0	1	0	1	0	0	1	0	1	0	0	0	0	1	0	0	0	0	0	0	1	0	1	0
400	0	0	2	0	0	0	0	0	1	1	0	0	3	0	0	1	0	0	0	0	0	0	0	0	0	0	0	0	0	4	0	0	0	0	1	0	0	0	0	0	0	0	2	1	1	0	0	1	1
3034	0	0	0	0	0	0	0	0	0	0	1	1	0	0	1	0	0	0	0	0	0	0	0	0	0	0	1	1	1	0	0	0	0	0	0	0	2	0	0	0	1	0	0	0	0	0	0	0	1
9110	1	0	0	0	1	0	0	2	1	1	1	1	0	0	0	1	0	1	0	0	0	0	0	0	0	0	0	0	0	1	0	0	0	0	0	0	2	1	0	1	2	0	0	0	1	0	2	0	2
2782	0	0	1	0	1	0	1	1	1	0	1	2	0	0	1	0	2	0	0	0	0	0	0	0	0	0	0	0	0	0	0	2	1	0	0	0	0	0	0	0	0	0	0	0	0	0	1	2	0
479	1	0	0	0	0	1	0	0	0	0	2	0	0	1	0	0	0	0	0	0	0	0	0	0	0	0	0	0	0	0	0	0	1	0	1	0	0	0	0	0	0	0	0	0	0	0	0	0	0
151	0	1	0	1	0	0	0	0	0	0	0	1	0	0	1	0	0	0	0	0	0	0	0	0	1	0	0	0	1	0	0	0	0	0	0	0	1	0	0	0	1	0	0	0	0	1	0	0	1
139	0	0	0	0	0	0	1	0	0	0	0	0	0	0	0	0	0	0	0	0	0	0	0	0	0	0	0	0	1	0	0	0	0	0	0	0	0	0	0	0	0	0	0	1	0	0	0	1	1
287	0	0	0	0	1	0	0	0	0	0	0	1	1	1	0	0	1	1	0	0	0	0	0	0	0	0	0	0	0	0	0	1	0	0	0	0	0	0	0	0	0	1	1	1	0	0	0	0	1
245	0	0	0	0	0	0	0	0	0	0	0	0	0	0	0	0	0	0	0	0	0	0	0	0	0	1	0	0	0	0	0	0	1	1	1	0	0	0	0	0	0	0	0	0	0	0	0	0	0
326	0	0	1	0	1	1	1	0	0	0	1	0	1	1	0	0	0	1	0	0	0	0	0	0	0	0	2	0	0	0	0	0	1	0	0	1	0	0	2	1	0	0	0	1	0	1	0	0	0
294	0	0	1	0	0	0	0	0	1	0	0	0	0	0	0	1	1	1	0	0	0	0	0	0	2	0	0	0	0	0	0	0	2	0	0	0	0	0	0	1	1	1	0	0	0	0	0	0	0
206	1	0	0	0	0	0	0	0	0	0	0	1	0	0	0	1	0	0	0	0	0	0	0	0	0	0	0	0	2	0	0	0	1	0	1	0	0	1	0	0	0	2	1	1	0	0	0	0	0
216	1	1	0	1	1	0	1	1	0	2	2	1	0	1	1	0	0	0	0	0	0	0	0	0	0	0	0	0	0	0	0	0	0	0	0	0	0	1	0	0	1	3	0	0	0	0	1	0	0
244	0	0	0	0	0	0	0	0	0	1	0	0	0	0	0	0	0	0	0	0	0	0	0	0	0	0	0	0	0	0	0	0	0	0	1	0	0	1	0	1	0	0	1	0	1	0	0	0	0
255	1	0	0	0	0	0	0	0	0	0	0	0	0	1	0	0	0	1	0	0	0	0	0	0	1	0	0	0	0	0	0	1	0	0	1	2	0	0	0	0	0	0	1	0	0	0	1	0	0
356	0	1	1	0	0	1	0	0	1	0	0	0	0	1	0	0	1	0	0	0	0	0	0	0	0	0	0	0	0	0	0	0	0	0	1	0	0	0	0	0	0	0	0	1	0	0	0	0	1
278	0	0	0	1	0	0	0	2	0	1	1	0	0	0	0	0	2	0	0	0	0	0	0	0	0	0	0	0	0	1	1	0	0	1	0	0	0	1	0	0	0	1	0	0	0	0	0	1	2
266	0	0	0	0	0	0	0	1	0	1	0	0	0	0	0	0	0	1	0	0	0	0	0	0	0	0	1	0	0	0	0	0	0	0	0	0	0	1	0	0	1	0	0	0	0	1	0	0	0
313	0	0	1	0	2	1	0	1	1	1	0	0	0	0	0	0	0	0	0	0	0	0	0	0	1	0	1	0	0	0	0	0	0	0	0	0	1	0	0	0	0	1	0	0	0	0	1	0	0
438	0	0	0	0	0	1	0	1	0	0	0	0	0	0	1	1	0	0	0	0	0	0	0	0	0	0	0	0	1	0	1	0	1	1	0	0	0	0	0	0	0	0	1	1	0	0	0	2	0
1684	1	0	0	0	0	1	0	0	2	1	2	1	0	2	0	0	0	0	0	0	0	0	0	0	1	0	0	0	0	0	0	0	0	0	0	1	0	0	0	0	0	0	1	0	0	0	0	0	0
1226	0	0	1	1	0	0	0	0	0	0	0	0	0	1	0	0	0	0	0	0	0	0	0	0	0	0	0	0	1	0	0	0	0	0	1	2	1	0	0	0	0	0	0	0	0	0	0	0	1
4320	0	0	0	0	0	0	0	0	0	0	0	0	0	1	1	0	0	0	0	0	0	0	0	0	0	0	0	0	0	0	0	0	0	0	0	0	0	0	0	0	0	0	1	1	0	0	0	0	1
1584	0	0	0	0	0	0	1	0	0	0	1	0	0	0	0	0	0	0	0	0	0	0	0	0	0	0	0	0	0	0	0	0	0	0	0	0	0	0	0	0	0	0	0	0	0	0	0	0	0
410	0	0	0	0	0	1	0	0	0	0	0	0	1	1	1	1	0	3	0	0	0	0	0	0	1	0	0	0	0	1	0	0	1	0	1	0	0	0	0	0	0	1	0	0	0	0	0	0	0
450	0	0	1	1	1	1	0	0	0	1	0	1	0	1	0	1	1	0	0	0	0	0	0	0	1	0	0	1	1	0	0	0	0	0	0	0	0	0	0	0	0	0	0	0	0	0	0	0	1
602	0	0	0	0	0	0	1	0	0	1	1	0	0	1	0	0	0	1	0	0	0	0	0	0	0	1	1	1	0	0	0	0	0	0	0	0	0	0	0	0	0	0	0	0	0	0	1	0	0
1094	0	0	0	0	0	1	0	1	1	0	1	0	0	0	0	0	0	0	0	0	0	0	0	0	0	1	0	0	0	0	0	0	0	0	0	0	0	0	0	1	0	0	1	0	0	0	0	0	1
408	1	0	0	0	1	0	0	1	0	0	0	0	1	0	0	0	0	1	0	0	0	0	0	0	1	0	0	1	1	1	1	0	0	1	0	1	2	0	0	0	0	0	0	0	0	0	0	0	0
2194	0	0	1	0	0	0	0	1	0	0	1	0	0	0	0	0	0	0	0	0	0	0	0	0	0	1	0	0	0	2	0	0	0	0	0	1	0	0	0	0	0	0	1	0	1	0	1	0	0
456	0	0	0	0	0	0	0	0	0	0	2	0	1	0	0	0	0	0	0	0	0	0	0	0	0	0	0	0	0	0	0	0	0	0	0	0	0	0	0	0	0	0	0	0	0	0	0	0	1
239	0	0	0	0	0	0	0	0	0	1	0	0	0	2	1	1	0	0	0	0	0	0	0	0	0	1	1	0	0	0	0	0	1	0	0	1	0	0	0	0	0	0	0	0	0	0	1	0	0
132	0	0	1	0	0	0	0	0	1	1	0	0	0	0	0	0	0	1	0	0	0	0	0	0	2	0	0	0	0	0	2	0	0	0	0	0	1	0	0	0	0	0	0	0	0	0	0	0	0
141	0	0	0	0	0	0	0	1	1	0	1	0	0	0	0	0	1	0	0	0	0	0	0	0	0	0	0	0	0	0	0	0	0	0	0	0	1	0	0	0	0	0	0	0	0	0	2	0	0
137	0	0	0	0	0	0	0	1	0	1	1	0	0	1	0	0	1	0	0	0	0	0	0	0	0	0	0	0	0	0	0	0	0	0	0	0	0	0	0	0	0	0	0	0	0	0	0	0	0
142	0	1	0	0	0	0	0	0	0	0	1	0	1	1	0	0	1	0	0	0	0	0	0	0	0	0	2	0	1	0	0	0	0	0	0	0	0	0	0	0	0	0	0	0	1	0	1	1	0
140	1	0	0	0	0	0	0	0	0	0	0	1	0	0	0	0	0	0	0	0	0	0	0	0	1	0	1	0	0	0	0	0	0	1	0	0	0	0	0	0	1	0	0	0	0	0	0	0	0
186	1	0	1	0	0	0	0	1	0	0	0	1	0	0	0	1	0	1	0	0	0	0	0	0	0	0	0	0	0	0	0	0	0	0	0	0	0	0	0	0	0	1	0	0	0	0	0	0	0
174	0	0	0	0	0	1	1	1	1	0	0	0	0	0	1	0	0	0	0	0	0	0	0	0	0	0	0	0	0	1	0	0	1	0	0	0	0	0	0	0	0	0	0	0	2	0	1	0	0
151	0	0	1	0	0	0	0	0	1	0	0	0	0	0	0	1	0	0	0	0	0	0	0	0	0	0	0	0	0	0	0	0	0	2	0	0	1	0	0	0	0	0	0	0	0	1	0	0	0
117	0	0	0	0	1	0	0	0	0	1	0	0	0	0	1	0	0	0	0	0	0	0	0	0	1	0	0	0	1	0	0	0	1	0	0	1	0	0	0	0	0	0	0	0	1	1	1	0	1
361	0	0	0	0	0	1	0	1	0	0	1	2	1	0	1	0	0	0	0	0	0	0	0	0	0	0	0	0	0	0	0	0	0	0	0	1	1	0	1	0	0	0	0	1	0	0	0	0	1
291	0	0	1	0	0	0	1	0	0	0	0	0	0	0	0	0	0	0	0	0	0	0	0	0	0	0	0	0	0	0	0	0	0	1	1	0	0	0	0	0	1	0	0	0	0	0	2	0	0
301	1	0	2	1	0	0	0	0	0	0	0	0	0	0	0	1	0	0	0	0	0	0	0	0	1	2	1	1	0	0	0	0	0	1	1	0	0	0	0	0	1	1	0	0	0	0	0	0	0
467	0	1	0	0	0	0	0	0	0	0	1	0	0	0	0	0	1	0	0	0	0	0	0	0	1	0	0	0	1	0	1	0	0	1	0	0	2	0	1	0	0	0	0	0	0	0	0	0	0
528	0	0	0	0	0	0	1	0	0	0	1	0	0	1	0	1	0	0	0	0	0	0	0	0	0	0	0	0	1	0	1	0	1	1	0	0	0	0	0	0	0	1	2	0	0	1	0	0	0
223	0	1	0	0	0	0	0	0	0	0	0	1	0	0	0	0	0	0	0	0	0	0	0	0	1	0	0	0	0	0	0	0	0	1	0	0	0	1	0	0	1	0	0	0	1	0	0	2	0
182	0	0	0	0	0	0	0	0	0	0	1	0	0	0	0	0	0	0	0	0	0	0	0	0	1	0	0	0	0	0	0	0	0	0	0	0	0	1	0	0	0	0	0	1	0	0	0	0	0
171	0	0	0	0	0	1	0	0	1	0	0	1	0	0	0	0	0	1	0	0	0	0	0	0	0	0	0	0	0	0	1	0	0	0	1	1	0	0	2	0	0	1	0	1	0	0	1	0	0
165	0	1	0	1	0	0	0	0	0	0	0	1	0	1	0	0	0	1	0	0	0	0	0	0	0	0	1	0	0	1	0	0	1	0	0	1	0	0	1	0	0	0	0	0	0	1	1	2	1
92	0	0	0	0	0	0	0	0	0	0	0	0	0	0	0	0	0	0	0	0	0	0	0	0	0	0	0	0	0	0	0	0	0	0	0	0	0	0	0	0	0	0	0	0	0	0	0	0	0
135	0	0	0	0	0	1	0	1	2	0	0	0	0	0	0	0	0	0	0	0	0	0	0	0	0	0	0	0	0	1	0	0	0	0	0	0	0	0	0	0	0	0	0	0	0	0	0	1	0
83	0	0	0	0	0	1	0	0	0	0	0	0	0	0	0	1	1	0	0	0	0	0	0	0	1	0	0	0	0	0	0	0	0	0	0	0	0	0	0	0	0	1	0	0	0	0	0	0	0
78	0	1	0	1	0	0	0	0	0	0	0	0	0	0	0	0	0	0	0	0	0	0	0	0	0	0	0	0	0	0	0	0	0	0	0	0	0	0	0	0	0	0	1	0	1	0	0	0	0
72	0	0	0	0	0	0	1	0	0	0	0	0	0	0	0	0	2	0	0	0	0	0	0	0	0	0	0	2	0	0	0	0	0	0	1	1	0	0	0	0	0	0	0	0	1	0	0	0	0
88	0	0	0	0	0	0	0	0	1	0	1	0	0	0	0	0	0	0	0	0	0	0	0	1	1	0	0	1	0	0	0	0	0	0	0	0	0	0	0	0	0	0	0	0	0	1	0	0	1
113	0	1	0	0	0	0	0	0	0	0	1	0	0	1	2	0	0	0	0	0	0	0	0	0	0	0	0	0	0	1	0	0	0	1	0	0	0	0	0	0	0	0	0	0	0	0	0	0	1
96	1	1	0	0	0	0	0	0	1	0	0	1	0	1	0	0	0	0	0	0	0	0	0	0	0	0	0	2	0	0	0	0	0	0	0	0	0	0	1	0	0	0	0	0	1	0	0	1	0
171	0	0	0	0	0	0	0	0	0	0	1	0	0	0	0	0	1	0	0	0	0	0	0	0	0	0	1	0	0	0	0	0	1	0	0	0	0	1	2	0	0	0	1	0	0	0	0	0	0
1226	0	0	0	0	0	1	1	0	0	0	0	0	0	0	0	1	1	0	0	0	0	0	0	0	0	0	0	1	0	0	0	0	0	0	0	0	1	0	0	0	1	1	0	0	0	0	0	0	0
29904	0	1	0	2	0	0	0	0	0	1	0	0	1	1	0	0	1	0	0	0	0	0	0	0	1	0	1	0	0	0	0	2	0	0	0	1	1	0	0	0	0	0	1	0	0	0	0	1	0
8943	0	0	0	0	0	0	0	0	2	0	0	0	0	1	1	0	1	0	0	0	0	0	0	0	0	0	0	0	0	0	0	0	1	0	0	2	0	0	0	0	0	0	0	0	0	0	0	0	1
188	0	1	0	0	0	0	0	1	0	0	0	0	0	0	0	0	0	0	0	0	0	0	0	0	0	1	0	0	0	0	0	0	0	0	0	0	0	0	0	0	0	0	0	0	0	0	0	0	0
274	0	1	0	0	0	0	0	0	0	0	0	0	0	1	0	1	1	1	0	0	0	0	0	1	1	0	0	2	0	0	0	0	0	0	0	0	0	0	0	0	1	0	1	0	0	0	0	0	0
1453	0	1	0	0	0	0	1	0	1	1	0	0	2	0	0	0	1	0	0	0	0	0	0	0	1	0	0	0	0	0	0	0	0	0	0	0	0	0	1	0	0	0	1	2	0	0	0	0	1
301	0	0	0	0	0	0	1	0	1	0	1	0	0	1	1	1	2	1	0	0	0	0	0	0	0	0	0	0	0	0	0	0	0	0	0	0	0	0	0	0	0	0	0	0	0	0	1	1	0
340	0	0	0	0	0	0	0	0	0	0	2	0	0	0	0	0	1	0	0	0	0	0	0	0	0	0	0	0	0	0	0	0	1	1	0	0	1	0	1	2	0	0	0	0	0	0	0	0	0
282	1	0	0	0	0	0	0	0	0	0	0	0	0	0	0	1	1	0	0	0	0	0	0	0	0	0	0	0	0	0	0	0	0	0	0	0	0	1	0	0	0	0	1	1	0	0	0	0	0
155	1	0	0	0	0	1	0	1	0	0	0	0	0	0	0	0	0	0	0	0	0	0	0	0	0	0	0	0	0	0	0	0	0	0	0	0	0	0	0	0	1	0	0	0	0	0	0	0	1
537	0	0	1	1	0	0	0	0	0	0	0	0	0	0	0	0	0	0	0	0	0	0	0	1	1	0	0	0	0	0	0	0	0	0	0	0	0	0	0	0	1	0	0	0	0	0	0	0	0
452	0	0	0	1	0	0	0	0	0	1	0	0	1	0	0	0	0	0	0	0	0	0	0	0	1	0	1	1	0	0	0	0	0	0	1	0	0	0	1	0	0	0	0	0	0	0	0	0	0
647	1	0	1	0	0	0	0	1	1	0	0	1	1	0	0	0	1	1	0	0	0	0	0	0	1	1	0	0	1	0	0	1	0	1	1	0	0	0	0	0	0	0	0	0	0	0	0	1	0
203	0	2	0	0	0	3	2	0	0	0	0	1	0	0	0	0	1	0	0	0	0	0	0	1	0	1	2	0	0	1	0	0	0	0	0	0	0	0	0	1	0	0	0	0	0	1	0	0	0
304	0	0	0	0	0	0	0	0	0	0	0	0	0	1	0	0	0	0	0	0	0	0	0	0	0	0	0	0	1	2	0	0	1	1	0	0	0	0	0	0	0	0	0	0	0	0	0	0	0
341	0	0	0	0	1	0	1	0	0	0	1	1	0	1	0	0	1	0	0	0	0	0	0	0	0	0	0	1	0	0	1	0	0	0	0	0	0	0	0	0	0	0	0	0	0	0	0	0	0
550	0	1	0	0	0	0	0	1	0	0	0	0	0	0	0	0	0	0	0	0	0	0	0	0	0	0	0	0	1	0	0	0	0	0	0	0	0	0	0	0	0	0	0	0	0	0	0	0	1
390	0	1	0	0	0	0	0	0	0	0	0	1	0	0	1	0	0	0	0	0	0	0	0	1	0	0	2	0	0	0	0	0	0	0	0	1	0	0	0	1	0	0	0	0	0	0	1	0	0
139	0	0	0	0	1	0	0	0	0	0	0	0	0	0	0	0	0	0	0	0	0	0	0	0	0	0	0	0	0	0	0	0	0	0	0	0	0	1	0	0	0	1	0	1	1	0	0	0	0
99	0	0	0	0	0	0	0	0	0	0	0	0	0	1	0	0	0	0	0	0	0	0	0	0	0	0	0	0	0	0	0	0	0	0	1	0	0	0	0	0	0	0	0	0	0	0	0	0	0
154	0	0	0	0	0	0	1	0	0	0	1	0	0	1	0	0	1	0	0	0	0	0	0	0	0	0	0	0	0	0	0	0	0	0	0	0	0	0	0	0	0	0	0	0	1	0	0	0	0
139	0	0	0	1	0	0	0	0	0	0	0	0	0	0	0	0	0	2	0	0	0	0	0	0	0	0	0	0	0	0	0	0	1	0	0	0	0	0	1	0	0	0	0	0	0	0	0	0	0
131	0	0	1	1	0	1	0	0	0	0	0	1	0	0	0	0	0	0	0	0	0	0	0	1	1	0	0	1	0	0	0	0	0	0	1	0	0	0	1	0	1	0	0	0	0	0	0	0	0
140	1	0	0	1	0	0	0	0	0	0	2	1	0	1	1	0	0	0	0	0	0	0	0	0	0	0	0	0	0	0	1	0	0	0	0	0	1	0	0	0	0	0	0	0	0	0	0	1	1
190	0	0	0	0	0	0	1	1	0	0	0	0	0	0	0	0	0	0	0	0	0	0	0	0	0	2	0	0	0	0	1	0	0	1	0	0	0	0	0	0	0	0	0	0	0	0	0	0	1
93	1	0	0	0	0	1	0	2	1	1	0	0	0	0	0	1	0	1	0	0	0	0	0	0	0	0	1	1	1	0	0	0	0	0	0	0	2	0	0	0	0	0	0	0	0	0	0	0	0
148	0	0	0	0	0	0	0	0	0	1	0	0	1	0	0	0	1	0	0	0	0	0	0	0	0	0	0	0	0	0	0	0	0	0	0	0	1	0	0	0	0	0	0	0	0	0	0	0	1
153	2	0	0	0	0	0	0	0	0	1	1	0	0	0	0	0	0	0	0	0	0	0	0	0	0	0	0	0	0	0	0	1	0	0	0	0	2	0	0	0	0	0	0	0	0	0	0	0	0
103	0	0	1	0	0	0	0	0	0	0	0	2	0	0	0	0	0	0	0	0	0	0	0	0	0	0	0	0	0	0	0	0	0	0	0	0	0	0	0	0	0	1	0	1	0	0	0	1	1
167	0	0	0	0	0	0	0	1	0	2	0	0	0	0	0	0	1	1	0	0	0	0	0	0	0	0	1	0	0	0	0	0	0	1	0	0	0	0	0	0	0	0	0	1	0	0	0	1	0
130	0	0	0	0	0	0	0	1	0	0	0	1	0	0	0	0	0	0	0	0	0	0	0	0	1	1	0	0	0	0	0	0	0	0	0	0	0	0	0	0	0	0	0	0	0	0	0	0	0
131	0	1	0	0	0	0	0	0	0	0	0	0	0	1	0	1	0	0	0	0	0	0	0	0	2	1	0	0	0	0	0	0	0	0	0	0	0	0	0	0	0	0	0	0	1	0	0	2	0
179	0	1	1	0	0	0	1	0	0	0	1	0	1	0	0	0	0	0	0	0	0	0	0	0	0	0	0	1	0	0	1	0	0	0	0	0	0	0	0	0	0	0	0	0	0	0	0	0	0
310	0	0	0	1	0	0	0	0	0	0	0	1	0	0	0	0	0	0	0	0	0	0	0	0	0	0	0	0	0	0	0	0	0	0	0	0	0	1	0	0	0	1	0	0	0	0	0	0	0
1290	0	0	0	0	1	0	1	0	0	0	0	0	1	0	0	0	0	0	0	0	0	0	0	1	0	0	0	0	0	0	1	0	0	0	0	0	1	0	0	0	0	0	0	0	0	0	0	0	0
5936	0	0	0	2	0	0	1	1	0	0	0	0	0	0	0	0	1	0	0	0	0	0	0	0	0	1	0	1	0	0	0	0	0	2	1	0	0	0	0	0	1	0	0	1	0	0	0	0	0
709	0	2	0	0	1	0	0	0	0	0	1	0	0	0	0	1	3	0	0	0	0	0	0	0	1	0	0	1	0	0	0	0	0	1	0	0	0	1	0	1	0	0	1	0	0	0	0	0	0
246	0	1	0	0	1	0	0	0	1	1	1	1	0	0	0	0	0	0	0	0	0	0	0	0	0	0	0	1	1	0	0	0	0	2	1	1	0	0	0	0	0	0	0	0	1	0	0	0	0
322	0	0	1	0	0	1	0	0	0	0	0	0	0	0	0	0	1	0	0	0	0	0	0	0	0	0	0	1	0	0	0	0	0	0	0	2	0	0	0	0	1	0	0	1	1	0	0	0	1
203	0	0	0	0	0	0	0	0	0	0	0	1	0	0	0	0	0	0	0	0	0	0	0	0	0	0	1	0	0	0	1	0	0	0	0	0	0	1	0	0	1	0	0	0	0	0	1	1	1
299	0	1	1	0	0	1	0	0	0	0	0	0	2	0	0	0	0	0	0	0	0	0	0	0	0	0	0	0	0	0	0	0	0	0	0	0	0	0	0	0	0	0	0	0	0	0	1	0	0
285	0	0	0	0	0	0	0	0	0	0	2	0	1	0	0	0	0	0	0	0	0	0	0	0	0	0	0	0	0	0	0	0	1	0	0	0	0	1	0	0	0	1	0	0	0	0	1	0	0
244	0	1	1	0	0	0	0	0	0	0	0	0	1	1	0	1	0	0	0	0	0	0	0	0	0	0	1	0	0	1	0	0	0	1	0	1	0	1	1	0	0	0	1	0	0	0	0	2	0
247	0	0	1	0	1	0	0	2	0	1	2	1	0	1	0	1	0	0	0	0	0	0	0	1	0	0	0	1	0	0	0	0	0	0	0	0	0	0	0	0	0	1	0	2	0	0	0	0	0
161	0	0	0	1	0	0	0	0	2	0	0	0	0	1	0	0	0	0	0	0	0	0	0	0	0	0	0	0	0	0	1	0	0	0	0	0	1	0	0	0	1	0	0	0	0	0	0	0	0
227	0	0	0	0	0	1	0	0	0	1	0	0	0	0	0	1	1	0	0	0	0	0	0	0	0	0	0	0	0	0	0	0	0	0	0	0	1	0	0	0	0	0	0	1	0	0	0	0	0
112	0	0	0	0	0	0	0	1	1	1	0	1	0	0	0	0	1	0	0	0	0	0	0	0	0	0	0	1	0	0	0	0	0	0	0	1	0	0	0	0	1	0	0	0	0	0	0	0	0
107	1	0	0	0	1	1	0	0	0	0	1	0	1	0	0	0	0	0	0	0	0	0	0	0	1	1	0	0	0	1	0	0	0	0	0	0	0	1	0	0	0	0	0	0	0	1	0	1	0
1525	0	1	0	0	0	0	0	1	0	0	0	0	0	0	1	0	0	1	0	0	0	0	0	0	0	0	0	0	0	2	0	0	0	0	0	0	0	0	0	0	1	0	0	1	0	0	0	0	0
15150	0	0	0	0	0	0	0	0	0	0	0	0	0	0	0	0	1	0	0	0	0	0	0	0	0	0	0	0	0	0	0	0	0	1	1	0	0	0	0	0	1	1	0	0	0	0	0	1	0
661	0	0	0	1	0	0	0	0	0	0	1	0	0	0	0	2	0	0	0	0	0	0	0	0	2	0	0	0	2	0	0	0	1	0	0	0	0	0	1	0	0	0	0	0	0	0	1	0	0
522	0	1	0	0	1	0	0	0	0	0	1	0	0	0	0	0	0	0	0	0	0	0	0	0	0	0	0	0	0	1	0	0	0	1	0	0	0	1	0	0	0	0	0	1	0	0	0	0	0
1023	0	0	0	0	1	1	0	0	0	0	0	0	0	2	0	0	0	1	0	0	0	0	0	0	0	0	1	0	2	1	1	1	0	0	0	1	0	0	0	0	0	0	0	0	1	1	0	0	0
498	0	0	1	0	0	0	0	0	1	0	0	0	1	0	0	0	0	0	0	0	0	0	0	0	0	0	0	0	0	0	0	0	0	0	1	0	1	1	0	0	0	0	0	1	0	0	0	1	1
243	0	0	0	0	0	0	0	0	0	0	1	0	0	0	0	2	0	0	0	0	0	0	0	0	0	0	0	0	0	0	0	0	0	0	0	0	0	1	0	1	1	1	0	0	0	1	0	0	0
708	0	0	0	0	0	0	0	0	0	0	0	1	0	1	0	0	2	0	0	0	0	0	0	0	0	0	0	1	0	0	0	0	0	0	0	0	0	0	0	0	1	0	1	0	0	0	1	0	0
266	0	0	0	1	0	1	0	0	0	1	1	0	0	2	0	1	1	0	0	0	0	0	0	0	0	1	0	0	1	0	0	0	0	0	0	0	1	0	0	0	0	1	0	0	0	0	0	0	0
842	0	0	0	0	0	0	0	0	0	0	2	0	0	0	0	0	0	1	0	0	0	0	0	0	0	2	0	0	0	0	0	0	0	1	0	1	0	0	0	0	0	0	0	0	0	0	0	0	0
252	0	0	0	1	0	0	0	1	1	0	0	0	0	3	0	0	0	0	0	0	0	0	0	0	0	0	1	0	0	0	0	0	0	0	0	1	0	0	0	0	0	0	0	0	0	0	0	0	0
148	0	0	0	0	0	0	0	0	0	0	0	0	0	0	0	0	0	0	0	0	0	0	0	0	1	1	0	0	0	0	0	0	0	1	0	0	0	0	0	0	2	1	0	0	0	0	0	0	0
201	0	1	0	0	0	0	0	0	0	0	0	0	0	1	0	2	0	1	0	0	0	0	0	0	0	0	0	1	0	0	0	0	0	0	0	0	1	0	0	0	0	0	0	0	0	0	0	1	0
184	0	0	0	0	0	0	0	0	0	0	0	0	0	0	0	0	0	0	0	0	0	0	0	0	0	0	1	0	0	0	0	0	0	0	0	0	0	0	0	1	0	0	0	0	0	0	0	0	0
241	0	0	0	0	1	0	1	0	0	0	0	0	1	0	0	0	1	0	0	0	0	0	0	0	0	0	0	0	1	0	0	0	0	0	0	0	0	0	0	0	2	0	1	0	0	0	1	0	1
639	1	0	1	0	0	0	0	0	0	0	0	0	0	1	0	0	0	0	0	0	0	0	0	0	0	1	0	0	1	0	0	0	0	1	0	0	0	0	0	1	1	0	0	0	0	1	1	0	0
589	0	0	1	0	1	0	0	0	1	0	0	1	0	0	0	1	1	0	0	0	0	0	0	0	0	0	0	0	1	0	0	2	0	1	0	0	1	1	0	0	0	0	0	1	0	0	0	0	0
266	0	0	0	0	0	0	0	1	0	0	0	1	0	0	0	0	1	0	0	0	0	0	0	0	0	0	1	0	0	0	0	0	0	2	0	2	0	1	0	0	1	0	0	1	1	0	0	1	0
132	0	0	0	0	2	0	0	0	0	0	0	1	0	0	0	0	0	0	0	0	0	0	0	0	0	0	0	1	0	1	0	0	0	0	2	0	0	1	0	0	0	0	0	0	0	0	0	0	1
278	0	0	0	1	0	1	0	1	1	0	0	0	0	1	0	0	0	0	0	0	0	0	0	0	0	0	0	1	0	0	0	0	0	0	0	0	0	0	0	1	0	0	0	1	0	0	0	0	0
1224	0	0	1	0	0	1	0	0	0	0	0	0	0	0	0	0	0	1	0	0	0	0	0	0	0	0	0	0	1	0	0	0	0	0	0	0	1	0	0	0	0	0	0	1	0	0	0	0	0
470	0	0	0	0	0	0	0	0	1	0	0	1	0	0	0	0	0	1	0	0	0	0	0	0	0	0	0	0	0	0	0	0	0	0	0	0	0	0	1	0	0	0	0	0	0	0	0	0	1
159	0	0	0	1	1	0	0	0	0	1	2	0	0	1	0	0	0	0	0	0	0	0	0	0	1	1	0	0	0	0	0	0	0	0	0	0	0	0	0	0	0	0	0	0	0	0	0	0	0
199	0	0	0	0	0	0	0	0	0	0	1	0	0	0	0	0	0	0	0	0	0	0	0	0	0	0	1	0	0	0	0	0	0	0	1	0	0	1	0	0	0	1	0	2	0	0	0	0	0
137	0	0	0	0	0	1	0	0	0	0	0	0	0	0	0	0	0	0	0	0	0	0	0	1	0	0	1	2	0	0	1	0	0	0	0	0	0	0	0	0	0	0	0	1	0	0	1	0	0
141	0	1	0	0	0	0	0	0	0	0	0	0	0	0	0	0	0	0	0	0	0	0	0	0	0	1	0	1	0	0	0	0	0	0	0	0	0	0	1	0	1	0	0	0	0	0	0	0	2
135	0	0	0	0	0	0	0	1	0	0	0	0	1	0	0	0	2	0	0	0	0	0	0	0	0	0	0	0	0	1	0	0	0	1	0	0	0	0	0	0	0	0	0	1	0	1	0	0	0
165	0	0	1	0	0	0	1	0	0	0	0	0	0	2	0	0	0	0	0	0	0	0	0	0	0	1	0	0	0	0	0	0	0	1	0	0	0	0	0	0	0	0	0	0	1	0	1	0	0
148	0	0	0	0	0	0	0	1	0	0	1	0	0	0	0	2	0	0	0	0	0	0	0	0	0	0	0	0	0	0	1	0	0	0	0	0	1	0	0	0	0	0	0	0	0	0	0	0	1
150	0	0	1	0	0	0	0	0	0	0	0	0	0	2	0	0	0	0	0	0	0	0	0	0	0	0	0	0	0	0	0	1	0	0	1	0	0	0	0	0	0	0	1	0	0	0	0	0	1
213	0	0	0	0	0	0	0	1	0	0	0	1	0	0	0	0	0	1	0	0	0	0	0	0	0	1	0	0	0	0	0	0	0	0	1	0	0	0	0	0	0	0	0	1	0	0	0	0	0
209	0	0	1	0	0	1	0	0	0	0	2	1	0	2	0	0	0	1	0	0	0	0	0	0	0	0	0	0	1	0	0	2	0	1	0	0	0	1	0	0	1	0	0	0	0	0	0	1	0
164	2	0	1	0	1	0	0	0	0	1	0	0	0	0	1	1	0	0	0	0	0	0	0	0	0	1	0	1	0	0	0	0	0	0	0	1	0	0	0	0	0	0	1	0	0	0	0	0	0
259	0	0	1	0	2	0	0	0	1	0	0	2	1	1	0	0	0	0	0	0	0	0	0	0	0	1	0	0	0	0	2	0	0	0	0	0	0	0	0	0	0	0	0	0	0	0	0	0	0
301	1	1	0	0	0	0	0	1	0	0	0	0	0	0	0	0	0	0	0	0	0	0	0	0	0	0	0	0	0	0	1	0	0	1	1	0	0	0	0	0	0	0	0	1	0	0	0	0	0
363	1	0	0	0	0	0	1	0	1	1	0	0	0	1	1	0	0	0	0	0	0	0	0	0	0	0	0	0	0	0	0	0	0	0	0	0	0	1	0	0	0	0	0	0	0	0	0	0	0
197	0	0	1	0	0	2	0	2	0	1	0	1	0	1	0	0	0	1	0	0	0	0	0	0	1	0	0	0	0	0	0	0	0	0	0	0	0	0	0	0	0	1	0	0	0	0	0	0	0
8869	0	0	0	0	0	0	0	1	1	0	0	2	0	1	0	0	0	0	0	0	0	0	0	0	0	0	0	1	0	0	0	0	0	0	0	0	0	0	0	0	0	0	0	0	2	0	2	0	0
21181	0	0	0	0	0	0	0	0	0	1	0	0	0	0	0	0	0	0	0	0	0	0	0	0	0	0	0	2	0	0	0	0	1	0	0	1	0	0	0	0	0	0	0	1	0	0	0	0	0
15226	0	0	0	0	0	0	0	0	0	0	0	0	0	0	2	1	0	0	0	0	0	0	0	0	0	0	0	0	0	0	0	1	0	0	1	0	0	0	0	0	1	0	0	0	0	1	0	0	0
686	0	0	0	0	0	0	0	0	0	0	0	0	0	0	0	0	0	0	0	0	0	0	0	0	0	0	0	0	0	0	0	0	0	0	0	0	0	0	0	0	0	0	0	0	0	0	0	0	0
379	0	0	0	0	1	0	0	0	0	0	0	0	0	1	0	0	0	0	0	0	0	0	0	0	0	0	1	0	0	0	0	0	0	0	0	0	0	0	0	0	0	0	0	0	0	0	1	0	0
338	0	0	0	1	0	0	1	0	0	0	1	0	0	0	0	0	0	0	0	0	0	0	0	0	0	0	1	0	0	0	0	0	0	1	0	0	0	0	0	0	0	0	0	0	0	0	0	0	1
684	0	0	0	0	0	1	1	1	1	0	0	0	0	0	0	0	0	1	0	0	0	0	0	0	0	0	0	0	0	0	0	0	0	0	0	0	2	0	1	0	0	0	0	0	0	0	0	0	0
269	1	1	0	0	0	0	2	0	0	0	0	0	1	0	0	0	2	0	0	0	0	0	0	1	0	0	0	0	1	2	0	0	0	0	0	0	0	0	0	1	0	0	0	1	2	0	0	0	1
357	0	0	0	0	0	1	0	0	0	0	0	0	0	0	1	0	1	0	0	0	0	0	0	0	0	0	0	0	0	0	1	0	0	0	0	0	0	0	1	0	0	0	0	0	0	1	0	0	0
5585	0	1	0	0	0	0	0	0	1	1	1	0	1	1	1	0	0	0	0	0	0	0	0	0	0	0	0	0	0	1	1	1	0	0	0	0	0	0	0	1	0	0	0	0	0	0	0	0	0
37616	1	1	0	1	2	0	0	0	1	0	1	0	0	1	0	0	1	0	0	0	0	0	0	0	2	0	0	0	0	0	0	0	0	0	0	0	0	0	0	2	0	0	1	1	0	1	0	0	0
42520	0	0	1	1	0	1	1	0	0	0	0	1	0	1	0	1	1	0	0	0	0	0	0	2	0	1	0	2	0	1	0	0	0	1	0	0	0	0	0	0	1	0	0	0	0	0	1	1	0
17065	0	0	2	0	1	0	0	1	0	0	0	0	0	0	0	1	1	0	0	0	0	0	0	0	1	0	0	0	0	0	0	0	0	1	1	0	0	0	0	1	1	0	0	2	0	0	0	0	1
1622	1	1	1	0	0	0	0	0	1	0	2	3	0	0	0	0	1	1	0	0	0	0	0	0	0	1	1	0	0	1	0	1	0	0	0	0	1	0	0	0	0	1	0	0	0	0	1	1	0
509	0	0	0	1	0	0	0	0	0	0	0	0	0	0	0	0	0	1	0	0	0	0	0	0	0	0	0	0	0	0	0	0	0	0	1	0	0	0	0	0	0	0	0	0	1	0	0	0	0
1110	0	0	0	0	0	1	0	1	0	0	0	0	0	0	0	1	1	0	0	0	0	0	0	0	0	0	0	0	0	0	0	0	0	0	0	0	0	0	0	1	0	0	0	0	0	0	0	0	0
6144	0	0	0	0	0	1	0	1	0	0	1	0	0	0	0	0	0	0	0	0	0	0	0	0	1	2	0	1	2	1	0	0	0	0	0	0	0	0	0	0	0	0	0	2	0	0	0	0	0
654	0	0	0	0	0	0	0	0	0	0	1	0	0	0	0	0	0	1	0	0	0	0	0	0	0	0	0	1	1	0	0	0	0	0	0	0	0	0	0	0	0	0	0	0	0	0	0	1	0
13082	0	0	0	0	0	1	0	0	1	0	0	2	1	0	1	0	0	1	0	0	0	0	0	0	0	2	0	0	0	2	0	0	0	1	0	1	0	0	0	0	1	0	0	0	0	0	0	0	0
18910	0	0	2	0	0	1	0	0	1	0	1	0	0	1	0	0	0	1	0	0	0	0	0	0	0	0	0	1	0	0	0	0	0	0	0	0	0	0	0	0	1	0	0	0	0	0	0	0	0
7390	1	0	0	0	0	0	0	1	0	0	0	0	0	0	0	0	0	0	0	0	0	0	0	0	1	0	0	0	0	0	0	0	1	0	1	0	0	0	0	0	1	0	0	0	0	0	0	0	0
611	0	0	0	0	0	0	1	1	0	0	0	1	0	0	1	1	0	0	0	0	0	0	0	1	0	0	1	2	0	0	2	0	0	0	0	0	0	1	0	1	2	0	1	0	0	0	0	1	0
3132	1	0	0	1	0	1	0	1	0	0	0	0	0	1	0	0	0	1	0	0	0	0	0	0	1	0	0	0	0	0	0	0	0	0	0	0	0	1	1	0	0	0	0	0	1	0	0	1	2
1366	0	0	1	0	0	1	0	0	1	0	1	1	0	0	1	0	0	0	0	0	0	0	0	0	0	0	1	0	0	0	1	0	0	0	1	0	0	0	0	0	0	0	1	0	0	0	0	0	0
13021	0	0	1	1	0	0	1	0	0	0	1	1	1	0	0	0	0	0	0	0	0	0	0	0	0	0	1	0	0	0	0	0	0	0	2	0	0	0	0	1	0	0	0	2	0	0	0	1	0
35056	1	0	0	0	0	0	0	1	0	1	0	0	0	1	0	0	0	0	0	0	0	0	0	0	0	0	0	0	1	0	0	0	0	1	0	0	0	0	0	0	1	0	0	0	0	0	0	0	0
675	1	0	0	0	0	0	0	0	0	0	2	0	1	0	0	0	0	0	0	0	0	0	0	0	0	0	0	1	0	1	0	1	0	0	0	0	0	0	0	0	0	1	0	0	0	0	1	0	1
481	0	0	1	0	1	0	1	0	0	0	2	1	0	0	0	0	1	0	0	0	0	0	0	0	0	0	0	0	1	0	0	1	0	0	0	0	1	0	0	0	0	0	1	0	0	0	0	0	0
24025	0	0	0	0	1	0	0	0	1	0	0	0	0	1	0	0	1	0	0	0	0	0	0	0	1	0	0	1	0	0	1	0	0	0	0	0	0	0	0	0	0	0	1	0	0	0	0	0	0
7107	0	0	1	0	0	1	0	0	0	0	1	0	0	1	0	0	0	0	0	0	0	0	0	0	1	0	0	0	0	0	0	0	0	0	0	1	1	0	0	0	0	0	0	0	0	0	1	0	1
189	1	0	0	1	0	1	0	0	0	0	1	0	0	0	0	0	0	0	0	0	0	0	0	0	1	0	0	0	0	0	0	0	0	0	0	0	1	0	1	0	0	0	0	0	0	0	0	0	0
166	0	0	0	1	0	0	0	0	0	0	0	0	0	1	0	0	0	0	0	0	0	0	0	0	0	0	0	0	0	0	0	0	1	0	0	0	0	0	0	0	0	0	0	0	1	0	0	0	1
402	0	1	0	0	1	0	0	0	0	0	0	1	0	0	0	0	0	0	0	0	0	0	0	0	0	0	0	0	0	0	0	0	1	0	0	0	0	0	0	0	0	1	0	0	0	0	0	1	0
265	0	0	0	0	1	0	0	0	1	0	1	0	0	0	0	0	0	0	0	0	0	0	0	0	0	0	0	0	0	0	0	2	0	0	1	0	0	0	0	0	0	0	0	0	2	0	0	0	0
221	0	0	0	0	0	0	0	1	0	0	0	0	0	1	0	0	1	0	0	0	0	0	0	1	0	1	2	0	0	0	0	2	0	0	1	0	0	0	0	0	0	0	0	0	0	0	0	1	0
762	0	0	0	0	0	0	0	0	0	0	2	0	0	0	1	1	1	1	0	0	0	0	0	0	1	1	0	0	0	0	0	0	0	0	0	0	0	0	1	0	0	1	1	1	0	1	1	0	2
445	0	1	0	0	0	0	0	0	1	0	0	0	1	0	0	0	0	0	0	0	0	0	0	0	0	0	0	0	0	0	0	0	0	0	0	0	0	1	0	0	0	0	0	0	1	0	0	0	0
308	0	0	1	1	0	1	0	0	0	0	1	0	0	0	0	0	0	0	0	0	0	0	0	0	0	1	0	0	0	1	0	0	0	0	0	2	0	0	0	0	0	0	0	0	0	0	0	0	0
285	0	1	0	0	0	1	0	0	0	0	0	0	0	0	0	0	0	0	0	0	0	0	0	0	0	1	0	0	1	1	0	1	0	0	0	0	1	0	0	0	0	0	0	0	0	0	0	0	0
96	0	0	1	0	0	1	0	1	1	1	0	0	0	0	0	0	0	0	0	0	0	0	0	0	0	0	0	1	0	0	0	0	0	0	0	0	0	0	0	0	0	0	0	0	0	0	0	0	0
121	0	1	0	1	0	0	0	0	1	0	1	0	0	0	1	0	2	1	0	0	0	0	0	0	0	0	1	0	0	0	0	0	1	1	0	1	0	0	1	0	0	1	0	0	0	0	0	0	0
172	0	0	0	0	1	0	0	0	0	0	1	0	0	0	0	0	0	1	0	0	0	0	0	0	0	0	0	0	0	1	0	0	0	0	0	0	0	0	1	0	0	2	0	0	0	1	1	0	0
126	0	0	0	0	0	0	0	0	1	0	0	0	0	0	0	0	0	0	0	0	0	0	0	0	0	0	0	0	0	0	0	0	0	1	0	0	0	0	2	0	1	0	0	0	0	0	0	0	0
126	0	0	0	1	0	0	0	0	0	0	0	0	0	0	0	0	0	0	0	0	0	0	0	1	0	0	0	0	0	0	0	0	0	0	0	0	0	0	0	0	0	0	0	0	0	0	0	1	0
225	0	0	0	0	0	0	0	1	0	0	0	1	0	0	0	0	0	0	0	0	0	0	0	0	1	0	1	0	1	0	0	0	0	0	0	0	1	0	0	0	0	1	0	0	0	0	0	0	0
239	0	0	0	0	0	0	0	0	0	0	0	0	0	1	0	1	0	0	0	0	0	0	0	0	0	0	1	1	0	0	0	0	1	0	0	0	0	0	0	0	0	0	0	0	0	0	0	0	0
174	0	0	0	0	0	0	0	0	1	0	0	0	0	0	0	0	0	1	0	0	0	0	0	0	1	0	0	0	0	0	0	1	0	1	1	0	0	0	0	0	1	0	0	0	0	2	0	1	0
82	0	0	1	0	1	0	2	0	1	1	1	0	1	0	0	0	0	0	0	0	0	0	0	1	0	1	0	0	1	0	0	1	1	1	0	0	0	1	1	0	1	0	0	0	1	0	0	1	0
86	0	0	0	0	1	0	0	0	0	0	0	0	0	0	0	0	0	1	0	0	0	0	0	1	0	2	0	0	0	1	0	0	0	0	0	1	0	0	0	0	0	0	2	0	0	0	0	0	0
192	0	0	0	0	0	0	0	0	0	0	0	0	0	1	0	0	1	0	0	0	0	0	0	0	0	0	1	0	0	0	0	0	0	0	0	0	0	0	0	0	0	0	0	0	1	2	3	0	0
138	1	0	0	0	0	0	0	0	0	0	1	1	0	1	0	0	2	1	0	0	0	0	0	0	0	0	0	0	0	0	0	0	0	0	0	0	0	1	0	0	0	0	0	0	0	0	0	0	0
325	1	1	0	1	0	0	0	1	1	0	0	1	0	0	0	0	0	0	0	0	0	0	0	0	1	0	1	0	0	0	0	0	0	1	0	0	0	0	0	0	1	0	0	0	0	0	0	0	0
406	1	0	0	0	1	0	0	0	0	0	0	1	0	0	1	0	0	1	0	0	0	0	0	0	0	0	0	0	0	0	0	1	0	1	0	0	0	1	0	2	0	0	0	0	2	0	0	0	0
619	0	0	0	0	0	0	0	1	0	2	1	1	0	0	0	3	1	0	0	0	0	0	0	0	0	0	0	0	0	0	0	0	0	0	0	0	0	0	2	0	0	0	1	0	0	0	0	0	0
442	0	0	1	1	0	0	1	0	1	0	1	1	0	0	0	0	0	0	0	0	0	0	0	0	0	0	0	0	0	0	0	0	1	1	0	1	0	0	0	0	0	1	1	0	0	0	0	1	0
212	0	1	0	0	1	0	0	0	0	0	0	0	1	0	0	0	0	0	0	0	0	0	0	0	0	0	0	0	0	0	0	0	0	0	0	0	1	0	0	0	0	0	0	0	0	0	0	0	0
169	0	0	0	0	0	0	0	1	0	0	0	1	0	0	0	0	0	0	0	0	0	0	0	0	1	0	0	0	0	0	0	0	0	0	0	0	0	0	1	0	1	0	0	1	0	0	0	0	0
117	0	0	1	0	0	1	0	1	0	0	0	0	0	0	0	0	0	0	0	0	0	0	0	0	0	0	0	0	0	0	0	1	0	0	0	0	1	0	0	0	0	1	0	0	1	0	0	0	0
242	1	1	0	0	0	1	0	1	0	0	0	0	0	0	0	0	1	0	0	0	0	0	0	0	0	0	0	1	0	1	0	0	0	0	0	0	0	0	0	0	0	0	0	1	1	0	0	0	0
181	1	0	0	0	0	0	0	0	0	0	0	0	0	0	0	1	0	1	0	0	0	0	0	0	1	0	2	0	1	0	0	0	0	0	0	0	0	0	0	0	0	0	0	0	0	0	1	1	1
496	0	0	0	0	0	0	0	0	0	0	0	0	0	1	0	1	0	0	0	0	0	0	0	0	0	0	0	0	0	0	0	0	0	0	0	1	0	0	0	0	0	0	0	0	1	0	0	0	0
3498	0	0	1	0	0	0	0	0	0	0	0	1	0	0	0	0	1	0	0	0	0	0	0	0	1	0	0	0	0	0	0	0	1	0	0	0	0	0	0	0	1	0	0	0	0	0	0	0	0
20062	0	0	0	0	0	0	0	0	0	0	0	0	0	1	0	0	2	0	0	0	0	0	0	0	0	0	0	0	0	1	0	1	0	1	0	1	0	0	0	0	0	0	0	0	0	0	0	0	0
20379	0	1	0	0	0	0	0	0	0	0	1	1	0	1	0	0	0	1	0	0	0	0	0	0	1	0	1	0	0	1	2	0	0	0	1	0	1	0	0	0	0	0	0	0	0	0	0	0	0
632	0	0	0	0	0	0	0	2	1	1	0	0	0	1	0	0	0	1	0	0	0	0	0	0	0	0	0	0	0	0	0	1	0	0	0	0	1	0	0	0	0	0	1	0	0	0	0	0	0
347	0	0	0	0	0	0	0	1	0	0	0	2	1	0	0	0	1	0	0	0	0	0	0	0	0	0	0	0	1	0	0	0	0	0	0	0	0	0	0	0	0	0	0	0	0	0	0	0	1
170	0	0	1	0	0	0	0	0	0	0	0	1	0	0	0	0	0	0	0	0	0	0	0	0	0	0	0	0	0	0	0	0	1	0	0	0	0	0	0	0	0	0	0	0	0	0	0	1	0
105	1	0	0	2	0	1	0	0	0	0	0	0	0	0	0	0	0	0	0	0	0	0	0	0	0	1	1	0	0	0	0	0	0	0	0	0	1	1	0	0	0	0	0	0	0	0	0	0	0
130	0	0	0	0	0	0	0	0	0	1	0	1	0	0	0	0	1	0	0	0	0	0	0	0	0	0	0	0	1	0	0	0	0	0	1	0	0	0	0	0	1	0	0	0	0	0	0	0	0
165	1	2	2	0	0	0	0	0	0	0	0	0	0	1	0	0	0	1	0	0	0	0	0	1	0	1	0	0	0	0	0	0	0	0	0	0	0	0	0	0	0	0	0	1	0	0	1	1	0
278	0	0	0	0	0	0	1	1	0	1	0	0	1	1	0	1	0	0	0	0	0	0	0	0	0	1	0	1	0	0	0	0	0	0	0	0	0	0	0	0	0	0	0	0	0	0	0	0	0
150	0	0	0	0	0	0	0	1	0	0	0	0	0	1	0	1	0	0	0	0	0	0	0	0	0	0	0	0	0	1	0	0	0	0	0	0	0	1	0	0	0	0	0	0	0	0	0	0	0
144	0	0	1	0	0	0	1	1	0	0	1	0	0	0	0	0	1	1	0	0	0	0	0	0	0	1	0	0	0	0	1	0	0	0	0	0	0	0	0	0	0	0	0	0	0	0	0	1	0
127	0	0	0	0	0	0	0	0	0	0	0	0	0	0	0	0	0	0	0	0	0	0	0	0	1	1	0	1	0	0	0	0	0	0	0	1	0	0	1	0	0	0	0	1	0	0	0	0	0
97	0	1	0	0	1	0	0	0	0	1	0	1	0	0	0	0	0	0	0	0	0	0	0	0	1	0	0	1	0	0	0	0	0	0	0	0	0	0	0	0	0	0	0	0	0	0	0	1	0
108	1	0	0	0	0	1	1	0	0	0	0	0	1	0	2	1	0	0	0	0	0	0	0	0	1	0	1	0	0	2	1	0	1	0	0	1	0	0	0	1	0	0	0	0	0	0	0	1	1
153	0	0	0	1	0	0	0	0	0	0	0	0	0	0	0	1	0	0	0	0	0	0	0	0	0	0	0	0	0	0	0	0	1	0	0	1	0	0	0	2	0	1	0	0	0	0	0	0	0
110	0	1	0	0	0	1	0	0	0	0	1	0	1	1	0	0	0	0	0	0	0	0	0	0	0	0	0	1	0	0	1	0	0	0	0	0	0	0	0	0	0	0	0	0	0	0	0	0	0
133	0	1	0	0	0	0	1	0	0	0	0	0	0	2	0	0	0	1	0	0	0	0	0	0	0	2	0	0	0	0	0	0	0	0	0	1	0	0	1	0	0	2	0	1	0	0	0	0	0
157	1	1	0	1	0	0	0	1	0	0	0	0	0	1	1	1	0	0	0	0	0	0	0	0	0	0	0	0	0	0	0	0	0	0	0	0	0	0	1	0	0	0	0	0	0	0	1	0	0
536	1	0	0	0	0	0	0	0	0	0	1	0	0	0	0	0	0	0	0	0	0	0	0	0	0	0	0	1	0	0	0	1	1	0	0	0	0	1	0	0	1	0	0	0	0	0	0	0	0
226	0	0	1	0	0	0	0	1	1	0	1	0	0	0	0	0	0	0	0	0	0	0	0	0	1	0	0	0	0	1	0	0	0	0	0	0	1	0	1	0	0	0	1	0	0	0	0	0	1
311	0	0	0	1	0	0	0	0	0	1	1	0	1	0	0	0	1	0	0	0	0	0	0	0	0	0	0	0	0	0	0	0	1	0	0	1	0	0	0	0	1	0	0	0	0	0	0	0	0
201	0	1	0	0	0	0	0	1	0	0	0	0	0	0	0	0	0	0	0	0	0	0	0	0	0	0	1	0	0	0	0	0	0	0	0	0	0	1	0	0	0	0	0	0	2	0	0	0	0
150	0	0	0	0	0	0	0	0	0	0	0	0	0	0	0	0	0	0	0	0	0	0	0	0	0	0	0	0	0	0	0	0	0	1	0	2	0	0	0	0	1	0	0	0	0	0	0	0	0
125	0	2	0	0	0	0	0	0	0	0	0	0	1	0	0	1	2	1	0	0	0	0	0	0	0	0	0	0	1	0	1	1	1	0	0	0	0	2	0	0	0	0	0	0	0	0	0	0	0
376	0	0	0	0	0	0	0	0	0	1	0	0	1	0	0	1	0	0	0	0	0	0	0	0	0	0	0	0	1	0	0	1	0	0	0	0	1	2	1	1	1	0	0	0	1	0	0	0	0
467	0	0	1	0	0	0	0	0	0	0	0	0	0	0	0	1	0	0	0	0	0	0	0	0	1	0	0	0	0	0	1	0	0	0	0	1	1	0	0	0	0	1	0	0	1	0	0	0	0
196	0	0	0	0	1	0	0	1	0	1	0	0	0	1	0	0	0	0	0	0	0	0	0	0	0	0	0	1	1	0	0	0	0	0	0	0	0	1	0	0	0	0	0	0	0	0	0	0	0
122	3	0	0	0	0	0	0	0	0	0	0	0	0	0	1	0	0	0	0	0	0	0	0	0	0	0	0	0	1	0	0	0	0	1	0	0	0	0	0	0	0	0	0	0	0	0	0	0	0
223	0	1	0	0	0	0	0	0	2	0	0	0	1	0	0	0	1	0	0	0	0	0	0	1	0	0	0	0	1	1	0	0	0	0	1	0	0	0	0	0	0	0	0	0	0	0	1	0	1
109	0	1	0	0	0	0	0	0	0	0	0	0	0	0	0	0	1	0	0	0	0	0	0	0	0	0	0	0	0	0	0	0	0	0	0	0	0	0	0	0	0	0	0	1	0	0	0	1	0
120	0	1	0	0	0	0	0	0	0	0	0	0	0	0	0	0	1	0	0	0	0	0	0	0	1	1	1	0	0	0	0	0	0	0	0	0	0	0	1	0	0	0	0	0	0	0	1	0	0
183	0	0	0	0	0	0	0	1	1	0	1	1	0	0	0	1	0	0	0	0	0	0	0	1	0	0	0	0	0	0	0	0	0	0	0	0	0	0	0	0	0	0	0	0	0	1	0	0	0
1114	1	1	1	0	0	1	0	0	0	0	2	3	1	3	0	1	0	2	0	0	0	0	0	0	0	0	0	1	0	0	1	1	0	0	0	1	0	0	0	0	0	0	0	0	0	0	0	0	0
1777	0	0	1	0	0	0	1	2	0	0	1	1	0	0	0	0	1	0	0	0	0	0	0	0	0	0	0	0	0	1	0	0	0	0	0	0	0	0	0	0	1	0	0	0	0	0	0	0	1
133	0	0	1	0	0	0	0	0	0	0	0	0	0	1	0	0	0	0	0	0	0	0	0	1	0	0	0	0	0	0	0	1	0	1	1	0	0	0	0	0	0	0	0	0	0	0	0	0	0
172	0	0	2	1	0	0	0	0	0	0	0	0	0	0	0	1	0	1	0	0	0	0	0	0	0	1	0	0	0	1	0	0	0	0	0	0	0	1	0	0	0	0	0	0	0	0	0	0	0
232	0	0	0	0	0	0	0	0	0	1	0	0	0	0	0	0	1	1	0	0	0	0	0	0	0	0	0	0	0	0	0	0	0	0	0	0	1	0	0	0	1	0	0	0	0	0	0	0	1
391	0	0	0	0	1	0	0	0	0	0	0	0	2	0	0	0	0	0	0	0	0	0	0	0	0	1	0	1	1	0	0	0	1	1	0	0	1	0	0	0	1	0	1	0	0	0	0	0	0
169	1	0	0	0	0	0	0	0	0	1	0	0	1	0	2	0	0	0	0	0	0	0	0	0	0	1	1	1	0	1	0	0	0	0	1	0	0	0	0	0	0	0	0	0	0	0	0	0	0
170	0	0	0	0	0	1	0	0	0	0	0	0	0	0	0	0	0	0	0	0	0	0	0	0	0	0	0	0	0	0	0	0	0	0	0	0	0	0	0	0	0	0	0	0	0	0	0	1	0
106	0	0	0	0	0	0	0	0	0	0	2	0	0	0	0	0	0	0	0	0	0	0	0	0	0	0	0	0	0	0	0	0	1	0	0	0	0	0	0	0	0	0	0	0	0	0	0	0	0
144	0	0	0	0	0	0	0	0	0	0	0	0	1	0	0	0	0	0	0	0	0	0	0	0	0	0	0	0	1	0	0	0	0	0	0	0	0	0	0	2	0	0	0	0	0	0	1	0	0
172	0	0	0	0	0	0	0	0	1	0	0	0	0	0	0	0	0	0	0	0	0	0	0	0	0	0	0	0	0	0	0	0	0	0	0	0	1	0	0	0	0	0	0	0	0	0	0	0	0
124	0	0	1	2	0	0	0	1	0	0	0	0	0	0	0	0	0	0	0	0	0	0	0	0	0	0	0	0	1	0	0	1	0	0	0	0	0	0	1	0	0	0	0	0	0	0	0	0	0
154	1	0	0	0	0	0	0	0	0	0	0	0	0	0	0	0	0	0	0	0	0	0	0	0	0	1	0	0	0	0	2	0	0	0	0	0	0	1	0	0	0	0	0	0	0	0	0	1	0
130	0	0	0	0	0	0	0	0	0	0	1	0	0	0	0	0	0	0	0	0	0	0	0	0	0	1	0	0	0	0	0	0	0	0	0	0	0	0	0	0	0	1	0	0	0	0	0	0	1
147	0	0	0	2	0	0	1	1	0	0	1	0	0	0	0	0	0	0	0	0	0	0	0	0	0	1	0	1	0	0	0	0	1	0	0	1	0	0	1	0	0	0	0	1	0	0	1	0	1
122	0	0	0	0	0	0	0	1	0	0	0	0	1	0	0	0	1	0	0	0	0	0	0	0	0	0	0	0	0	0	0	1	0	1	0	0	1	0	0	0	0	1	0	0	0	0	1	0	0
107	0	0	0	0	0	0	0	0	1	0	0	0	0	1	0	0	0	0	0	0	0	0	0	0	0	0	0	0	0	0	0	0	0	0	0	0	0	0	0	1	0	0	0	0	0	0	0	0	0
148	0	0	0	0	0	0	0	0	0	0	0	0	1	0	1	0	0	0	0	0	0	0	0	0	0	0	0	1	0	1	1	0	0	0	0	0	1	0	0	0	0	0	0	0	0	2	0	1	0
199	0	0	0	0	0	0	0	1	0	0	0	0	0	0	0	0	0	0	0	0	0	0	0	0	0	0	0	0	0	0	0	0	0	0	1	0	0	0	0	0	0	0	0	0	0	0	0	0	0
165	0	0	0	0	0	0	0	0	0	1	0	0	0	0	0	0	0	0	0	0	0	0	0	0	0	0	0	0	0	0	0	0	0	0	0	0	0	0	1	0	0	0	0	0	0	0	0	0	0
109	0	0	0	1	0	0	0	0	0	0	0	0	0	0	2	0	0	0	0	0	0	0	0	0	0	1	1	0	0	0	0	0	0	0	0	0	0	0	0	0	0	0	0	0	0	0	0	0	0
108	0	0	0	0	0	0	0	0	0	0	0	0	0	0	1	1	0	0	0	0	0	0	0	0	0	0	0	0	0	0	0	0	0	0	0	0	0	1	0	0	0	0	0	0	0	0	0	0	0
135	0	1	0	0	0	0	0	0	0	1	0	0	0	0	0	0	0	0	0	0	0	0	0	0	0	0	0	0	0	0	0	0	0	1	0	1	0	0	0	1	0	0	0	0	0	0	0	0	0
312	0	0	0	0	0	2	0	0	0	1	0	0	0	1	0	0	0	1	0	0	0	0	0	0	0	0	1	0	1	1	0	0	0	0	0	0	0	0	0	0	0	0	0	0	0	0	0	0	0
212	0	0	0	0	0	0	0	0	0	1	0	0	0	0	0	0	1	0	0	0	0	0	0	0	0	0	0	0	0	0	0	0	0	0	1	0	0	0	0	0	0	0	0	1	0	0	0	0	0
166	1	0	0	0	0	0	0	0	0	0	0	1	0	0	0	0	0	0	0	0	0	0	0	1	0	0	1	0	1	0	0	0	1	0	0	0	0	0	0	0	0	1	1	2	0	0	0	0	0
201	0	1	0	0	0	0	0	0	0	0	0	0	0	1	0	0	0	0	0	0	0	0	0	1	0	0	0	0	0	0	1	0	1	0	0	0	1	0	0	0	0	2	0	0	0	0	1	0	0
5043	0	0	0	0	0	1	0	0	0	0	0	0	0	0	0	1	2	2	0	0	0	0	0	1	1	0	0	0	0	1	0	1	1	0	0	1	0	0	0	0	1	0	0	0	0	0	1	1	0
3066	0	0	0	0	1	1	0	0	1	1	0	1	0	0	1	0	0	0	0	0	0	0	0	0	0	1	0	1	0	0	0	0	0	0	0	0	0	0	0	0	1	0	1	0	0	0	0	0	0
1674	1	0	0	0	0	0	0	1	1	0	0	0	0	0	0	0	0	0	0	0	0	0	0	0	0	0	0	1	0	0	0	0	0	0	0	0	0	0	0	0	0	1	0	0	0	0	0	0	0
321	0	0	0	0	0	0	0	0	0	0	0	1	0	0	0	1	0	0	0	0	0	0	0	0	0	1	0	0	0	0	0	0	0	0	0	0	0	0	0	1	0	0	0	0	0	1	0	0	1
266	0	1	0	1	0	0	1	1	0	0	0	0	0	1	0	0	0	0	0	0	0	0	0	0	0	0	0	0	0	1	0	0	0	0	0	0	0	0	0	1	0	0	0	0	0	0	0	0	0
7691	0	0	0	0	0	1	0	1	0	1	0	0	2	0	0	1	0	0	0	0	0	0	0	0	0	1	0	0	0	0	0	0	0	0	0	1	0	0	0	0	1	0	0	0	0	0	0	1	0
27471	0	0	0	0	0	0	0	0	0	0	0	0	1	1	0	0	0	0	0	0	0	0	0	0	0	1	0	0	0	0	0	0	0	0	0	0	1	0	0	0	0	0	1	0	0	0	0	0	0
9431	1	0	0	0	0	0	0	1	0	1	1	0	2	0	0	0	0	1	0	0	0	0	0	0	0	0	0	0	0	0	0	0	0	0	0	0	0	1	0	0	0	0	0	0	0	0	0	0	0
407	0	0	0	0	0	0	0	0	0	1	0	1	0	0	0	0	1	1	0	0	0	0	0	0	0	0	1	0	0	0	0	0	0	0	0	0	0	0	0	0	0	0	0	0	0	0	0	0	0
141	0	0	0	0	0	1	0	1	0	0	0	0	1	1	0	0	0	0	0	0	0	0	0	0	0	0	0	0	0	1	1	0	0	0	0	0	1	1	0	0	0	0	0	0	0	0	0	0	0
483	1	0	0	0	0	1	0	0	0	0	0	0	0	0	1	1	0	0	0	0	0	0	0	0	0	0	0	2	0	0	2	1	1	0	0	0	0	0	0	0	1	0	0	0	0	0	0	1	0
1217	0	0	1	0	0	0	0	0	0	0	0	1	0	0	0	1	1	0	0	0	0	0	0	1	0	0	0	0	0	0	0	0	0	0	0	0	0	0	0	0	0	0	0	0	0	0	0	0	0
243	0	0	0	0	0	0	1	0	1	0	0	0	0	0	1	0	1	1	0	0	0	0	0	0	0	0	0	1	0	0	0	1	0	0	0	0	0	1	0	0	0	0	1	0	0	0	0	0	0
333	0	0	0	0	0	0	0	0	0	1	0	0	0	0	0	0	0	0	0	0	0	0	0	0	0	0	0	0	0	0	0	0	0	0	0	0	0	1	0	0	0	0	0	1	0	0	0	0	0
301	0	1	0	0	0	0	0	0	0	0	0	0	0	0	0	0	1	0	0	0	0	0	0	0	0	0	0	1	1	0	0	0	0	0	0	0	1	1	0	0	1	0	0	0	0	0	0	0	1
8229	0	0	0	0	0	0	0	0	0	0	0	0	0	0	0	0	0	0	0	0	0	0	0	0	0	0	0	1	0	0	1	0	0	0	0	2	0	0	0	0	0	2	0	1	0	0	0	0	0
1211	1	0	0	0	0	0	0	0	0	0	0	0	0	0	0	0	0	0	0	0	0	0	0	0	0	0	0	0	0	0	0	0	0	0	1	0	0	0	0	0	0	0	0	0	0	0	0	0	0
818	0	0	0	0	0	0	0	0	0	0	1	0	0	0	0	0	0	1	0	0	0	0	0	0	1	0	2	0	0	1	0	0	0	1	0	0	0	0	0	0	0	0	0	0	0	0	0	1	0
507	0	0	0	0	0	0	0	0	0	0	0	0	0	1	1	0	0	0	0	0	0	0	0	1	0	0	0	0	0	1	0	0	0	0	0	0	0	0	1	0	0	0	0	0	0	0	0	0	0
261	0	0	0	2	0	0	0	0	0	1	0	0	1	0	0	0	0	0	0	0	0	0	0	0	1	0	0	0	0	0	0	0	0	1	0	0	0	0	0	0	0	0	0	0	0	0	0	1	0
217	0	1	0	0	0	0	0	1	0	1	0	0	0	1	0	1	0	0	0	0	0	0	0	1	0	1	0	0	0	0	0	0	1	0	0	0	0	0	0	1	0	0	1	0	0	0	0	0	0
140	1	0	0	0	0	0	0	1	0	0	1	0	0	0	0	0	0	0	0	0	0	0	0	0	0	0	0	0	1	0	0	0	0	0	0	0	0	0	0	0	0	0	0	0	0	0	0	0	0
114	0	0	0	0	0	0	1	0	0	0	0	0	0	0	0	0	0	0	0	0	0	0	0	0	1	0	1	0	0	0	0	0	0	1	2	0	0	0	0	0	0	0	0	0	0	0	0	0	1
157	0	1	0	1	0	0	0	0	0	0	0	0	0	0	0	0	1	0	0	0	0	0	0	0	0	0	0	0	0	0	0	0	0	0	0	0	0	0	0	0	0	0	0	1	0	0	0	1	0
445	0	0	0	0	0	0	0	0	0	0	0	1	0	1	0	1	0	0	0	0	0	0	0	0	0	0	0	1	0	0	0	0	0	0	0	0	1	1	0	0	0	0	0	0	0	0	0	0	1
1058	0	0	1	0	0	0	1	0	0	1	0	0	0	0	0	0	0	0	0	0	0	0	0	0	0	2	0	0	0	0	0	0	0	0	0	0	0	0	0	0	0	0	0	1	0	0	0	2	0
1017	0	0	0	0	1	0	0	0	2	0	0	0	0	1	0	1	0	0	0	0	0	0	0	0	0	0	0	0	0	0	0	1	0	0	1	0	0	0	0	0	1	0	0	0	0	0	0	0	0
735	0	0	0	0	0	0	2	0	0	0	1	0	0	0	1	0	0	0	0	0	0	0	0	0	0	1	1	0	0	0	0	0	0	0	0	0	0	0	1	0	0	0	1	0	0	0	0	0	0
241	0	1	0	0	0	0	0	0	0	0	0	0	0	0	0	0	1	0	0	0	0	0	0	0	0	0	0	0	0	0	0	0	0	0	0	1	1	1	1	1	0	0	0	0	0	1	0	0	0
500	0	0	0	0	0	0	0	0	0	0	0	0	0	0	0	0	0	0	0	0	0	0	0	0	1	1	0	1	0	0	2	0	0	1	0	0	0	0	0	0	0	0	0	0	0	0	0	0	0
250	0	0	0	0	0	0	0	0	0	0	2	0	0	0	0	0	1	0	0	0	0	0	0	0	0	0	0	1	0	0	0	0	0	1	0	0	0	0	0	0	0	0	0	0	1	0	0	0	0
232	0	1	0	0	0	0	1	0	0	0	0	0	0	0	0	1	0	0	0	0	0	0	0	1	1	0	1	1	0	0	1	0	0	0	0	0	0	0	1	1	0	0	1	0	0	0	0	0	1
159	0	0	0	0	0	0	0	0	0	0	1	0	0	0	0	0	1	0	0	0	0	0	0	0	0	1	0	0	0	0	1	1	0	0	0	1	0	0	0	0	0	1	0	0	0	0	0	1	0
282	0	0	0	0	0	1	0	1	0	0	0	0	0	0	0	0	0	0	0	0	0	0	0	0	0	0	0	0	1	0	1	0	0	0	1	0	0	0	1	0	0	0	0	0	0	1	0	0	0
361	0	0	1	0	0	0	0	0	0	0	0	0	1	0	0	0	0	0	0	0	0	0	0	0	0	0	0	0	0	0	1	0	0	1	0	0	0	0	0	0	0	0	0	0	0	0	0	0	0
253	0	0	0	0	0	0	0	0	0	0	1	0	0	0	1	0	1	1	0	0	0	0	0	0	0	0	0	0	0	0	0	0	0	1	0	0	0	0	0	0	0	0	0	0	0	0	0	0	0
151	0	1	0	1	0	0	0	0	1	0	0	0	0	1	0	2	0	0	0	0	0	0	0	0	0	0	1	0	0	0	0	0	0	0	1	0	1	0	0	0	0	1	0	0	0	0	0	0	0
422	0	0	0	0	0	0	1	0	0	0	0	0	1	0	0	0	0	0	0	0	0	0	0	0	0	1	0	1	0	0	1	0	0	0	0	1	0	0	0	0	0	0	1	0	1	0	0	0	0
451	0	1	0	0	0	1	0	0	0	0	0	0	0	0	0	0	0	0	0	0	0	0	0	0	0	0	1	1	0	0	0	0	0	2	0	1	0	0	0	0	0	0	0	0	0	0	0	0	0
107	0	1	0	0	0	0	0	0	0	0	0	0	0	1	0	0	0	0	0	0	0	0	0	0	0	0	0	1	0	0	1	2	0	1	1	0	0	0	0	0	0	1	0	0	0	0	1	0	0
157	0	0	0	1	0	0	1	1	0	0	0	0	1	0	0	0	0	0	0	0	0	0	0	0	0	2	0	0	0	0	1	0	0	0	0	0	0	0	0	0	0	0	1	0	0	0	0	0	0
688	0	0	0	0	0	0	1	0	0	0	0	0	0	0	0	0	0	0	0	0	0	0	0	0	0	0	0	1	0	0	0	1	0	0	0	0	0	0	0	0	0	0	0	0	0	0	0	1	0
13877	0	0	0	0	0	0	0	0	1	0	1	0	1	1	0	0	0	0	0	0	0	0	0	0	0	0	0	0	1	1	0	0	0	0	0	0	0	0	0	0	0	0	0	0	0	0	0	0	0
3870	1	1	0	1	0	0	0	0	0	0	0	0	0	0	1	0	0	0	0	0	0	0	0	0	0	0	0	0	0	0	0	0	0	1	0	1	0	0	0	0	0	0	0	0	0	0	0	0	0
454	0	0	0	1	0	0	0	0	0	0	0	0	1	1	0	0	0	0	0	0	0	0	0	0	0	0	0	1	2	1	0	1	0	0	0	2	0	0	0	1	0	0	0	0	0	0	0	0	0
239	0	0	0	1	0	0	0	0	2	0	0	0	0	0	0	0	0	0	0	0	0	0	0	0	1	0	0	0	0	0	0	0	0	0	1	0	0	1	0	0	0	1	0	0	0	0	0	0	0
334	0	0	0	1	0	0	0	0	0	0	0	0	0	0	0	0	0	0	0	0	0	0	0	0	0	0	0	0	0	0	0	0	0	0	0	0	1	0	0	0	0	0	0	0	0	0	0	0	1
216	0	0	0	0	0	1	0	0	0	0	0	0	1	0	0	0	1	0	0	0	0	0	0	1	0	0	0	0	0	0	0	0	0	0	0	2	0	0	1	0	0	0	1	0	0	0	0	1	0
113	0	0	0	0	1	0	1	1	0	0	0	0	0	0	0	0	0	0	0	0	0	0	0	0	0	1	0	0	0	0	0	1	0	1	1	0	0	0	0	1	0	0	0	1	0	0	0	0	0
106	0	0	0	0	1	0	0	0	0	0	0	0	0	0	0	0	0	0	0	0	0	0	0	0	0	0	0	0	1	0	0	0	0	0	0	0	0	0	0	0	0	0	0	0	0	0	1	0	0
155	1	0	1	0	0	0	0	0	0	0	0	0	0	0	0	0	0	0	0	0	0	0	0	0	1	0	0	0	0	0	0	0	0	0	0	0	0	1	0	0	0	0	0	0	0	0	0	0	0
209	0	0	0	0	0	0	0	0	0	0	1	0	0	0	0	0	0	0	0	0	0	0	0	1	0	0	1	0	0	1	0	0	0	0	0	0	0	0	0	0	1	0	0	0	0	0	0	1	0
382	1	0	0	0	0	0	0	0	0	0	0	0	0	1	0	0	0	0	0	0	0	0	0	0	0	0	0	0	1	0	0	1	0	0	1	1	0	0	0	0	0	0	0	0	0	0	0	0	0
185	0	0	0	0	0	0	0	0	0	0	1	1	0	0	0	0	3	0	0	0	0	0	0	0	0	1	0	0	0	0	0	0	0	0	0	0	0	0	0	1	0	0	0	0	0	0	0	1	0
84	0	0	0	0	0	0	1	0	0	0	1	0	0	0	0	0	0	0	0	0	0	0	0	0	0	0	0	0	0	0	1	0	0	0	0	0	0	0	0	0	0	0	0	0	0	1	0	0	0
171	0	0	0	1	0	1	0	0	0	0	1	0	0	0	0	0	0	1	0	0	0	0	0	0	0	1	0	1	1	0	1	0	0	0	0	1	0	0	0	0	0	1	0	1	0	0	0	0	1
141	0	0	0	0	0	0	1	0	0	0	0	0	0	0	1	0	0	0	0	0	0	0	0	0	0	0	0	0	0	0	0	0	0	0	0	0	0	0	0	0	0	0	0	0	1	0	1	1	0
212	1	1	0	0	0	0	0	0	0	0	0	0	0	0	0	1	0	0	0	0	0	0	0	0	1	0	0	1	0	0	0	0	0	0	0	0	0	1	1	0	0	0	1	0	0	0	0	0	0
175	0	0	0	0	0	0	0	0	0	0	1	0	0	0	0	0	0	0	0	0	0	0	0	0	1	1	0	1	1	0	0	0	0	1	0	0	1	0	0	0	0	0	0	0	0	0	0	0	0
96	0	0	0	1	0	0	0	0	0	0	1	0	0	0	0	0	0	0	0	0	0	0	0	0	0	0	0	0	0	1	1	0	0	0	0	0	0	0	1	0	0	0	0	0	0	0	0	1	0
88	0	0	0	1	0	0	0	0	0	1	0	1	0	1	0	0	0	0	0	0	0	0	0	0	2	0	0	0	0	1	0	0	0	0	0	0	0	0	0	0	0	0	0	0	0	0	0	0	0
117	0	0	0	0	0	0	0	0	0	0	0	1	0	1	0	0	1	0	0	0	0	0	0	0	0	0	0	0	0	1	0	0	0	0	0	0	0	0	1	0	1	0	0	0	0	0	0	0	0
109	0	0	0	0	0	0	0	0	0	0	0	0	0	0	1	0	0	1	0	0	0	0	0	0	0	0	0	0	0	2	0	1	0	0	0	0	0	0	0	0	2	0	1	0	0	0	0	0	0
122	0	0	0	0	0	1	0	0	1	0	0	2	0	0	0	1	2	0	0	0	0	0	0	0	0	0	0	0	0	0	1	0	0	0	0	0	0	0	0	0	0	0	0	1	1	0	0	0	0
97	0	0	0	0	0	0	0	0	0	0	0	0	0	0	0	0	0	0	0	0	0	0	0	0	0	1	0	0	0	1	0	0	0	0	0	0	0	0	0	0	0	0	0	0	0	0	0	0	0
210	0	0	0	0	1	0	2	0	0	0	0	0	0	0	0	0	0	0	0	0	0	0	0	0	0	0	1	0	1	0	0	0	0	0	0	1	0	1	0	0	0	0	0	0	0	0	0	0	0
121	0	0	0	0	0	0	0	0	0	0	1	0	0	0	0	0	0	0	0	0	0	0	0	1	0	1	0	0	0	0	0	0	0	0	0	1	0	0	0	1	0	0	0	0	0	0	0	0	0
138	0	0	1	0	0	0	0	0	0	1	0	0	0	0	0	0	0	0	0	0	0	0	0	0	0	0	0	0	0	0	0	0	0	0	0	0	0	0	1	0	0	0	1	0	0	1	0	0	0
199	0	1	0	0	0	0	0	0	0	0	1	0	0	0	0	0	0	0	0	0	0	0	0	0	0	0	0	0	0	0	1	0	0	0	1	0	0	0	0	0	0	0	0	0	0	0	0	0	0
109	0	0	0	0	1	0	0	0	0	1	1	0	1	0	0	0	0	0	0	0	0	0	0	0	1	1	0	0	1	0	0	1	0	0	0	0	0	0	0	0	0	0	0	0	0	0	0	1	0
587	0	1	0	2	1	1	0	1	0	0	0	0	2	0	0	0	0	0	0	0	0	0	0	0	0	0	0	0	2	0	1	0	0	1	0	2	0	0	1	0	0	0	0	1	0	0	1	0	0
304	0	1	0	1	0	0	0	0	0	0	0	1	1	0	0	0	1	0	0	0	0	0	0	0	1	0	1	1	0	0	0	0	0	0	0	1	0	0	0	0	0	0	0	1	0	0	1	1	0
173	0	0	0	0	0	0	0	0	0	0	0	0	0	1	0	1	0	0	0	0	0	0	0	0	0	0	1	0	0	0	1	0	0	0	0	0	1	0	0	0	2	1	0	0	0	1	0	0	0
161	0	0	0	0	0	0	1	0	0	0	1	0	1	0	0	0	0	0	0	0	0	0	0	0	0	0	0	0	0	0	1	1	0	0	0	1	0	0	0	1	0	1	0	1	0	1	0	0	0
140	0	0	0	0	0	1	0	0	0	0	0	1	0	0	0	0	0	1	0	0	0	0	0	0	0	0	1	0	1	1	0	1	0	0	0	0	0	1	0	0	1	0	1	1	0	0	1	0	0
157	0	0	0	1	0	0	0	0	0	1	0	1	0	1	0	1	0	2	0	0	0	0	0	0	2	0	0	0	0	0	0	0	0	1	1	0	0	0	0	0	0	0	0	0	0	0	0	0	1
1071	0	1	0	0	0	1	0	0	0	0	0	1	0	0	0	0	0	0	0	0	0	0	0	0	0	1	0	0	2	0	0	0	0	0	0	1	0	0	0	0	0	1	0	0	0	0	1	0	0
1820	0	1	0	0	0	0	0	0	1	0	3	0	0	1	0	0	0	0	0	0	0	0	0	0	2	1	0	0	0	0	0	0	0	0	0	0	0	0	2	1	1	0	1	0	0	0	0	0	0
287	0	0	0	0	0	0	0	0	1	0	0	0	0	0	1	1	0	0	0	0	0	0	0	0	0	0	0	0	0	0	0	0	0	0	0	0	0	2	0	1	0	0	0	0	0	0	0	0	0
159	0	0	0	0	0	0	0	1	0	0	0	0	0	0	0	0	0	0	0	0	0	0	0	0	0	0	0	0	0	0	0	0	0	1	0	0	1	0	1	0	0	0	2	0	0	0	0	0	0
86	0	0	0	0	0	0	0	0	0	0	0	1	0	0	0	0	0	0	0	0	0	0	0	0	0	0	0	1	0	0	0	0	0	0	0	0	0	0	0	0	0	0	0	0	0	0	0	0	0
113	0	0	0	0	0	0	0	0	1	0	1	0	0	1	0	0	0	0	0	0	0	0	0	0	0	0	0	0	0	1	0	0	0	0	0	0	0	0	0	0	0	0	1	1	0	0	0	0	0
97	0	0	0	0	0	0	0	1	0	2	0	0	0	1	0	0	0	0	0	0	0	0	0	0	0	1	0	0	0	0	0	0	0	0	0	0	0	0	0	0	0	0	0	0	0	0	0	0	1
113	0	0	0	1	0	0	0	0	0	0	0	0	1	1	0	0	1	0	0	0	0	0	0	0	0	1	0	0	1	0	0	1	0	0	0	0	0	0	0	0	0	0	1	1	1	0	0	0	1
108	0	0	0	0	0	0	0	0	0	0	0	0	0	1	0	1	0	1	0	0	0	0	0	0	0	2	0	0	0	0	0	1	0	0	0	0	0	0	0	0	0	0	0	1	0	0	0	0	0
79	0	0	0	0	1	0	0	1	0	0	0	1	0	0	0	0	0	0	0	0	0	0	0	0	0	0	0	0	0	0	0	0	0	0	0	0	0	0	0	0	1	0	0	0	0	0	0	0	0
129	0	0	0	0	0	0	0	0	1	1	2	0	0	1	0	0	0	0	0	0	0	0	0	0	0	0	0	0	0	0	1	0	0	0	0	0	0	0	1	1	0	1	0	0	0	0	0	0	0
136	0	0	0	0	0	0	0	0	1	0	0	0	0	0	0	0	0	0	0	0	0	0	0	0	0	0	0	0	0	0	0	0	0	0	0	0	0	0	0	0	1	0	0	0	0	0	1	0	0
156	0	0	0	0	0	1	0	0	0	0	0	1	0	2	0	0	1	0	0	0	0	0	0	0	0	1	0	0	0	1	0	0	0	0	0	0	0	2	0	0	0	0	0	0	0	0	0	0	0
101	0	0	0	0	0	1	0	0	0	0	0	1	1	0	0	1	0	0	0	0	0	0	0	0	1	0	0	0	0	0	0	1	0	0	0	2	0	0	0	0	1	0	0	0	0	0	0	2	0
153	0	0	0	0	1	0	0	1	0	1	0	0	0	0	0	0	0	0	0	0	0	0	0	0	0	0	0	0	1	0	1	0	0	0	0	0	0	0	0	0	1	0	0	0	0	0	0	0	0
132	0	0	0	0	0	0	0	0	0	0	0	0	0	0	0	1	0	0	0	0	0	0	0	1	0	0	0	2	1	0	0	0	0	0	0	0	0	0	0	0	0	0	0	0	1	0	0	0	0
105	0	0	0	1	0	1	0	0	0	0	1	0	0	0	0	0	2	0	0	0	0	0	0	0	0	1	0	0	0	0	1	1	0	0	0	0	1	0	0	1	0	0	0	0	0	0	0	0	0
412	0	1	0	0	0	0	0	0	0	2	0	0	0	0	0	0	0	1	0	0	0	0	0	0	1	0	1	0	0	0	1	0	0	0	0	0	0	0	0	0	0	0	0	0	0	0	0	1	1
527	0	0	0	0	0	1	0	0	2	0	0	0	0	0	0	1	0	0	0	0	0	0	0	0	0	0	0	0	0	0	0	1	0	0	0	1	0	1	0	0	0	0	0	0	1	0	0	0	1
657	0	0	0	0	0	0	0	0	1	1	0	0	0	1	0	0	1	0	0	0	0	0	0	0	0	0	0	0	0	0	0	0	0	0	0	0	0	1	0	0	1	0	1	0	0	0	1	0	0
367	0	0	0	0	0	0	1	0	0	0	0	1	0	0	1	0	0	0	0	0	0	0	0	1	0	0	0	1	1	0	0	0	0	0	0	0	0	0	0	0	0	1	0	0	0	1	0	0	0
244	0	0	0	0	0	1	0	1	0	0	0	0	0	0	0	0	2	0	0	0	0	0	0	0	1	0	0	0	0	0	0	1	1	0	0	0	0	1	0	0	0	0	0	0	0	0	1	0	0
143	0	0	0	0	0	0	0	0	0	0	0	0	0	0	0	0	1	1	0	0	0	0	0	0	0	0	0	2	1	1	1	0	0	0	0	0	0	0	0	0	1	0	0	0	0	0	0	0	0
136	0	0	0	0	0	0	1	0	1	1	0	2	0	1	0	0	0	0	0	0	0	0	0	0	1	0	0	1	2	0	0	0	0	0	0	0	0	0	0	0	0	1	0	0	0	1	1	0	0
161	0	0	0	0	0	1	0	0	0	0	0	2	0	0	0	1	0	0	0	0	0	0	0	0	2	0	0	0	0	0	0	0	0	0	1	0	0	0	0	0	0	0	1	0	1	0	0	0	0
150	0	0	0	0	0	0	1	0	0	0	3	0	0	0	0	0	0	0	0	0	0	0	0	0	0	0	0	1	0	0	0	0	0	1	0	0	0	0	0	0	0	0	0	1	0	0	0	0	0
172	0	1	0	0	0	0	0	0	0	0	1	0	1	1	0	0	0	2	0	0	0	0	0	0	0	0	0	1	0	0	0	1	1	0	1	0	0	1	0	0	0	0	0	0	0	0	0	0	1
204	1	0	2	0	0	0	1	0	0	1	1	0	0	0	0	1	1	0	0	0	0	0	0	0	0	1	0	0	0	0	0	0	0	0	0	0	1	0	0	0	1	0	0	0	0	0	0	0	0
141	0	0	0	0	0	0	0	1	0	1	0	0	0	0	1	0	2	0	0	0	0	0	0	0	0	2	0	0	0	0	0	0	0	0	0	0	0	0	0	0	0	0	1	0	0	1	0	1	0
140	1	0	1	0	0	0	0	0	0	0	0	2	0	1	0	0	0	0	0	0	0	0	0	0	0	1	1	0	0	1	0	0	0	0	1	0	0	1	1	0	0	0	0	0	1	1	0	0	1
156	0	0	0	0	0	0	0	0	0	0	0	0	0	0	0	2	0	0	0	0	0	0	0	0	1	0	0	0	1	0	1	0	0	0	0	0	0	0	1	0	0	0	0	0	0	0	0	0	0
112	0	0	0	0	0	1	0	1	0	0	0	1	0	2	0	0	1	0	0	0	0	0	0	0	0	1	1	2	0	0	1	0	0	0	1	0	0	0	0	0	0	0	1	0	0	0	0	1	0
134	0	0	0	0	0	0	0	0	0	0	0	1	1	0	1	0	0	0	0	0	0	0	0	1	0	1	1	0	0	0	1	0	0	0	0	0	1	0	0	0	0	0	0	0	0	0	1	0	0
118	1	0	0	0	0	0	0	1	0	1	1	0	0	0	0	0	0	0	0	0	0	0	0	0	0	0	0	1	0	0	0	0	0	1	0	0	0	1	0	0	0	0	0	1	0	0	1	0	0
134	1	1	1	0	2	0	1	0	0	0	0	0	1	0	0	0	0	1	0	0	0	0	0	0	0	0	0	0	0	0	0	0	0	0	0	2	1	1	0	0	0	0	0	0	0	0	0	0	0
112	0	0	0	0	0	0	0	0	1	0	1	0	2	0	0	2	0	0	0	0	0	0	0	0	0	1	2	0	0	0	0	0	0	0	0	0	0	0	0	0	0	0	1	0	0	0	0	0	0
144	0	0	0	0	0	0	0	0	0	1	0	1	0	1	0	2	0	0	0	0	0	0	0	0	0	0	0	1	0	0	0	0	0	0	0	0	0	0	0	2	0	0	0	0	0	0	0	1	0
173	0	0	1	0	0	0	0	0	1	1	1	0	0	1	1	0	0	0	0	0	0	0	0	0	1	1	0	0	0	0	0	1	1	0	1	0	0	0	0	1	0	0	0	0	0	0	1	0	1
243	0	0	1	0	0	1	1	0	0	1	1	2	0	1	0	1	0	0	0	0	0	0	0	0	0	1	1	0	0	1	1	1	1	0	0	0	0	0	1	0	0	0	0	0	0	0	0	1	0
225	0	0	0	0	0	0	0	0	1	2	0	0	0	0	0	0	2	0	0	0	0	0	0	0	0	1	1	1	0	0	0	0	0	1	2	0	0	1	2	0	0	0	2	0	0	0	0	0	0
115	0	1	0	0	1	0	1	1	0	2	1	1	0	0	0	0	0	1	0	0	0	0	0	0	1	1	0	0	0	0	0	1	0	0	0	0	0	1	0	0	1	0	0	1	0	0	0	0	0
139	0	0	1	0	1	0	1	1	0	0	0	0	0	0	0	0	0	0	0	0	0	0	0	0	0	0	0	0	0	0	1	1	0	0	0	0	1	1	0	1	2	0	0	0	1	0	0	1	0
242	0	0	0	0	0	0	0	0	0	0	0	0	0	0	0	0	1	0	0	0	0	0	0	0	0	0	0	0	0	0	0	0	0	0	0	0	0	0	0	0	0	0	0	1	0	0	0	0	0
167	0	0	0	0	0	1	0	1	0	0	0	0	0	0	1	1	0	1	0	0	0	0	0	0	1	1	0	0	0	1	0	0	0	1	0	0	0	0	0	0	1	0	0	0	0	1	1	0	2
184	0	1	0	0	1	1	0	0	0	0	0	1	0	0	0	1	2	0	0	0	0	0	0	0	0	0	1	0	0	0	0	0	0	1	0	0	0	0	0	0	0	0	0	0	0	1	0	0	0
237	1	0	0	0	0	0	0	1	1	0	0	0	1	0	0	0	0	2	0	0	0	0	0	0	0	1	0	1	0	1	1	1	0	0	0	0	0	0	0	0	0	0	0	0	0	0	0	0	0
157	0	0	1	1	0	0	1	1	0	1	0	0	0	1	0	1	1	0	0	0	0	0	0	0	0	0	1	1	0	0	2	0	0	0	0	0	1	0	0	0	1	0	0	1	0	0	1	1	0
125	0	0	0	0	0	1	0	0	0	0	0	0	0	0	0	0	1	0	0	0	0	0	0	0	0	0	0	0	0	0	0	0	1	0	0	0	0	0	0	0	2	0	0	0	1	0	0	1	0
79	0	0	0	0	1	0	0	0	0	0	0	0	0	0	0	0	0	0	0	0	0	0	0	0	0	1	0	1	0	0	0	0	0	0	0	0	0	0	0	0	0	0	0	1	0	0	0	0	0
92	0	0	0	1	0	0	0	0	0	0	0	0	0	0	0	0	0	0	0	0	0	0	0	0	0	0	1	0	1	1	1	0	0	0	0	0	0	0	0	0	1	0	0	0	0	0	0	0	1
98	0	0	0	0	0	0	0	0	1	0	0	0	0	1	2	0	0	0	0	0	0	0	0	0	0	0	0	0	0	0	0	0	0	1	1	0	0	0	0	0	0	0	0	0	0	0	0	0	0
87	1	0	0	1	1	0	1	0	0	0	0	1	0	0	0	0	0	1	0	0	0	0	0	0	0	0	0	0	0	1	0	0	1	0	0	0	1	0	1	0	0	0	0	1	1	0	0	0	0
116	0	0	0	0	1	0	1	0	0	0	0	1	0	0	0	0	0	0	0	0	0	0	0	0	0	0	1	0	0	0	0	0	0	1	0	0	1	0	0	0	0	0	0	0	0	0	0	0	0
130	0	1	1	0	0	1	0	0	1	1	0	0	0	1	1	0	0	0	0	0	0	0	0	0	0	0	0	1	0	0	1	0	1	1	0	0	0	0	0	0	0	1	0	0	0	0	0	0	0
203	1	0	0	0	0	0	0	0	1	1	0	1	0	0	0	0	0	0	0	0	0	0	0	1	1	0	1	1	1	0	0	0	0	1	0	1	0	0	0	0	1	0	0	1	0	0	0	0	0
174	0	0	1	1	0	0	1	0	1	0	1	0	0	0	0	0	2	0	0	0	0	0	0	0	0	0	0	0	0	0	0	0	0	0	0	0	0	1	0	0	0	0	1	0	0	1	1	0	0
174	0	0	1	0	0	0	1	0	0	0	2	0	0	0	0	0	0	0	0	0	0	0	0	0	0	0	0	0	0	0	0	0	0	0	0	0	0	0	0	0	0	0	0	0	0	0	0	0	0
164	0	1	0	1	0	0	0	0	1	0	0	0	0	0	0	0	1	0	0	0	0	0	0	0	0	0	0	0	0	0	0	0	0	0	0	0	0	0	0	0	0	0	0	1	0	0	0	0	2
213	0	1	0	0	0	0	0	0	0	0	0	1	1	0	0	0	0	0	0	0	0	0	0	0	0	0	0	1	0	0	2	0	0	0	0	0	2	0	1	0	0	0	0	1	1	0	1	0	0
150	1	0	1	0	0	2	0	0	0	1	0	1	0	0	0	0	0	0	0	0	0	0	0	0	0	0	0	0	0	1	0	1	1	0	0	0	0	2	0	1	0	0	0	0	0	0	0	0	0
128	0	0	0	0	1	0	0	1	0	0	0	0	0	0	0	0	0	0	0	0	0	0	0	0	0	0	1	1	0	0	1	0	0	0	0	0	0	0	0	0	0	1	0	0	0	0	0	0	1
95	0	1	0	0	0	0	0	0	0	1	0	0	0	0	0	0	0	0	0	0	0	0	0	0	0	0	0	0	0	0	1	0	0	0	0	0	0	0	0	0	0	0	0	0	0	0	0	0	0
177	1	0	0	0	0	0	1	1	0	0	0	1	0	1	0	0	1	1	0	0	0	0	0	0	0	0	0	0	0	0	0	1	0	0	0	0	0	0	0	0	0	0	0	0	0	0	0	0	0
355	0	0	1	1	0	0	0	0	0	0	0	0	0	0	0	0	0	0	0	0	0	0	0	0	1	1	0	0	0	0	0	0	0	0	1	0	0	0	1	0	0	0	0	0	0	0	0	1	0
247	0	0	0	0	0	0	0	0	2	0	1	0	0	0	1	0	0	0	0	0	0	0	0	0	0	1	0	1	0	0	0	0	0	0	0	1	0	0	0	0	0	0	0	0	0	0	1	0	0
126	1	0	0	1	0	0	0	0	1	1	0	0	0	1	0	0	0	0	0	0	0	0	0	0	0	0	0	0	1	0	0	0	0	0	1	2	1	0	0	0	0	0	0	0	0	0	0	0	0
386	1	0	0	2	0	0	0	0	0	0	1	0	0	0	0	0	0	0	0	0	0	0	0	0	0	0	0	0	0	0	0	0	0	1	1	0	0	1	0	0	0	0	0	0	0	0	0	0	0
428	0	1	0	2	0	0	0	1	0	1	0	1	0	0	0	0	0	1	0	0	0	0	0	0	1	2	0	0	1	0	2	1	0	0	0	1	0	0	0	0	0	0	0	1	1	0	2	1	0
489	0	2	0	0	0	1	0	0	0	0	2	0	0	0	0	0	0	0	0	0	0	0	0	0	1	0	0	0	0	0	0	0	0	0	0	2	0	0	1	0	1	1	0	0	0	0	0	0	0
119	0	0	1	0	0	0	0	1	0	0	1	0	0	0	0	0	0	0	0	0	0	0	0	0	0	0	1	0	0	0	0	0	0	0	0	0	0	0	1	1	0	1	0	0	0	0	2	1	0
90	0	0	0	0	0	1	0	0	0	0	0	0	0	1	0	1	0	0	0	0	0	0	0	0	0	0	0	0	0	0	0	0	0	0	1	0	2	0	0	0	0	0	0	0	1	0	0	0	1
116	0	1	0	0	0	0	0	0	0	0	0	0	0	0	0	0	0	2	0	0	0	0	0	0	0	0	0	0	0	0	1	1	0	1	1	0	0	0	0	0	0	0	0	0	0	0	0	0	1
131	0	0	0	0	0	0	2	0	0	0	0	0	0	0	0	0	0	0	0	0	0	0	0	0	2	1	1	0	0	0	1	0	0	0	0	0	0	0	0	0	0	0	0	0	0	0	0	0	0
190	0	0	0	0	1	1	0	0	0	0	1	0	0	0	0	0	1	0	0	0	0	0	0	0	0	0	0	0	0	0	0	0	1	0	0	0	1	0	0	0	0	0	0	2	0	0	0	0	0
142	0	0	0	0	1	0	1	0	0	1	0	1	0	0	0	1	2	0	0	0	0	0	0	0	0	0	2	0	0	0	0	0	0	0	0	0	1	0	0	0	0	1	0	0	1	0	0	0	0
272	0	0	0	0	0	1	0	0	0	1	1	0	0	0	0	0	2	0	0	0	0	0	0	0	0	0	0	0	0	0	0	0	0	1	0	0	0	0	0	0	0	0	0	0	1	0	1	0	0
144	0	0	0	0	0	1	0	0	0	0	2	0	1	0	0	0	0	0	0	0	0	0	0	0	0	0	0	0	0	0	1	0	0	0	1	0	0	0	0	0	0	0	0	0	0	0	0	0	0
507	0	0	0	0	1	0	0	0	0	0	0	1	0	1	0	0	0	2	0	0	0	0	0	0	0	0	1	1	0	0	1	0	0	1	1	0	0	0	0	0	0	0	1	0	0	0	0	0	0
837	0	0	0	0	0	0	0	0	0	0	0	0	0	0	0	0	0	0	0	0	0	0	0	0	0	1	0	0	0	0	0	0	0	0	0	1	0	0	0	0	0	0	0	0	0	0	0	0	0
19726	0	1	0	0	0	0	0	0	0	1	0	0	0	0	2	0	3	0	0	0	0	0	0	0	0	0	0	1	0	0	0	0	0	0	0	0	1	0	0	1	1	0	0	0	1	0	0	1	1
16518	0	0	0	1	0	0	0	1	0	0	0	0	1	0	0	0	1	0	0	0	0	0	0	0	0	0	0	0	0	0	1	0	0	0	1	0	0	0	0	1	1	0	0	1	0	0	0	2	1
1914	0	0	0	0	0	0	1	0	0	0	1	1	0	0	0	1	0	0	0	0	0	0	0	1	0	1	0	0	0	0	0	0	0	0	0	0	0	0	0	0	0	0	0	0	0	0	0	0	0
3158	0	0	1	1	2	0	0	1	0	0	1	2	1	1	0	0	1	0	0	0	0	0	0	0	1	0	0	0	0	0	0	1	0	2	1	0	0	0	0	0	0	0	0	0	0	0	1	1	1
1842	0	0	0	1	0	0	1	0	0	0	0	0	0	0	0	1	1	0	0	0	0	0	0	0	0	0	1	0	0	1	0	0	0	0	0	0	0	0	0	0	0	1	0	0	0	0	0	0	1
2522	0	0	0	0	0	0	0	0	0	1	1	1	0	1	1	0	0	0	0	0	0	0	0	0	0	0	0	0	0	0	0	0	0	1	1	1	0	1	2	0	0	0	0	0	0	0	0	0	0
600	0	0	1	0	0	0	0	0	0	0	2	1	0	0	0	0	0	0	0	0	0	0	0	0	0	0	0	0	0	1	1	0	0	0	0	1	0	0	0	1	0	0	0	1	0	0	0	0	0
33476	0	0	2	0	1	0	0	0	0	0	1	2	0	2	0	2	0	0	0	0	0	0	0	0	0	0	0	2	0	0	0	0	0	0	0	0	0	0	0	0	0	1	1	0	0	0	0	0	0
18378	0	0	0	0	0	1	0	0	0	0	1	0	0	0	1	0	1	0	0	0	0	0	0	0	0	0	0	0	1	0	0	0	0	0	0	0	0	0	0	0	0	0	0	0	0	0	0	1	0
499	0	0	0	0	0	0	1	0	0	0	0	0	0	0	0	1	0	0	0	0	0	0	0	1	0	0	0	0	0	0	1	0	0	0	1	0	0	0	0	0	0	0	0	0	0	0	1	0	0
7367	0	0	0	0	0	0	0	0	0	0	0	1	1	1	0	1	0	0	0	0	0	0	0	0	0	1	0	1	0	2	0	0	0	0	0	0	0	0	1	0	2	0	0	0	1	0	0	0	0
51605	0	0	0	0	0	0	0	0	0	1	0	0	0	0	0	0	0	0	0	0	0	0	0	0	0	0	0	0	0	0	0	0	0	0	2	0	0	0	0	1	0	0	0	1	0	0	0	0	0
14022	0	0	1	0	0	0	1	0	0	0	1	0	0	1	0	0	0	0	0	0	0	0	0	0	0	0	0	0	1	0	0	0	0	0	0	0	1	0	0	2	1	0	1	0	0	0	0	1	0
2345	0	0	0	0	0	0	1	1	0	0	0	0	1	1	0	1	0	0	0	0	0	0	0	0	1	0	0	0	0	0	0	1	0	0	0	0	0	1	1	0	0	0	0	0	0	0	0	0	0
8212	0	0	0	0	0	1	0	0	0	1	0	1	0	0	0	0	1	0	0	0	0	0	0	0	0	0	0	0	0	1	0	0	0	0	0	1	0	0	0	0	0	0	0	0	0	0	0	1	0
11229	0	0	1	0	1	0	1	0	1	0	0	0	0	1	0	0	0	0	0	0	0	0	0	1	0	0	0	1	0	0	1	0	0	0	0	0	0	0	1	1	0	0	0	0	0	0	0	0	0
791	0	2	0	0	0	0	0	0	3	0	0	0	0	0	0	1	1	0	0	0	0	0	0	0	0	0	0	0	1	0	0	0	0	0	0	0	1	0	0	0	0	1	0	0	0	1	1	0	0
290	0	0	2	1	0	1	0	1	0	0	0	2	0	0	1	1	0	0	0	0	0	0	0	0	2	1	1	0	0	0	0	0	0	1	0	0	0	0	1	0	0	1	0	0	1	1	0	0	1
499	0	0	0	0	1	0	0	0	0	1	0	2	0	0	0	2	0	0	0	0	0	0	0	0	0	0	1	1	0	0	1	0	0	0	0	0	2	0	0	0	0	0	0	0	0	0	0	1	0
420	0	1	0	0	2	1	0	1	2	0	0	0	0	0	0	0	1	0	0	0	0	0	0	1	0	1	1	1	1	1	1	1	0	0	1	1	0	0	0	0	0	0	1	0	0	0	0	0	1
629	0	1	0	2	0	0	0	1	0	0	2	0	1	0	0	0	0	0	0	0	0	0	0	0	0	1	0	0	1	1	1	0	0	1	0	0	0	0	0	0	0	0	1	1	3	0	1	0	1
2122	0	1	0	0	1	1	1	0	0	1	0	1	0	0	0	1	1	0	0	0	0	0	0	0	0	0	0	0	0	0	0	0	0	0	0	0	2	0	1	0	0	0	0	0	1	0	0	1	0
458	0	0	0	0	1	0	0	0	0	0	1	0	0	1	0	0	0	0	0	0	0	0	0	0	0	0	1	0	0	0	0	1	0	0	1	1	0	0	0	1	1	0	0	0	0	0	2	2	0
200	0	0	0	0	0	0	0	0	0	0	0	0	0	0	0	0	0	1	0	0	0	0	0	0	0	0	0	0	0	1	1	0	0	1	0	0	1	0	1	0	1	0	0	1	0	1	0	0	0
138	1	0	1	1	0	0	1	0	0	2	1	2	1	2	0	1	0	0	0	0	0	0	0	0	0	1	0	0	0	1	0	0	0	0	0	0	0	1	0	1	0	0	0	0	0	0	0	0	0
178	0	0	0	1	0	0	0	2	0	1	0	0	0	0	0	0	1	0	0	0	0	0	0	0	0	0	1	0	0	0	0	0	0	0	0	0	0	0	0	0	0	0	1	0	0	0	0	0	0
217	0	0	1	1	0	1	0	1	0	0	0	0	1	0	0	0	0	0	0	0	0	0	0	0	0	0	0	0	0	0	0	0	0	0	0	0	2	0	0	0	2	0	0	0	1	0	0	0	0
236	0	0	1	0	0	0	0	1	0	0	0	0	0	1	0	1	0	0	0	0	0	0	0	2	0	1	1	0	0	1	0	0	0	0	0	0	0	0	0	0	1	0	0	2	0	0	0	0	0
434	0	0	0	0	1	0	0	0	0	0	0	0	0	0	1	0	0	0	0	0	0	0	0	0	0	1	0	0	0	0	1	0	0	0	0	1	1	0	1	0	0	0	1	0	0	0	0	0	0
97	0	0	0	0	0	1	0	0	0	0	1	0	0	0	0	0	0	0	0	0	0	0	0	0	0	1	2	1	0	0	1	0	0	1	0	0	0	0	1	0	0	0	0	1	0	0	0	0	0
122	0	1	0	0	0	0	0	0	0	0	0	1	0	1	0	0	0	0	0	0	0	0	0	0	0	0	0	0	0	0	2	0	0	0	0	1	0	0	0	0	0	0	0	0	0	0	0	0	0
146	0	0	0	1	0	1	0	0	1	0	0	0	0	0	0	0	0	1	0	0	0	0	0	0	1	0	0	0	0	0	0	0	0	0	0	0	0	0	0	0	0	0	2	0	0	0	0	0	0
162	0	0	1	0	0	1	1	0	0	1	0	0	1	1	2	0	1	0	0	0	0	0	0	1	0	1	0	1	0	0	1	0	0	0	1	0	0	1	0	0	1	0	0	2	1	1	1	0	0
177	0	0	1	1	0	1	0	0	0	0	1	0	0	1	0	0	1	0	0	0	0	0	0	0	0	0	0	0	0	0	0	0	0	0	0	0	0	0	0	0	0	1	1	0	0	0	0	0	1
245	1	1	0	1	0	0	0	0	0	0	0	0	0	1	1	0	0	0	0	0	0	0	0	0	0	0	0	1	0	2	0	0	0	1	0	0	1	1	0	1	1	0	1	0	0	0	0	1	1
301	0	1	1	0	0	0	0	1	0	0	1	1	0	1	0	1	0	1	0	0	0	0	0	0	0	0	0	1	0	0	0	1	0	0	0	1	1	0	0	0	0	0	0	0	0	0	1	1	1
162	0	1	0	2	0	0	0	0	1	0	2	0	0	1	0	1	1	0	0	0	0	0	0	0	0	0	0	1	1	0	0	0	0	1	0	0	0	0	1	0	0	0	0	0	0	0	0	0	0
268	0	0	1	1	0	0	0	1	0	0	0	0	1	1	0	0	0	0	0	0	0	0	0	0	0	1	0	0	0	0	0	0	0	0	2	0	0	0	0	0	2	1	0	0	0	0	1	1	0
198	0	1	0	0	1	0	0	1	0	0	0	0	0	0	0	0	0	1	0	0	0	0	0	0	0	0	0	0	0	1	0	0	0	1	0	0	0	1	2	1	0	0	0	0	0	0	0	0	0
132	0	0	0	0	1	0	0	0	0	0	0	0	0	0	1	0	1	0	0	0	0	0	0	0	0	0	1	1	0	0	0	0	0	0	0	1	1	0	0	0	1	0	0	0	0	0	0	0	0
126	0	1	1	0	0	2	1	1	0	0	1	1	0	0	0	1	0	0	0	0	0	0	0	1	0	0	0	1	0	0	1	0	0	0	0	2	0	0	0	0	0	0	0	0	0	0	0	0	1
130	0	0	0	3	0	0	0	0	0	1	0	0	1	1	1	0	0	0	0	0	0	0	0	0	0	0	0	0	0	1	0	0	0	0	0	0	0	0	0	0	0	0	0	0	0	1	0	0	0
137	0	0	1	0	0	0	0	0	0	0	0	0	0	2	0	0	1	0	0	0	0	0	0	1	0	0	0	0	0	0	1	0	0	0	0	0	0	0	0	0	0	0	0	2	0	0	0	0	0
308	0	1	0	0	1	0	1	0	0	0	0	0	0	0	0	2	0	1	0	0	0	0	0	0	0	0	1	0	0	0	0	0	0	0	0	0	0	0	0	0	0	0	0	0	0	0	2	0	0
651	0	0	0	0	0	0	0	0	0	0	0	0	0	0	0	0	0	0	0	0	0	0	0	0	0	1	0	0	0	0	0	0	0	3	0	0	1	0	2	0	0	0	0	0	0	0	0	0	1
7418	1	0	0	0	1	0	0	0	0	1	0	0	1	0	0	0	0	1	0	0	0	0	0	0	0	0	0	0	0	0	0	1	0	0	0	1	0	0	1	1	0	0	0	0	0	0	1	1	0
37604	0	0	1	1	0	0	1	0	1	0	0	0	0	0	0	0	0	0	0	0	0	0	0	0	0	0	0	0	0	0	0	0	0	0	1	0	0	0	1	0	0	1	0	0	0	0	0	1	0
864	1	1	0	0	0	0	0	0	0	0	0	0	0	0	0	0	0	0	0	0	0	0	0	0	1	0	1	0	0	0	0	0	0	0	0	1	1	0	0	0	0	0	0	0	0	0	1	0	0
136	1	0	0	0	0	0	0	0	0	0	0	2	0	0	0	0	0	0	0	0	0	0	0	0	1	0	0	0	0	1	1	0	0	0	1	0	0	0	0	1	1	1	0	0	0	0	0	0	1
273	0	0	1	0	0	0	1	0	0	0	1	2	0	0	1	0	0	0	0	0	0	0	0	1	0	0	0	1	0	0	1	1	0	0	0	1	0	0	0	2	0	0	1	1	0	0	0	0	2
174	0	0	0	1	0	0	0	0	0	0	1	1	0	1	0	1	0	0	0	0	0	0	0	0	1	0	1	0	1	0	0	0	0	0	0	0	2	0	1	1	0	0	0	0	0	0	0	1	2
177	1	0	0	0	0	0	0	1	0	0	0	0	0	2	0	0	1	0	0	0	0	0	0	0	1	0	0	1	0	0	0	0	0	0	0	0	0	0	0	0	0	1	0	0	0	0	1	0	1
112	0	0	0	1	0	0	1	0	0	1	0	0	0	0	0	0	1	0	0	0	0	0	0	0	0	2	0	0	0	0	0	0	0	0	0	0	1	0	0	1	0	0	0	0	0	2	0	0	1
158	0	0	0	0	1	1	0	0	1	0	0	0	1	0	0	0	0	0	0	0	0	0	0	1	0	0	0	0	0	1	1	0	0	0	0	1	0	0	0	0	0	0	0	0	0	0	0	0	0
179	0	0	0	0	1	1	1	0	0	1	0	0	0	0	0	2	1	1	0	0	0	0	0	0	0	0	0	1	0	1	0	0	1	0	1	0	1	0	0	0	0	0	0	0	0	0	0	0	1
389	0	0	0	0	0	1	0	1	0	0	0	0	0	2	0	0	0	0	0	0	0	0	0	0	0	0	0	1	0	0	0	0	0	0	0	0	0	0	0	0	0	0	1	0	0	0	0	0	0
4171	1	1	0	0	1	0	0	1	0	1	0	0	0	1	0	0	0	0	0	0	0	0	0	0	0	0	0	0	0	0	0	1	0	0	1	0	0	0	0	0	0	0	0	1	0	0	0	0	0
1696	0	0	1	0	0	0	0	0	0	0	0	1	0	0	2	0	2	1	0	0	0	0	0	1	0	0	0	0	0	0	0	0	1	0	0	0	0	1	0	0	0	1	1	0	1	0	0	0	0
2942	0	0	0	0	0	1	0	0	0	1	2	0	0	0	0	0	1	0	0	0	0	0	0	0	0	1	1	1	0	0	0	0	0	0	1	0	0	1	0	0	1	0	0	0	0	0	0	0	0
4307	0	0	0	0	0	0	0	1	0	1	0	0	0	0	2	0	0	1	0	0	0	0	0	1	0	0	1	0	0	0	0	0	0	0	0	0	0	0	0	0	0	0	0	1	0	0	0	1	0
748	0	0	0	0	0	0	0	0	1	0	0	0	0	1	0	0	0	0	0	0	0	0	0	0	2	0	0	0	1	0	0	1	0	0	1	0	0	0	1	0	0	0	0	0	0	0	0	0	0
2419	0	0	0	1	0	0	0	0	0	1	1	1	1	0	0	0	0	0	0	0	0	0	0	0	1	2	0	0	0	2	0	0	0	0	0	1	0	1	0	0	0	0	1	0	1	0	1	0	0
6881	0	0	0	0	1	0	1	1	0	1	1	1	1	0	0	1	0	1	0	0	0	0	0	1	0	2	0	1	1	0	0	0	0	0	0	0	0	0	1	0	0	0	0	1	1	1	0	0	0
6128	0	0	0	0	0	0	1	2	0	2	0	0	0	0	0	0	1	0	0	0	0	0	0	0	1	0	0	1	0	0	0	0	0	1	0	0	0	0	1	0	0	0	0	0	0	0	0	0	0
256	0	0	0	0	0	0	0	0	0	0	0	0	0	0	0	0	0	0	0	0	0	0	0	0	0	0	0	1	0	0	0	0	0	0	0	0	0	0	0	0	0	0	0	0	0	0	1	0	0
318	0	0	0	0	1	0	0	0	0	0	1	0	1	1	1	1	1	0	0	0	0	0	0	0	0	2	1	0	0	0	0	0	0	0	0	1	0	0	0	0	0	0	0	0	0	0	0	0	1
197	0	0	0	0	0	0	0	1	0	0	0	0	0	0	0	1	0	1	0	0	0	0	0	0	0	0	0	1	2	0	0	0	0	0	0	1	0	0	0	0	0	0	0	0	0	2	0	0	0
160	0	0	0	0	1	1	0	0	1	0	0	0	0	1	1	0	0	0	0	0	0	0	0	0	1	1	1	1	0	0	0	0	0	0	0	0	0	0	0	0	0	0	0	0	0	0	0	0	0
122	0	0	0	0	0	0	0	0	0	0	2	1	0	0	1	0	1	0	0	0	0	0	0	1	0	0	0	0	0	1	0	0	0	1	0	0	0	0	0	0	0	1	0	0	1	0	0	0	1
191	0	0	0	0	0	0	1	0	1	0	0	1	0	0	0	0	1	0	0	0	0	0	0	0	0	0	0	0	0	0	0	0	0	0	0	0	0	0	0	0	0	0	0	0	0	0	0	0	0
189	1	1	0	0	0	1	0	0	0	0	0	0	0	0	1	0	0	0	0	0	0	0	0	0	0	1	0	1	0	0	1	0	0	1	0	0	0	2	1	0	2	0	0	0	1	0	0	0	0
364	0	0	0	1	1	0	0	0	0	0	0	1	1	0	0	0	0	1	0	0	0	0	0	0	1	0	0	0	0	0	0	0	0	0	0	1	0	0	1	0	0	1	0	0	1	0	0	1	2
453	0	0	1	0	1	0	0	0	1	0	1	1	0	2	0	0	0	0	0	0	0	0	0	0	1	0	0	0	0	0	0	0	0	0	1	0	0	0	0	0	1	0	0	0	0	0	0	0	0
152	0	1	0	0	0	1	1	0	0	2	0	0	1	0	0	0	0	0	0	0	0	0	0	0	0	2	0	0	0	0	1	0	0	0	2	0	0	0	0	0	0	0	1	0	0	0	0	0	0
186	0	1	0	0	0	0	1	0	0	1	1	1	1	0	0	0	0	0	0	0	0	0	0	0	0	0	0	0	0	0	1	0	0	0	0	0	0	0	0	0	0	1	0	0	1	0	2	0	0
173	1	1	0	0	0	0	1	0	0	1	0	0	1	1	0	0	0	0	0	0	0	0	0	0	0	1	0	0	0	0	1	0	0	0	0	0	0	1	0	0	0	1	0	0	0	0	1	2	0
173	0	0	1	0	0	0	0	1	0	1	0	0	0	0	1	1	0	0	0	0	0	0	0	0	0	0	0	0	1	0	0	0	1	0	0	0	0	1	0	1	0	0	0	0	0	0	0	1	1
169	0	1	0	0	0	0	0	0	0	0	0	0	0	0	0	0	1	0	0	0	0	0	0	0	2	1	0	0	0	0	0	0	0	0	1	0	0	0	0	0	0	0	0	0	1	0	0	0	0
255	1	0	0	0	0	0	0	0	0	0	0	0	0	0	0	0	0	0	0	0	0	0	0	1	0	0	0	0	0	0	0	0	0	0	0	2	0	0	0	0	0	0	0	0	0	0	1	1	0
207	1	0	0	0	1	1	0	0	0	0	0	2	0	1	0	0	0	0	0	0	0	0	0	1	1	0	0	0	0	0	1	0	0	0	0	0	0	1	1	0	0	0	0	0	0	0	0	0	1
711	0	0	0	0	0	1	1	0	0	0	1	0	0	0	1	0	0	0	0	0	0	0	0	0	0	0	1	0	0	0	0	0	0	0	0	0	0	0	0	0	0	0	0	0	0	0	0	1	0
1600	0	1	0	0	1	0	0	0	1	0	1	0	0	0	1	0	0	2	0	0	0	0	0	0	0	0	0	1	0	0	0	0	0	1	0	1	1	0	0	0	0	1	1	0	0	0	0	0	0
805	0	0	0	0	1	0	0	0	0	0	2	0	0	2	0	0	0	0	0	0	0	0	0	0	2	0	0	0	0	1	1	0	0	0	0	0	0	0	0	0	0	0	1	0	0	0	0	0	0
144	0	0	0	0	0	0	0	0	0	0	0	0	0	0	0	1	0	1	0	0	0	0	0	0	1	0	0	0	0	1	0	0	0	0	0	0	0	0	1	0	0	0	0	0	0	0	0	1	0
204	0	1	0	0	0	0	1	0	0	0	0	0	0	0	0	0	1	1	0	0	0	0	0	0	0	0	0	1	0	0	0	0	0	0	0	0	0	1	0	1	0	0	0	0	0	0	0	0	0
426	0	0	0	0	0	0	0	0	1	0	0	0	0	0	0	0	1	0	0	0	0	0	0	0	0	0	0	1	0	0	1	0	0	0	0	0	1	0	0	0	1	0	0	1	0	0	0	0	0
283	0	0	0	1	0	0	0	0	1	0	0	0	0	0	0	0	0	0	0	0	0	0	0	0	1	0	1	0	0	0	0	0	0	0	0	0	0	0	0	0	0	0	0	0	0	0	0	0	0
214	0	0	0	0	0	0	0	0	0	0	0	0	0	0	0	0	0	0	0	0	0	0	0	0	0	0	0	0	0	0	0	0	0	0	0	0	0	0	0	0	0	0	0	0	0	0	0	0	0
140	0	0	0	0	0	0	0	0	0	0	0	0	0	0	0	0	0	0	0	0	0	0	0	0	0	0	0	0	0	0	0	0	0	0	0	0	0	0	0	0	0	0	0	0	0	0	0	0	0
238	0	0	0	0	0	0	0	0	0	0	0	0	0	0	0	0	0	0	0	0	0	0	0	0	0	0	0	0	0	0	0	0	0	0	0	0	0	0	0	0	0	0	0	0	0	0	0	0	0
331	0	0	0	0	0	0	0	0	0	0	0	0	0	0	0	0	0	0	0	0	0	0	0	0	0	0	0	0	0	0	0	0	0	0	0	0	0	0	0	0	0	0	0	0	0	0	0	0	0
411	0	0	0	0	0	0	0	0	0	0	0	0	0	0	0	0	0	0	0	0	0	0	0	0	0	0	0	0	0	0	0	0	0	0	0	0	0	0	0	0	0	0	0	0	0	0	0	0	0
807	0	0	0	0	0	0	0	0	0	0	0	0	0	0	0	0	0	0	0	0	0	0	0	0	0	0	0	0	0	0	0	0	0	0	0	0	0	0	0	0	0	0	0	0	0	0	0	0	0
321	0	0	0	0	0	0	0	0	0	0	0	0	0	0	0	0	0	0	0	0	0	0	0	0	0	0	0	0	0	0	0	0	0	0	0	0	0	0	0	0	0	0	0	0	0	0	0	0	0
245	0	0	0	0	0	0	0	0	0	0	0	0	0	0	0	0	0	0	0	0	0	0	0	0	0	0	0	0	0	0	0	0	0	0	0	0	0	0	0	0	0	0	0	0	0	0	0	0	0
182	0	0	0	0	0	0	0	0	0	0	0	0	0	0	0	0	0	0	0	0	0	0	0	0	0	0	0	0	0	0	0	0	0	0	0	0	0	0	0	0	0	0	0	0	0	0	0	0	0
[truncated: 2,003 more rows]
[truncated: 3,953 more columns]

## Sheet: 10 kb H-NS-39
4734	1636	1103	890	686	461	510	518	479	667	486	469	416	618	450	374	466	433	345	304	290	295	261	316	326	261	325	255	206	300	234	249	238	248	211	201	212	201	201	162	196	206	169	163	139	152	126	136	84	116
1636	2890	789	539	412	343	342	319	270	431	311	313	272	360	276	250	296	283	235	208	193	202	175	182	248	212	205	169	161	196	172	193	165	161	144	147	150	145	168	150	149	158	131	122	114	134	89	102	64	93
1103	789	2422	1497	882	448	420	395	345	471	362	315	327	426	315	220	294	292	272	197	162	180	163	213	194	172	205	168	124	170	142	179	162	144	132	144	146	143	122	112	145	118	97	115	105	85	70	98	39	87
890	539	1497	4436	2267	708	616	546	454	589	461	479	413	528	405	305	376	368	339	277	246	265	215	266	269	204	237	161	188	218	214	243	206	196	201	193	165	164	154	130	189	153	135	132	140	126	108	126	52	81
686	412	882	2267	4630	1268	771	651	490	691	529	438	424	498	438	312	415	357	308	251	240	254	232	234	247	233	251	184	210	209	193	233	195	198	156	153	165	162	161	138	161	144	140	140	120	116	106	85	62	89
461	343	448	708	1268	3096	1648	846	615	803	506	438	427	562	406	293	428	325	343	304	262	268	209	256	316	253	265	234	231	222	176	238	211	237	197	201	186	180	197	167	208	162	137	140	114	139	121	135	63	107
510	342	420	616	771	1648	4220	1914	877	942	584	522	486	604	459	347	496	379	333	314	264	262	259	280	335	261	303	240	234	215	209	280	214	231	211	204	229	192	175	181	184	182	149	156	151	147	112	133	70	114
518	319	395	546	651	846	1914	3428	1480	1226	648	588	524	629	495	327	416	457	370	342	296	299	229	345	321	293	268	249	213	247	200	242	232	236	220	233	206	199	207	181	210	179	167	151	103	150	137	124	59	94
479	270	345	454	490	615	877	1480	3288	1680	666	551	448	564	421	335	403	383	304	278	253	242	232	296	282	249	277	230	181	198	198	214	230	198	205	168	201	190	192	153	146	133	129	130	90	121	101	100	61	83
667	431	471	589	691	803	942	1226	1680	3978	1700	1049	819	1028	691	522	643	590	559	417	399	392	334	393	443	352	400	333	252	334	314	298	285	281	246	262	256	267	244	228	229	239	200	202	157	148	140	153	84	125
486	311	362	461	529	506	584	648	666	1700	4068	2029	960	941	643	427	585	542	423	366	278	290	273	327	350	308	334	260	229	271	262	270	242	233	234	223	228	202	190	188	192	211	154	159	134	124	133	123	64	93
469	313	315	479	438	438	522	588	551	1049	2029	3646	1711	1118	653	438	564	485	444	368	315	307	291	316	358	321	321	266	270	277	241	281	234	242	211	229	225	204	203	157	187	185	175	170	147	124	107	136	79	95
416	272	327	413	424	427	486	524	448	819	960	1711	3062	1427	689	471	602	510	426	355	313	333	266	344	393	299	344	275	241	273	248	287	235	226	221	240	209	224	208	188	188	182	149	163	111	137	105	126	78	90
618	360	426	528	498	562	604	629	564	1028	941	1118	1427	3964	1571	864	1050	776	676	519	450	474	381	488	542	434	471	405	373	414	343	366	396	319	295	291	254	293	300	255	279	239	196	220	157	213	163	155	86	121
450	276	315	405	438	406	459	495	421	691	643	653	689	1571	4198	1663	1110	735	580	442	360	413	357	458	447	375	451	332	325	335	329	341	298	271	235	238	232	223	248	195	210	196	169	189	145	133	144	130	68	102
374	250	220	305	312	293	347	327	335	522	427	438	471	864	1663	2412	1577	797	550	392	327	337	305	381	375	334	345	295	234	290	254	267	281	252	214	200	200	196	211	192	155	160	150	151	121	119	105	122	59	64
466	296	294	376	415	428	496	416	403	643	585	564	602	1050	1110	1577	4308	1815	885	551	507	481	440	506	520	425	495	407	351	416	324	385	323	336	269	280	251	253	228	224	227	250	201	181	133	175	120	138	76	101
433	283	292	368	357	325	379	457	383	590	542	485	510	776	735	797	1815	3462	1713	795	640	578	436	569	560	489	547	427	381	413	347	390	367	326	284	288	279	256	264	212	243	234	203	186	141	150	144	141	72	101
345	235	272	339	308	343	333	370	304	559	423	444	426	676	580	550	885	1713	4122	1564	908	726	552	626	635	497	535	408	354	419	388	359	343	357	298	280	298	259	260	206	255	267	182	213	180	153	133	148	76	96
304	208	197	277	251	304	314	342	278	417	366	368	355	519	442	392	551	795	1564	3026	1575	862	578	627	612	465	542	373	333	388	337	382	324	292	257	247	274	268	262	212	224	208	177	200	146	148	124	139	76	89
290	193	162	246	240	262	264	296	253	399	278	315	313	450	360	327	507	640	908	1575	3686	1613	693	709	578	478	509	352	322	367	355	351	348	299	278	256	259	252	256	208	198	204	176	172	154	139	127	129	73	74
295	202	180	265	254	268	262	299	242	392	290	307	333	474	413	337	481	578	726	862	1613	3148	1457	961	702	498	528	397	349	362	314	390	332	313	315	268	267	270	278	241	246	209	183	176	128	151	136	150	65	109
261	175	163	215	232	209	259	229	232	334	273	291	266	381	357	305	440	436	552	578	693	1457	2518	1453	722	519	519	400	343	369	302	349	312	316	260	245	248	211	259	191	237	204	165	148	129	139	124	114	67	78
316	182	213	266	234	256	280	345	296	393	327	316	344	488	458	381	506	569	626	627	709	961	1453	3976	1713	822	817	530	468	472	389	456	413	379	350	354	321	307	276	271	269	264	223	220	166	169	130	125	82	125
326	248	194	269	247	316	335	321	282	443	350	358	393	542	447	375	520	560	635	612	578	702	722	1713	3660	1696	1066	655	598	582	515	542	504	467	361	400	365	350	318	290	289	286	245	230	174	168	163	161	95	120
261	212	172	204	233	253	261	293	249	352	308	321	299	434	375	334	425	489	497	465	478	498	519	822	1696	3724	1700	691	547	534	460	468	453	387	346	344	333	307	309	249	263	284	234	200	175	140	129	152	91	123
325	205	205	237	251	265	303	268	277	400	334	321	344	471	451	345	495	547	535	542	509	528	519	817	1066	1700	5406	1960	985	852	692	679	543	506	466	400	401	393	355	338	330	288	274	274	194	189	141	159	108	107
255	169	168	161	184	234	240	249	230	333	260	266	275	405	332	295	407	427	408	373	352	397	400	530	655	691	1960	3000	1257	861	658	594	500	457	378	358	306	328	297	253	266	281	207	236	169	163	146	133	76	96
206	161	124	188	210	231	234	213	181	252	229	270	241	373	325	234	351	381	354	333	322	349	343	468	598	547	985	1257	2372	1541	818	613	495	438	364	344	353	343	292	244	294	260	192	223	176	158	156	137	59	105
300	196	170	218	209	222	215	247	198	334	271	277	273	414	335	290	416	413	419	388	367	362	369	472	582	534	852	861	1541	4318	2010	994	798	623	474	440	402	406	344	296	338	305	262	290	223	187	167	170	75	134
234	172	142	214	193	176	209	200	198	314	262	241	248	343	329	254	324	347	388	337	355	314	302	389	515	460	692	658	818	2010	4728	2086	1016	614	518	500	430	343	355	294	305	266	230	277	236	176	148	186	77	110
249	193	179	243	233	238	280	242	214	298	270	281	287	366	341	267	385	390	359	382	351	390	349	456	542	468	679	594	613	994	2086	3966	2048	897	669	576	515	430	391	356	392	368	293	312	260	216	162	168	84	126
238	165	162	206	195	211	214	232	230	285	242	234	235	396	298	281	323	367	343	324	348	332	312	413	504	453	543	500	495	798	1016	2048	3864	1898	906	709	569	508	469	420	391	388	314	360	268	207	174	184	87	133
248	161	144	196	198	237	231	236	198	281	233	242	226	319	271	252	336	326	357	292	299	313	316	379	467	387	506	457	438	623	614	897	1898	4512	1844	967	739	622	536	435	496	475	317	377	301	242	195	204	120	122
211	144	132	201	156	197	211	220	205	246	234	211	221	295	235	214	269	284	298	257	278	315	260	350	361	346	466	378	364	474	518	669	906	1844	3526	1690	870	691	525	431	447	431	325	408	286	218	175	200	111	131
201	147	144	193	153	201	204	233	168	262	223	229	240	291	238	200	280	288	280	247	256	268	245	354	400	344	400	358	344	440	500	576	709	967	1690	3906	2012	1037	665	529	504	496	362	409	317	251	193	219	102	136
212	150	146	165	165	186	229	206	201	256	228	225	209	254	232	200	251	279	298	274	259	267	248	321	365	333	401	306	353	402	430	515	569	739	870	2012	4528	2235	889	574	608	556	436	526	337	281	213	237	132	154
201	145	143	164	162	180	192	199	190	267	202	204	224	293	223	196	253	256	259	268	252	270	211	307	350	307	393	328	343	406	343	430	508	622	691	1037	2235	4030	1449	721	685	574	471	497	340	259	220	199	136	171
201	168	122	154	161	197	175	207	192	244	190	203	208	300	248	211	228	264	260	262	256	278	259	276	318	309	355	297	292	344	355	391	469	536	525	665	889	1449	2952	1495	901	771	557	599	440	286	241	299	152	194
162	150	112	130	138	167	181	181	153	228	188	157	188	255	195	192	224	212	206	212	208	241	191	271	290	249	338	253	244	296	294	356	420	435	431	529	574	721	1495	3036	1461	872	563	594	371	293	240	225	129	188
196	149	145	189	161	208	184	210	146	229	192	187	188	279	210	155	227	243	255	224	198	246	237	269	289	263	330	266	294	338	305	392	391	496	447	504	608	685	901	1461	3940	2231	872	791	520	338	271	284	152	197
206	158	118	153	144	162	182	179	133	239	211	185	182	239	196	160	250	234	267	208	204	209	204	264	286	284	288	281	260	305	266	368	388	475	431	496	556	574	771	872	2231	4638	1916	1368	760	407	304	322	187	226
169	131	97	135	140	137	149	167	129	200	154	175	149	196	169	150	201	203	182	177	176	183	165	223	245	234	274	207	192	262	230	293	314	317	325	362	436	471	557	563	872	1916	3904	2154	794	418	265	310	191	215
163	122	115	132	140	140	156	151	130	202	159	170	163	220	189	151	181	186	213	200	172	176	148	220	230	200	274	236	223	290	277	312	360	377	408	409	526	497	599	594	791	1368	2154	4786	1871	540	330	376	213	286
139	114	105	140	120	114	151	103	90	157	134	147	111	157	145	121	133	141	180	146	154	128	129	166	174	175	194	169	176	223	236	260	268	301	286	317	337	340	440	371	520	760	794	1871	5414	1516	705	761	439	521
152	134	85	126	116	139	147	150	121	148	124	124	137	213	133	119	175	150	153	148	139	151	139	169	168	140	189	163	158	187	176	216	207	242	218	251	281	259	286	293	338	407	418	540	1516	4150	1434	1008	505	593
126	89	70	108	106	121	112	137	101	140	133	107	105	163	144	105	120	144	133	124	127	136	124	130	163	129	141	146	156	167	148	162	174	195	175	193	213	220	241	240	271	304	265	330	705	1434	2006	1583	567	555
136	102	98	126	85	135	133	124	100	153	123	136	126	155	130	122	138	141	148	139	129	150	114	125	161	152	159	133	137	170	186	168	184	204	200	219	237	199	299	225	284	322	310	376	761	1008	1583	3968	1373	795
84	64	39	52	62	63	70	59	61	84	64	79	78	86	68	59	76	72	76	76	73	65	67	82	95	91	108	76	59	75	77	84	87	120	111	102	132	136	152	129	152	187	191	213	439	505	567	1373	1608	618
116	93	87	81	89	107	114	94	83	125	93	95	90	121	102	64	101	101	96	89	74	109	78	125	120	123	107	96	105	134	110	126	133	122	131	136	154	171	194	188	197	226	215	286	521	593	555	795	618	2794
105	89	84	97	88	104	119	105	90	137	111	93	72	121	101	91	138	95	127	115	106	125	89	104	129	132	115	102	106	114	137	135	130	150	150	138	146	151	164	174	188	229	190	256	362	452	397	547	329	1695
101	70	82	80	79	97	92	85	83	106	99	83	93	116	88	83	97	101	91	86	90	86	99	95	120	126	110	73	80	109	94	107	116	119	123	135	149	138	166	128	190	172	165	197	358	384	328	416	295	904
97	56	64	58	57	63	92	58	59	88	74	56	52	77	58	57	65	63	66	65	43	67	52	72	83	62	71	77	60	70	75	62	73	93	85	93	110	100	105	93	119	138	120	157	291	291	223	324	224	554
122	116	69	91	78	98	90	97	114	124	77	95	90	126	110	92	121	112	110	104	116	99	95	93	136	106	120	79	91	113	100	115	118	120	130	123	113	121	153	154	159	152	147	174	264	330	268	323	221	387
115	106	79	84	101	99	128	123	92	113	101	126	90	135	114	90	108	98	121	102	115	113	101	118	129	95	93	110	105	127	92	123	113	128	118	118	140	140	139	121	151	171	140	162	251	283	244	284	176	348
100	81	62	73	90	120	120	97	95	133	91	93	89	129	97	75	99	93	112	111	95	100	85	114	122	109	100	104	82	87	99	91	112	103	117	111	104	110	134	136	146	129	129	120	167	246	221	275	161	265
108	79	61	66	76	119	86	73	94	130	88	103	97	108	88	75	105	102	92	95	91	104	91	98	102	101	111	97	80	111	86	86	85	102	93	109	108	127	114	85	133	124	120	126	148	250	221	244	142	243
111	92	55	80	80	108	121	102	74	107	86	86	84	104	91	75	100	100	98	87	82	95	97	91	128	94	94	79	93	92	68	99	98	118	115	102	120	112	112	134	140	128	141	116	144	222	192	262	127	252
106	89	62	84	69	91	106	103	92	113	80	89	77	96	109	63	100	101	114	101	109	87	78	111	106	92	86	94	71	88	83	92	79	94	103	119	98	105	107	111	140	127	102	129	195	231	182	247	134	259
125	85	75	94	69	110	110	102	91	130	99	102	87	103	90	61	104	98	99	96	103	97	85	104	129	97	90	78	92	93	87	84	91	86	98	93	120	98	112	113	139	118	110	112	190	215	185	238	151	268
96	86	53	63	62	93	87	76	72	97	70	72	82	94	72	61	62	84	87	79	76	81	73	85	85	69	100	81	75	75	77	88	73	82	73	78	79	88	128	92	114	103	92	100	138	198	165	163	103	204
104	66	47	84	71	84	95	69	68	94	83	72	93	97	98	72	92	71	83	82	76	78	81	90	101	78	71	69	74	61	78	67	70	86	79	100	87	88	87	115	118	93	89	98	130	166	164	172	99	183
85	85	48	76	74	81	86	88	76	98	79	87	81	81	83	77	72	68	89	64	72	75	55	70	87	65	71	57	80	71	73	74	81	64	70	69	85	94	89	80	85	111	86	94	106	146	122	179	91	178
73	68	48	72	72	59	72	75	72	98	55	58	74	81	90	55	77	70	77	73	78	61	77	71	85	66	97	64	76	61	59	69	66	63	67	67	75	77	94	92	64	67	78	88	115	119	145	153	96	153
63	61	40	64	67	90	83	78	79	82	73	73	49	73	62	59	71	67	91	82	63	71	73	63	96	71	71	54	61	59	63	66	64	68	69	78	73	74	93	78	88	77	82	78	78	126	131	120	67	125
84	73	60	77	75	86	90	93	80	96	92	86	80	83	76	83	73	80	79	77	78	71	65	84	105	75	90	83	83	84	74	75	71	103	88	67	78	98	85	99	98	99	87	75	107	143	136	145	77	150
65	51	46	61	61	74	65	76	64	84	57	71	62	81	72	61	72	62	75	58	67	56	56	71	67	58	67	68	69	62	52	65	58	64	66	58	76	58	74	55	67	77	69	63	80	103	111	117	70	129
63	52	45	51	62	75	69	57	59	77	66	51	66	51	64	44	61	65	77	65	90	72	54	66	77	56	57	73	62	51	52	59	58	54	50	63	64	67	74	73	69	82	70	59	74	110	91	108	68	120
71	69	46	78	61	67	63	61	48	72	70	58	39	71	70	59	77	54	85	75	63	65	58	69	79	63	72	66	60	61	68	64	60	62	63	55	63	55	57	67	76	69	54	76	88	95	85	118	82	122
89	86	43	62	69	99	79	80	78	97	70	67	77	79	79	56	64	70	50	78	70	64	49	70	84	56	61	70	56	48	46	79	69	55	73	78	72	79	70	62	71	89	74	78	83	114	98	125	74	108
81	56	45	78	69	75	68	71	66	100	72	64	65	97	66	63	73	65	74	63	78	50	68	61	72	74	66	78	61	61	63	66	68	72	54	59	70	69	50	68	67	85	90	70	79	119	79	108	69	92
74	44	35	46	57	69	75	59	68	70	56	54	55	70	75	54	77	67	54	56	57	68	49	60	74	60	60	47	53	61	61	55	62	51	55	60	64	60	75	62	63	53	52	61	60	97	82	84	46	85
68	58	48	55	45	58	67	65	58	70	55	62	58	68	58	46	78	66	76	52	70	65	67	56	66	48	64	57	53	49	41	57	44	50	62	60	69	57	77	67	52	66	47	63	44	73	79	76	51	75
74	73	60	59	65	94	77	77	61	81	62	58	62	88	66	47	71	76	75	80	61	76	70	72	88	73	73	61	52	50	53	75	69	68	72	80	53	52	76	63	66	55	49	42	56	81	77	82	60	83
66	49	44	50	42	82	95	68	49	76	57	79	79	73	56	59	59	65	54	59	68	59	47	81	81	62	69	57	51	56	50	52	57	35	42	65	67	65	61	62	65	56	51	44	38	77	58	88	39	73
57	48	27	46	42	33	69	52	61	64	55	64	56	59	63	52	44	51	46	53	53	69	56	64	69	53	52	45	46	45	41	52	45	43	44	61	52	52	62	58	61	54	58	38	41	61	74	65	29	55
61	60	46	54	60	74	73	83	57	81	77	64	67	93	62	53	64	71	80	78	63	66	55	76	69	65	58	48	54	66	46	55	56	57	71	52	62	51	84	69	61	65	44	51	59	68	73	70	37	58
46	44	29	43	38	53	67	59	32	62	36	56	45	43	49	44	49	47	48	60	45	45	48	57	65	52	54	55	35	53	34	42	35	37	48	45	38	36	52	47	57	54	56	35	39	55	51	53	32	41
62	43	39	44	41	64	55	56	50	64	51	48	39	66	50	41	55	66	57	50	55	57	42	51	62	54	55	57	61	55	45	46	65	57	47	52	42	39	49	54	57	50	39	35	37	69	62	71	27	52
63	57	36	66	58	60	68	75	47	67	71	56	64	78	69	63	47	75	63	68	65	67	65	75	63	69	51	57	72	58	64	51	45	55	46	65	60	58	59	61	68	59	56	51	36	49	67	81	33	72
65	63	34	46	42	70	57	72	58	78	59	64	43	69	54	48	64	64	55	52	40	66	65	64	70	57	51	68	56	48	43	56	54	46	60	47	49	50	59	45	57	58	40	46	46	78	62	63	37	71
69	53	39	50	44	78	69	64	59	75	54	56	42	52	61	37	60	48	68	68	51	55	47	62	61	54	62	59	50	52	51	52	58	56	55	55	63	43	52	51	66	62	40	48	43	77	61	73	38	64
36	41	18	48	47	64	60	46	31	52	55	40	41	48	49	52	52	43	49	35	47	49	38	48	52	46	40	49	46	34	42	51	40	46	30	29	32	34	54	55	46	41	41	38	40	55	53	62	34	41
58	40	27	47	40	57	49	64	43	66	47	35	41	54	52	36	48	51	42	43	56	46	45	41	53	48	53	42	50	43	35	30	44	56	36	52	52	45	40	51	41	51	47	43	32	50	50	48	24	39
55	44	36	43	37	52	59	58	52	52	44	29	40	41	44	46	46	41	48	49	62	52	50	40	57	41	47	48	46	30	27	48	42	46	47	48	48	37	45	47	46	47	45	43	44	50	48	50	34	51
34	39	32	39	47	51	66	45	45	57	39	48	38	47	43	37	38	47	43	57	54	49	48	42	53	46	39	32	51	46	40	47	47	38	52	48	42	41	50	34	38	53	33	50	42	48	36	34	31	47
43	39	27	41	50	61	62	59	45	51	32	46	39	60	41	32	46	51	53	49	58	45	49	48	52	40	56	50	39	39	31	43	42	38	42	42	51	40	47	41	44	40	41	39	23	42	31	42	20	39
10	15	9	19	19	13	24	28	10	8	15	22	19	24	16	17	14	12	12	10	20	23	11	15	23	17	17	17	14	10	11	13	10	23	11	14	13	27	16	11	15	16	7	12	9	15	14	17	7	14
47	51	17	45	53	74	74	62	57	66	38	52	46	46	50	49	54	44	66	70	40	49	44	34	69	45	43	39	57	45	45	44	40	47	44	49	33	44	31	33	49	39	36	45	45	39	32	49	23	50
54	38	29	39	42	58	46	30	40	45	44	36	29	36	31	38	42	45	52	30	41	38	37	47	42	45	31	35	25	33	53	45	37	42	44	41	42	40	40	37	31	38	31	24	34	47	44	42	16	38
42	41	15	30	34	59	47	52	48	46	38	35	33	37	40	34	51	42	40	39	45	32	35	44	37	36	40	40	25	35	31	45	24	34	22	38	38	26	40	46	30	36	31	42	23	43	34	43	22	40
26	36	25	38	38	54	50	50	36	45	41	50	31	51	29	34	46	40	39	43	39	41	42	37	43	35	39	40	40	27	40	34	41	25	38	45	40	41	43	43	37	34	28	30	29	32	30	37	20	28
46	47	35	33	51	74	55	53	51	50	48	58	41	48	50	36	45	45	54	56	53	50	42	42	47	42	52	48	50	36	41	52	31	35	39	39	42	34	57	34	51	27	47	38	34	57	33	44	25	35
50	60	32	35	33	53	56	53	56	75	29	52	38	50	45	44	44	50	39	46	47	50	34	44	51	44	50	45	44	37	31	38	37	34	40	32	37	48	34	41	37	43	38	38	27	46	37	28	14	37
43	48	30	39	38	62	58	54	49	68	45	43	47	65	47	44	47	53	45	52	41	34	50	42	62	43	35	42	47	42	36	42	47	33	41	44	37	33	31	39	37	33	44	34	22	40	31	50	25	38
29	30	25	40	36	52	48	48	31	41	42	27	32	32	44	32	39	35	29	27	30	39	24	39	35	40	32	35	29	26	33	33	28	31	30	36	31	32	37	38	33	38	22	27	18	32	28	32	24	27
47	42	20	36	36	45	48	37	44	60	45	43	38	38	32	37	45	44	38	48	42	38	47	51	53	46	35	29	27	38	27	43	37	32	35	27	50	39	38	54	41	35	33	26	18	32	37	40	22	22
39	37	25	41	48	51	45	57	38	45	44	49	54	41	44	38	44	37	53	45	37	38	36	53	59	54	33	44	41	34	33	42	28	48	39	34	45	33	43	42	35	35	33	21	21	45	35	53	15	29
28	34	24	46	35	54	53	50	51	61	36	32	33	47	25	35	39	35	48	38	37	47	29	39	49	40	53	32	33	37	34	45	32	37	24	37	24	29	33	38	41	29	30	22	28	33	38	44	28	29
27	43	18	33	44	50	44	38	37	35	38	32	30	44	45	32	25	32	38	37	32	34	36	35	36	21	36	32	38	33	37	41	35	30	55	38	16	39	34	27	40	35	34	33	27	30	26	22	20	23
38	33	28	35	33	39	46	40	36	49	34	45	32	42	52	39	36	38	40	39	44	50	27	43	43	43	37	31	25	35	30	43	21	21	40	32	41	35	37	28	36	36	23	26	22	26	26	37	14	34
45	46	30	42	40	63	55	32	36	57	39	55	30	42	35	34	38	43	37	41	47	47	32	48	47	43	27	31	24	44	26	39	43	32	32	34	52	46	31	32	25	30	42	33	26	39	31	36	20	30
36	38	27	38	47	54	50	42	30	49	34	35	39	34	31	33	43	43	33	41	59	30	28	37	41	32	40	45	37	24	21	26	34	31	40	26	35	40	31	32	39	45	30	36	22	38	31	32	18	21
35	28	26	32	39	42	43	40	35	43	33	35	41	60	38	48	42	41	41	39	36	41	36	36	40	40	42	41	30	36	25	33	35	36	44	39	34	45	36	31	34	35	21	31	17	24	41	31	13	24
37	40	23	39	37	53	64	38	26	41	28	42	35	46	32	21	44	35	46	41	48	32	40	43	33	42	35	30	28	48	26	36	26	37	28	26	44	41	32	31	40	50	31	27	28	33	19	45	16	33
54	47	22	42	34	54	54	48	41	51	39	34	37	31	45	28	34	46	40	42	56	43	30	32	42	40	36	37	19	35	30	35	38	44	35	40	47	22	42	35	35	45	35	30	19	34	33	38	17	22
40	33	25	35	28	51	41	36	46	32	28	41	35	37	36	30	36	35	43	33	46	37	37	42	48	50	29	36	31	41	31	25	27	45	35	35	34	36	37	31	35	34	30	27	26	29	23	31	17	19
36	38	20	37	40	55	46	54	41	49	29	36	43	36	32	38	25	38	44	43	35	40	37	36	55	28	42	33	31	32	25	38	50	41	37	39	42	33	37	42	40	41	33	37	21	29	27	32	20	24
33	33	20	22	31	47	42	57	44	31	32	44	30	35	40	34	43	33	50	47	41	39	34	36	46	40	34	34	34	24	31	29	33	34	40	29	31	32	35	43	33	40	36	26	27	24	25	32	16	25
39	29	26	32	29	46	42	47	44	48	30	44	42	41	43	26	32	39	41	37	36	34	33	34	44	27	32	39	27	40	24	46	42	26	40	27	30	28	30	34	47	30	24	23	17	30	28	42	18	21
45	42	31	44	27	35	49	42	40	56	40	38	29	45	28	39	50	45	48	33	45	47	34	50	47	43	53	35	50	41	41	24	38	30	43	24	32	33	34	36	37	34	35	24	14	38	25	41	21	20
35	27	14	19	28	35	43	41	26	47	29	30	35	34	33	28	33	34	42	38	34	32	24	38	37	34	35	29	24	33	24	26	20	22	24	22	22	27	30	30	33	41	23	18	23	21	21	21	16	13
35	38	20	32	24	49	54	55	43	43	34	31	45	45	27	39	46	35	34	56	37	40	36	36	47	57	43	44	40	40	26	30	36	30	43	39	35	35	36	36	28	35	35	18	22	37	34	34	19	24
42	22	31	40	42	61	48	60	46	49	44	37	38	41	48	35	36	62	43	44	45	48	40	48	52	33	50	34	29	43	32	35	42	36	23	40	49	33	43	34	36	32	41	30	23	39	27	37	8	22
38	42	18	32	23	33	31	40	50	45	40	29	31	29	35	20	30	42	39	50	28	32	35	28	44	27	28	27	28	34	31	33	27	22	17	30	20	28	25	34	36	30	31	25	17	33	24	27	18	19
37	30	22	28	21	43	61	58	42	41	35	45	42	39	30	28	40	43	39	38	27	36	32	40	46	42	39	42	28	41	27	36	31	36	32	30	29	30	43	30	30	39	31	26	20	37	31	33	15	20
33	29	15	26	22	49	45	41	31	51	40	38	36	29	33	33	29	38	45	42	53	35	31	41	46	29	27	33	25	37	30	28	25	23	30	29	41	39	32	24	29	21	24	25	20	37	19	23	10	21
37	38	19	27	27	40	59	36	31	44	40	31	25	38	32	25	25	38	38	40	37	46	33	38	33	28	48	31	25	27	17	32	22	33	30	26	35	30	32	22	33	29	28	28	20	26	28	22	12	18
45	39	24	23	38	45	54	64	53	50	41	38	44	47	55	28	44	41	36	53	47	37	44	40	49	44	36	32	35	42	23	31	25	27	47	42	31	50	40	38	44	40	42	30	31	31	27	25	17	20
42	36	21	41	36	50	52	40	37	45	36	39	38	62	37	32	41	47	26	45	56	34	35	48	40	34	35	23	37	37	26	32	28	41	37	34	43	27	35	30	36	17	26	30	17	33	32	29	18	19
45	35	21	37	32	53	47	47	36	54	44	44	26	42	43	30	39	31	47	47	42	44	36	27	59	29	33	29	33	38	21	36	35	32	26	27	27	32	30	35	31	30	19	30	21	24	25	25	15	26
32	25	22	31	44	44	39	55	26	37	37	38	38	43	41	26	51	42	32	29	49	43	30	37	41	31	31	32	41	33	43	31	33	41	30	25	47	26	30	39	32	38	28	25	24	33	30	33	16	24
41	34	16	46	19	38	51	58	38	50	40	38	36	38	35	31	32	34	45	46	35	43	40	39	54	37	34	38	33	28	28	29	39	33	32	23	37	35	41	37	41	36	32	33	20	35	29	40	19	29
32	19	21	29	22	33	45	36	36	41	33	31	30	30	32	29	31	34	36	40	42	45	24	25	35	28	24	28	23	17	23	28	27	29	20	33	33	22	22	24	26	26	17	24	14	35	32	18	15	15
34	27	19	39	22	34	41	48	24	43	27	30	21	34	21	27	41	36	35	40	36	29	34	43	29	27	27	27	21	33	17	39	36	27	32	37	31	22	32	30	21	30	28	21	18	38	32	22	12	20
27	25	20	19	23	34	42	43	32	40	20	31	30	34	37	21	43	33	25	28	28	19	19	28	40	33	28	25	23	27	24	19	20	30	30	30	18	28	33	30	28	29	24	17	14	24	29	24	20	22
29	34	22	35	24	46	50	29	34	48	33	26	33	35	27	40	32	28	28	37	37	39	37	32	35	32	32	21	33	32	26	32	31	33	29	25	27	32	42	31	22	32	35	19	15	34	19	30	11	17
32	25	19	24	21	46	38	35	35	36	28	31	26	24	28	22	21	31	35	38	37	42	27	29	39	36	24	32	24	23	13	27	30	21	25	29	23	22	34	34	40	34	29	21	10	19	22	33	16	18
27	31	16	26	20	45	34	33	29	40	28	36	31	37	29	21	31	29	22	25	32	29	24	23	27	29	31	27	24	30	22	21	21	13	23	22	29	25	23	31	24	33	12	27	10	27	28	20	9	13
30	31	19	19	29	45	41	36	26	44	31	27	33	30	35	29	27	36	39	33	28	38	29	31	38	28	36	33	34	22	25	19	28	29	22	28	19	24	37	34	29	27	30	20	17	27	24	17	10	19
45	32	14	23	24	33	35	38	31	34	29	27	26	54	32	22	31	45	30	25	23	28	32	35	28	29	24	15	22	34	24	23	28	30	32	29	20	21	31	17	32	22	18	19	16	21	23	17	9	20
41	23	18	23	18	42	35	41	30	41	32	33	31	42	31	28	40	33	32	38	28	38	20	39	40	27	29	30	30	21	22	25	24	26	29	25	26	23	30	21	21	29	22	15	10	31	15	22	13	15
21	28	13	20	17	35	31	30	21	38	22	25	26	23	19	19	30	33	18	28	27	22	19	29	22	12	30	27	27	22	27	30	25	20	21	16	21	19	11	21	20	13	12	16	14	24	16	18	6	14
32	17	23	26	37	39	39	39	25	45	16	29	25	29	23	23	35	27	37	48	36	22	34	27	38	23	33	30	28	26	23	28	23	37	23	32	29	22	29	31	30	25	24	20	15	12	18	24	10	13
32	26	26	22	26	39	41	39	43	35	32	37	32	37	39	30	35	36	43	33	31	24	23	34	30	39	31	36	30	22	18	32	21	23	22	26	31	23	31	28	28	31	20	16	16	39	28	21	15	21
34	40	22	21	18	36	42	34	23	26	35	26	25	38	38	19	39	36	31	38	28	32	24	36	40	32	37	37	25	23	24	27	22	29	28	17	23	27	36	32	28	32	21	25	16	29	23	23	13	18
19	30	8	24	24	29	24	29	25	36	18	23	22	28	19	15	24	27	26	15	21	26	27	32	35	26	16	29	25	22	14	25	16	21	22	18	27	16	28	20	22	24	21	15	14	15	20	18	11	10
25	20	12	16	21	40	35	27	34	37	21	31	22	29	29	26	26	28	23	28	30	21	22	30	31	31	34	22	23	25	16	41	18	30	25	17	22	22	25	22	29	20	21	20	18	22	26	17	8	19
23	16	12	19	17	31	25	47	23	33	25	22	29	34	32	21	30	21	28	25	26	24	26	22	21	25	37	19	25	24	20	31	16	18	16	21	18	19	15	20	23	23	16	25	20	15	13	15	15	11
21	26	17	23	23	38	34	38	26	35	29	20	24	31	26	19	27	30	47	33	23	19	25	27	34	33	27	25	22	31	17	29	24	22	25	20	20	17	24	23	23	28	18	22	13	23	22	22	11	15
19	20	13	23	20	30	29	27	28	23	12	26	19	27	22	21	25	25	19	26	28	24	22	19	23	17	23	16	24	15	15	24	14	15	18	20	27	19	21	20	24	17	19	17	11	26	17	22	10	20
33	28	10	26	24	45	37	33	33	32	29	27	29	34	39	31	22	31	38	35	40	28	23	30	29	35	29	21	32	25	26	28	29	29	19	18	25	31	39	17	26	26	29	26	12	24	20	18	15	16
17	21	12	19	28	31	39	40	20	35	26	30	30	25	25	28	37	27	30	25	25	27	38	19	21	16	16	22	21	21	25	24	22	17	13	27	14	20	17	25	38	21	19	15	12	16	20	19	11	16
30	29	14	21	15	46	38	38	22	36	24	22	22	30	25	18	21	21	26	25	26	20	22	30	32	31	27	17	17	20	18	10	17	18	14	18	26	27	30	25	16	21	20	14	10	24	16	19	10	12
18	26	21	20	20	34	37	28	32	30	25	24	21	26	31	27	28	31	27	20	30	27	21	28	32	26	23	24	17	12	25	23	13	20	22	19	33	21	37	18	28	18	18	20	14	18	16	14	7	17
18	28	13	22	26	27	25	22	21	29	18	13	27	29	33	16	27	22	28	30	23	28	29	22	36	26	19	22	18	21	23	21	24	28	20	25	22	28	26	26	19	19	21	18	15	15	19	14	9	16
30	23	18	21	23	37	31	35	28	30	31	22	27	28	34	21	27	27	28	27	25	32	24	30	28	24	30	20	20	18	16	31	13	31	23	19	26	24	22	22	23	31	26	14	11	20	25	14	14	13
31	29	17	28	33	37	42	33	29	41	24	27	39	37	23	23	34	29	21	29	24	30	27	28	26	20	26	22	21	17	15	20	20	22	32	24	23	21	28	20	23	23	18	19	9	15	19	13	9	20
29	35	13	17	30	38	37	25	31	31	22	25	22	32	24	14	31	40	28	24	31	17	34	31	27	25	23	27	10	26	26	22	21	15	25	27	16	28	21	17	23	17	28	19	13	21	17	21	14	16
26	26	9	27	30	37	40	32	26	32	23	34	21	28	15	24	30	25	28	38	34	29	27	34	29	31	23	19	20	24	21	21	19	19	23	28	19	17	24	18	18	18	21	27	19	20	19	14	10	14
27	26	14	12	20	21	23	32	19	27	27	32	22	35	35	18	26	32	25	32	23	30	15	28	28	32	27	23	17	26	22	19	17	20	26	25	18	30	25	20	26	30	22	21	19	18	18	13	13	10
18	22	17	14	15	26	26	33	18	27	27	29	22	27	21	11	21	36	28	30	21	20	26	29	19	26	22	24	15	13	23	13	20	13	21	21	23	16	14	24	23	21	25	20	18	21	21	20	10	14
22	18	12	23	25	18	27	23	11	32	26	22	19	26	22	18	23	22	22	31	20	21	17	24	26	26	22	30	22	34	15	23	17	14	19	21	17	21	13	20	14	18	16	16	12	21	13	24	10	10
14	15	11	12	18	20	21	11	15	19	10	21	14	12	11	16	7	15	12	17	11	11	14	7	14	13	15	12	10	7	6	7	12	17	13	13	8	8	13	13	6	9	9	11	7	13	11	10	7	4
20	29	12	20	18	16	19	18	16	18	17	18	24	19	16	12	17	16	23	24	20	21	16	15	15	21	16	12	11	19	10	19	12	17	8	15	15	20	15	11	16	12	16	13	10	14	11	20	5	7
24	16	21	12	11	24	21	21	18	16	17	24	18	26	15	21	17	16	17	18	17	20	17	14	16	19	16	21	10	13	13	22	19	13	15	13	16	10	15	25	14	12	20	11	8	12	9	12	3	8
20	17	8	16	9	26	18	14	14	21	16	22	16	19	10	14	13	20	15	24	19	14	15	13	33	17	13	14	4	15	16	19	9	14	17	12	17	14	19	18	14	17	11	15	11	21	13	16	8	12
23	19	14	15	14	20	26	23	19	25	15	12	13	24	23	25	21	19	18	24	23	17	19	25	20	17	18	16	15	15	11	25	20	17	16	11	11	19	21	24	21	18	11	9	5	14	11	20	8	8
23	22	10	15	24	22	25	18	18	19	15	20	15	14	21	12	14	28	15	16	15	20	24	19	31	12	13	13	15	17	19	11	11	12	13	20	16	13	20	18	15	10	17	7	11	17	18	12	7	6
12	26	16	17	23	27	28	22	27	27	18	18	29	25	21	18	22	21	28	23	19	24	25	19	20	16	27	17	17	15	12	20	24	13	21	8	30	14	18	16	16	17	22	19	13	17	12	22	7	6
18	17	13	20	23	28	28	31	15	28	15	22	16	18	28	16	28	25	29	21	16	22	18	22	22	25	25	18	13	15	22	18	16	16	14	6	24	19	19	25	16	17	16	26	9	11	16	18	12	15
13	17	12	12	19	23	23	24	19	16	15	17	24	21	20	19	20	17	18	20	16	25	22	19	22	22	7	17	12	20	14	18	13	17	8	16	14	14	13	15	17	13	11	11	9	19	23	16	4	10
28	25	9	16	15	30	41	28	25	26	21	17	25	22	21	10	13	21	21	31	27	12	20	19	18	32	17	15	10	17	16	27	16	15	18	20	20	15	22	18	16	22	17	10	9	22	14	12	12	9
29	21	16	16	18	26	30	17	25	31	16	21	19	15	21	16	21	22	37	34	21	18	29	18	27	20	21	21	14	17	18	16	14	20	21	24	19	15	18	17	20	19	13	14	10	13	11	15	10	16
23	26	23	14	20	33	21	31	26	26	34	24	25	30	22	19	15	30	31	29	28	21	22	23	19	13	19	14	19	27	14	23	28	18	20	19	24	30	17	23	21	21	22	11	14	25	20	15	4	9
23	21	10	16	23	37	31	30	27	25	25	26	26	30	21	18	18	25	35	22	24	29	25	23	16	22	21	25	24	32	22	17	19	17	16	21	32	22	19	20	24	22	15	15	11	15	18	18	8	11
20	18	14	20	18	25	24	23	20	23	19	17	16	21	18	25	16	15	20	15	20	31	19	25	29	20	20	22	15	13	15	16	18	14	19	8	20	19	16	17	14	27	19	16	10	12	15	9	16	11
18	19	17	18	25	12	12	13	15	22	25	20	21	20	20	18	21	17	27	15	22	12	12	24	19	16	17	22	14	15	20	22	18	15	17	25	15	21	24	22	12	19	15	11	5	9	10	13	10	9
19	20	9	14	17	24	14	26	17	21	22	13	20	24	27	13	22	18	19	10	29	18	15	17	23	12	21	8	15	11	16	18	14	20	20	8	21	9	15	14	14	15	11	8	13	15	16	10	8	15
24	23	13	12	12	31	29	26	15	18	17	22	14	21	23	24	20	18	23	19	16	19	18	19	16	19	16	13	17	15	17	23	16	10	15	14	13	8	20	16	24	19	11	8	12	14	14	20	10	7
21	20	15	21	16	22	28	21	22	19	15	20	16	14	15	6	13	23	10	19	22	26	7	13	14	14	19	6	12	15	16	14	15	21	25	7	16	12	11	7	13	8	13	11	7	16	14	11	4	5
17	14	13	22	14	24	15	24	15	25	14	21	15	17	18	14	16	16	20	14	18	16	17	27	19	19	27	17	10	16	16	8	22	17	14	10	18	14	15	20	16	15	16	17	15	16	12	14	11	11
19	30	13	13	9	25	16	25	22	24	19	13	17	18	17	11	17	18	18	16	22	30	12	26	17	17	13	15	5	16	18	19	15	20	16	12	23	9	16	17	16	14	17	17	7	14	14	19	6	8
13	8	8	18	12	19	13	13	12	16	4	11	18	11	10	11	9	11	14	15	18	18	14	6	24	13	9	14	18	9	9	12	9	15	13	8	13	9	13	12	10	13	11	11	14	16	12	14	5	3
15	16	14	13	15	13	18	23	14	13	22	23	16	16	18	14	19	20	15	12	19	22	18	13	26	19	15	14	9	18	12	14	13	20	11	27	19	16	12	10	14	15	19	14	9	14	14	15	4	7
19	22	10	12	11	27	22	26	31	21	18	8	24	25	18	15	20	14	22	16	15	18	17	27	20	19	19	16	14	18	16	16	23	19	18	16	17	16	19	14	15	17	17	12	8	17	14	10	5	14
13	12	14	14	13	22	16	12	22	21	17	13	12	25	15	11	11	21	28	20	15	18	15	13	20	12	23	15	16	14	14	11	19	20	13	15	14	8	14	10	17	15	8	14	8	11	12	15	5	8
14	13	15	20	15	20	19	20	19	19	13	13	11	20	24	13	12	19	22	16	17	17	15	15	16	10	20	10	11	13	24	19	14	25	6	18	10	11	7	12	14	9	16	14	10	10	12	10	8	8
14	13	11	23	13	26	24	17	17	14	22	12	12	18	12	12	19	11	20	13	15	9	12	10	17	13	10	12	6	18	12	11	7	9	13	21	12	11	14	10	10	7	6	11	11	17	8	3	4	13
16	9	14	17	12	21	18	15	16	29	12	12	15	20	17	17	22	11	18	19	6	18	19	21	22	10	15	16	18	15	9	13	12	18	13	10	11	8	19	12	12	14	11	11	11	16	12	17	7	7
10	18	16	14	13	28	21	18	18	22	19	11	17	11	17	11	15	16	23	7	23	17	12	13	9	17	17	11	19	19	15	18	13	17	8	12	14	10	10	8	7	12	11	14	11	14	14	13	7	5
18	16	16	16	16	35	24	25	22	20	18	24	14	14	27	19	19	21	14	13	32	15	14	21	24	14	20	14	6	17	15	12	13	8	19	13	19	10	19	12	13	18	12	18	7	14	13	15	6	10
11	21	14	20	21	28	20	19	23	25	12	23	13	19	17	9	9	11	20	21	14	21	19	19	20	16	13	14	17	10	10	23	13	11	13	12	15	11	9	11	12	20	10	10	12	14	12	11	9	7
14	19	13	11	18	19	27	25	24	26	13	19	23	26	23	13	23	18	24	22	22	21	17	16	20	20	10	15	18	8	19	15	18	18	14	13	13	20	20	14	19	16	16	7	11	13	14	18	8	8
18	22	18	15	20	35	26	20	26	45	21	24	16	37	23	29	30	31	22	15	27	18	21	24	34	26	26	24	19	22	21	17	25	23	22	15	14	12	19	19	19	22	15	18	7	16	8	9	8	12
22	31	20	20	17	29	31	33	27	28	24	23	18	33	33	21	29	19	30	30	23	19	18	24	23	26	18	14	15	19	15	23	26	25	15	15	12	12	22	12	16	22	19	13	11	16	16	16	11	9
29	28	18	27	23	35	29	36	32	40	30	25	14	25	25	20	24	19	26	38	23	32	21	29	29	28	32	24	26	24	20	13	22	16	18	22	25	22	19	25	21	28	19	17	12	23	15	18	10	9
27	16	15	18	24	22	28	27	24	31	21	23	24	23	20	18	27	19	23	20	20	14	28	21	19	29	22	11	20	11	13	19	21	26	14	20	21	19	12	22	13	13	9	6	13	18	13	17	5	6
26	13	9	20	15	31	31	37	27	20	19	17	33	35	17	15	23	23	26	29	17	22	10	29	29	20	20	19	25	21	9	17	14	16	17	15	21	20	18	15	28	13	20	10	11	24	15	16	4	12
24	19	12	24	21	33	34	25	26	34	22	22	25	26	21	12	31	25	26	27	16	22	28	25	28	25	17	22	19	22	11	28	20	18	12	22	18	23	11	18	19	18	15	9	14	19	17	11	6	17
16	32	10	24	18	35	29	32	26	28	27	18	28	33	18	20	27	27	20	24	30	23	22	30	24	20	25	22	21	14	9	15	14	14	16	20	21	16	21	20	18	17	13	14	3	17	13	10	9	3
21	25	14	17	15	40	36	30	37	33	19	23	28	39	24	23	32	25	29	27	17	26	22	31	29	20	21	22	27	21	15	14	17	22	11	15	28	19	15	14	14	28	14	9	9	17	13	12	11	7
38	27	20	26	30	32	38	31	20	34	21	37	20	26	28	26	19	25	44	37	20	28	16	29	28	28	23	16	13	20	15	27	14	14	16	14	18	21	23	23	16	20	14	6	8	23	12	19	8	11
25	27	20	22	25	29	28	34	22	31	13	26	19	23	27	18	35	26	19	22	35	21	27	25	22	24	22	22	15	18	16	19	22	21	22	27	21	16	25	17	23	14	16	15	10	19	14	18	1	9
28	19	10	25	20	27	23	30	23	29	22	23	30	32	29	17	20	24	25	20	20	17	16	25	26	22	23	15	18	12	17	13	17	18	26	25	19	22	24	22	20	17	12	17	9	25	14	10	12	7
25	22	18	23	25	30	37	22	28	34	23	19	23	19	30	23	17	31	21	21	24	24	25	20	14	17	27	23	26	19	13	11	20	22	21	19	12	20	17	21	14	20	19	17	11	18	13	11	10	11
19	30	28	14	20	27	36	28	30	28	37	20	24	24	22	27	14	30	35	38	36	26	20	22	39	24	33	34	24	22	22	28	14	25	24	15	26	21	19	25	18	18	12	21	8	25	22	19	14	13
28	25	14	18	26	39	31	19	21	28	19	29	26	19	25	17	13	19	23	21	25	25	21	18	29	18	25	22	22	18	20	16	19	21	24	22	28	17	17	14	28	18	15	8	8	16	15	18	6	8
16	19	17	15	13	28	27	35	24	32	19	21	20	14	14	18	17	23	23	24	16	17	18	20	27	22	15	22	9	21	21	16	17	20	16	13	17	17	16	17	20	16	11	22	8	15	20	10	3	7
0	0	0	0	0	0	0	0	0	0	0	0	0	0	0	0	0	0	0	0	0	0	0	0	0	0	0	0	0	0	0	0	0	0	0	0	0	0	0	0	0	0	0	0	0	0	0	0	0	0
0	0	0	0	0	0	0	0	0	0	0	0	0	0	0	0	0	0	0	0	0	0	0	0	0	0	0	0	0	0	0	0	0	0	0	0	0	0	0	0	0	0	0	0	0	0	0	0	0	0
0	0	0	0	0	0	0	0	0	0	1	0	0	0	0	0	0	0	0	0	0	0	0	0	0	0	0	0	0	0	0	0	1	0	0	0	1	0	0	0	1	0	0	0	0	0	0	0	1	0
0	0	0	0	0	0	0	0	0	0	0	0	0	0	0	0	0	0	0	0	0	0	0	0	0	0	0	0	0	0	0	0	0	0	0	0	0	0	0	0	0	0	0	0	0	0	0	0	0	0
0	0	0	0	0	0	0	0	0	0	0	0	0	0	0	0	0	0	0	0	0	0	0	0	0	0	0	0	0	0	0	0	0	0	0	0	0	0	0	0	0	0	0	0	0	0	0	0	0	0
0	0	0	0	0	0	0	0	0	0	0	0	0	0	0	0	0	0	0	0	0	0	0	0	0	0	0	0	0	0	0	0	0	0	0	0	0	0	0	0	0	0	0	0	0	0	0	0	0	0
34	30	19	23	20	40	38	23	27	34	27	28	26	43	32	16	34	28	35	28	33	25	24	36	34	28	38	25	18	17	20	20	14	20	25	15	21	32	35	19	20	22	12	10	10	27	14	19	13	9
28	27	16	10	26	33	30	34	20	32	22	20	22	41	21	13	21	22	22	19	25	32	22	26	16	15	21	18	14	14	9	20	15	23	18	17	15	25	20	16	20	15	13	11	10	20	17	15	5	15
31	27	18	18	22	37	34	41	20	41	29	22	27	34	31	24	30	22	28	34	26	29	25	34	16	23	20	18	21	15	15	17	13	16	20	21	19	18	22	27	24	19	15	18	12	23	16	18	9	8
29	16	12	30	15	41	17	22	20	36	16	28	22	37	27	24	21	27	24	22	21	24	29	21	23	32	35	17	12	23	17	14	17	18	27	22	23	25	17	17	16	17	18	26	7	13	18	10	3	14
29	33	16	16	15	37	24	30	22	33	34	26	25	27	30	21	25	27	26	19	35	28	22	17	27	16	18	17	12	14	12	12	20	19	17	20	10	17	21	21	18	15	14	13	14	13	13	18	7	14
26	24	19	18	19	40	34	31	23	33	20	27	22	31	17	21	22	22	26	23	29	19	25	26	25	19	12	12	16	18	18	28	16	14	13	25	18	28	22	23	15	20	14	7	13	15	9	22	11	12
19	21	13	14	17	26	29	24	13	24	22	23	25	26	21	23	12	25	26	26	21	13	19	20	33	24	23	27	22	23	17	16	15	18	19	17	37	18	17	17	20	11	11	11	6	12	14	8	17	7
19	17	19	15	18	21	23	24	24	12	24	20	23	27	26	17	20	11	23	18	18	17	18	19	19	14	15	15	13	15	9	20	10	19	12	18	15	19	19	13	14	11	14	15	8	11	13	25	8	7
28	20	18	21	14	21	33	34	30	33	24	18	20	31	22	19	19	23	25	15	19	29	22	26	25	23	14	13	15	23	11	17	18	23	15	22	15	16	17	21	20	17	15	16	11	14	12	16	7	11
23	18	9	15	28	23	24	27	26	36	18	23	12	21	20	15	9	25	22	23	29	17	19	23	23	22	20	20	16	7	18	13	20	18	14	8	12	13	18	14	21	18	16	15	7	15	9	11	9	6
22	24	17	13	18	24	19	27	27	23	20	20	22	19	18	18	18	17	18	20	14	26	17	20	18	17	11	20	15	12	17	24	12	18	19	18	15	12	17	12	15	15	15	11	8	10	9	13	10	9
15	18	16	12	17	29	27	28	17	29	15	28	22	20	14	21	13	24	30	19	25	29	12	18	22	22	16	24	13	16	23	15	14	21	25	19	15	17	16	20	17	19	18	18	15	17	11	25	11	8
18	29	14	27	18	29	28	28	21	33	24	26	27	18	19	16	24	25	22	26	19	29	21	22	25	21	26	14	21	19	13	20	20	15	20	21	21	10	16	22	18	23	21	13	16	21	23	13	7	11
23	19	11	26	23	22	32	29	20	24	19	18	13	19	18	13	22	24	26	22	23	13	19	18	21	22	18	23	15	25	20	18	12	8	22	12	17	19	11	19	18	25	15	10	7	14	12	13	10	5
27	13	12	21	17	33	25	24	23	25	23	27	19	26	14	20	25	33	26	15	34	23	19	14	28	15	20	23	13	19	16	27	12	17	28	20	20	16	21	21	17	23	19	13	12	22	10	15	8	18
16	17	8	20	21	23	23	19	27	19	14	22	13	26	15	12	29	21	19	18	19	16	13	29	23	24	22	21	18	23	13	15	7	18	6	12	20	11	15	18	20	18	14	11	6	18	15	14	3	7
15	10	9	17	15	18	24	22	15	23	14	12	18	13	15	21	20	15	17	22	10	20	13	15	13	9	18	15	13	15	18	12	15	9	20	16	14	20	16	14	15	18	7	17	9	14	11	12	14	4
23	20	15	20	17	23	25	27	15	20	13	12	21	14	20	12	15	20	20	22	18	16	18	20	14	20	15	19	14	21	18	20	13	11	13	14	18	14	19	16	18	13	17	8	9	13	10	13	5	9
16	18	10	14	17	18	17	27	19	28	18	14	11	23	21	12	15	22	19	18	29	23	21	17	18	25	20	13	11	10	18	18	20	15	11	17	14	10	16	17	12	21	8	14	8	14	17	17	11	8
20	15	12	23	17	29	27	25	29	31	19	19	18	29	20	17	22	20	22	12	23	14	11	19	21	18	12	11	18	19	13	12	17	13	13	21	23	13	17	14	12	12	16	7	13	14	11	13	5	19
22	12	16	15	18	25	19	15	28	21	19	22	22	24	29	19	19	18	18	19	25	14	11	10	17	15	13	13	14	19	20	17	14	11	18	15	18	15	14	23	12	18	11	14	8	9	10	14	4	12
23	16	6	21	16	18	17	17	15	21	14	18	22	19	24	12	21	23	21	17	23	22	19	18	25	21	26	16	19	13	23	12	12	14	14	20	22	12	14	11	16	15	15	12	10	21	19	18	2	12
14	8	11	21	22	23	12	17	22	25	11	15	17	12	17	9	28	26	13	6	23	15	16	21	14	17	13	16	23	25	9	16	19	16	19	19	16	16	11	16	19	15	11	13	17	12	6	12	5	10
18	20	10	21	19	19	23	28	19	21	16	14	20	20	19	16	18	17	17	18	26	10	12	24	18	15	16	14	16	15	15	15	17	15	17	8	9	9	13	11	14	13	18	15	12	11	12	17	6	11
15	14	10	11	14	23	17	17	16	25	13	12	15	8	15	10	14	19	19	16	14	17	15	16	15	12	17	16	15	12	15	15	15	14	9	14	14	15	17	9	17	14	21	6	6	16	7	22	6	7
17	27	12	13	15	21	22	24	14	16	16	20	14	15	18	16	22	12	29	14	19	23	20	23	20	17	16	22	16	12	25	8	17	24	12	14	13	14	18	16	16	22	13	18	11	7	11	14	10	15
15	24	15	15	17	21	29	32	22	27	22	13	21	26	15	14	21	24	29	23	35	20	23	23	24	16	19	26	16	15	10	15	18	19	14	19	15	11	22	22	25	13	10	15	12	21	14	20	9	11
25	23	14	16	23	19	33	33	24	32	24	19	27	26	23	19	20	16	38	30	24	28	18	17	30	18	27	20	21	17	10	17	26	18	19	22	29	14	29	23	17	22	17	16	5	18	15	24	16	11
28	24	10	16	21	32	30	31	30	21	19	17	26	29	25	23	31	23	37	34	22	32	24	19	31	19	26	16	18	20	21	15	24	20	28	23	23	20	22	24	19	25	16	22	16	15	14	17	7	15
28	17	12	9	14	24	28	32	21	36	21	34	15	23	30	22	20	35	22	25	15	21	17	27	24	23	22	20	20	19	17	17	14	13	16	21	14	17	17	16	24	22	17	20	7	14	10	10	5	14
30	26	7	21	15	28	25	21	14	22	25	17	18	19	25	19	23	24	25	26	25	20	22	21	28	18	21	23	25	18	16	23	19	19	19	16	21	14	21	17	21	21	23	16	17	11	14	15	6	8
18	21	11	18	12	29	30	34	21	36	15	22	21	22	20	10	16	15	19	26	18	24	22	23	25	23	16	15	23	12	16	15	16	8	16	17	13	17	16	21	11	19	13	21	5	15	17	9	11	8
22	34	9	19	29	35	26	31	25	27	19	28	31	25	27	24	32	25	37	18	27	40	22	31	29	19	26	24	20	21	17	20	27	24	18	17	25	18	23	23	16	23	13	9	13	25	14	18	10	9
23	19	9	19	24	29	22	23	25	27	21	16	23	40	21	23	20	32	38	31	22	25	32	20	19	24	23	20	14	14	17	14	13	19	12	17	17	20	17	20	15	16	18	10	8	18	21	21	11	11
21	16	16	18	12	37	29	37	32	25	24	25	18	24	34	18	26	19	29	19	23	26	21	23	16	31	24	19	24	29	21	16	19	18	21	24	16	20	26	23	18	15	21	12	16	25	17	15	8	22
29	24	23	18	22	31	29	25	27	35	21	29	20	31	26	13	26	29	29	29	25	32	13	22	32	15	12	20	25	23	17	19	19	21	23	26	19	15	24	22	22	20	22	13	10	28	17	17	7	9
26	20	15	18	20	31	29	24	28	29	26	28	21	33	12	23	23	22	27	25	28	27	34	19	32	23	22	24	23	22	18	23	21	22	16	13	19	9	20	17	27	20	17	11	12	17	15	22	6	12
17	22	14	21	23	27	29	35	28	27	29	15	24	31	23	14	27	22	32	27	30	19	20	24	27	20	28	17	20	22	16	20	11	22	17	21	20	19	17	18	17	23	16	16	9	15	15	15	12	6
33	19	16	15	20	42	30	26	25	33	21	28	27	49	22	20	26	31	26	26	21	31	22	28	29	25	28	21	18	21	10	17	19	23	22	15	23	31	18	19	23	13	19	14	14	21	14	16	5	9
28	27	12	14	24	25	40	23	33	42	31	22	32	38	20	22	27	29	28	20	19	20	20	35	33	28	16	14	25	12	19	19	13	23	21	21	25	25	29	21	16	31	15	11	6	23	19	20	6	8
25	29	23	29	21	53	31	41	31	37	30	27	25	30	31	23	28	31	34	28	28	34	28	27	51	24	44	20	31	23	14	21	27	26	28	30	31	23	30	30	33	34	19	16	10	18	25	16	13	11
34	23	12	28	16	34	29	28	32	30	27	29	26	28	24	26	24	33	30	37	25	24	25	35	18	19	36	29	22	20	20	22	10	18	22	27	22	25	24	25	25	27	20	14	9	22	15	16	10	17
27	27	16	23	23	33	30	29	26	33	19	30	32	26	38	16	29	32	31	33	32	28	26	23	35	26	36	19	25	27	18	12	17	23	19	18	20	22	22	20	28	15	16	17	10	17	14	18	5	18
25	21	18	21	26	32	41	33	19	29	24	30	30	29	32	16	29	25	25	39	31	25	29	13	34	20	20	20	29	18	18	25	12	17	16	21	29	21	17	33	17	30	16	19	15	20	24	17	8	18
34	34	13	20	30	43	37	38	37	48	36	32	30	39	33	28	31	31	37	38	34	36	27	25	33	26	34	20	25	31	25	19	30	20	27	23	29	23	28	27	30	22	20	15	15	22	25	17	9	18
33	38	11	18	24	32	26	28	25	34	36	34	26	28	26	21	27	25	33	22	32	35	27	34	40	26	30	25	21	24	17	19	25	21	18	28	16	21	31	21	18	33	20	19	13	29	16	14	13	18
30	33	14	24	15	33	36	35	35	44	29	38	43	39	25	21	29	32	29	27	40	26	30	36	50	26	38	31	30	32	22	23	19	27	21	26	33	16	35	27	27	25	29	16	7	22	23	23	11	13
29	25	18	18	17	37	32	40	25	44	28	31	18	33	24	27	29	30	41	28	33	23	29	31	30	26	27	27	23	21	17	17	20	17	22	19	25	19	35	29	21	28	22	22	15	18	16	18	11	7
27	42	18	22	16	43	49	44	48	35	41	36	24	47	26	24	17	25	35	34	43	36	24	30	43	37	33	37	39	21	22	24	15	25	14	33	35	21	29	34	29	25	27	16	15	42	29	13	9	18
31	26	19	23	20	37	45	44	34	33	27	42	23	38	26	25	27	39	36	35	29	41	19	21	26	44	26	24	19	16	26	24	24	25	27	25	31	26	28	22	29	21	14	20	20	18	17	18	14	14
27	27	10	18	13	27	21	28	29	35	28	15	31	27	25	22	23	20	27	31	27	23	18	28	28	15	18	33	14	22	15	18	19	17	19	21	22	29	22	18	19	23	21	15	7	14	19	21	8	18
36	24	9	25	24	46	31	44	34	49	31	36	25	23	23	22	34	39	35	33	30	26	27	32	38	23	33	36	28	35	18	18	29	30	21	28	19	24	37	26	23	25	21	13	11	25	14	12	10	14
31	26	10	27	23	39	37	39	40	38	36	29	37	39	33	25	30	27	29	34	27	29	40	37	35	26	24	31	24	18	23	20	26	14	32	24	28	22	26	31	31	19	22	13	11	24	19	22	10	14
23	24	19	31	17	32	34	35	27	43	24	24	22	49	26	19	26	31	35	40	42	48	30	32	27	28	31	20	31	26	23	17	24	29	26	31	31	29	35	27	33	29	18	17	17	24	25	21	13	14
37	29	18	21	26	43	29	38	35	42	31	32	46	31	44	37	28	42	23	37	29	51	26	35	37	38	34	27	24	37	22	24	24	34	39	26	25	27	21	23	28	32	15	19	13	23	23	27	11	13
40	30	21	23	26	53	34	41	36	58	26	41	38	39	33	24	34	29	36	34	31	32	26	27	31	36	36	38	24	20	33	32	26	23	30	31	29	31	33	31	24	33	25	14	15	29	26	15	14	11
36	33	22	27	21	32	35	46	49	54	33	33	23	44	37	26	33	27	30	34	28	34	27	32	39	39	25	32	28	22	30	22	23	30	21	22	33	27	31	26	32	35	31	19	12	21	24	33	12	9
32	28	15	24	20	53	45	36	22	48	31	37	41	39	40	37	34	30	39	40	35	35	35	34	32	24	32	25	32	24	21	33	25	30	34	27	30	32	33	30	40	25	25	34	14	20	22	17	22	14
37	42	15	35	32	58	54	64	50	39	46	32	44	45	32	31	41	46	36	29	37	47	38	37	41	40	41	28	29	32	35	28	35	25	28	29	28	33	29	36	42	38	20	11	14	28	28	32	15	18
30	20	21	21	24	31	38	41	24	39	29	33	34	34	34	35	30	31	33	38	30	30	32	33	28	32	44	21	26	27	24	23	20	21	30	19	22	33	22	29	27	27	21	17	20	26	22	20	9	21
25	29	21	26	21	37	46	34	40	36	36	36	31	44	29	37	38	25	36	26	20	32	30	25	34	36	27	29	34	25	21	36	19	27	27	29	30	34	31	20	26	21	21	25	14	25	29	23	13	18
24	26	15	26	19	45	45	32	23	44	24	26	35	36	34	23	26	32	28	41	29	39	28	24	46	34	23	27	22	29	18	24	23	28	32	26	20	23	36	27	33	23	14	25	11	20	21	29	16	15
28	26	22	30	28	39	38	49	26	48	31	32	30	43	30	30	23	25	38	44	41	31	31	39	34	24	40	29	23	26	16	36	26	29	26	30	21	37	30	32	28	26	16	18	19	26	23	21	16	15
29	28	15	25	33	41	44	42	34	32	36	36	29	47	38	24	27	32	29	37	34	38	30	30	41	39	33	24	29	25	21	22	34	17	28	35	29	25	36	21	35	23	21	21	14	27	24	20	13	18
34	36	14	24	26	39	39	37	31	44	34	28	37	55	31	32	42	35	45	30	33	39	36	38	37	40	27	30	25	34	26	31	28	32	27	36	33	29	23	34	24	17	26	25	20	31	29	25	12	16
27	42	14	33	28	44	47	45	32	49	36	34	26	43	38	46	31	30	49	39	41	42	33	39	40	34	29	31	17	27	24	25	26	27	26	33	33	27	42	23	25	33	27	18	21	25	23	30	15	19
32	33	18	21	24	46	33	38	42	53	37	43	32	48	34	33	39	43	40	40	29	44	34	35	38	35	35	33	31	21	16	32	26	18	27	30	39	25	37	38	29	19	25	28	18	20	25	27	8	17
41	26	20	19	25	37	47	30	36	28	25	38	24	33	27	32	23	30	27	34	23	27	32	38	37	34	32	37	17	27	22	21	26	22	32	21	31	24	30	31	25	25	25	27	16	28	14	20	5	16
33	34	26	30	26	44	42	46	30	43	24	39	30	54	35	32	42	50	37	43	35	30	31	35	45	36	34	32	35	44	35	31	36	30	17	22	26	28	39	36	29	30	33	24	22	27	24	39	17	35
31	26	13	38	23	37	30	62	32	36	22	40	29	31	31	24	31	37	42	40	51	38	24	40	34	26	32	34	37	34	26	29	24	27	38	36	28	26	31	32	32	32	18	20	20	25	22	26	17	16
29	41	17	23	32	43	46	52	36	47	26	38	33	44	33	25	42	43	49	37	51	51	36	43	44	34	44	37	33	29	24	35	25	26	35	34	33	24	37	33	30	36	25	30	15	25	31	33	16	31
37	33	14	15	22	26	33	45	34	33	35	24	34	31	33	21	35	36	41	42	49	33	30	42	39	30	34	29	28	23	21	26	21	20	31	30	24	21	34	35	29	34	38	18	16	28	22	27	6	19
36	34	20	25	24	46	42	38	34	46	36	25	24	42	29	21	32	27	28	30	22	35	35	37	42	36	25	23	38	26	25	23	18	28	25	29	36	28	33	38	30	24	29	16	19	30	33	19	8	15
49	20	18	30	21	40	46	50	42	43	46	31	36	41	39	26	41	39	37	35	37	30	24	39	34	38	30	47	27	24	15	31	28	23	20	19	31	35	30	22	31	23	32	24	21	25	28	29	14	19
30	25	20	23	19	60	48	50	43	42	22	34	24	37	44	33	37	38	31	23	39	45	31	49	45	27	35	33	29	34	24	32	29	27	24	28	33	32	26	25	26	32	22	31	19	25	32	15	12	16
43	36	25	25	31	53	28	33	31	44	33	26	32	44	30	22	40	47	36	56	36	24	30	21	42	39	27	21	23	36	22	30	36	28	39	31	35	25	25	27	39	31	23	14	22	24	20	30	12	22
40	37	15	26	32	42	42	44	28	42	31	30	34	32	35	34	38	37	34	52	28	34	37	26	50	31	35	28	28	22	25	33	29	30	28	30	27	29	35	29	29	24	34	21	17	28	19	27	9	18
44	28	18	36	31	43	57	53	36	66	53	45	44	54	46	32	43	48	57	50	42	52	45	42	39	36	37	21	39	36	25	48	37	35	37	35	41	39	36	27	33	35	23	19	22	29	23	20	12	14
28	39	14	23	18	32	27	44	33	43	26	33	22	47	23	26	29	26	27	34	22	46	24	37	48	29	24	32	29	28	21	23	26	26	31	30	25	21	32	23	36	34	25	25	16	16	31	18	13	22
30	31	22	27	33	41	59	47	44	45	44	43	35	54	39	34	42	41	38	44	37	57	42	36	48	38	49	33	38	39	26	28	29	45	27	31	35	40	46	32	33	30	22	26	15	41	27	33	16	24
38	23	23	34	21	40	31	46	41	38	33	34	35	48	34	27	34	41	32	43	33	30	39	40	38	39	31	35	24	18	33	30	20	35	35	20	35	38	38	39	31	29	27	16	26	29	27	26	14	17
34	47	23	24	27	56	49	35	33	48	25	36	36	38	34	24	30	32	41	49	33	45	26	36	39	39	37	28	34	21	29	23	32	32	35	26	27	31	38	27	27	23	21	31	23	17	18	35	10	24
53	38	31	30	30	47	52	41	35	36	45	23	31	41	40	22	33	36	32	41	43	28	31	41	37	31	26	42	24	18	26	49	23	29	28	32	31	30	24	39	29	25	29	27	21	30	31	25	12	22
38	32	28	29	30	43	41	53	35	56	39	32	38	30	32	23	31	39	36	37	30	38	36	40	43	33	33	37	26	26	24	28	28	26	39	30	28	43	45	25	34	32	26	27	18	33	27	36	10	13
29	35	25	29	37	45	59	45	38	34	37	27	35	39	40	23	27	35	29	36	36	49	27	32	49	32	29	42	29	27	27	34	34	30	16	34	33	25	31	23	35	38	37	28	21	31	25	24	13	20
41	36	16	35	23	32	47	46	27	35	29	38	40	37	34	35	31	30	63	38	30	33	38	33	33	31	38	29	29	26	35	25	30	32	31	20	28	33	32	31	27	30	20	24	20	26	26	34	16	19
39	40	18	34	32	41	42	38	33	34	29	40	31	31	34	22	45	30	33	33	29	38	24	29	30	31	44	29	25	31	30	27	29	23	23	19	33	26	34	33	30	37	25	39	13	18	20	31	12	20
35	34	25	32	32	45	55	38	33	52	39	31	31	51	40	21	35	35	43	44	40	25	33	34	48	39	46	40	29	32	36	20	32	37	33	35	33	26	37	41	20	31	27	19	20	24	34	28	9	21
36	41	21	29	22	36	36	33	41	31	39	29	35	32	30	30	35	25	38	34	33	31	24	35	36	27	42	34	32	30	26	30	39	35	35	21	20	33	26	31	38	27	23	25	17	29	25	33	18	19
41	35	22	35	20	52	39	51	29	41	31	27	25	40	32	30	45	44	31	41	36	40	29	31	45	27	41	31	33	27	30	28	30	29	30	37	37	34	36	30	34	42	30	32	19	20	19	19	17	20
46	38	26	37	25	53	63	55	51	32	42	42	40	52	37	38	37	38	55	48	45	48	43	46	44	37	33	33	39	30	34	32	29	32	36	44	29	32	34	39	40	37	34	28	17	37	36	29	21	26
44	25	26	36	44	33	43	42	42	46	37	33	32	40	27	31	33	38	29	31	28	34	26	43	32	36	33	17	27	35	29	23	22	42	37	21	30	27	39	23	28	26	32	17	18	23	20	29	15	29
42	35	20	24	35	44	53	41	47	41	34	39	37	48	29	27	24	43	44	33	41	42	37	28	44	37	37	32	30	22	31	32	26	32	26	32	25	28	36	49	34	37	28	22	19	26	19	26	12	31
37	38	20	32	33	54	51	41	42	45	32	36	26	44	44	33	37	45	44	45	35	53	34	43	44	26	46	37	37	37	31	32	31	23	33	24	34	48	39	33	23	35	34	17	15	20	28	24	11	15
35	31	24	28	27	50	44	42	38	40	31	31	43	26	31	36	51	45	56	34	45	28	32	31	35	29	29	29	23	31	32	34	32	27	22	35	38	24	45	36	36	24	30	18	19	43	34	25	17	24
45	41	31	41	33	62	56	56	32	63	42	38	36	54	35	29	41	54	48	39	43	43	48	35	47	31	42	26	35	31	25	25	40	37	29	31	43	39	26	33	39	26	24	25	20	35	22	32	16	20
41	45	34	35	42	30	40	47	36	36	34	38	30	42	42	36	53	38	39	35	47	39	35	44	38	36	32	33	28	28	28	29	26	35	32	20	29	21	40	25	38	34	27	23	9	36	21	26	12	20
49	37	27	32	29	43	47	55	43	41	26	37	33	49	54	23	41	36	38	47	26	54	43	37	44	40	46	38	40	37	24	32	25	28	28	45	27	25	39	22	25	28	20	17	16	34	26	27	18	13
42	40	32	36	30	58	54	60	46	61	40	43	40	36	51	31	34	47	44	42	40	51	38	51	55	51	49	41	40	26	36	42	26	37	34	36	33	42	36	35	20	26	35	22	23	29	27	33	18	24
37	43	27	34	42	52	46	52	42	57	33	42	35	47	43	32	41	33	47	64	41	35	36	44	26	39	46	42	34	42	25	37	27	30	40	41	31	33	36	34	29	30	28	18	14	37	28	26	15	18
62	50	25	39	42	64	60	52	37	37	42	61	47	52	40	24	41	42	47	53	43	36	37	40	48	41	41	38	32	34	38	34	36	33	36	34	36	30	37	33	33	27	29	27	19	27	38	17	28	22
40	28	24	38	26	45	44	39	32	67	41	36	36	39	39	30	46	40	38	34	36	46	34	34	41	51	30	22	30	33	30	36	27	34	30	32	35	29	36	30	32	36	30	24	20	39	23	37	13	15
49	27	21	28	39	45	44	35	33	30	38	29	30	35	32	19	29	41	42	34	39	42	35	30	37	33	32	31	28	25	21	31	28	28	29	32	27	36	37	27	24	41	37	22	18	25	24	24	10	19
40	36	27	28	21	56	49	39	34	41	30	31	39	39	38	31	32	41	35	44	31	23	34	41	33	24	35	23	24	38	30	36	33	30	34	31	23	40	35	32	25	43	23	20	33	40	24	33	15	14
57	45	36	40	41	50	56	59	45	61	56	44	39	49	40	32	42	30	39	37	40	45	38	31	42	39	33	32	40	44	26	30	25	46	32	28	34	25	42	37	44	34	28	34	33	38	31	39	14	20
46	36	21	40	45	42	41	40	28	49	36	41	38	39	33	31	45	34	37	34	28	46	22	30	41	33	39	31	23	26	42	22	34	29	33	43	33	36	33	30	32	34	26	25	27	28	29	17	15	21
25	33	21	38	33	35	53	24	25	40	24	30	28	35	26	18	21	31	35	35	30	23	26	22	30	24	24	25	11	27	20	18	40	31	29	29	28	31	20	26	21	33	30	23	20	30	18	18	17	22
44	40	18	30	40	46	61	48	43	52	56	31	38	44	39	28	33	39	41	32	52	32	43	36	52	38	29	28	31	44	34	41	26	32	35	29	44	37	35	34	31	36	28	19	28	28	23	36	25	31
52	44	20	32	27	60	43	47	35	67	37	48	31	38	35	35	42	24	39	40	37	32	34	27	48	38	31	19	31	31	24	27	34	28	38	36	32	29	36	31	26	33	29	28	25	29	29	24	19	19
46	50	32	39	38	60	57	63	51	54	49	47	44	50	42	40	42	44	37	54	41	49	44	42	47	36	47	36	19	43	20	42	46	42	43	37	38	39	48	36	39	35	35	25	29	28	34	31	20	29
51	42	35	38	38	48	60	46	53	55	40	38	35	43	36	28	43	46	55	35	30	42	39	41	42	39	43	31	35	34	41	38	45	44	35	35	47	35	31	35	35	42	38	27	32	30	24	29	19	36
46	48	28	46	39	65	52	50	33	49	55	37	38	47	38	39	51	47	45	41	32	46	48	38	45	35	43	39	39	28	36	46	41	31	30	34	44	53	33	41	46	40	35	36	36	44	34	42	22	27
62	42	28	41	49	46	55	39	39	48	35	35	41	45	43	23	39	49	46	36	45	38	27	36	51	30	33	37	35	41	31	31	33	33	38	27	34	35	45	37	28	20	37	29	29	37	27	31	15	25
64	47	45	45	60	61	58	52	46	69	59	49	46	33	51	31	38	54	45	41	40	50	58	51	39	44	46	41	40	37	37	33	27	44	34	43	32	42	36	32	35	48	36	37	26	38	29	31	19	21
65	39	38	45	53	64	55	55	51	66	45	43	57	49	45	49	46	46	44	49	59	51	43	42	44	47	37	43	47	48	37	31	46	38	37	48	49	40	34	35	40	44	30	37	26	39	38	37	18	32
69	42	31	56	64	77	54	58	65	59	48	49	48	50	50	54	53	46	60	58	45	51	41	44	53	46	48	40	40	44	23	47	40	53	36	60	35	37	40	42	50	45	47	38	31	45	41	36	28	24
55	50	33	54	59	49	65	64	36	60	34	43	38	46	55	32	35	40	52	45	36	42	44	40	44	45	38	45	39	35	30	38	35	50	23	34	45	37	28	33	35	51	42	30	33	32	23	37	9	31
35	27	24	28	42	40	28	23	27	26	31	40	36	18	28	17	30	25	18	29	34	34	25	19	31	14	23	23	35	31	24	34	22	18	21	25	29	24	21	20	27	17	21	30	22	19	22	29	18	17
63	41	31	52	52	41	47	44	36	48	39	43	33	44	44	34	34	37	44	38	45	35	32	38	42	38	43	24	32	31	32	27	32	36	28	36	43	25	35	48	31	36	35	21	31	27	41	33	18	31
55	54	36	58	43	60	34	54	43	48	43	41	43	50	34	50	52	38	40	49	41	36	43	29	49	44	40	39	32	29	34	38	29	43	40	28	35	27	36	43	39	38	26	21	27	35	28	32	12	26
78	63	43	61	49	68	62	84	47	65	64	59	56	85	59	41	65	61	53	80	57	59	56	62	71	54	61	43	43	54	46	48	52	50	43	45	56	47	52	57	47	56	50	43	30	70	50	57	23	39
74	58	37	58	58	68	69	61	61	68	54	68	52	54	59	32	63	53	78	61	60	61	45	61	59	73	61	47	57	48	47	48	41	61	56	33	58	52	52	56	66	46	38	42	43	51	54	63	22	32
62	63	34	27	52	64	77	66	37	79	59	42	49	57	51	42	49	54	49	52	45	46	46	61	62	48	47	43	29	35	27	43	45	60	46	35	42	30	57	46	46	43	48	28	22	42	46	36	19	32
68	50	49	54	52	79	73	62	51	60	60	51	41	74	61	58	67	72	51	73	55	62	52	45	53	55	57	51	48	44	40	48	36	45	43	47	39	46	54	46	56	38	43	44	42	60	50	44	25	31
76	49	42	63	41	63	63	61	47	83	59	54	62	67	46	48	46	59	66	70	54	55	52	54	71	49	49	34	62	59	39	48	51	54	45	48	53	43	57	55	37	58	37	45	31	54	50	49	22	33
66	51	37	51	67	65	53	64	51	83	46	62	59	65	54	45	56	47	60	57	46	58	52	58	72	54	57	51	38	40	49	50	32	54	61	47	45	45	46	42	54	57	38	35	34	36	37	44	30	39
40	33	23	18	22	28	31	31	22	46	30	17	27	33	25	28	25	30	34	22	25	19	14	34	48	22	26	26	20	24	22	27	19	29	20	28	35	23	18	30	28	23	26	26	22	33	22	21	15	30
74	66	56	71	72	69	56	71	65	56	52	55	64	56	66	48	52	59	55	51	54	57	50	50	55	66	53	44	29	37	32	37	48	69	49	50	55	47	70	30	61	50	63	46	47	46	41	47	31	48
73	67	43	51	61	79	83	76	50	71	64	55	58	65	55	45	71	63	78	64	60	62	54	55	73	64	64	59	44	57	48	50	51	42	51	57	55	47	55	57	65	48	63	54	37	47	50	38	34	57
91	69	54	61	64	97	74	70	70	94	78	63	67	71	76	51	69	62	76	78	67	68	50	70	70	81	63	56	58	50	49	73	48	52	56	56	59	55	71	49	59	58	58	64	39	64	51	70	43	63
81	75	43	49	57	63	79	55	56	80	52	48	80	85	62	51	58	51	51	56	61	59	52	50	67	68	58	56	31	51	52	43	49	60	49	56	61	52	63	52	56	71	40	52	35	42	51	42	43	41
85	56	54	60	53	71	73	59	61	80	47	59	60	66	47	61	61	68	63	49	32	58	44	52	63	53	56	27	48	36	39	40	53	59	45	46	49	48	48	43	54	47	50	42	40	49	39	43	25	50
63	53	37	60	50	80	72	85	57	74	66	62	76	69	58	58	68	60	62	60	61	62	47	62	72	57	46	64	37	42	55	59	53	43	49	44	58	65	52	51	52	66	53	41	37	61	43	57	26	29
89	55	47	66	56	62	78	77	66	74	76	65	54	71	59	44	62	76	61	64	65	59	49	70	77	66	70	58	51	53	47	59	51	47	46	56	49	64	65	68	56	57	51	52	52	69	50	54	32	55
81	74	48	66	54	81	85	95	72	98	69	61	86	77	77	77	70	70	66	71	77	81	65	82	67	72	67	72	62	62	58	62	53	55	51	67	67	52	79	66	62	62	54	52	51	66	55	72	35	52
66	85	55	62	68	87	101	86	83	92	72	54	63	111	83	48	78	73	82	85	61	82	82	71	80	67	67	61	55	61	52	58	77	68	52	73	58	52	80	66	70	64	75	53	34	63	55	72	40	45
106	79	56	67	85	92	102	89	77	96	76	74	78	92	72	69	76	82	84	75	59	76	67	75	78	77	60	71	59	79	55	53	50	56	61	58	61	57	65	65	82	67	56	51	48	77	65	73	30	58
92	86	55	76	72	85	85	95	75	88	71	67	84	80	54	50	90	65	79	63	63	69	60	84	91	49	85	59	58	59	60	44	49	71	72	73	65	72	70	63	74	60	56	53	61	72	56	70	31	74
82	72	45	65	69	78	77	82	64	74	53	90	62	81	70	41	57	67	73	71	56	64	49	74	72	50	74	64	52	60	52	55	46	51	64	58	58	58	62	55	63	59	54	39	57	59	46	58	31	52
98	74	61	80	72	76	72	103	78	80	66	62	63	81	57	52	73	63	65	67	65	53	53	56	65	53	68	57	65	58	45	54	44	65	55	66	64	59	65	64	78	54	48	58	51	59	55	53	29	54
87	64	42	53	59	57	62	73	55	94	44	71	51	67	71	34	61	52	68	60	55	50	62	59	71	61	68	53	56	43	37	47	50	46	43	49	57	63	70	58	61	58	45	49	44	47	39	44	24	47
71	68	65	62	67	75	67	75	65	60	64	61	58	57	63	46	72	58	56	64	68	66	62	55	80	58	57	40	40	53	35	58	56	43	58	48	46	59	71	57	54	59	54	53	39	57	46	44	35	50
111	75	60	82	83	99	91	90	78	90	70	56	71	87	69	68	85	75	78	76	61	79	70	82	97	64	75	60	74	62	55	74	61	64	62	69	80	66	69	64	75	76	60	60	66	70	67	67	38	54
82	72	39	76	82	70	99	99	64	87	84	72	64	82	82	58	71	56	84	78	78	76	67	76	64	51	79	64	57	60	58	77	69	68	78	65	62	73	83	62	77	79	62	73	64	59	71	71	36	58
106	65	60	66	66	93	100	101	65	116	90	67	77	70	82	74	87	80	84	72	86	87	73	87	88	77	63	65	64	86	68	63	68	62	56	60	78	75	82	63	78	87	81	65	68	68	58	61	39	64
119	70	58	80	73	88	77	97	57	95	70	73	81	87	60	41	88	80	72	90	65	61	59	68	94	67	90	62	68	58	53	62	64	57	59	56	63	65	74	72	69	93	66	69	59	68	55	61	47	58
120	91	65	76	83	106	109	85	87	88	60	72	78	86	72	74	85	67	87	77	70	80	73	77	84	69	68	78	75	72	55	65	73	75	78	70	82	79	66	72	67	87	91	68	50	77	81	63	31	61
125	104	49	101	89	104	79	98	69	87	72	77	76	87	80	78	73	68	77	70	80	75	82	76	94	74	95	69	83	71	70	92	81	73	73	74	80	94	106	76	79	84	93	81	63	72	76	66	33	63
128	102	51	80	76	83	91	95	78	89	90	79	81	106	75	64	77	77	77	94	80	62	68	71	95	71	73	86	69	77	55	67	72	76	61	76	76	68	77	76	82	86	68	72	78	51	70	85	35	59
110	78	45	67	84	98	87	80	84	88	87	75	76	83	65	69	78	71	74	83	53	77	59	74	80	79	72	67	74	76	68	87	69	71	65	63	65	76	73	59	70	94	66	76	51	59	53	66	50	54
137	101	81	90	81	102	116	99	89	112	73	94	81	112	83	44	81	82	97	74	70	90	87	70	96	68	89	69	85	75	77	70	77	70	78	75	80	87	91	75	90	96	84	74	74	85	71	87	42	62
116	91	70	70	73	110	100	119	83	93	75	78	71	102	99	70	84	96	84	86	87	97	83	97	101	81	86	91	63	63	63	72	85	83	75	72	96	93	95	96	94	79	71	80	62	82	69	74	43	59
113	92	66	77	81	100	120	108	79	111	98	93	79	103	81	66	94	80	83	85	74	89	79	86	95	90	77	92	72	75	58	98	78	84	70	79	80	85	102	94	112	98	90	84	73	91	79	68	42	66
104	100	68	97	70	105	119	100	73	98	99	88	76	95	87	61	104	86	75	82	71	76	79	86	91	71	84	77	70	75	75	67	77	80	81	97	57	81	76	95	73	73	81	69	80	86	62	73	34	46
149	106	62	90	94	94	111	89	92	106	98	115	84	91	95	70	79	76	88	70	83	94	87	89	96	81	91	66	65	82	73	89	93	82	86	93	93	89	99	91	106	95	70	80	60	97	81	77	36	62
152	121	87	120	95	112	125	101	92	118	104	83	86	116	103	83	126	111	101	101	97	79	91	88	102	97	102	82	89	104	91	107	94	92	76	114	94	99	102	105	94	92	88	92	72	73	71	73	34	51
127	94	84	95	90	95	119	88	87	109	88	86	87	99	80	62	82	97	87	88	74	72	66	83	74	91	84	74	83	84	72	99	83	76	72	72	80	94	82	70	72	96	67	78	67	61	59	67	37	36
119	80	63	81	96	82	109	88	61	101	90	76	71	78	70	57	83	74	70	66	71	80	78	70	76	73	69	74	68	66	59	71	76	66	79	49	86	81	92	78	78	70	68	65	55	64	51	62	37	39
163	113	85	108	98	111	114	104	78	120	94	82	96	132	90	74	80	106	103	114	86	77	92	116	118	101	97	85	89	80	82	92	115	110	74	96	112	99	101	93	93	94	84	82	76	77	61	75	43	64
146	120	91	105	87	119	108	112	74	109	98	87	80	114	105	74	100	105	115	91	81	94	88	115	118	107	88	83	71	96	99	104	91	101	83	91	109	74	98	107	89	89	74	76	77	64	67	61	31	55
201	126	92	106	110	127	117	123	99	149	113	128	121	130	103	87	110	107	121	110	94	91	109	138	134	129	120	104	111	113	106	100	103	121	122	112	107	90	91	102	109	102	89	93	83	112	69	83	54	72
200	136	96	132	109	137	128	144	128	172	100	101	131	128	114	104	127	106	130	113	118	118	95	118	140	111	115	117	97	117	101	127	107	133	112	118	120	110	103	108	109	136	97	78	66	78	76	76	50	59
216	116	88	118	93	121	107	127	109	159	91	98	98	132	105	81	92	112	114	104	90	83	93	105	111	102	101	113	89	107	88	106	119	104	84	111	93	104	95	90	89	72	86	71	64	90	72	93	38	58
163	119	92	104	93	98	123	128	94	114	95	91	90	126	87	78	82	104	97	84	93	79	72	101	105	108	106	84	95	89	75	110	85	104	100	78	89	86	89	87	87	106	68	82	59	69	56	56	49	53
162	105	89	137	120	119	124	112	105	119	113	109	97	117	108	89	118	113	108	119	97	94	94	107	118	98	109	98	91	100	103	99	88	112	93	107	87	79	87	93	83	104	81	67	51	90	57	71	36	53
180	107	110	119	101	112	117	119	110	147	109	105	85	123	106	100	130	111	124	112	99	106	88	109	142	114	120	104	76	111	93	133	105	96	81	113	97	75	93	86	105	85	85	66	63	85	61	73	42	52
154	117	88	104	90	105	121	108	105	146	110	104	97	124	114	92	116	96	103	96	88	103	101	114	111	102	119	90	114	94	84	108	93	87	79	83	102	85	85	76	94	102	67	72	62	77	62	60	36	48
218	126	107	128	123	137	124	118	98	166	124	119	116	129	130	100	124	144	113	113	101	98	97	108	125	119	129	102	102	107	105	102	93	125	93	92	88	107	118	83	91	109	75	62	78	95	63	86	40	61
229	117	107	136	125	127	138	121	102	132	118	104	116	136	117	87	110	107	118	129	105	113	97	124	114	130	129	93	88	92	102	108	95	92	86	102	96	79	80	81	90	72	80	82	61	66	65	75	42	49
196	145	110	134	127	119	153	153	124	158	119	120	114	147	119	95	135	140	139	125	124	108	117	130	154	109	120	118	108	114	97	126	117	122	110	109	111	122	121	89	97	118	77	78	80	73	76	81	48	55
194	130	95	128	123	122	135	131	111	173	104	111	133	135	112	107	135	140	115	122	117	123	94	113	118	115	128	67	109	100	103	103	111	99	105	99	113	103	112	103	90	100	72	79	77	94	67	73	44	59
237	137	120	142	138	152	146	142	130	171	138	131	137	184	142	97	157	137	137	142	118	126	123	124	167	146	149	135	98	123	98	144	124	110	96	106	133	98	120	117	117	135	81	86	64	83	82	87	36	62
255	146	130	169	143	153	132	154	124	165	145	135	129	153	136	107	174	128	143	141	134	138	118	116	159	133	133	114	95	124	106	124	117	127	102	108	95	100	105	90	96	101	85	81	78	95	82	87	49	65
190	136	108	138	123	126	152	124	111	158	119	118	122	124	129	90	120	106	117	89	119	106	117	119	132	105	104	92	93	90	94	108	86	90	81	100	86	86	81	86	85	77	80	75	62	70	73	73	51	57
214	129	121	128	124	137	129	122	103	132	115	111	90	124	106	85	127	103	75	90	90	97	76	102	105	95	83	110	70	73	74	99	93	83	88	78	81	68	70	62	83	71	69	56	70	69	47	61	36	41
186	106	94	112	98	88	118	116	107	127	88	108	101	120	96	83	94	95	104	92	102	75	69	101	108	79	98	73	61	85	77	72	80	77	57	68	74	66	70	66	59	65	65	56	58	58	59	69	37	39
257	160	146	164	162	168	155	133	146	187	146	123	124	155	143	100	153	138	135	111	122	119	98	109	121	103	111	102	77	91	79	113	106	78	109	85	92	94	85	80	90	87	73	62	75	82	48	66	30	45
209	124	111	161	173	124	135	121	99	144	105	147	106	123	109	95	112	107	119	91	97	92	87	101	115	84	95	85	85	97	86	101	88	77	86	72	82	73	75	62	63	75	60	61	49	52	52	54	41	56
263	154	148	175	155	142	132	146	128	178	117	121	143	174	147	127	159	128	140	112	111	121	96	108	153	94	125	104	99	124	112	84	113	99	104	72	90	85	88	84	95	96	68	62	53	63	67	66	43	50
258	125	133	146	127	130	160	169	154	178	182	162	135	188	150	142	136	153	142	125	124	133	96	123	133	127	145	105	114	107	101	108	103	118	103	102	102	86	93	83	96	101	68	72	80	84	83	68	42	53
233	155	124	162	144	187	151	153	145	183	153	158	155	194	144	126	149	141	138	113	109	119	117	145	144	129	145	119	103	100	104	118	117	108	118	112	95	106	111	93	107	90	86	82	63	60	74	75	29	47
295	185	153	204	181	204	180	199	173	249	183	173	166	228	191	148	178	180	162	161	158	142	156	203	184	143	153	137	132	143	143	132	128	139	131	134	136	115	149	112	115	120	87	90	66	82	82	93	41	71
218	143	95	141	137	115	151	140	129	175	130	118	119	148	133	109	127	129	91	123	114	103	87	113	119	99	104	79	102	91	76	79	91	78	63	76	96	90	68	82	72	85	64	62	62	62	63	54	35	52
217	150	145	181	163	171	171	173	148	187	158	147	152	184	151	114	147	136	139	151	130	118	121	139	162	123	123	105	105	117	100	117	115	75	107	96	130	101	100	86	101	92	94	80	64	90	89	74	45	60
237	154	120	185	149	128	167	145	118	194	142	148	121	166	121	106	127	146	132	110	111	102	92	111	125	96	131	104	93	92	102	102	99	94	98	88	103	102	93	83	93	93	75	85	49	70	75	85	32	62
332	226	205	244	230	200	219	204	151	246	225	176	186	219	195	163	164	163	159	165	138	137	111	134	164	123	142	134	126	141	107	133	105	130	110	123	133	85	115	90	111	97	97	109	82	96	67	93	51	59
461	240	257	305	299	235	185	214	168	233	202	178	157	197	159	129	185	158	150	133	116	122	105	127	138	131	135	112	93	137	104	146	118	108	98	107	106	77	79	80	99	107	101	79	82	72	60	80	60	47
391	215	182	239	245	172	195	176	150	213	193	166	176	200	173	152	155	146	144	132	124	115	81	124	140	107	116	101	92	102	100	113	106	85	75	76	94	88	95	70	77	94	65	71	68	72	77	74	31	49
410	240	215	273	251	216	222	230	179	262	206	212	186	246	212	171	199	184	169	168	160	160	124	165	177	139	143	138	120	140	135	126	136	122	109	134	120	104	123	100	122	119	101	110	78	101	102	98	45	63
400	252	213	245	233	220	237	245	209	246	232	209	190	291	210	160	215	180	207	150	175	149	135	192	196	153	177	151	137	152	155	142	132	150	139	122	130	141	124	119	140	136	114	114	102	111	98	102	71	81
393	241	209	262	231	212	216	220	202	258	196	187	190	246	209	152	198	176	171	150	160	174	138	181	175	142	163	165	118	140	121	162	138	122	134	127	119	123	130	121	120	126	115	115	101	108	83	100	50	67
365	194	203	190	165	143	165	124	117	185	124	137	124	158	132	99	115	129	98	95	94	87	72	96	113	89	81	79	68	73	82	90	78	79	76	87	77	86	73	88	88	75	65	68	77	57	52	48	37	54
775	363	387	385	294	307	309	286	240	402	252	300	240	380	250	199	260	229	217	195	167	193	161	184	196	148	207	166	144	176	146	192	160	162	152	149	169	137	139	133	149	157	132	118	106	114	101	118	72	93
945	445	362	412	336	276	304	319	249	393	262	290	261	400	255	239	284	248	215	213	163	191	160	190	186	184	197	136	136	159	136	174	180	185	150	138	133	130	149	110	138	146	102	96	88	108	110	99	52	86
1656	549	529	521	503	373	331	362	339	561	391	322	372	487	350	260	336	309	297	234	210	214	188	288	279	215	267	209	193	228	192	250	228	203	183	175	178	181	174	162	189	159	147	151	122	139	116	118	66	90
953	198	188	181	153	108	96	105	82	131	100	92	71	135	86	79	67	85	62	50	49	59	51	66	63	51	59	53	44	50	47	33	46	55	33	45	34	29	42	33	40	46	29	27	35	51	27	25	8	17
[truncated: 351 more columns]
