# Supplementary material for: H-NS is a bacterial transposon capture protein
Source: Nat Commun. 2024 Aug 20;15:7137. doi: 10.1038/s41467-024-51407-5 (PMC11335895; doi:10.1038/s41467-024-51407-5)
Supplement: Supplementary file 7 — Supplementary Dataset 4 [file 41467_2024_51407_MOESM7_ESM.xlsx]

## Sheet: 1 kb empty plasmid
H-NS ChIP-seq & 3C-seq	352	215	324	409	293	332	590	905	228	303	498	443	488	1549	2127	646	343	374	255	271	275	364	301	1098	2302	2538	1008	474	311	337	356	252	624	419	315	424	370	277	244	419	472	213	274	327	366	253	355	276	204
352	12	35	28	24	19	16	8	15	7	15	15	6	5	6	7	6	4	5	0	0	0	0	0	6	11	12	11	4	6	5	3	5	13	6	3	3	4	5	4	1	5	2	6	5	3	4	3	9	5
215	35	16	40	41	29	17	23	25	18	11	19	14	6	1	6	10	8	6	0	0	0	0	0	5	18	10	3	13	5	7	5	6	7	8	3	5	9	5	13	2	1	6	2	5	3	3	4	5	4
324	28	40	36	49	35	27	28	23	7	16	14	16	9	10	1	9	7	3	0	0	0	0	0	7	7	13	10	8	8	7	6	7	4	3	4	9	2	7	2	8	9	2	3	7	4	0	3	3	5
409	24	41	49	48	29	26	39	28	13	11	16	15	7	5	6	3	9	4	0	0	0	0	0	4	8	14	6	13	7	9	2	2	4	7	4	6	6	7	4	5	5	4	4	3	3	4	2	4	2
293	19	29	35	29	18	17	30	24	18	11	13	12	8	6	3	11	9	5	0	0	0	0	0	4	10	6	8	9	3	4	5	5	2	5	3	6	2	4	4	2	3	4	6	2	2	1	3	5	4
332	16	17	27	26	17	32	43	41	22	17	17	12	5	5	2	3	9	6	0	0	0	0	0	5	7	9	7	6	6	5	2	7	2	9	6	4	2	7	2	5	2	3	5	2	3	6	2	1	5
590	8	23	28	39	30	43	56	63	40	30	21	14	13	19	6	11	10	20	0	0	0	0	0	7	19	17	11	8	6	6	5	8	1	8	6	10	2	4	5	4	5	5	4	3	4	5	2	2	3
905	15	25	23	28	24	41	63	36	47	40	24	36	17	16	6	17	14	14	0	0	0	0	0	11	22	20	10	10	9	10	12	4	4	1	10	12	5	7	6	4	6	5	3	2	2	3	8	7	3
228	7	18	7	13	18	22	40	47	48	38	32	27	14	18	9	13	23	10	0	0	0	0	0	4	10	12	9	8	2	6	6	11	6	5	4	6	9	4	4	2	6	4	6	4	3	1	3	3	5
303	15	11	16	11	11	17	30	40	38	46	38	39	28	26	10	14	14	10	0	0	0	0	0	4	16	15	12	15	5	4	6	9	5	3	13	5	10	4	3	5	3	5	2	2	2	3	8	2	1
498	15	19	14	16	13	17	21	24	32	38	10	37	36	33	19	23	23	11	0	0	0	0	0	13	15	17	10	7	6	8	9	6	2	7	5	2	6	9	5	6	6	5	2	9	1	3	0	4	7
443	6	14	16	15	12	12	14	36	27	39	37	12	33	37	19	21	29	14	0	0	0	0	0	8	13	13	10	8	7	2	6	9	1	3	6	8	3	3	2	2	4	5	6	8	7	0	4	2	3
488	5	6	9	7	8	5	13	17	14	28	36	33	46	38	20	25	26	10	0	0	0	0	0	3	12	11	5	6	4	1	2	8	0	5	1	4	4	2	2	3	5	5	2	2	0	4	1	4	1
1549	6	1	10	5	6	5	19	16	18	26	33	37	38	52	35	46	27	21	0	0	0	0	0	9	4	11	8	4	5	5	5	7	2	3	3	8	7	7	1	3	10	3	1	7	3	1	5	4	2
2127	7	6	1	6	3	2	6	6	9	10	19	19	20	35	22	20	23	18	0	0	0	0	0	3	12	6	5	12	3	5	1	5	0	7	2	2	2	0	2	4	2	2	4	1	0	1	1	2	1
646	6	10	9	3	11	3	11	17	13	14	23	21	25	46	20	22	36	16	0	0	0	0	0	7	16	9	14	6	4	6	4	2	3	5	4	4	3	2	3	4	5	1	5	8	2	0	4	2	0
343	4	8	7	9	9	9	10	14	23	14	23	29	26	27	23	36	18	22	0	0	0	0	0	5	24	19	8	7	5	9	3	7	2	6	3	5	3	5	3	3	3	5	2	1	3	3	4	4	3
374	5	6	3	4	5	6	20	14	10	10	11	14	10	21	18	16	22	10	0	0	0	0	0	5	10	4	4	3	3	5	5	2	4	3	5	1	1	6	3	6	4	3	2	1	5	3	2	3	0
255	0	0	0	0	0	0	0	0	0	0	0	0	0	0	0	0	0	0	0	0	0	0	0	0	0	0	0	0	0	0	0	0	0	0	0	0	0	0	0	0	0	0	0	0	0	0	0	0	0
271	0	0	0	0	0	0	0	0	0	0	0	0	0	0	0	0	0	0	0	0	0	0	0	0	0	0	0	0	0	0	0	0	0	0	0	0	0	0	0	0	0	0	0	0	0	0	0	0	0
275	0	0	0	0	0	0	0	0	0	0	0	0	0	0	0	0	0	0	0	0	0	0	0	0	0	0	0	0	0	0	0	0	0	0	0	0	0	0	0	0	0	0	0	0	0	0	0	0	0
364	0	0	0	0	0	0	0	0	0	0	0	0	0	0	0	0	0	0	0	0	0	0	0	0	0	0	0	0	0	0	0	0	0	0	0	0	0	0	0	0	0	0	0	0	0	0	0	0	0
301	0	0	0	0	0	0	0	0	0	0	0	0	0	0	0	0	0	0	0	0	0	0	0	0	0	0	0	0	0	0	0	0	0	0	0	0	0	0	0	0	0	0	0	0	0	0	0	0	0
1098	6	5	7	4	4	5	7	11	4	4	13	8	3	9	3	7	5	5	0	0	0	0	0	24	19	24	11	11	5	2	10	3	4	8	5	6	3	2	1	1	2	3	4	1	1	0	1	0	4
2302	11	18	7	8	10	7	19	22	10	16	15	13	12	4	12	16	24	10	0	0	0	0	0	19	12	39	39	33	24	9	19	10	8	12	3	9	9	4	13	4	7	11	10	5	6	4	3	7	3
2538	12	10	13	14	6	9	17	20	12	15	17	13	11	11	6	9	19	4	0	0	0	0	0	24	39	22	53	49	28	19	16	19	9	20	10	7	14	10	4	7	17	15	8	11	12	8	7	5	6
1008	11	3	10	6	8	7	11	10	9	12	10	10	5	8	5	14	8	4	0	0	0	0	0	11	39	53	24	40	41	23	23	8	4	13	11	9	14	11	5	10	9	7	10	7	11	6	1	4	3
474	4	13	8	13	9	6	8	10	8	15	7	8	6	4	12	6	7	3	0	0	0	0	0	11	33	49	40	36	50	27	25	20	8	18	12	15	19	16	8	9	16	12	13	9	8	7	6	7	9
311	6	5	8	7	3	6	6	9	2	5	6	7	4	5	3	4	5	3	0	0	0	0	0	5	24	28	41	50	34	24	33	18	9	20	15	12	6	11	3	5	11	6	7	5	5	4	2	6	4
337	5	7	7	9	4	5	6	10	6	4	8	2	1	5	5	6	9	5	0	0	0	0	0	2	9	19	23	27	24	34	29	18	17	22	14	15	12	10	11	8	11	8	9	3	8	4	2	4	5
356	3	5	6	2	5	2	5	12	6	6	9	6	2	5	1	4	3	5	0	0	0	0	0	10	19	16	23	25	33	29	48	43	19	31	17	8	28	10	13	12	16	14	8	7	8	6	5	9	2
252	5	6	7	2	5	7	8	4	11	9	6	9	8	7	5	2	7	2	0	0	0	0	0	3	10	19	8	20	18	18	43	56	28	42	32	21	28	25	9	11	18	11	18	18	12	7	9	5	9
624	13	7	4	4	2	2	1	4	6	5	2	1	0	2	0	3	2	4	0	0	0	0	0	4	8	9	4	8	9	17	19	28	14	24	23	18	15	9	9	11	17	14	12	5	6	3	6	5	4
419	6	8	3	7	5	9	8	1	5	3	7	3	5	3	7	5	6	3	0	0	0	0	0	8	12	20	13	18	20	22	31	42	24	22	37	32	22	27	19	25	20	9	21	12	15	14	1	8	7
315	3	3	4	4	3	6	6	10	4	13	5	6	1	3	2	4	3	5	0	0	0	0	0	5	3	10	11	12	15	14	17	32	23	37	34	27	46	46	15	19	27	17	22	19	4	5	10	4	4
424	3	5	9	6	6	4	10	12	6	5	2	8	4	8	2	4	5	1	0	0	0	0	0	6	9	7	9	15	12	15	8	21	18	32	27	8	44	43	21	28	30	21	28	14	21	11	13	5	8
370	4	9	2	6	2	2	2	5	9	10	6	3	4	7	2	3	3	1	0	0	0	0	0	3	9	14	14	19	6	12	28	28	15	22	46	44	44	58	31	36	31	29	29	19	11	7	8	7	8
277	5	5	7	7	4	7	4	7	4	4	9	3	2	7	0	2	5	6	0	0	0	0	0	2	4	10	11	16	11	10	10	25	9	27	46	43	58	56	46	30	29	25	26	9	14	8	13	6	5
244	4	13	2	4	4	2	5	6	4	3	5	2	2	1	2	3	3	3	0	0	0	0	0	1	13	4	5	8	3	11	13	9	9	19	15	21	31	46	16	22	33	26	25	10	15	9	7	6	9
419	1	2	8	5	2	5	4	4	2	5	6	2	3	3	4	4	3	6	0	0	0	0	0	1	4	7	10	9	5	8	12	11	11	25	19	28	36	30	22	24	40	32	33	24	11	8	11	11	5
472	5	1	9	5	3	2	5	6	6	3	6	4	5	10	2	5	3	4	0	0	0	0	0	2	7	17	9	16	11	11	16	18	17	20	27	30	31	29	33	40	54	66	66	46	21	20	11	10	13
213	2	6	2	4	4	3	5	5	4	5	5	5	5	3	2	1	5	3	0	0	0	0	0	3	11	15	7	12	6	8	14	11	14	9	17	21	29	25	26	32	66	44	46	46	27	14	8	11	3
274	6	2	3	4	6	5	4	3	6	2	2	6	2	1	4	5	2	2	0	0	0	0	0	4	10	8	10	13	7	9	8	18	12	21	22	28	29	26	25	33	66	46	68	70	51	34	23	15	17
327	5	5	7	3	2	2	3	2	4	2	9	8	2	7	1	8	1	1	0	0	0	0	0	1	5	11	7	9	5	3	7	18	5	12	19	14	19	9	10	24	46	46	70	28	51	31	20	14	17
366	3	3	4	3	2	3	4	2	3	2	1	7	0	3	0	2	3	5	0	0	0	0	0	1	6	12	11	8	5	8	8	12	6	15	4	21	11	14	15	11	21	27	51	51	42	18	33	20	10
253	4	3	0	4	1	6	5	3	1	3	3	0	4	1	1	0	3	3	0	0	0	0	0	0	4	8	6	7	4	4	6	7	3	14	5	11	7	8	9	8	20	14	34	31	18	10	20	23	26
355	3	4	3	2	3	2	2	8	3	8	0	4	1	5	1	4	4	2	0	0	0	0	0	1	3	7	1	6	2	2	5	9	6	1	10	13	8	13	7	11	11	8	23	20	33	20	4	13	17
276	9	5	3	4	5	1	2	7	3	2	4	2	4	4	2	2	4	3	0	0	0	0	0	0	7	5	4	7	6	4	9	5	5	8	4	5	7	6	6	11	10	11	15	14	20	23	13	12	28
204	5	4	5	2	4	5	3	3	5	1	7	3	1	2	1	0	3	0	0	0	0	0	0	4	3	6	3	9	4	5	2	9	4	7	4	8	8	5	9	5	13	3	17	17	10	26	17	28	2
243	4	2	2	4	3	2	4	4	2	3	1	3	0	3	1	5	5	3	0	0	0	0	0	3	4	6	4	12	4	4	4	4	5	10	13	6	5	11	3	6	11	9	12	18	9	8	13	25	29
325	3	3	3	5	2	1	2	3	3	1	3	1	1	2	2	5	1	2	0	0	0	0	0	3	3	6	4	8	4	0	7	2	3	5	8	4	8	8	4	3	6	10	11	13	8	6	5	16	29
405	2	4	8	3	4	3	2	4	3	1	4	3	1	3	0	0	1	2	0	0	0	0	0	1	7	3	3	3	2	3	3	6	4	5	8	7	5	6	9	4	11	13	5	13	10	8	11	17	13
377	3	6	3	4	2	4	3	3	1	4	1	2	3	2	1	5	3	2	0	0	0	0	0	0	4	7	1	7	5	8	6	4	3	6	4	5	8	4	8	4	8	2	6	6	4	1	6	9	16
273	2	4	4	6	1	3	1	7	3	0	8	4	3	4	3	3	0	0	0	0	0	0	0	2	6	7	4	6	7	3	8	2	1	4	3	3	2	8	8	5	13	6	5	5	4	7	9	7	13
263	4	7	5	1	1	4	5	5	1	3	4	2	1	0	5	1	4	2	0	0	0	0	0	2	2	3	4	1	3	0	4	5	4	8	3	1	4	3	5	2	4	6	3	6	5	4	6	4	6
348	0	4	1	1	0	2	1	6	1	2	3	0	0	2	1	0	1	2	0	0	0	0	0	1	3	2	2	3	3	5	4	0	0	3	1	3	3	2	2	1	4	2	2	7	5	4	5	5	6
387	0	2	3	2	1	2	2	2	2	2	3	1	0	4	1	1	1	0	0	0	0	0	0	0	4	1	1	0	1	2	2	3	5	3	2	3	3	4	3	2	3	3	1	2	4	1	3	4	5
418	2	1	3	4	1	0	4	3	1	1	1	2	1	1	1	1	2	4	0	0	0	0	0	1	3	3	3	4	3	1	2	2	0	3	3	2	2	7	3	5	8	2	0	3	5	0	3	5	4
2334	1	5	2	1	2	2	2	2	1	5	5	4	2	3	2	2	3	1	0	0	0	0	0	3	6	6	1	5	2	3	4	8	1	8	2	1	2	3	5	1	5	2	4	2	1	3	1	4	9
2369	3	2	3	7	1	3	2	7	1	4	7	4	5	7	2	1	2	3	0	0	0	0	0	2	1	7	3	5	4	6	8	5	3	4	4	0	3	2	5	4	6	5	2	6	6	6	7	10	11
416	2	3	0	3	6	7	6	3	0	2	4	6	1	1	3	3	2	1	0	0	0	0	0	1	6	12	3	4	4	2	4	8	5	3	6	7	3	4	2	5	2	2	4	4	2	0	1	5	8
430	3	2	0	4	5	1	3	2	6	3	3	1	1	2	1	2	2	5	0	0	0	0	0	1	5	5	1	2	2	3	6	5	2	2	3	4	2	3	6	4	2	2	4	4	6	4	3	10	5
425	1	2	5	5	1	2	3	1	3	6	1	2	2	1	0	5	0	1	0	0	0	0	0	1	4	7	1	5	0	4	2	3	1	7	2	3	2	2	2	4	4	4	1	6	1	2	4	3	4
354	6	4	5	2	4	4	2	5	3	5	5	4	7	3	0	0	5	1	0	0	0	0	0	4	4	7	2	8	5	5	3	3	3	3	5	4	7	4	2	5	5	5	2	5	6	3	6	9	5
258	3	2	5	5	2	2	2	3	2	4	7	0	1	3	1	4	5	3	0	0	0	0	0	1	3	7	6	2	5	2	1	6	3	7	6	1	4	7	3	4	5	1	3	5	4	5	3	3	3
318	3	0	4	3	1	1	2	5	4	4	2	1	1	1	1	2	0	2	0	0	0	0	0	4	1	6	1	4	3	5	1	4	0	3	2	3	5	2	6	1	5	3	2	1	4	4	1	3	5
436	2	7	6	2	2	3	4	4	8	3	4	5	1	6	1	2	4	2	0	0	0	0	0	2	6	5	4	2	3	2	4	1	0	3	2	8	5	5	4	2	3	2	3	2	4	2	8	7	11
1632	4	1	2	2	2	3	4	4	4	3	2	4	4	1	1	2	5	1	0	0	0	0	0	1	7	5	3	8	4	2	0	4	0	4	5	6	1	0	0	3	5	4	7	4	2	4	4	6	1
1281	0	2	3	0	1	1	0	2	3	1	4	1	1	2	0	2	3	0	0	0	0	0	0	1	2	2	3	4	1	2	3	0	0	2	1	8	2	1	0	0	5	2	2	6	2	1	1	2	5
583	2	4	6	2	5	5	4	5	0	2	2	2	2	2	1	1	4	2	0	0	0	0	0	3	3	1	2	4	0	3	0	2	2	4	2	4	1	4	1	1	1	5	1	3	1	2	1	5	3
742	1	2	6	0	3	0	4	4	3	2	4	2	0	4	0	2	6	0	0	0	0	0	0	1	3	2	3	6	7	0	1	5	6	7	5	4	3	7	2	2	3	3	3	2	4	3	3	2	6
617	3	3	3	1	4	1	2	4	5	3	2	2	3	4	1	2	3	1	0	0	0	0	0	0	2	3	4	3	4	8	6	3	3	3	3	4	2	6	2	2	2	6	3	3	4	3	5	3	2
589	2	2	1	2	0	1	2	3	0	0	4	5	1	3	1	1	1	1	0	0	0	0	0	0	5	0	1	6	2	1	1	2	0	3	1	1	3	1	1	1	3	3	4	4	4	3	3	5	1
271	3	2	4	3	3	3	5	4	0	4	1	4	1	1	1	3	3	1	0	0	0	0	0	3	5	10	4	6	1	5	4	5	3	0	3	5	3	2	2	1	4	0	4	4	3	3	5	6	4
479	5	3	6	4	4	6	3	5	0	2	6	3	1	1	3	3	4	0	0	0	0	0	0	2	3	5	3	6	1	3	2	3	2	4	6	2	3	0	4	1	6	1	4	2	2	3	5	2	5
662	6	2	3	1	0	1	1	3	2	3	4	2	2	4	0	1	1	3	0	0	0	0	0	1	2	6	1	5	4	0	4	1	1	1	1	6	0	2	2	1	3	3	2	2	2	1	5	2	4
1285	5	2	4	1	3	1	0	1	3	2	0	2	0	2	1	4	1	1	0	0	0	0	0	0	4	6	1	4	3	2	3	2	0	4	0	2	3	0	2	1	4	3	3	2	5	4	1	3	0
1026	4	4	9	1	2	4	3	3	3	4	1	3	1	2	0	2	4	1	0	0	0	0	0	1	5	2	1	4	1	2	3	2	1	4	4	5	5	3	1	3	2	1	1	3	2	1	2	4	6
850	3	6	2	5	2	1	1	0	3	5	4	6	0	0	3	1	0	1	0	0	0	0	0	2	1	2	2	3	2	1	1	4	1	2	1	2	3	4	1	3	1	1	3	2	1	0	1	3	3
41026	2	4	3	4	3	0	3	7	5	3	3	3	3	0	2	1	3	2	0	0	0	0	0	0	4	2	4	4	8	1	2	1	0	8	3	2	3	6	4	1	0	4	4	1	1	1	7	4	3
33224	3	9	4	2	4	6	2	3	4	3	6	3	3	3	0	2	1	1	0	0	0	0	0	0	8	3	2	3	2	2	4	2	0	6	6	3	3	2	3	3	4	2	1	3	3	2	2	4	8
472	1	3	1	1	1	2	2	1	2	1	4	1	0	3	0	3	1	2	0	0	0	0	0	2	3	2	1	1	0	0	0	3	0	3	5	2	0	2	0	0	1	1	0	3	1	1	3	1	5
255	2	1	1	1	3	4	2	4	2	5	4	2	2	0	2	9	3	2	0	0	0	0	0	0	4	2	5	3	2	4	5	2	0	3	3	3	3	2	0	2	2	1	3	0	1	2	5	1	3
317	1	2	4	1	1	1	5	2	2	1	2	1	0	1	0	2	6	1	0	0	0	0	0	1	2	3	0	1	2	0	4	2	0	2	2	3	0	2	1	0	1	3	8	2	2	1	2	3	1
318	2	3	1	1	1	1	3	7	1	3	4	3	0	1	2	2	2	1	0	0	0	0	0	0	1	0	2	3	3	2	2	1	0	3	2	4	1	3	1	2	4	0	2	6	2	3	3	2	3
253	4	0	4	3	3	4	2	3	2	2	4	1	1	3	1	3	1	1	0	0	0	0	0	1	6	4	5	5	3	3	1	7	2	1	1	2	1	3	3	1	0	1	3	2	2	3	2	3	2
370	1	3	2	2	1	1	2	3	1	0	2	4	2	0	4	1	0	2	0	0	0	0	0	1	2	2	1	3	2	4	1	5	3	4	3	3	3	2	0	1	3	0	1	0	1	2	2	3	6
325	2	2	2	1	1	0	1	4	2	1	0	3	0	1	3	2	4	1	0	0	0	0	0	2	1	4	1	2	2	3	3	2	3	0	4	5	1	2	1	2	0	3	2	1	3	2	2	4	3
2813	2	2	3	3	2	3	3	5	1	2	0	1	1	3	1	1	1	2	0	0	0	0	0	0	5	3	1	5	0	2	2	1	2	2	2	2	3	0	2	2	2	2	0	3	1	2	1	1	1
14896	3	4	3	0	3	3	1	2	0	1	6	4	3	4	1	3	2	2	0	0	0	0	0	4	6	5	7	3	5	4	3	4	3	1	6	1	5	5	1	1	1	5	1	1	6	2	2	4	1
1531	8	2	1	7	2	4	7	6	3	2	7	2	4	5	2	3	1	2	0	0	0	0	0	1	5	7	5	0	6	3	3	2	0	4	6	2	7	2	3	1	2	1	2	7	3	6	2	4	7
4868	4	4	2	1	2	2	7	5	5	3	5	3	1	3	1	1	6	0	0	0	0	0	0	0	3	4	7	3	3	6	2	5	1	4	3	2	1	2	6	3	5	2	2	0	4	3	1	8	5
30223	0	2	5	5	2	7	4	4	3	1	4	2	2	3	1	5	6	2	0	0	0	0	0	3	3	2	4	0	3	4	0	2	2	2	6	8	5	2	3	0	5	4	5	4	4	3	2	7	3
36118	3	6	3	3	3	3	4	3	10	10	2	7	1	6	2	4	0	4	0	0	0	0	0	5	3	6	5	2	5	2	3	6	3	4	2	5	6	4	4	3	6	7	4	5	8	0	4	2	8
5832	0	4	5	7	2	4	3	9	4	4	3	2	1	7	3	2	3	2	0	0	0	0	0	4	4	7	3	2	5	3	4	5	1	2	1	4	6	7	3	4	6	2	1	1	1	3	2	2	5
29331	4	0	4	2	1	1	3	4	0	2	2	2	0	1	2	3	3	2	0	0	0	0	0	4	7	9	0	4	4	1	6	5	3	4	2	3	4	2	3	1	1	4	2	5	2	4	1	3	6
64645	4	6	3	8	5	4	5	8	0	2	3	3	3	4	1	1	1	1	0	0	0	0	0	3	4	5	4	5	7	5	2	2	1	5	4	1	3	2	1	2	6	5	0	3	4	5	3	4	3
31786	5	6	2	6	1	1	8	2	4	4	4	3	0	3	2	1	3	2	0	0	0	0	0	3	6	7	6	2	0	1	6	7	1	2	2	2	1	3	1	4	2	4	2	2	5	5	3	1	5
1931	3	6	10	3	6	3	4	6	5	4	1	7	1	4	2	2	2	5	0	0	0	0	0	2	13	9	13	8	6	4	8	3	9	7	5	6	7	7	4	2	6	5	4	4	5	4	5	1	3
4862	3	4	7	1	0	5	5	11	5	1	5	2	1	5	0	1	7	0	0	0	0	0	0	1	5	5	2	3	3	9	4	2	6	2	5	6	6	5	3	2	1	1	0	2	4	1	4	3	6
2444	1	2	3	3	0	1	3	1	2	2	2	2	2	2	2	2	2	2	0	0	0	0	0	1	1	2	2	1	1	2	0	5	0	0	4	3	5	2	1	4	1	3	0	4	1	4	5	3	3
385	4	3	5	1	3	5	4	5	2	7	2	2	0	5	2	6	6	2	0	0	0	0	0	0	3	6	6	5	4	4	5	1	4	3	4	4	7	7	4	1	5	2	3	3	4	1	3	6	1
285	1	4	4	3	4	1	4	1	6	2	4	5	4	5	0	0	3	1	0	0	0	0	0	2	3	5	4	3	6	4	1	3	2	3	3	3	1	1	1	2	3	2	3	2	1	1	5	3	1
401	2	2	3	2	3	4	1	2	2	1	2	2	1	5	2	0	1	2	0	0	0	0	0	1	2	1	2	3	1	3	3	3	1	1	0	1	3	0	1	0	3	3	1	4	0	0	0	4	2
289	4	6	1	4	3	0	3	4	0	1	3	8	2	3	3	0	0	1	0	0	0	0	0	1	5	5	2	1	3	4	1	4	4	3	1	2	1	5	3	0	7	2	6	3	2	2	0	4	4
224	4	6	2	0	2	1	3	4	2	2	4	5	3	0	0	3	4	0	0	0	0	0	0	2	0	6	1	4	2	1	4	4	4	0	4	5	3	2	1	3	8	0	3	3	2	5	3	2	4
241	2	1	4	4	0	2	1	4	4	0	9	5	6	0	2	3	3	3	0	0	0	0	0	1	1	3	2	7	2	6	1	6	3	2	2	3	1	4	3	3	6	3	5	2	4	2	2	2	3
362	4	2	2	0	3	3	2	2	1	0	3	1	2	1	2	0	2	0	0	0	0	0	0	1	7	5	4	3	1	1	0	2	0	3	2	3	1	1	4	1	3	2	4	1	1	3	1	4	4
450	3	3	0	0	0	4	1	3	1	0	4	2	2	1	1	1	2	1	0	0	0	0	0	1	3	2	3	3	2	3	3	2	1	1	5	4	6	1	0	4	3	1	2	1	7	2	0	3	3
265	2	1	2	1	1	6	1	1	4	3	3	4	2	5	2	3	0	0	0	0	0	0	0	2	5	0	2	3	3	2	2	5	3	2	3	5	6	0	2	1	5	2	3	1	2	2	3	4	3
407	3	2	7	4	3	3	3	1	0	1	3	2	2	0	4	3	1	3	0	0	0	0	0	2	4	1	3	6	2	2	3	3	0	4	4	3	2	0	2	2	6	4	3	3	4	3	1	4	6
428	2	1	0	4	1	2	4	4	1	1	4	3	1	2	0	3	1	1	0	0	0	0	0	1	2	1	1	3	2	6	0	3	0	4	3	2	6	1	1	4	4	2	3	2	1	0	3	3	4
721	1	3	2	5	1	3	4	3	2	2	4	2	2	3	2	3	4	2	0	0	0	0	0	0	4	4	5	1	0	2	1	1	0	1	2	5	2	3	3	2	3	3	0	2	3	0	4	1	1
377	2	2	3	3	0	2	1	5	1	0	1	2	1	1	0	3	4	0	0	0	0	0	0	2	4	4	0	5	2	1	1	0	2	0	1	0	1	1	0	0	1	0	2	3	0	1	2	1	2
446	4	3	2	2	2	4	5	5	5	2	3	7	2	4	2	3	3	1	0	0	0	0	0	2	4	9	3	2	3	5	0	2	1	2	3	3	5	5	1	5	5	3	1	2	3	5	3	1	4
476	2	7	6	4	1	3	3	4	2	4	2	4	0	2	2	2	1	3	0	0	0	0	0	2	3	5	2	2	1	3	3	0	1	3	3	0	2	3	1	1	4	0	2	4	1	2	3	5	5
808	5	2	1	3	0	1	4	4	3	3	1	2	2	3	0	2	3	1	0	0	0	0	0	1	0	3	5	3	2	2	1	2	1	1	1	6	2	1	5	1	1	1	2	4	4	3	0	1	1
530	4	3	3	0	1	2	3	2	4	2	3	4	2	2	0	4	4	4	0	0	0	0	0	0	2	2	1	8	3	1	6	2	0	3	0	6	2	3	3	2	3	4	2	0	3	3	3	1	3
418	3	0	1	2	0	2	2	3	3	2	2	1	1	1	0	0	1	0	0	0	0	0	0	0	0	1	1	2	2	1	0	4	3	1	2	0	4	3	0	4	2	0	4	4	3	1	3	4	3
453	4	3	1	1	4	2	3	3	2	4	5	4	1	2	1	3	4	2	0	0	0	0	0	1	5	6	9	3	4	3	2	4	1	2	2	1	0	7	3	2	6	4	6	3	2	5	1	2	0
396	3	3	3	3	1	2	5	2	1	5	2	1	1	6	0	4	1	5	0	0	0	0	0	1	2	2	4	7	2	1	2	7	3	5	5	3	3	1	2	3	4	3	4	7	5	2	3	4	5
392	2	3	1	0	3	7	2	3	1	2	4	0	0	4	0	1	2	2	0	0	0	0	0	1	1	3	3	1	3	3	1	2	2	2	6	5	0	3	2	2	4	2	1	3	2	4	1	4	4
459	4	0	5	4	0	2	5	3	1	1	4	6	2	2	0	3	7	1	0	0	0	0	0	2	5	4	2	3	3	1	5	0	2	8	1	4	1	0	2	2	5	2	1	1	1	0	3	4	3
252	2	6	3	4	2	1	4	3	2	3	3	1	1	5	0	2	5	0	0	0	0	0	0	1	1	1	1	4	4	1	4	1	1	3	2	3	9	1	0	3	4	1	2	2	1	1	1	3	1
274	1	1	2	2	2	1	0	0	0	1	5	2	3	5	2	0	2	0	0	0	0	0	0	1	0	1	1	3	5	2	2	0	1	1	0	2	4	2	4	2	7	0	2	2	3	2	1	0	1
316	3	4	3	2	4	1	2	3	0	5	3	2	2	0	1	1	4	0	0	0	0	0	0	1	1	4	2	5	1	1	0	2	0	1	1	3	2	2	4	1	2	2	2	2	1	2	0	3	6
410	3	3	4	4	1	2	4	3	1	2	3	1	1	1	0	0	2	4	0	0	0	0	0	0	1	3	6	1	0	3	1	1	0	2	1	2	3	0	2	0	8	0	1	4	1	2	0	2	1
371	3	3	2	5	4	2	3	6	1	1	5	3	0	2	1	0	1	3	0	0	0	0	0	1	2	3	7	2	2	2	0	0	0	4	3	0	2	1	4	1	3	4	2	2	1	1	3	2	0
1061	1	2	0	1	1	4	1	1	2	3	1	3	0	1	2	1	1	0	0	0	0	0	0	1	0	3	5	2	0	4	3	3	1	3	3	1	1	1	1	1	4	3	0	3	3	0	3	1	2
400	1	2	1	1	3	1	2	3	2	3	1	0	0	1	0	2	1	2	0	0	0	0	0	0	3	2	1	2	0	2	1	1	0	2	2	1	3	2	0	0	1	0	1	5	4	1	2	2	0
778	4	2	3	1	1	1	1	5	2	2	4	0	2	3	0	0	0	1	0	0	0	0	0	2	2	3	0	4	1	1	1	0	0	2	2	0	1	2	1	1	0	0	1	0	0	0	0	1	3
58572	3	5	6	5	4	11	3	1	1	4	6	7	3	4	4	3	2	9	0	0	0	0	0	2	6	4	3	2	6	3	3	1	1	2	7	3	2	4	3	5	4	2	8	5	2	6	1	5	0
106852	2	4	2	3	3	3	6	1	1	5	7	5	3	1	3	1	3	2	0	0	0	0	0	1	4	6	1	4	3	1	6	3	1	3	6	5	2	2	3	2	0	2	0	1	2	6	1	2	2
118257	4	6	8	5	4	3	6	4	5	5	3	1	5	2	5	5	8	3	0	0	0	0	0	5	6	5	3	7	5	3	7	6	5	1	7	2	1	5	3	5	2	1	0	3	6	3	2	5	5
169018	1	3	3	8	2	3	3	6	4	5	4	0	4	5	5	3	8	4	0	0	0	0	0	1	7	4	3	3	9	2	4	6	3	4	3	5	6	1	3	5	2	1	5	0	6	2	1	8	5
208314	3	6	5	1	4	4	4	2	1	5	6	1	4	4	0	3	3	2	0	0	0	0	0	1	8	5	2	2	1	2	4	4	1	3	5	3	3	2	2	2	4	2	2	1	5	2	2	4	3
29029	1	7	5	2	4	3	4	1	3	2	2	4	4	2	2	0	4	3	0	0	0	0	0	0	5	1	3	5	1	4	3	3	2	6	3	5	1	5	0	4	1	2	2	3	0	1	4	3	2
625	2	1	4	1	1	2	2	2	1	0	0	3	4	3	2	3	0	1	0	0	0	0	0	2	3	2	2	3	1	2	0	7	2	3	0	1	2	0	0	0	2	3	1	4	4	0	1	1	2
389	2	4	2	1	2	2	1	4	2	0	0	4	0	2	2	0	4	3	0	0	0	0	0	2	1	2	2	2	2	4	2	3	0	3	2	3	2	4	2	1	2	2	2	2	1	2	2	3	1
283	3	7	3	3	2	0	3	2	2	1	3	3	1	1	0	3	3	2	0	0	0	0	0	0	1	8	4	3	2	1	1	1	3	4	1	6	4	2	4	2	2	1	3	1	1	0	2	1	3
473	3	1	2	6	2	1	1	2	2	1	2	1	1	6	4	1	4	2	0	0	0	0	0	0	3	3	4	2	1	2	4	2	2	4	0	1	3	0	7	2	2	0	3	2	1	1	2	1	0
374	0	2	2	0	1	3	2	2	1	0	3	1	3	1	1	1	4	0	0	0	0	0	0	0	3	1	6	0	1	2	0	1	2	2	2	4	2	2	2	1	3	1	2	2	0	0	1	3	1
428	2	3	3	2	2	0	3	5	5	3	1	3	3	0	2	0	6	0	0	0	0	0	0	2	2	1	4	0	4	2	1	2	0	4	4	3	3	1	1	4	4	2	1	1	0	3	4	1	1
721	0	1	2	3	1	2	2	1	2	5	6	1	1	5	0	2	1	0	0	0	0	0	0	1	3	4	4	5	3	1	0	3	2	2	1	0	2	2	5	3	3	2	1	2	3	2	2	2	2
746	1	3	1	4	2	0	7	4	2	5	5	1	5	1	1	1	2	0	0	0	0	0	0	2	3	2	0	5	3	1	2	2	0	3	6	3	4	1	1	0	1	1	2	4	1	2	6	4	0
340	0	0	3	1	2	2	4	1	1	1	4	4	1	1	1	2	3	0	0	0	0	0	0	0	4	3	2	3	1	0	3	1	0	1	1	1	3	4	0	1	2	3	2	3	2	1	0	1	1
473	2	2	2	3	0	2	2	3	2	3	1	4	3	1	2	1	5	3	0	0	0	0	0	0	1	5	2	4	1	3	4	2	0	4	1	3	2	0	1	3	3	0	2	2	2	0	6	4	3
344	5	2	8	2	6	1	1	5	3	4	2	3	3	2	1	4	2	2	0	0	0	0	0	1	5	3	1	5	4	2	4	7	1	4	2	2	1	2	3	2	0	5	1	4	3	1	2	6	2
386	5	4	4	0	3	1	4	3	1	1	0	7	1	4	1	4	2	0	0	0	0	0	0	2	5	1	4	1	3	2	4	0	4	2	3	4	3	0	4	2	3	3	3	4	2	3	2	1	2
781	1	2	2	0	2	4	4	4	2	5	2	3	0	2	0	4	10	0	0	0	0	0	0	4	4	2	2	4	1	1	3	2	3	4	2	5	2	2	2	4	5	4	3	1	1	1	0	3	5
315	0	3	1	4	2	3	4	7	2	3	1	0	1	3	0	2	0	2	0	0	0	0	0	0	2	5	3	5	1	3	3	0	2	0	2	3	3	2	2	1	2	1	3	0	3	1	3	2	0
2147	4	6	1	1	2	4	3	6	3	2	1	5	1	1	0	2	1	0	0	0	0	0	0	1	2	0	3	2	5	1	2	1	2	0	1	3	3	3	2	1	5	3	2	2	2	0	2	2	0
2006	1	3	4	1	3	6	0	4	2	3	3	4	3	1	0	2	2	2	0	0	0	0	0	0	0	2	4	1	3	3	2	2	2	2	1	2	1	5	3	0	3	1	0	2	1	0	3	1	1
590	1	3	0	1	2	1	3	1	1	1	2	2	1	1	0	2	1	1	0	0	0	0	0	0	2	0	1	3	6	3	2	2	0	2	3	2	1	0	3	2	0	1	2	4	2	0	3	2	2
1424	1	5	1	1	3	5	2	3	1	3	1	0	1	3	3	0	2	0	0	0	0	0	0	1	3	2	1	3	1	2	1	2	1	1	2	1	2	1	4	0	2	3	3	2	0	1	1	1	2
521	1	2	4	5	1	1	2	0	4	0	0	3	0	1	0	1	3	2	0	0	0	0	0	0	2	3	1	2	1	3	2	1	2	3	1	4	2	1	2	1	1	0	1	2	1	0	1	2	3
612	3	0	1	3	1	4	2	2	1	0	2	2	1	2	1	1	3	0	0	0	0	0	0	0	2	3	2	0	2	1	2	1	2	5	1	2	2	1	2	0	2	3	0	2	0	0	0	0	2
694	0	0	2	0	0	0	0	1	0	2	1	1	1	0	0	0	0	0	0	0	0	0	0	0	2	1	3	2	0	1	0	1	1	0	1	2	0	0	2	1	0	0	1	0	3	1	0	1	0
1815	5	2	2	3	2	0	1	2	6	1	3	2	2	2	0	2	4	3	0	0	0	0	0	2	4	1	3	1	2	0	1	0	1	3	0	2	1	1	1	1	0	1	5	2	3	2	0	0	3
1177	0	4	4	2	2	0	0	1	0	2	3	4	1	3	1	1	1	1	0	0	0	0	0	0	4	2	2	2	0	1	2	1	1	1	3	2	1	1	3	0	2	0	2	2	2	1	2	1	2
617	1	6	4	2	3	2	3	2	3	1	4	2	0	7	1	1	5	4	0	0	0	0	0	0	2	3	2	2	1	1	2	1	2	4	2	0	4	2	2	1	2	2	1	5	2	1	1	2	0
274	0	2	1	1	1	3	1	3	1	1	2	4	0	4	1	3	2	0	0	0	0	0	0	1	3	5	6	6	3	1	3	4	0	3	4	3	1	2	4	2	4	0	4	4	4	1	2	3	6
258	3	2	0	3	1	1	2	6	1	2	1	4	2	2	1	4	1	2	0	0	0	0	0	2	3	4	2	2	2	2	1	4	1	1	0	0	2	1	1	4	1	0	3	4	3	2	2	3	3
248	2	1	1	0	2	2	1	2	1	4	6	3	2	2	1	0	1	2	0	0	0	0	0	0	1	3	1	1	0	1	3	4	1	2	0	1	1	3	0	1	1	2	4	4	3	2	1	1	1
319	0	1	1	2	1	2	4	4	1	1	3	1	1	0	0	3	1	3	0	0	0	0	0	0	2	6	4	4	4	3	1	1	2	3	3	1	3	5	1	2	3	3	4	2	0	4	2	5	4
263	1	4	1	2	1	3	0	0	1	1	1	4	0	2	0	0	2	1	0	0	0	0	0	1	3	2	1	2	0	2	1	3	1	2	1	3	2	3	2	1	4	0	3	1	0	0	1	0	2
282	4	2	1	2	2	1	5	2	1	1	3	2	0	1	1	2	3	1	0	0	0	0	0	1	3	4	0	5	2	3	0	2	2	1	2	6	2	1	2	3	3	1	3	5	2	0	4	1	2
348	1	1	2	3	1	2	7	7	4	5	3	2	2	4	0	3	6	2	0	0	0	0	0	0	5	0	3	6	2	1	3	3	0	2	2	0	1	4	3	3	2	7	2	2	0	0	2	1	3
267	2	2	2	3	1	1	2	2	3	1	0	0	1	2	1	2	3	0	0	0	0	0	0	2	7	4	2	4	2	2	2	3	1	5	2	2	2	5	3	2	4	4	3	5	4	0	0	0	4
337	1	3	2	4	1	1	1	3	2	3	0	2	1	2	1	0	1	2	0	0	0	0	0	1	7	2	4	7	1	3	4	1	2	4	3	3	4	2	1	0	5	2	2	2	0	2	1	2	1
227	1	3	1	1	1	4	2	2	3	2	5	5	0	2	4	1	4	1	0	0	0	0	0	1	3	3	5	6	2	0	1	2	0	2	0	5	4	1	0	2	2	2	3	1	5	0	2	2	3
205	3	1	2	2	2	4	1	3	1	0	1	2	0	1	1	3	0	1	0	0	0	0	0	1	2	2	3	4	2	1	3	4	3	1	2	2	2	1	1	1	5	4	2	0	4	1	2	1	1
234	1	1	3	1	7	0	2	3	1	1	4	1	2	0	1	3	0	1	0	0	0	0	0	0	6	3	1	0	1	1	0	0	3	1	1	2	4	4	2	2	6	1	2	1	1	2	2	4	0
200	4	3	3	2	3	0	1	1	3	2	2	1	1	3	2	1	8	1	0	0	0	0	0	1	4	1	0	0	2	4	6	1	1	1	4	3	5	3	0	0	0	4	4	3	1	5	0	4	5
276	2	3	4	1	0	1	1	1	1	4	2	2	2	2	0	2	0	0	0	0	0	0	0	1	5	2	5	0	1	1	0	4	1	2	1	3	0	2	1	0	2	2	1	0	0	1	3	4	3
406	2	0	0	2	1	0	1	1	1	3	2	1	2	0	0	0	1	1	0	0	0	0	0	1	2	2	1	0	2	1	2	0	1	3	0	2	5	0	1	1	0	1	0	1	0	2	0	0	1
348	3	1	4	5	0	1	1	7	6	2	3	5	1	4	1	1	5	0	0	0	0	0	0	0	2	3	1	4	4	1	2	3	2	3	5	3	2	4	3	4	0	1	2	4	1	0	3	4	3
1926	0	0	4	7	1	3	2	1	0	4	2	5	0	4	2	3	2	1	0	0	0	0	0	2	4	2	3	2	2	1	4	1	0	3	1	2	4	4	1	2	4	1	1	3	2	0	1	1	1
3085	3	3	2	0	2	4	0	3	0	5	1	4	0	3	0	0	2	3	0	0	0	0	0	1	4	4	1	4	2	1	3	4	2	4	1	2	2	4	2	2	0	2	0	2	2	1	4	1	3
884	2	2	2	1	1	1	1	2	0	1	6	6	1	1	2	0	2	0	0	0	0	0	0	0	0	3	2	2	1	1	1	1	2	1	2	6	5	1	2	2	1	1	1	2	1	1	2	2	1
264	1	6	4	0	0	2	2	1	1	1	4	5	0	0	0	3	1	1	0	0	0	0	0	3	2	1	0	3	1	0	0	2	0	4	1	1	0	2	1	1	2	2	3	0	0	0	1	3	2
333	2	1	1	4	1	0	1	3	1	3	3	1	1	2	1	1	0	0	0	0	0	0	0	2	0	2	1	2	1	2	1	3	1	1	2	2	2	1	1	3	2	1	1	1	2	0	2	2	0
289	3	1	5	4	3	3	3	3	0	0	3	2	0	5	1	1	3	0	0	0	0	0	0	0	2	4	0	2	3	1	1	2	2	1	4	2	1	6	1	3	3	2	0	2	2	1	1	5	2
168	2	4	0	0	4	1	2	0	1	2	2	1	0	1	2	0	2	0	0	0	0	0	0	0	3	2	3	0	2	2	1	1	2	4	2	2	1	2	1	1	0	3	2	3	0	0	1	1	3
294	0	1	3	2	5	1	3	1	1	3	1	0	0	2	1	2	3	1	0	0	0	0	0	0	3	2	2	1	3	3	1	0	3	1	1	1	2	1	0	2	2	1	4	3	2	1	2	3	1
237	1	2	2	0	1	1	4	3	1	3	4	3	1	1	1	1	2	2	0	0	0	0	0	1	4	5	5	3	3	2	1	3	0	1	2	2	4	3	2	1	2	0	2	1	2	0	0	1	2
221	0	3	4	2	0	1	6	2	2	4	4	0	2	5	1	0	1	1	0	0	0	0	0	0	2	2	2	3	0	3	3	2	1	5	2	2	4	1	1	2	1	3	4	2	5	0	2	1	1
281	4	3	3	2	2	2	1	1	3	2	2	4	1	2	1	0	2	0	0	0	0	0	0	1	5	2	2	3	2	2	4	1	1	3	3	3	5	0	0	0	2	2	4	2	2	3	1	0	2
267	1	3	2	0	1	3	3	3	0	5	2	1	1	2	2	3	4	2	0	0	0	0	0	2	2	0	0	2	0	3	2	1	0	4	4	1	2	0	0	0	0	0	2	1	0	0	0	1	1
400	5	1	3	1	0	3	2	2	2	2	3	0	1	0	5	2	1	0	0	0	0	0	0	0	3	2	1	4	0	2	1	0	3	4	2	3	2	1	0	2	3	0	0	1	4	0	2	4	2
361	0	5	3	0	0	0	2	3	2	1	2	1	1	1	1	0	3	0	0	0	0	0	0	2	3	1	2	1	2	0	2	2	1	2	3	0	0	2	0	1	2	0	2	0	2	0	4	2	1
662	3	4	1	1	1	1	4	3	6	1	2	6	3	1	1	1	3	2	0	0	0	0	0	0	3	2	2	3	4	1	4	1	1	1	1	2	4	2	3	1	0	3	1	3	1	1	2	2	0
1511	4	1	2	0	2	1	2	1	3	3	4	2	3	1	0	1	2	2	0	0	0	0	0	0	1	4	2	0	1	0	3	1	1	1	1	1	3	4	3	2	2	0	4	3	2	0	2	1	1
342	1	2	0	1	2	0	0	2	1	2	4	3	2	2	1	2	2	0	0	0	0	0	0	0	2	1	1	2	3	1	2	2	0	0	1	2	2	2	0	1	5	0	0	0	1	2	2	1	1
209	0	2	1	3	1	2	1	0	0	3	2	3	1	1	1	1	0	1	0	0	0	0	0	1	2	6	0	3	0	0	1	0	1	0	2	1	1	2	1	1	1	1	1	4	3	1	0	2	1
3840	3	1	6	2	2	0	1	1	0	3	1	2	1	0	2	2	2	0	0	0	0	0	0	0	0	1	0	0	2	0	1	1	0	1	1	0	1	1	1	3	3	1	1	0	1	0	1	1	3
769	0	4	1	0	3	1	2	3	0	2	1	2	2	2	1	0	1	1	0	0	0	0	0	1	3	1	2	3	2	4	0	2	1	2	1	0	2	1	3	1	1	1	2	1	2	2	0	1	2
799	0	5	1	3	1	0	0	3	3	0	4	0	1	1	1	2	2	3	0	0	0	0	0	2	2	2	0	0	4	2	0	2	0	0	4	0	4	1	3	1	0	0	0	3	0	0	3	0	1
3892	3	4	1	2	0	2	0	2	2	3	3	3	3	5	0	5	3	1	0	0	0	0	0	0	3	2	2	2	0	3	1	0	3	4	0	1	1	1	3	1	0	0	3	1	3	1	0	2	2
434	3	0	2	1	1	1	2	1	2	0	3	2	2	0	1	3	0	3	0	0	0	0	0	0	0	2	3	1	1	1	1	1	1	3	4	1	4	1	0	1	3	2	1	2	2	2	0	1	0
335	2	2	3	1	0	1	0	3	2	1	1	0	3	3	5	2	2	1	0	0	0	0	0	1	0	4	2	1	0	2	1	3	0	2	0	1	1	0	0	1	2	1	3	1	1	1	2	0	2
213	0	2	0	1	1	1	0	2	0	2	1	2	0	2	1	1	3	2	0	0	0	0	0	0	1	1	2	3	0	4	0	2	1	1	0	3	0	3	2	0	1	0	2	2	0	0	1	3	0
366	2	1	0	0	1	0	0	5	3	0	1	1	1	1	0	2	1	0	0	0	0	0	0	0	0	1	2	4	2	0	2	0	1	1	1	1	4	2	0	1	2	1	1	2	0	1	0	0	0
239	1	2	0	1	1	1	2	1	1	0	2	1	0	0	2	2	0	1	0	0	0	0	0	0	2	0	1	1	0	1	1	1	0	0	1	1	2	0	3	0	0	0	0	4	0	2	2	0	0
311	1	0	1	1	1	0	0	2	1	2	4	0	0	0	0	2	1	2	0	0	0	0	0	0	2	2	3	0	2	2	1	1	0	1	1	1	0	2	1	1	2	1	0	1	0	1	1	0	3
350	1	0	0	0	0	3	2	1	2	0	0	2	0	2	0	0	0	2	0	0	0	0	0	0	0	2	0	2	0	1	1	0	1	0	1	1	0	1	0	2	1	0	0	1	1	0	3	1	2
667	2	0	3	2	0	1	3	3	2	1	0	4	0	0	1	1	3	2	0	0	0	0	0	2	1	1	1	2	2	1	2	3	4	3	0	0	1	0	1	1	1	3	1	1	1	1	2	3	3
1392	1	4	2	1	2	3	2	5	1	0	2	2	1	1	0	1	2	2	0	0	0	0	0	1	2	0	0	3	1	1	0	1	2	1	1	4	0	1	2	0	1	1	2	2	0	1	2	0	1
1035	0	1	2	1	0	3	0	1	0	0	1	1	0	0	0	0	1	0	0	0	0	0	0	0	0	1	4	1	0	0	0	0	1	2	1	5	1	1	2	0	0	1	0	1	0	0	0	0	0
437	1	0	1	5	1	3	2	2	2	1	2	1	0	1	1	1	0	2	0	0	0	0	0	0	2	3	1	1	0	1	2	1	2	1	0	2	0	0	1	0	2	2	0	1	2	2	2	1	2
459	3	2	1	1	3	1	3	2	2	0	4	3	2	1	0	1	5	3	0	0	0	0	0	2	2	2	1	3	0	3	3	3	1	2	1	1	3	3	1	4	2	2	2	2	0	4	1	0	2
433	0	3	2	3	2	0	4	0	2	0	1	1	0	0	1	0	2	2	0	0	0	0	0	0	3	2	0	1	0	0	3	4	0	3	1	1	1	0	0	1	1	1	1	4	1	0	0	0	1
220	3	3	3	2	0	2	2	1	2	1	1	3	1	3	0	1	3	1	0	0	0	0	0	1	1	1	0	2	4	0	1	0	0	1	0	1	2	1	2	2	2	2	1	0	1	0	1	0	0
238	1	2	3	0	1	1	1	1	1	0	3	1	3	4	2	6	1	0	0	0	0	0	0	1	3	3	0	3	2	1	4	2	0	3	1	0	2	1	0	2	2	2	0	1	0	0	1	2	1
224	1	1	2	0	2	1	1	3	0	0	0	1	2	2	1	1	0	1	0	0	0	0	0	0	3	2	4	0	3	1	1	0	2	1	0	1	3	1	1	0	5	0	1	1	0	0	0	0	0
232	3	3	4	2	1	3	0	0	1	1	0	0	0	1	0	1	0	3	0	0	0	0	0	0	2	0	0	3	0	1	0	1	2	4	3	1	3	1	2	1	3	1	2	0	1	0	1	1	1
374	2	1	1	0	1	1	0	1	0	1	3	0	0	2	0	2	0	0	0	0	0	0	0	0	2	0	0	3	1	1	1	1	0	0	0	0	1	0	0	1	0	1	2	1	1	1	2	0	0
364	0	0	0	0	0	1	3	1	1	1	1	4	1	2	0	0	1	1	0	0	0	0	0	0	0	0	0	2	0	0	0	0	1	1	0	1	1	0	1	0	0	0	1	1	1	0	1	0	0
478	2	1	1	1	0	2	1	0	4	1	1	5	2	2	1	1	3	2	0	0	0	0	0	1	0	1	0	2	2	2	1	1	0	1	3	3	0	1	1	1	3	1	0	0	2	1	0	1	0
7833	1	3	1	1	1	1	1	4	1	0	1	0	0	1	1	0	2	0	0	0	0	0	0	1	2	2	2	4	0	1	3	1	0	0	1	2	1	2	1	0	4	1	3	4	0	1	3	0	1
584	0	1	4	0	0	4	1	0	1	2	0	4	0	5	1	1	5	1	0	0	0	0	0	0	0	4	2	3	0	3	3	3	2	1	3	0	2	2	1	2	2	1	2	2	1	0	0	3	1
379	1	2	1	1	3	2	1	1	1	3	1	0	0	0	1	0	2	2	0	0	0	0	0	0	0	4	3	1	0	0	1	2	0	0	1	0	1	0	0	2	1	0	3	0	1	0	4	0	1
285	0	1	0	1	0	1	0	0	0	2	0	0	1	1	0	1	2	0	0	0	0	0	0	0	1	1	2	1	2	2	0	0	0	0	0	0	0	1	0	2	1	0	0	0	0	0	0	0	0
274	0	5	0	2	1	4	0	1	2	1	1	1	1	0	0	1	2	3	0	0	0	0	0	0	3	0	4	1	4	3	0	1	1	0	2	2	1	2	1	1	1	0	2	4	2	1	1	2	1
262	0	4	3	2	2	2	2	2	0	1	1	0	1	1	1	0	1	2	0	0	0	0	0	2	0	1	0	3	1	1	2	1	1	3	3	0	1	3	0	2	1	0	2	0	3	0	0	2	0
221	0	1	4	2	2	0	0	3	0	2	1	1	1	1	0	0	2	1	0	0	0	0	0	0	1	2	1	1	1	0	2	3	0	2	1	2	1	0	1	0	3	2	0	1	0	0	0	1	2
194	0	3	1	2	0	2	0	0	0	0	3	1	1	0	1	3	1	1	0	0	0	0	0	0	0	2	0	0	0	0	1	0	0	1	0	1	5	0	1	1	0	0	0	1	0	0	1	0	0
248	1	1	1	0	0	0	1	2	1	2	1	3	0	0	0	0	1	1	0	0	0	0	0	0	1	2	1	0	2	1	2	1	2	2	1	0	0	0	2	1	2	3	3	1	1	1	2	1	1
270	3	2	1	5	1	1	4	1	0	1	1	4	4	1	1	2	1	1	0	0	0	0	0	1	3	2	0	1	3	1	2	3	0	1	1	1	2	1	4	0	1	0	2	2	1	0	2	1	1
212	4	0	0	1	2	1	2	1	0	3	1	1	1	2	0	2	1	4	0	0	0	0	0	1	1	4	2	1	1	0	0	0	1	2	1	3	1	2	0	1	3	0	0	1	1	1	0	2	2
219	1	1	0	3	0	0	3	2	1	2	1	4	1	0	1	0	5	3	0	0	0	0	0	2	1	1	0	1	1	1	0	2	1	0	2	0	1	1	4	2	1	0	1	4	0	1	1	2	1
492	2	0	2	3	3	2	3	1	1	1	3	1	1	2	0	0	1	2	0	0	0	0	0	1	4	1	3	3	1	3	1	2	1	2	2	3	1	2	0	5	0	2	1	2	0	1	4	3	0
470	1	4	1	0	1	3	0	4	1	0	3	0	2	0	1	1	2	0	0	0	0	0	0	0	2	2	1	1	2	1	3	1	3	4	0	2	2	0	0	3	1	0	1	2	2	1	2	4	1
320	3	2	1	2	2	2	3	3	3	6	4	3	1	1	0	0	0	1	0	0	0	0	0	1	4	1	1	1	1	2	1	1	1	1	4	2	0	6	1	3	1	2	0	1	0	0	0	2	0
293	2	4	3	2	3	3	5	3	3	1	0	2	1	0	3	3	1	0	0	0	0	0	0	0	3	3	3	1	0	3	1	0	1	2	0	0	1	1	1	1	1	0	2	1	0	0	1	2	1
542	4	3	2	4	2	1	0	2	2	1	0	0	2	4	1	1	4	1	0	0	0	0	0	2	2	2	1	1	3	1	0	3	0	1	4	0	1	1	0	1	0	2	0	2	1	2	1	0	2
2089	1	1	2	1	3	0	2	1	1	0	2	2	0	2	0	1	2	0	0	0	0	0	0	1	1	0	4	0	2	0	3	1	0	1	1	4	3	1	2	1	2	0	4	3	0	0	0	0	2
337	0	4	1	1	3	4	1	1	1	1	4	2	1	1	1	1	2	0	0	0	0	0	0	1	3	0	0	1	1	2	1	1	0	0	1	0	2	0	0	1	1	0	2	0	0	0	1	0	1
232	1	2	3	1	0	1	0	0	1	1	1	0	1	0	1	1	0	0	0	0	0	0	0	0	0	3	2	1	0	3	0	1	0	3	1	3	2	3	1	3	1	1	2	0	0	1	0	1	2
1514	2	1	1	2	3	3	1	1	2	1	4	2	1	2	0	1	1	0	0	0	0	0	0	2	2	2	1	5	0	0	2	2	1	0	0	0	2	0	1	0	1	2	1	1	1	0	0	3	2
11373	1	1	5	1	1	3	0	2	0	0	0	1	2	0	0	1	1	0	0	0	0	0	0	0	0	3	3	0	0	0	1	1	0	2	1	1	1	1	1	0	1	1	1	2	1	0	0	0	0
1802	3	2	2	0	1	1	2	2	2	1	2	2	1	1	0	2	2	2	0	0	0	0	0	0	2	2	2	0	3	0	1	0	0	0	1	3	2	0	0	1	2	2	0	1	4	2	1	0	0
411	2	1	6	2	3	0	3	2	1	1	1	0	3	2	1	3	3	0	0	0	0	0	0	3	5	0	0	1	4	2	0	3	0	4	1	3	0	2	2	0	1	1	2	2	3	0	1	2	3
512	0	4	2	1	1	3	0	2	3	1	0	1	1	1	1	2	1	2	0	0	0	0	0	1	3	1	1	1	1	1	3	1	1	0	1	1	0	2	2	0	1	0	0	1	3	0	1	1	0
888	4	3	2	0	0	5	2	4	3	1	1	2	3	4	1	1	2	0	0	0	0	0	0	0	0	3	3	1	1	0	2	5	2	2	3	2	3	1	1	3	3	3	0	1	0	1	1	3	2
4170	5	4	3	3	2	1	3	5	1	3	5	1	2	3	1	2	4	2	0	0	0	0	0	1	2	2	2	1	2	3	0	1	0	0	1	1	4	3	2	1	3	2	1	0	5	1	0	2	3
59805	4	1	0	2	1	1	2	2	0	3	3	1	0	3	1	2	2	1	0	0	0	0	0	1	0	5	2	2	1	1	2	2	0	2	4	0	2	1	2	1	3	0	2	0	3	2	1	2	3
27270	4	1	5	2	4	4	5	2	4	1	3	0	1	4	2	1	2	3	0	0	0	0	0	0	2	4	1	0	1	1	2	2	0	2	1	2	1	0	2	3	2	2	1	0	2	2	3	1	2
17852	1	3	5	0	2	1	1	2	1	0	0	1	0	2	0	1	2	1	0	0	0	0	0	2	2	0	3	3	3	0	2	0	1	2	1	3	0	3	4	1	1	1	2	1	0	1	1	1	2
7668	2	3	1	2	2	0	2	1	3	2	3	1	2	5	1	0	2	1	0	0	0	0	0	0	0	1	1	4	1	3	2	2	1	0	1	3	3	2	2	0	1	0	1	2	3	0	0	1	0
1267	1	0	0	1	0	1	1	3	2	3	0	3	0	2	2	2	0	0	0	0	0	0	0	0	1	1	2	1	0	3	1	1	1	0	0	1	3	4	0	0	2	2	1	1	1	0	0	1	0
274	2	3	0	2	0	2	2	3	1	1	3	3	0	2	1	0	2	0	0	0	0	0	0	0	3	2	0	3	2	1	0	2	0	2	1	0	3	0	2	2	0	1	2	4	0	0	0	0	1
251	0	1	1	2	0	3	1	1	0	0	1	1	1	1	0	4	1	0	0	0	0	0	0	2	2	1	3	0	4	0	1	0	0	2	0	1	0	1	2	0	2	0	4	3	0	3	1	0	0
235	2	3	3	2	0	0	0	4	1	1	3	4	1	2	0	2	1	0	0	0	0	0	0	0	1	1	1	3	2	1	3	4	2	3	0	3	1	2	3	1	2	2	2	3	1	3	2	1	1
614	0	1	1	0	0	3	2	2	1	2	1	0	0	1	0	2	1	1	0	0	0	0	0	0	0	1	1	2	2	0	1	3	1	1	1	2	0	0	0	0	0	0	2	1	1	3	1	1	0
283	0	1	1	1	0	1	2	1	0	0	3	2	1	0	0	0	0	3	0	0	0	0	0	1	0	2	1	2	1	0	2	2	1	0	2	1	3	2	1	2	3	1	0	1	1	0	1	3	2
287	1	2	2	1	3	6	4	5	1	3	7	0	2	0	0	0	1	2	0	0	0	0	0	1	5	0	0	1	1	1	2	1	2	2	3	3	0	4	0	1	3	2	3	1	0	1	0	1	0
247	2	0	1	2	2	2	2	3	1	2	2	1	0	2	0	1	1	0	0	0	0	0	0	0	1	2	2	1	0	0	3	2	1	0	2	0	0	0	1	0	1	0	3	2	1	0	0	1	2
303	0	2	1	1	2	0	2	0	0	2	2	1	1	1	0	0	1	0	0	0	0	0	0	0	4	2	2	1	2	0	0	2	1	0	3	1	2	1	1	2	0	2	0	3	1	0	1	3	2
303	2	0	3	2	3	2	1	1	2	3	1	2	2	4	2	0	2	1	0	0	0	0	0	0	0	1	5	2	2	2	3	0	1	2	2	0	2	1	0	2	2	1	3	2	1	0	1	0	0
455	3	3	4	1	1	2	2	0	3	1	2	1	2	2	0	2	0	2	0	0	0	0	0	0	1	2	0	2	1	3	4	2	2	2	7	1	1	1	1	2	1	0	2	1	0	1	1	2	1
272	3	0	2	2	1	2	2	3	5	2	3	3	3	0	1	0	3	2	0	0	0	0	0	0	3	3	3	5	0	2	4	3	1	2	2	4	2	0	1	1	1	1	0	0	3	0	2	3	0
224	3	2	1	3	3	1	3	1	4	1	2	1	2	3	0	0	2	0	0	0	0	0	0	0	2	3	2	2	3	3	3	1	0	1	1	0	3	2	2	1	0	0	1	1	1	0	0	2	2
419	1	1	4	1	1	2	2	2	3	1	3	2	0	2	0	1	2	1	0	0	0	0	0	1	2	2	2	1	1	3	2	0	0	2	2	0	2	2	0	1	3	1	2	0	1	0	1	4	6
1475	2	4	0	2	0	1	1	1	2	3	0	2	1	3	1	1	2	1	0	0	0	0	0	0	0	1	1	1	1	0	1	2	3	4	1	1	1	0	0	1	3	1	0	2	1	1	2	1	1
299	0	0	0	1	0	2	0	2	0	0	1	1	1	1	2	0	0	2	0	0	0	0	0	0	3	2	0	2	0	1	1	2	1	0	0	2	2	0	0	0	1	0	1	2	0	1	0	1	2
221	2	1	5	1	2	0	2	1	1	0	0	2	2	1	1	1	0	0	0	0	0	0	0	0	1	1	0	3	1	0	0	1	3	3	1	1	1	1	0	1	3	1	0	3	0	0	3	3	0
204	2	2	2	2	0	1	1	0	1	1	3	2	3	3	0	2	2	1	0	0	0	0	0	1	2	2	2	5	2	1	2	0	0	4	0	0	2	2	2	5	0	0	1	0	0	0	2	1	1
236	3	2	0	0	0	1	2	0	0	2	0	3	1	1	0	0	2	2	0	0	0	0	0	0	3	1	3	1	0	0	1	3	2	3	1	3	0	2	0	1	1	0	1	0	0	3	2	1	3
481	0	2	4	1	2	1	3	1	0	2	1	1	0	4	2	1	2	1	0	0	0	0	0	1	1	6	0	0	3	0	5	1	1	2	0	1	1	3	1	1	1	0	1	3	0	1	0	0	0
364	2	0	2	1	0	1	2	1	2	3	2	0	0	1	0	2	2	1	0	0	0	0	0	0	2	2	0	2	0	1	2	0	0	3	2	1	0	2	1	0	0	2	2	0	1	2	1	0	1
2431	2	1	1	1	1	2	1	1	2	3	1	0	0	3	1	0	1	0	0	0	0	0	0	0	2	0	3	0	1	2	0	1	1	3	0	2	0	1	1	0	0	1	2	2	0	0	1	1	1
662	1	1	2	0	3	3	4	0	0	1	2	1	5	1	0	0	1	1	0	0	0	0	0	1	0	1	2	0	1	0	0	2	1	1	0	2	1	0	3	0	1	1	1	1	0	0	2	0	0
200	0	0	1	0	2	2	2	3	0	1	2	0	0	4	0	1	0	1	0	0	0	0	0	0	2	3	0	3	0	0	1	0	0	1	0	2	0	1	1	3	3	1	2	0	1	1	0	2	3
280	0	0	1	0	0	1	0	1	0	3	1	0	1	1	0	1	2	1	0	0	0	0	0	1	1	2	3	0	0	0	0	2	0	0	0	0	2	1	0	1	2	1	1	0	1	1	2	2	0
569	0	0	2	2	0	0	0	1	0	0	3	0	1	2	0	0	2	0	0	0	0	0	0	0	2	3	1	2	0	1	0	0	0	1	1	1	2	1	0	0	0	0	0	1	3	0	1	0	1
693	0	2	1	0	0	0	1	1	2	1	2	1	1	0	1	2	2	2	0	0	0	0	0	0	2	1	0	0	2	1	0	3	0	2	0	1	0	0	0	2	4	1	1	3	0	2	2	0	2
420	0	3	0	1	0	0	0	1	0	1	2	2	0	0	0	0	2	0	0	0	0	0	0	0	0	1	2	0	0	1	0	2	2	1	3	0	0	1	2	1	0	2	2	0	2	1	3	0	0
584	1	1	1	0	0	1	3	2	4	2	2	2	1	2	1	1	0	0	0	0	0	0	0	1	1	4	0	2	1	2	0	2	0	0	2	0	1	4	1	2	2	0	0	0	0	0	0	2	2
359	1	0	3	1	1	1	2	2	0	3	0	2	1	3	1	0	3	6	0	0	0	0	0	0	2	0	1	1	1	3	3	1	0	6	4	2	1	1	1	0	5	0	1	0	2	0	0	2	2
220	2	3	0	0	1	2	0	2	0	1	2	1	0	2	3	1	1	0	0	0	0	0	0	0	2	1	3	1	1	1	2	1	1	3	2	1	4	0	1	0	2	1	1	0	2	0	2	0	2
1178	1	3	0	0	2	2	1	2	1	1	3	0	1	0	2	0	2	0	0	0	0	0	0	0	1	2	0	3	1	0	1	0	0	3	2	4	3	2	1	0	0	2	0	1	0	1	2	3	1
2946	1	2	2	0	1	2	1	0	0	2	1	1	0	5	0	4	0	0	0	0	0	0	0	0	0	2	2	2	1	0	1	0	1	1	2	1	1	0	1	1	3	1	2	2	1	1	2	1	0
535	0	0	0	1	2	0	0	0	1	3	0	0	0	2	0	1	2	0	0	0	0	0	0	0	0	3	1	0	0	0	1	0	1	1	0	0	1	0	1	1	0	1	1	2	0	0	2	0	0
235	3	1	3	2	0	2	0	2	0	1	2	2	0	1	0	1	2	2	0	0	0	0	0	0	1	2	2	0	2	1	1	0	1	3	1	1	0	1	0	1	1	3	0	0	1	1	1	0	1
311	1	0	3	2	0	2	1	1	2	1	1	2	1	1	0	3	0	0	0	0	0	0	0	0	0	2	3	2	0	0	1	2	0	3	2	0	2	0	3	0	3	0	1	0	0	0	0	2	1
209	0	1	0	2	0	1	2	3	0	0	0	0	0	2	1	0	1	1	0	0	0	0	0	0	1	0	0	1	0	0	2	1	1	1	1	0	0	1	3	0	1	1	2	0	1	0	2	1	0
229	1	2	0	1	1	2	4	0	3	1	4	0	3	1	0	0	2	2	0	0	0	0	0	0	1	1	0	1	1	2	0	0	0	1	1	0	0	1	1	2	2	0	3	3	2	1	1	0	0
282	2	1	1	1	1	1	0	1	4	1	3	0	2	0	1	1	2	1	0	0	0	0	0	0	1	2	2	2	2	1	1	0	2	0	0	4	0	1	1	3	4	0	0	1	1	1	1	2	0
383	1	1	0	0	0	0	2	2	2	1	1	1	2	2	0	1	4	0	0	0	0	0	0	0	3	4	2	1	1	1	1	4	0	0	0	0	1	0	0	1	2	3	2	2	0	2	0	2	0
488	3	4	2	1	1	0	1	0	4	0	1	2	0	1	1	2	0	0	0	0	0	0	0	1	0	1	1	2	1	1	0	1	1	0	1	0	2	0	0	0	2	0	2	2	0	0	0	0	4
416	0	1	2	0	1	2	0	0	0	0	1	1	0	2	0	1	1	0	0	0	0	0	0	0	2	2	0	0	0	0	2	1	0	0	1	1	0	1	0	2	1	1	1	2	0	0	1	3	0
553	2	2	0	2	4	1	4	5	1	1	5	2	3	3	1	3	3	2	0	0	0	0	0	1	2	4	3	0	3	1	0	1	1	2	0	1	6	2	1	2	2	0	3	1	4	1	0	1	2
1067	2	0	1	0	1	2	2	1	3	0	0	2	0	0	1	1	2	0	0	0	0	0	0	0	2	2	2	0	1	3	1	1	1	2	2	1	2	0	0	0	0	3	1	2	2	0	0	1	0
271	3	0	1	2	1	1	2	2	2	0	1	2	3	2	3	0	2	1	0	0	0	0	0	2	1	1	0	0	2	1	1	2	1	0	1	1	4	2	0	0	2	1	2	2	0	1	1	1	5
167	1	3	2	0	2	1	4	0	0	0	3	1	0	4	0	1	0	1	0	0	0	0	0	1	1	8	1	2	0	2	2	1	0	2	1	2	5	2	2	1	1	0	2	3	0	0	1	1	2
225	1	0	0	2	0	2	1	0	1	1	1	1	0	1	0	2	2	2	0	0	0	0	0	0	1	0	1	1	1	1	2	1	0	0	0	2	2	1	1	0	1	0	0	2	1	0	0	4	0
761	0	1	1	3	1	0	0	2	1	1	1	0	2	3	1	1	4	1	0	0	0	0	0	0	2	0	3	1	0	0	2	1	2	0	0	3	0	0	0	3	2	0	2	1	1	3	1	0	3
320	1	2	3	0	1	2	1	2	1	3	5	1	0	1	0	0	3	2	0	0	0	0	0	1	3	3	2	2	1	1	0	1	0	0	2	2	1	1	2	0	2	2	3	2	2	0	1	2	0
237	1	2	0	1	0	1	0	0	2	2	2	1	3	0	0	1	1	2	0	0	0	0	0	0	2	0	1	0	1	0	2	2	0	2	1	0	2	3	0	2	1	0	3	1	2	1	3	2	2
182	3	2	2	2	2	2	4	2	1	1	3	2	1	1	2	1	0	1	0	0	0	0	0	2	7	2	1	2	0	3	0	3	0	2	1	3	1	1	0	3	1	0	1	1	2	2	0	2	3
229	0	2	2	0	0	1	4	1	2	1	3	2	1	1	2	1	2	2	0	0	0	0	0	0	3	2	2	2	1	1	0	1	1	3	3	2	1	1	4	2	4	0	1	0	1	1	1	1	2
327	1	1	0	1	3	1	0	2	0	1	2	3	0	0	0	0	1	1	0	0	0	0	0	1	1	1	0	0	0	0	0	1	1	4	0	1	1	0	2	0	1	0	0	0	0	1	1	0	0
209	0	2	0	2	1	2	1	0	0	5	1	2	0	1	0	1	0	1	0	0	0	0	0	0	1	2	1	2	1	1	0	2	1	0	2	1	0	3	0	0	1	0	2	0	1	1	2	4	0
220	1	1	5	0	1	1	2	3	0	3	1	0	1	0	0	1	2	1	0	0	0	0	0	0	0	0	1	3	1	0	0	2	1	1	2	2	1	0	1	2	0	1	1	1	0	0	0	1	0
353	1	2	4	6	1	0	2	4	0	0	4	0	0	1	0	0	0	0	0	0	0	0	0	0	3	5	1	1	0	0	5	0	0	5	5	4	2	0	0	1	3	1	3	1	0	0	2	1	2
279	2	0	3	0	1	3	0	1	1	1	1	1	0	1	1	0	1	0	0	0	0	0	0	0	1	2	0	2	0	0	3	1	0	0	0	1	1	2	0	1	3	1	0	0	0	2	0	1	0
232	1	3	4	2	0	2	1	1	2	2	1	2	0	1	1	1	0	0	0	0	0	0	0	0	2	3	3	2	0	1	3	0	0	1	0	3	2	1	1	1	3	0	2	1	0	1	0	1	0
206	1	1	1	2	0	1	2	2	0	0	1	0	0	0	0	1	1	0	0	0	0	0	0	2	1	1	1	1	1	1	2	2	0	1	0	1	2	0	0	0	0	1	1	2	0	0	0	1	0
308	1	1	0	1	0	2	2	3	0	2	1	1	0	2	0	1	0	2	0	0	0	0	0	1	1	1	1	0	1	0	0	2	0	0	0	3	2	0	1	1	0	0	2	0	1	0	0	1	1
287	0	3	3	1	2	2	3	1	1	2	5	3	0	3	1	1	1	0	0	0	0	0	0	1	3	3	1	3	2	2	1	0	1	0	3	3	2	2	0	2	0	3	1	1	2	3	4	0	3
262	2	2	2	3	0	0	2	0	2	0	2	1	0	1	0	0	0	2	0	0	0	0	0	1	1	5	1	3	1	0	2	2	0	2	0	0	0	4	3	3	0	2	3	2	0	2	0	1	1
258	1	1	1	2	2	2	1	0	2	3	2	1	2	1	1	3	3	2	0	0	0	0	0	0	3	1	1	0	1	4	0	0	0	1	0	4	1	1	2	1	1	1	2	1	0	0	0	0	1
379	3	1	1	0	0	0	0	0	3	0	0	1	0	1	1	1	0	0	0	0	0	0	0	0	0	1	0	1	0	1	0	0	0	3	0	2	3	0	0	1	2	0	1	4	0	0	0	0	0
383	0	0	3	0	1	0	1	2	2	1	1	1	1	0	1	0	0	1	0	0	0	0	0	0	1	4	1	0	2	1	0	0	1	1	3	0	1	1	0	3	1	3	2	2	1	4	1	1	1
328	2	1	1	1	1	1	2	1	2	1	2	1	0	2	1	0	1	1	0	0	0	0	0	0	3	0	2	0	1	1	2	1	2	2	0	3	2	1	2	1	0	0	2	0	1	0	4	1	3
228	2	0	1	1	0	0	1	2	0	0	1	1	0	0	1	0	1	0	0	0	0	0	0	0	0	0	0	3	0	1	0	0	0	0	0	0	1	1	1	0	3	1	2	1	0	0	2	1	0
295	1	4	1	7	0	2	1	2	0	0	5	1	1	2	2	1	3	3	0	0	0	0	0	0	2	1	1	2	0	0	2	0	0	1	3	2	3	1	1	1	3	1	1	1	2	2	1	1	1
220	1	1	1	2	1	1	0	0	2	2	2	2	0	2	0	1	2	1	0	0	0	0	0	2	0	3	1	0	2	0	1	3	1	1	1	0	2	2	2	1	3	1	0	2	2	2	0	0	1
206	0	3	1	3	0	1	2	0	1	0	0	0	0	1	0	0	2	0	0	0	0	0	0	0	1	2	1	1	0	1	1	0	0	3	0	0	1	0	1	1	3	1	0	1	1	0	0	1	2
246	0	0	1	3	2	0	1	0	0	0	0	0	1	3	0	1	0	0	0	0	0	0	0	0	1	1	0	0	0	0	2	1	0	3	0	0	1	1	2	2	1	1	0	1	1	1	2	2	4
231	2	0	2	2	0	0	1	2	1	0	3	0	2	0	0	1	0	0	0	0	0	0	0	1	5	1	0	1	0	0	3	2	1	0	0	0	2	1	1	0	3	2	0	1	0	0	2	2	3
197	1	1	0	4	1	0	0	1	0	0	1	2	0	1	0	0	1	2	0	0	0	0	0	1	1	1	1	1	4	1	1	2	2	1	1	1	1	2	1	4	1	1	0	0	2	0	0	1	1
271	1	1	1	4	0	3	2	2	2	2	2	0	1	1	2	0	2	1	0	0	0	0	0	1	2	3	1	2	0	1	0	2	2	1	4	0	0	1	0	0	1	0	2	1	0	0	2	0	1
418	2	1	3	1	1	1	4	1	0	1	1	1	2	3	1	2	2	1	0	0	0	0	0	1	2	2	3	2	0	1	1	0	0	0	0	2	0	2	1	1	1	3	1	3	1	3	1	0	0
616	2	1	0	3	1	0	3	3	0	4	0	1	1	3	1	1	1	2	0	0	0	0	0	0	4	1	2	2	1	1	0	0	0	1	0	6	1	2	3	1	0	0	1	4	1	3	2	3	4
387	1	0	3	0	2	1	0	1	2	0	1	1	0	2	0	0	1	1	0	0	0	0	0	0	0	3	2	0	0	1	0	2	2	0	1	4	3	0	2	1	1	0	0	0	0	0	0	1	1
1025	0	0	1	0	2	2	2	0	2	1	1	1	1	0	0	1	2	1	0	0	0	0	0	0	1	1	0	1	1	1	4	0	0	1	1	0	1	0	0	0	1	0	2	0	1	2	4	1	1
1180	1	2	1	1	1	1	0	0	1	1	0	1	0	7	1	0	2	0	0	0	0	0	0	2	3	2	1	1	0	1	2	3	2	1	1	0	2	1	1	1	0	0	3	1	1	1	0	2	2
1098	0	0	0	3	0	3	0	0	2	1	2	0	2	0	0	1	0	0	0	0	0	0	0	0	4	0	0	0	1	0	1	0	0	0	1	0	1	0	1	0	1	0	1	0	1	0	0	0	0
929	1	2	1	2	0	2	4	3	1	2	2	1	1	1	2	0	2	2	0	0	0	0	0	1	2	2	3	1	0	0	2	0	0	0	1	1	1	6	0	2	1	0	2	0	2	1	0	1	2
342	1	3	2	2	3	0	2	1	2	1	3	2	0	4	2	0	1	0	0	0	0	0	0	1	2	1	0	0	1	4	0	1	2	1	2	0	2	3	3	1	3	1	1	0	1	0	1	3	3
310	2	2	1	2	3	0	1	1	1	1	0	1	0	0	0	0	1	1	0	0	0	0	0	0	3	0	1	1	0	0	1	1	0	1	0	1	1	0	0	0	1	1	0	1	2	0	2	2	0
367	0	2	0	0	0	2	3	1	1	0	2	5	2	2	1	2	3	0	0	0	0	0	0	0	3	0	0	1	1	3	2	2	1	1	2	0	1	0	4	0	1	0	0	1	1	0	2	0	2
298	0	2	0	0	2	1	2	1	1	2	0	1	0	2	1	1	1	0	0	0	0	0	0	1	1	2	2	1	0	2	0	0	0	1	4	1	2	1	1	0	1	0	0	1	1	1	0	0	0
237	3	2	0	1	0	0	1	5	2	1	1	1	1	0	0	0	2	0	0	0	0	0	0	1	1	3	0	2	1	0	2	2	1	1	0	3	2	2	1	0	2	0	2	0	0	0	0	0	2
449	1	4	2	0	3	1	3	2	0	1	0	1	1	2	0	1	2	0	0	0	0	0	0	0	1	2	2	2	1	1	0	0	0	0	0	1	0	3	0	0	0	2	2	1	0	0	0	1	1
634	0	3	0	1	0	1	0	0	1	3	1	1	0	2	1	0	1	0	0	0	0	0	0	2	1	3	1	2	2	0	1	0	1	0	0	1	3	2	0	4	1	2	1	1	1	1	1	1	1
390	1	2	0	0	1	1	0	1	1	0	0	1	3	3	0	0	1	0	0	0	0	0	0	0	0	0	0	1	0	1	0	1	0	2	1	1	1	2	0	0	0	1	0	2	0	0	3	0	1
347	0	2	0	0	1	1	1	1	3	0	1	2	0	1	0	1	0	2	0	0	0	0	0	0	1	0	3	0	1	0	0	1	0	2	2	4	0	1	1	0	1	1	1	0	1	0	3	1	1
445	0	2	0	1	0	0	2	2	0	1	1	2	1	2	1	1	0	1	0	0	0	0	0	0	3	3	2	1	3	0	0	2	0	1	2	1	1	0	1	0	1	0	2	2	0	1	0	0	1
386	1	4	2	2	0	0	1	1	1	1	3	3	2	1	0	1	1	0	0	0	0	0	0	0	2	1	1	1	1	0	2	2	1	0	3	2	1	1	0	1	3	1	1	0	0	0	1	2	2
410	0	0	1	0	1	0	0	0	0	0	0	0	0	0	0	1	1	0	0	0	0	0	0	0	0	0	1	0	0	0	0	0	0	0	0	0	0	0	1	0	2	0	0	0	1	2	0	1	0
240	2	2	0	2	1	2	3	1	1	1	0	0	3	2	0	1	1	2	0	0	0	0	0	0	2	1	2	1	1	1	1	0	1	1	1	6	2	2	1	2	1	0	0	1	0	3	1	0	2
159	0	0	2	1	0	2	1	0	0	1	1	2	1	1	0	0	0	3	0	0	0	0	0	1	0	0	0	1	1	1	1	1	2	0	1	3	2	1	1	0	2	1	0	0	2	0	0	1	0
134	0	0	1	1	1	1	0	1	1	3	1	2	0	1	0	2	3	1	0	0	0	0	0	0	0	4	1	0	1	2	1	1	0	0	0	2	0	0	1	0	2	0	1	0	1	1	0	1	1
169	0	2	1	0	3	2	1	0	4	1	3	1	0	5	3	1	2	0	0	0	0	0	0	1	2	3	2	1	1	0	0	1	0	5	0	2	0	1	2	0	1	0	0	0	1	1	1	1	0
360	3	1	0	1	3	1	2	3	1	1	1	0	0	1	1	1	1	1	0	0	0	0	0	0	0	2	1	0	0	0	0	0	0	4	0	0	1	2	2	1	2	0	0	0	0	0	0	0	1
1079	0	2	4	2	1	1	1	1	2	1	3	1	1	1	0	1	3	2	0	0	0	0	0	0	1	1	1	3	1	0	0	1	1	0	1	1	2	1	1	0	3	0	0	1	1	0	1	2	2
212	2	1	0	3	3	3	0	1	1	0	3	0	0	1	1	0	4	0	0	0	0	0	0	0	2	1	2	4	1	1	0	1	0	1	1	0	0	0	0	2	1	2	0	1	1	1	1	1	0
1034	0	1	1	0	3	2	0	4	2	2	0	0	0	2	0	0	2	0	0	0	0	0	0	0	2	1	1	1	0	0	1	0	2	2	1	0	0	0	0	2	0	0	1	1	3	1	2	0	1
810	1	0	3	1	4	0	1	0	0	1	2	0	1	3	0	1	1	0	0	0	0	0	0	0	2	0	0	1	1	0	0	1	1	1	0	0	2	2	2	0	2	0	2	0	0	0	1	2	2
345	1	1	0	0	0	3	0	5	0	1	0	0	2	1	1	2	2	2	0	0	0	0	0	0	1	1	1	0	0	0	1	0	1	0	0	1	1	2	0	1	0	1	0	1	0	1	0	0	1
160	1	1	1	2	1	0	2	1	1	0	2	0	0	0	0	1	1	2	0	0	0	0	0	0	1	1	0	0	0	0	0	1	1	2	0	2	1	2	0	0	2	2	0	0	0	1	3	1	0
373	1	2	1	1	1	2	0	0	1	4	0	2	2	0	0	1	2	0	0	0	0	0	0	1	0	3	0	1	0	1	1	2	1	2	2	4	1	1	1	0	0	0	0	0	2	1	0	0	0
413	2	3	2	1	1	1	0	2	1	0	1	0	1	1	1	1	1	0	0	0	0	0	0	0	0	0	0	0	1	0	0	1	1	1	2	0	0	2	0	1	1	1	0	0	0	0	0	1	3
481	0	0	2	0	0	0	1	2	2	0	2	5	1	3	1	1	1	1	0	0	0	0	0	0	1	1	0	0	2	0	1	1	0	2	0	0	2	0	1	1	0	1	2	0	0	0	1	1	0
523	0	1	1	1	0	3	1	0	1	2	2	1	2	1	2	1	2	2	0	0	0	0	0	2	2	2	1	0	0	0	2	0	1	3	1	1	1	1	1	1	1	1	3	1	0	1	1	0	1
413	0	0	2	1	0	0	0	1	0	0	3	0	0	0	1	0	0	1	0	0	0	0	0	0	2	1	0	0	1	0	0	0	0	0	0	0	0	0	1	1	1	0	1	0	0	0	0	0	1
1905	2	4	1	1	0	0	2	0	0	0	0	1	2	1	0	0	0	1	0	0	0	0	0	1	2	1	0	1	0	1	1	1	0	3	0	0	1	2	1	3	1	0	4	1	1	0	2	1	2
866	1	0	1	3	0	0	0	2	0	2	0	3	2	4	1	1	1	1	0	0	0	0	0	1	2	1	1	0	0	1	1	2	1	3	2	1	1	0	1	0	1	0	0	1	1	1	1	0	1
1836	4	2	1	0	1	3	2	1	4	0	1	1	0	1	1	1	1	1	0	0	0	0	0	1	0	0	1	2	2	2	3	2	1	0	0	0	0	4	4	0	0	1	1	1	0	1	2	2	1
1081	1	0	0	0	0	1	1	2	0	0	2	0	1	1	0	1	1	0	0	0	0	0	0	0	1	0	1	0	1	0	0	0	0	0	1	0	0	2	1	0	0	0	1	0	0	0	0	1	0
1251	0	1	0	0	1	1	2	0	0	1	2	1	0	2	0	0	0	0	0	0	0	0	0	1	2	3	2	1	3	1	2	1	1	1	0	3	2	1	0	1	1	0	2	2	1	1	4	1	1
606	0	3	0	0	0	0	1	2	0	2	2	4	0	2	0	0	1	2	0	0	0	0	0	0	1	1	1	3	0	1	0	2	0	0	0	1	0	1	1	2	1	0	0	0	0	0	1	0	1
521	1	3	1	1	0	1	1	2	0	1	1	0	0	1	0	3	1	0	0	0	0	0	0	0	0	0	5	0	1	0	0	3	0	3	5	2	0	2	0	0	0	0	3	1	2	0	0	4	0
560	0	0	0	0	1	2	1	0	3	3	0	2	0	1	3	0	1	2	0	0	0	0	0	1	1	1	0	1	2	0	1	1	0	2	0	1	1	2	1	0	2	0	2	3	0	0	3	2	1
449	2	0	3	1	1	0	2	0	1	0	1	1	0	1	1	1	1	0	0	0	0	0	0	0	2	2	0	0	0	1	0	1	0	1	1	0	0	1	0	0	2	0	0	0	2	0	1	1	0
5124	0	0	2	0	0	1	1	2	1	2	3	1	1	0	0	2	4	0	0	0	0	0	0	0	2	1	0	0	0	1	0	1	0	0	0	0	1	0	1	0	1	1	0	1	0	2	0	1	2
5907	1	1	1	1	1	1	2	0	3	2	5	3	2	0	0	1	2	1	0	0	0	0	0	0	0	4	1	1	1	1	0	3	1	1	0	0	1	0	0	0	1	0	1	0	0	3	0	1	2
18194	3	0	1	3	1	0	1	1	1	2	2	0	2	4	1	3	0	0	0	0	0	0	0	0	2	0	1	1	1	0	2	2	1	0	2	1	2	0	1	2	2	0	1	0	1	0	2	0	1
14977	2	3	2	1	0	2	3	1	1	3	1	4	0	1	1	2	5	1	0	0	0	0	0	1	0	2	1	1	0	1	3	1	0	1	2	4	0	2	0	0	5	0	2	1	0	0	1	2	0
263	0	2	3	0	2	0	0	3	4	3	1	1	1	1	1	0	0	0	0	0	0	0	0	0	1	2	2	3	2	0	1	1	0	3	1	2	4	0	0	0	0	0	2	0	0	0	2	1	2
371	0	1	1	0	2	0	0	1	0	1	0	2	1	1	2	2	1	1	0	0	0	0	0	0	0	0	0	1	0	0	1	1	0	1	0	1	0	0	0	1	0	1	0	0	0	0	1	0	1
393	2	1	1	0	1	0	2	1	1	0	1	2	0	2	0	4	0	0	0	0	0	0	0	2	3	2	0	1	1	0	2	0	0	0	2	2	1	1	0	3	1	2	3	0	0	0	1	0	0
222	3	2	0	0	0	1	2	4	0	0	1	1	1	2	0	0	6	2	0	0	0	0	0	0	0	3	0	2	2	1	1	3	0	1	1	1	2	0	1	2	2	0	0	1	1	1	0	1	1
222	0	1	2	2	2	0	1	0	0	2	0	1	0	1	0	1	3	3	0	0	0	0	0	0	0	0	0	1	1	1	2	2	1	0	0	1	1	1	1	0	0	1	1	0	0	1	0	1	1
267	1	2	0	1	1	0	2	1	1	0	0	3	0	1	2	0	1	1	0	0	0	0	0	0	1	1	2	5	0	1	0	0	2	1	1	0	0	0	2	3	2	1	1	2	0	0	0	1	0
271	1	1	0	0	1	1	2	4	0	0	2	0	1	1	1	2	0	2	0	0	0	0	0	0	0	0	0	3	1	1	1	1	0	1	0	0	0	1	0	0	0	1	0	1	2	1	0	0	2
263	1	1	3	2	1	2	4	0	3	1	0	2	0	3	1	2	2	1	0	0	0	0	0	0	0	2	3	0	1	2	3	0	2	2	2	0	1	1	3	1	0	1	1	0	0	0	0	0	1
611	0	0	1	0	1	4	0	2	3	2	2	0	1	2	0	0	0	2	0	0	0	0	0	0	0	1	0	0	0	1	0	0	0	2	0	1	2	0	0	0	1	0	0	1	0	0	0	0	0
464	0	2	2	1	0	2	2	0	3	0	0	0	3	1	2	1	1	0	0	0	0	0	0	0	2	1	2	0	0	0	0	2	0	2	0	1	3	0	0	2	1	1	0	0	0	0	3	0	0
542	1	1	1	0	1	1	0	2	2	0	1	0	2	2	2	0	1	2	0	0	0	0	0	1	0	1	1	3	2	2	2	1	0	1	1	1	0	2	3	0	0	0	0	0	1	0	0	1	1
1290	2	3	0	1	2	2	1	0	1	6	4	0	1	2	2	2	1	0	0	0	0	0	0	1	2	2	2	1	2	0	3	4	1	2	2	0	3	0	0	1	1	0	0	2	1	4	1	1	1
740	1	1	1	2	0	0	1	1	0	2	1	0	1	1	1	0	1	0	0	0	0	0	0	1	2	2	1	1	0	1	0	0	0	2	0	2	2	1	1	0	0	0	0	1	0	0	1	0	0
18060	1	3	2	0	2	0	2	2	0	0	0	5	0	1	0	2	0	0	0	0	0	0	0	2	0	2	2	1	0	0	0	0	0	1	2	1	1	2	0	1	0	1	0	1	1	1	0	1	0
39719	1	3	1	3	2	1	2	0	2	0	2	4	0	2	0	2	1	1	0	0	0	0	0	0	1	1	2	0	1	1	1	0	1	1	1	1	0	0	2	0	2	0	1	0	1	0	2	0	2
12965	0	0	1	1	1	1	1	2	0	0	0	1	2	1	0	1	1	2	0	0	0	0	0	0	1	1	1	2	1	0	1	0	0	2	2	0	0	0	0	3	0	1	0	0	0	2	0	1	2
233	4	0	1	1	1	3	1	1	3	2	2	4	0	1	0	1	1	0	0	0	0	0	0	1	1	0	1	1	1	1	1	0	0	1	1	1	0	1	0	0	0	1	2	1	1	0	1	1	0
201	0	1	1	0	1	1	2	0	1	1	2	2	1	0	2	0	2	0	0	0	0	0	0	0	0	1	0	1	1	1	0	0	0	0	1	1	0	0	1	1	1	0	0	1	0	0	1	0	0
364	1	0	1	1	0	0	0	2	3	0	3	1	0	2	0	1	0	2	0	0	0	0	0	0	1	1	1	1	1	0	1	0	0	1	1	1	0	1	1	1	1	0	0	0	1	1	2	1	0
394	1	1	1	1	0	4	1	2	0	0	2	2	0	1	0	1	3	0	0	0	0	0	0	0	1	0	0	1	1	0	0	1	0	4	0	0	1	1	0	0	0	1	0	1	1	0	2	0	1
326	1	0	0	0	1	0	2	3	0	1	0	1	0	1	2	0	0	0	0	0	0	0	0	0	1	0	0	0	2	2	1	1	3	1	1	2	0	2	2	2	3	0	0	1	3	1	1	2	0
956	1	1	0	2	0	1	2	0	1	1	2	0	0	1	0	0	1	1	0	0	0	0	0	0	0	2	0	0	0	1	0	0	0	4	0	2	0	2	3	1	1	3	0	2	1	0	0	0	2
764	1	1	2	1	0	2	0	1	2	2	1	1	2	1	2	1	3	3	0	0	0	0	0	0	1	2	3	1	4	2	0	2	1	0	0	2	1	1	0	0	1	2	0	2	2	1	2	1	4
733	1	3	2	0	0	2	2	0	3	1	3	1	1	2	1	3	1	3	0	0	0	0	0	0	1	2	1	0	1	2	1	0	0	1	1	1	1	3	0	1	0	0	2	0	1	0	0	2	1
394	0	2	4	0	0	1	1	0	0	1	1	2	1	1	2	1	0	1	0	0	0	0	0	0	1	0	0	2	0	0	1	1	0	0	0	2	0	0	2	0	0	0	0	0	0	0	2	1	0
241	0	0	0	1	0	0	4	0	0	0	1	0	0	0	0	0	2	0	0	0	0	0	0	0	1	1	1	0	1	0	0	0	0	1	0	0	0	2	1	0	0	0	0	1	1	0	0	0	0
1242	2	1	4	2	0	0	2	1	1	0	0	2	2	1	1	1	1	0	0	0	0	0	0	1	1	2	0	1	1	1	0	0	0	2	1	0	0	0	1	1	2	0	0	1	0	0	0	2	0
2251	0	1	1	0	0	0	0	2	0	0	1	0	0	0	1	2	1	0	0	0	0	0	0	1	2	0	0	1	0	1	0	1	0	1	1	1	1	0	0	0	0	1	0	0	0	0	0	1	0
637	3	1	0	0	0	1	1	1	0	4	3	1	0	0	0	0	3	2	0	0	0	0	0	0	2	0	0	5	1	1	0	0	1	1	0	2	0	1	2	0	1	2	0	1	2	0	1	0	1
420	0	1	1	1	1	1	1	1	0	0	0	2	0	1	0	3	0	0	0	0	0	0	0	1	2	0	1	0	3	0	0	2	2	1	0	2	0	1	0	1	1	0	2	1	0	0	0	1	1
285	0	2	1	0	0	0	0	2	1	0	3	1	1	2	1	1	2	0	0	0	0	0	0	0	1	2	1	1	1	0	1	0	0	1	0	1	2	1	2	0	0	0	2	0	0	1	0	0	2
262	1	1	3	0	1	1	1	1	0	0	0	0	3	1	2	2	1	1	0	0	0	0	0	0	1	1	3	0	1	0	2	2	1	2	1	0	0	0	3	0	1	0	1	0	1	0	2	0	0
173	1	1	3	0	1	0	1	3	1	1	1	3	1	1	0	1	1	0	0	0	0	0	0	1	1	2	1	3	1	0	0	0	0	3	0	1	0	1	0	0	2	1	1	3	1	0	2	2	0
170	1	1	1	0	1	0	1	1	0	0	0	0	1	0	0	0	0	0	0	0	0	0	0	1	1	0	1	0	0	0	0	0	2	2	1	1	1	0	0	0	0	2	0	0	0	0	0	2	1
182	0	1	2	0	3	0	1	1	0	1	0	0	0	0	1	4	1	0	0	0	0	0	0	0	4	2	1	0	0	0	1	1	0	1	0	0	0	2	0	0	0	0	0	1	3	2	0	0	2
139	0	2	1	0	0	1	2	2	0	0	0	1	1	1	2	0	0	1	0	0	0	0	0	0	3	1	1	2	1	2	1	5	1	0	0	2	1	0	0	0	2	1	0	2	1	1	0	2	3
117	2	2	2	1	2	1	1	0	1	0	4	3	1	2	1	1	4	0	0	0	0	0	0	1	0	2	0	0	0	2	1	1	1	0	1	2	2	2	1	1	1	1	0	1	1	1	1	0	1
177	2	0	0	1	1	0	0	0	1	1	0	2	3	2	0	0	3	1	0	0	0	0	0	0	3	0	2	4	0	2	1	0	0	5	1	2	0	2	1	0	1	2	1	0	0	0	1	0	0
214	0	3	1	0	0	1	1	2	0	1	0	0	1	2	1	0	0	0	0	0	0	0	0	0	1	1	1	1	0	0	0	0	0	1	0	1	2	1	0	0	1	3	0	2	1	2	1	2	1
283	1	3	1	0	0	1	0	3	3	1	3	2	0	1	1	1	3	0	0	0	0	0	0	1	0	0	0	2	2	0	0	0	2	0	2	2	3	1	0	0	1	0	0	1	0	0	0	1	1
291	2	0	0	0	1	2	1	2	0	1	2	1	0	0	0	0	1	0	0	0	0	0	0	1	2	3	0	0	2	0	1	3	0	1	0	4	0	1	1	1	1	3	1	1	2	2	1	1	0
274	0	0	1	1	0	0	1	3	0	0	1	0	0	0	0	0	1	1	0	0	0	0	0	0	1	2	0	2	0	0	1	1	0	4	1	1	0	1	1	0	1	0	2	1	1	1	1	0	1
223	3	3	1	1	0	2	0	2	2	0	2	0	1	1	1	0	1	1	0	0	0	0	0	0	2	0	2	1	0	1	0	1	0	2	0	3	2	0	1	1	0	3	2	0	0	1	1	0	0
280	0	1	0	1	1	0	1	2	0	1	2	1	0	1	0	0	1	1	0	0	0	0	0	0	0	2	0	1	0	2	2	1	0	2	0	1	3	1	0	3	1	0	1	0	2	1	4	1	0
237	1	1	0	0	0	1	0	1	1	0	3	1	1	0	1	0	0	0	0	0	0	0	0	0	0	1	0	1	0	2	1	0	0	1	0	4	1	0	0	0	0	3	1	2	1	0	0	4	1
340	1	1	1	1	0	1	0	1	0	1	0	2	0	1	1	1	1	0	0	0	0	0	0	0	0	0	0	1	2	0	1	1	1	1	0	0	0	1	1	0	2	0	0	0	0	2	1	0	0
448	1	2	1	1	0	1	0	2	0	3	0	1	4	3	1	1	1	2	0	0	0	0	0	0	3	0	0	0	0	0	2	2	0	2	1	1	3	2	2	0	2	1	2	1	0	1	2	5	1
518	0	2	1	1	1	1	2	3	1	1	1	1	1	1	0	1	2	1	0	0	0	0	0	0	4	0	2	1	2	1	0	1	2	1	0	1	2	2	0	0	0	0	1	0	0	0	1	0	1
388	1	2	1	2	2	2	3	2	0	0	2	0	1	0	1	0	0	0	0	0	0	0	0	0	0	0	2	0	0	2	1	1	0	1	0	2	0	1	0	1	1	0	1	1	2	0	0	0	1
246	0	0	0	0	0	1	0	0	0	0	1	0	2	2	0	1	1	0	0	0	0	0	0	1	1	0	1	0	1	1	0	0	0	1	1	0	0	2	2	1	1	2	1	1	1	1	1	1	0
232	1	1	1	0	0	0	0	1	0	0	0	1	0	0	0	0	0	2	0	0	0	0	0	0	0	0	0	1	0	0	0	0	2	1	0	1	0	0	1	0	0	1	0	0	2	0	0	1	0
297	1	0	1	0	0	0	0	1	0	1	3	2	0	0	2	1	0	0	0	0	0	0	0	0	2	0	2	0	0	2	1	0	0	1	0	1	1	2	1	1	0	0	0	1	1	1	1	0	0
314	0	1	1	2	0	1	1	1	0	1	3	1	1	0	0	0	1	0	0	0	0	0	0	1	0	0	0	1	0	2	3	0	0	0	1	0	0	1	0	2	1	0	3	2	0	1	2	0	2
316	0	1	0	2	0	1	2	2	0	1	1	0	1	1	0	1	0	1	0	0	0	0	0	0	0	1	0	2	1	1	0	1	0	0	1	0	2	0	1	2	0	1	2	3	0	0	1	0	0
252	1	1	2	3	0	0	0	4	2	1	1	1	0	0	0	1	2	1	0	0	0	0	0	0	1	1	2	2	0	2	0	2	0	2	1	0	1	1	1	1	2	0	0	0	2	0	0	1	1
230	2	1	1	1	0	1	3	0	2	1	1	1	1	2	0	1	0	1	0	0	0	0	0	1	0	1	0	0	0	2	0	2	0	1	0	0	0	0	0	0	0	0	0	0	1	0	1	3	2
152	0	1	2	1	2	1	0	0	3	1	1	3	0	1	0	3	0	0	0	0	0	0	0	1	0	3	0	2	0	0	1	3	1	0	0	1	1	1	0	2	2	0	0	0	0	1	2	1	1
276	0	2	4	0	0	1	1	0	0	2	3	3	1	1	0	2	2	0	0	0	0	0	0	1	3	1	1	1	2	0	0	2	0	0	0	0	1	1	2	0	1	1	0	4	1	1	1	0	1
399	1	1	1	2	0	0	0	0	0	0	0	0	1	2	0	0	1	3	0	0	0	0	0	1	1	0	3	0	0	0	0	1	0	2	0	1	0	0	0	0	0	0	3	1	0	1	0	2	1
321	2	2	1	1	2	0	2	0	1	1	2	1	0	3	0	2	1	1	0	0	0	0	0	0	0	3	0	0	2	1	1	0	0	1	0	0	1	1	0	0	3	0	0	1	1	0	0	0	2
251	0	2	2	0	2	1	0	1	0	1	3	3	0	1	1	0	0	2	0	0	0	0	0	0	0	1	0	2	2	1	1	0	1	0	1	1	0	0	2	0	1	0	0	4	0	0	0	0	2
133	0	2	0	0	1	0	0	0	0	0	0	0	1	1	2	0	1	2	0	0	0	0	0	1	2	0	2	0	1	0	0	0	0	0	0	0	1	0	0	0	1	0	0	0	2	0	0	2	0
128	2	0	0	1	2	0	1	2	0	1	1	0	2	2	0	0	1	0	0	0	0	0	0	1	1	2	0	0	1	0	0	0	0	0	1	1	2	1	0	0	1	0	2	1	0	0	1	1	2
145	0	1	2	2	0	2	1	1	0	0	0	1	0	0	0	2	1	1	0	0	0	0	0	1	0	2	1	1	3	2	1	3	2	1	0	2	0	0	1	1	1	1	0	1	0	1	1	0	0
167	1	2	0	1	1	1	0	0	0	1	1	2	0	0	1	1	0	0	0	0	0	0	0	0	2	1	1	2	1	0	0	0	0	1	0	1	0	0	0	0	1	0	0	0	1	0	0	2	2
135	1	1	1	2	1	1	2	2	1	1	2	0	0	1	0	2	1	0	0	0	0	0	0	1	3	1	1	2	2	0	0	3	1	1	0	1	1	0	4	0	2	1	0	0	0	0	0	0	0
137	2	2	0	0	1	0	0	3	0	1	1	1	2	1	0	0	1	0	0	0	0	0	0	0	3	0	2	2	0	0	0	0	0	2	3	2	1	1	0	1	1	2	1	0	0	0	3	1	2
118	1	0	1	0	0	0	1	1	1	1	0	1	0	0	0	0	1	0	0	0	0	0	0	1	2	0	1	2	1	1	1	0	0	0	0	1	1	0	3	1	1	0	1	0	2	0	2	0	0
102	0	1	0	0	0	1	0	1	1	1	0	0	1	1	2	0	0	1	0	0	0	0	0	0	2	1	1	1	0	1	0	0	0	0	1	1	0	0	0	0	1	0	0	1	1	1	0	0	0
147	0	1	1	1	0	0	1	1	0	0	0	0	0	0	1	2	1	0	0	0	0	0	0	0	0	1	0	0	0	1	1	2	1	0	0	1	0	3	0	0	2	1	0	0	0	0	2	1	1
228	2	1	0	0	0	0	1	1	0	1	1	1	0	0	0	1	0	1	0	0	0	0	0	1	1	0	0	1	1	1	2	0	2	0	2	0	1	0	0	2	2	1	0	1	1	1	2	0	0
154	1	1	0	1	0	1	4	0	1	0	0	1	0	0	1	0	1	2	0	0	0	0	0	0	0	0	0	2	1	0	1	0	1	1	0	1	0	2	0	1	2	1	2	2	0	0	0	0	3
164	1	0	1	0	0	1	0	3	0	0	1	1	0	2	1	0	1	0	0	0	0	0	0	1	0	2	0	0	0	1	0	0	1	1	1	0	2	1	0	1	0	0	1	0	1	0	0	0	0
111	1	4	2	0	1	0	0	1	2	3	0	2	1	2	1	2	2	0	0	0	0	0	0	0	1	2	1	1	0	1	2	2	2	2	0	1	2	0	2	0	2	0	0	0	0	0	0	0	0
236	1	0	0	1	1	0	0	1	1	0	1	2	1	0	1	0	0	1	0	0	0	0	0	1	0	0	1	2	1	0	0	0	0	1	1	0	1	1	2	1	1	3	0	1	1	0	1	1	0
429	1	1	0	1	0	0	0	2	0	0	0	0	0	2	0	0	2	2	0	0	0	0	0	0	1	0	0	2	0	2	0	1	2	0	2	1	0	0	2	1	0	1	0	0	0	0	1	0	1
334	0	1	1	0	1	0	0	0	1	0	1	0	0	0	1	0	0	0	0	0	0	0	0	2	1	0	0	0	0	0	1	0	1	1	2	1	1	1	0	0	1	0	0	1	1	0	0	1	1
623	0	1	1	5	0	1	0	2	1	0	3	1	0	1	0	0	0	1	0	0	0	0	0	0	0	1	1	1	0	0	1	1	0	0	0	0	1	2	2	1	3	3	0	0	0	0	1	1	1
234	1	2	2	1	0	1	0	1	0	2	2	1	0	1	0	0	3	0	0	0	0	0	0	0	0	1	0	2	0	0	1	3	0	0	1	3	1	0	1	0	0	0	0	2	2	0	1	0	0
312	0	0	1	0	3	2	4	1	0	1	0	1	0	0	0	0	1	0	0	0	0	0	0	0	0	2	0	0	1	0	0	1	0	2	2	1	0	1	1	0	0	1	1	0	0	0	0	0	0
228	0	0	0	1	1	0	0	0	1	0	1	2	1	0	0	2	3	0	0	0	0	0	0	2	1	0	1	1	2	0	0	2	1	0	0	0	1	1	1	1	0	1	0	0	0	1	1	0	1
245	0	0	1	1	1	0	1	0	1	0	1	0	0	0	0	0	0	1	0	0	0	0	0	0	1	0	2	0	0	1	0	0	0	1	0	1	1	2	0	0	2	0	1	0	0	0	1	0	0
300	0	0	2	1	0	0	3	1	0	5	2	1	0	1	2	0	0	1	0	0	0	0	0	0	1	1	2	1	1	0	1	3	1	0	0	1	0	0	2	3	1	1	0	1	0	1	1	1	0
242	0	0	1	1	0	0	0	1	0	0	0	1	0	4	0	2	1	0	0	0	0	0	0	0	2	0	0	0	0	0	1	0	0	1	1	0	5	1	1	0	1	0	1	2	2	1	0	0	1
309	1	1	0	1	0	0	1	0	0	0	3	0	0	1	0	0	1	0	0	0	0	0	0	0	0	1	2	0	0	1	0	0	1	2	0	1	1	0	1	0	2	0	2	3	0	0	0	1	1
683	2	0	2	1	1	2	1	0	0	0	1	2	1	3	0	0	1	0	0	0	0	0	0	0	4	2	0	1	1	0	1	1	0	0	1	1	0	1	0	0	1	1	1	0	1	0	1	0	1
340	0	4	1	1	0	1	1	0	3	1	1	1	0	2	2	1	1	1	0	0	0	0	0	0	2	0	2	0	0	0	1	0	0	0	0	0	0	0	1	0	1	0	0	1	0	0	1	1	1
522	3	0	0	1	0	0	0	0	1	0	0	1	0	0	0	0	1	0	0	0	0	0	0	0	0	0	0	0	3	2	0	1	0	2	0	1	1	1	0	2	1	0	0	0	1	0	1	0	0
6541	0	0	2	0	2	0	1	1	1	1	3	2	0	0	1	1	2	0	0	0	0	0	0	0	1	1	0	0	0	1	0	0	2	0	2	0	0	0	0	0	0	1	0	0	2	1	0	0	0
26833	0	0	0	0	0	0	0	0	0	0	0	0	0	0	0	0	0	0	0	0	0	0	0	0	0	0	0	0	0	0	0	0	0	0	0	0	0	0	0	0	0	0	0	0	0	0	0	0	0
890	0	0	0	0	0	0	0	0	0	0	0	0	0	0	0	0	0	0	0	0	0	0	0	0	0	0	0	0	0	0	0	0	0	0	0	0	0	0	0	0	0	0	0	0	0	0	0	0	0
12791	1	1	0	2	1	1	4	1	1	0	0	1	2	0	0	0	1	0	0	0	0	0	0	0	0	3	2	2	1	0	2	1	1	1	1	0	0	0	1	1	1	1	1	1	0	1	0	2	0
16190	0	0	0	1	0	0	0	1	3	0	0	1	0	1	1	1	1	2	0	0	0	0	0	0	0	0	0	2	2	0	1	0	2	0	1	1	1	0	0	2	1	1	0	0	0	1	0	0	1
4014	0	0	0	1	1	3	2	1	0	0	1	0	1	2	1	0	1	0	0	0	0	0	0	1	1	1	0	1	2	1	1	1	1	0	0	3	1	0	1	0	2	0	0	2	0	0	2	1	1
1720	0	4	1	2	0	0	1	1	1	0	1	5	0	1	1	0	1	0	0	0	0	0	0	0	0	1	1	0	1	1	1	1	0	0	2	3	0	1	0	0	1	0	1	0	1	1	0	1	1
543	1	1	1	0	0	0	0	1	0	3	0	0	1	1	1	0	2	0	0	0	0	0	0	0	1	1	0	2	0	2	0	2	0	1	1	0	0	2	0	0	2	1	0	0	0	0	0	2	0
2300	1	1	4	0	0	0	1	0	0	0	0	2	0	1	0	1	0	0	0	0	0	0	0	0	0	2	2	1	0	0	1	0	0	0	0	1	1	1	0	1	2	1	1	2	0	0	2	1	2
793	2	0	0	1	1	1	0	0	1	0	1	1	0	1	0	1	0	2	0	0	0	0	0	0	1	3	0	0	2	0	0	3	0	2	1	0	0	5	1	0	0	1	0	2	0	0	3	0	1
411	0	0	1	0	0	1	2	0	1	0	5	2	0	0	0	0	2	1	0	0	0	0	0	0	0	0	3	1	2	2	1	0	0	0	2	2	1	1	0	0	0	1	0	1	0	0	1	0	0
303	1	3	0	2	0	1	0	1	0	1	1	2	1	0	1	0	0	1	0	0	0	0	0	1	1	2	1	0	1	1	3	2	0	1	1	1	0	0	1	0	0	1	0	0	0	0	0	2	1
337	2	0	0	2	0	0	1	2	1	0	0	1	1	1	0	2	1	0	0	0	0	0	0	1	2	0	0	0	0	0	1	1	0	1	0	0	0	0	1	0	0	1	2	1	1	0	0	2	1
307	0	1	2	1	0	0	1	0	1	1	1	3	1	0	2	0	2	1	0	0	0	0	0	0	0	0	0	0	1	0	1	3	1	0	1	0	1	0	0	0	2	0	0	0	0	0	1	0	1
182	0	1	2	1	2	2	1	1	0	0	1	1	0	1	1	0	0	0	0	0	0	0	0	1	2	0	2	0	0	1	0	2	0	3	1	1	3	2	0	2	1	0	0	1	0	1	1	2	0
189	1	1	0	1	0	1	2	2	1	1	0	1	1	2	0	1	0	0	0	0	0	0	0	0	1	0	0	0	1	2	0	0	0	0	1	0	0	0	0	1	1	0	0	0	2	0	0	1	0
178	0	2	0	0	2	0	2	1	0	2	0	0	0	1	0	0	2	1	0	0	0	0	0	0	0	1	0	0	1	1	0	1	1	3	0	2	0	1	2	0	0	0	1	1	0	0	0	2	2
281	1	1	1	2	1	0	0	0	1	1	1	0	0	0	0	0	1	1	0	0	0	0	0	0	0	1	1	1	0	1	0	1	0	0	0	1	1	1	0	1	0	0	1	0	1	0	0	0	0
354	1	1	1	0	0	0	0	2	0	0	3	0	1	0	0	1	1	1	0	0	0	0	0	0	0	2	0	1	1	0	0	2	0	0	0	1	1	0	0	0	3	1	0	0	1	0	1	0	0
361	0	2	1	1	0	2	0	1	0	0	0	0	0	1	0	1	2	0	0	0	0	0	0	0	1	1	1	0	1	0	1	0	1	1	0	1	2	0	1	1	1	1	0	0	1	0	1	0	1
269	0	1	1	1	0	0	0	1	1	1	0	1	0	3	0	0	3	1	0	0	0	0	0	1	0	0	1	4	0	0	1	0	0	1	0	0	1	2	0	1	0	1	0	1	0	0	0	0	1
221	0	0	0	1	0	0	0	0	0	1	1	0	0	0	0	0	1	1	0	0	0	0	0	0	2	1	0	0	0	0	0	0	0	0	0	0	0	1	0	1	1	0	0	0	0	0	0	1	0
475	1	0	2	3	0	0	0	2	1	2	1	1	1	2	0	1	0	1	0	0	0	0	0	0	0	0	1	1	0	0	0	1	0	1	0	0	1	1	3	0	1	0	1	0	1	0	0	0	0
270	0	0	0	0	0	0	0	3	1	1	0	0	3	2	2	1	0	1	0	0	0	0	0	0	1	0	0	0	1	0	1	0	0	1	0	0	1	0	0	1	1	0	1	2	4	1	1	2	1
331	0	2	0	0	2	0	0	0	1	0	0	0	1	2	0	1	1	1	0	0	0	0	0	1	2	1	0	0	0	0	1	0	0	0	0	2	0	1	0	2	1	0	0	1	0	1	0	1	1
452	0	2	0	0	0	1	0	1	1	2	2	0	1	1	0	0	0	0	0	0	0	0	0	0	3	1	0	1	0	0	0	0	0	0	1	0	0	0	0	1	1	0	0	0	1	1	1	0	1
208	0	0	0	0	0	0	0	0	0	0	1	0	0	0	0	0	0	0	0	0	0	0	0	0	0	0	0	0	0	0	0	0	0	0	0	0	0	0	0	0	0	0	0	0	0	0	0	0	0
283	0	0	0	0	0	0	0	0	0	0	0	0	0	0	0	0	0	0	0	0	0	0	0	0	0	0	0	0	0	0	0	0	0	0	0	0	0	0	0	0	0	0	0	0	0	0	0	0	0
265	0	0	0	0	0	0	0	0	0	0	0	0	0	0	0	0	0	0	0	0	0	0	0	0	0	0	0	0	0	0	0	0	0	0	0	0	0	0	0	0	0	0	0	0	0	0	0	0	0
394	0	0	0	0	0	0	0	0	0	0	0	0	0	0	0	0	0	0	0	0	0	0	0	0	0	0	0	0	0	0	0	0	0	0	0	0	0	0	0	0	0	0	0	0	0	0	0	0	0
332	0	0	0	0	0	0	0	0	0	0	0	0	0	0	0	0	0	0	0	0	0	0	0	0	0	0	0	0	0	0	0	0	0	0	0	0	0	0	0	0	0	0	0	0	0	0	0	0	0
1016	0	0	1	0	1	1	1	0	1	0	0	1	1	1	0	1	1	0	0	0	0	0	0	0	1	1	0	2	0	0	0	1	0	1	2	0	1	0	0	1	0	0	0	0	1	0	1	1	0
1890	1	3	2	1	0	1	0	1	3	0	2	1	2	1	1	1	0	2	0	0	0	0	0	0	2	2	1	2	0	0	0	1	1	1	0	0	1	0	0	0	1	1	0	0	0	2	0	1	1
365	1	0	1	1	0	1	1	0	1	0	1	1	1	1	2	2	0	0	0	0	0	0	0	1	1	3	1	1	4	1	0	0	0	1	1	0	0	0	1	0	0	0	1	1	1	0	0	2	1
302	1	1	3	0	0	0	1	1	1	0	0	0	2	0	0	2	2	0	0	0	0	0	0	0	0	1	0	0	0	1	0	2	1	0	0	1	1	1	2	0	0	0	1	0	0	0	0	1	0
232	1	0	0	0	1	1	1	0	1	1	1	3	0	1	1	1	0	0	0	0	0	0	0	0	1	3	0	1	0	0	2	3	0	0	0	2	0	0	1	0	0	0	1	0	1	0	0	0	2
143	1	0	0	0	0	2	0	0	1	0	2	0	2	3	0	0	0	0	0	0	0	0	0	0	0	1	3	0	2	2	1	0	0	1	1	1	1	0	0	0	1	1	1	1	0	1	0	0	1
185	0	0	4	0	1	0	1	2	1	1	1	1	2	0	0	1	0	0	0	0	0	0	0	0	1	1	1	1	0	2	1	0	0	1	1	1	0	0	0	0	0	0	0	0	1	0	0	1	0
183	1	0	1	0	0	0	0	0	1	2	1	1	0	2	0	0	2	0	0	0	0	0	0	0	2	2	1	1	0	1	1	0	1	0	0	1	0	0	1	0	0	0	0	0	1	0	1	0	2
232	0	0	0	1	0	0	0	1	1	0	0	0	0	0	0	1	1	0	0	0	0	0	0	0	1	1	0	3	0	0	0	0	0	0	0	2	1	1	0	2	3	0	0	1	0	2	0	0	1
292	2	0	0	0	0	0	1	0	0	0	0	1	1	0	0	1	0	0	0	0	0	0	0	0	1	2	0	4	1	0	0	0	0	1	0	0	1	0	1	0	0	1	0	1	0	0	1	0	0
185	0	1	0	0	0	1	0	0	0	1	3	1	0	1	0	0	0	0	0	0	0	0	0	0	1	0	0	1	1	1	0	0	1	2	0	0	0	0	0	1	0	1	0	0	0	0	0	1	0
219	0	2	0	0	1	0	2	0	1	1	0	0	0	0	0	1	0	0	0	0	0	0	0	1	2	0	1	0	0	0	1	0	0	0	0	1	0	3	0	0	1	1	0	3	0	0	1	0	1
677	1	1	0	0	3	0	0	4	0	1	1	2	0	3	0	0	2	0	0	0	0	0	0	2	1	0	0	1	0	0	0	0	0	2	0	0	1	1	1	0	2	0	1	0	1	0	0	0	0
1019	0	0	1	1	0	0	1	4	0	1	2	1	1	0	1	0	2	0	0	0	0	0	0	0	2	1	0	0	0	0	0	2	0	0	1	1	2	0	0	0	0	0	0	0	1	0	0	0	0
286	2	1	1	1	0	1	1	0	0	2	1	4	1	2	1	1	0	2	0	0	0	0	0	0	1	3	1	0	0	0	0	1	3	1	1	1	0	0	0	0	0	0	0	1	1	1	0	0	0
224	1	0	0	1	0	0	1	0	1	0	1	0	0	2	2	1	0	1	0	0	0	0	0	2	1	1	0	2	0	0	0	1	0	0	0	1	0	0	1	1	0	1	2	0	0	0	0	2	1
246	0	0	1	1	0	0	0	1	2	1	1	2	0	0	1	0	1	0	0	0	0	0	0	0	0	1	1	1	0	0	2	0	0	1	0	0	0	0	0	1	1	0	1	0	0	0	1	0	0
203	1	2	2	1	2	0	0	2	0	3	0	0	2	1	0	1	1	0	0	0	0	0	0	0	0	2	0	1	0	0	3	0	0	2	0	1	1	1	0	0	1	0	1	0	1	2	0	1	5
245	0	1	2	0	0	1	0	1	1	0	1	1	0	0	0	0	2	1	0	0	0	0	0	0	1	2	0	1	0	0	0	0	0	0	2	1	0	0	2	0	1	1	0	0	0	1	0	0	0
351	1	1	2	1	0	0	0	0	3	1	0	1	0	1	0	0	0	0	0	0	0	0	0	0	2	0	0	2	0	1	0	1	0	0	1	0	0	0	0	1	0	0	2	0	2	0	0	0	0
309	0	1	2	0	0	0	1	0	0	0	1	1	0	3	1	0	1	0	0	0	0	0	0	0	0	2	2	0	0	0	1	1	1	2	0	1	0	2	1	0	0	0	0	0	0	0	0	2	0
357	1	1	0	1	0	1	0	0	1	0	2	0	3	0	1	0	1	0	0	0	0	0	0	1	1	0	0	0	1	0	0	1	0	0	1	2	1	1	1	0	1	0	0	0	1	1	0	1	0
438	1	3	1	0	0	0	0	2	1	0	0	0	0	1	1	0	1	0	0	0	0	0	0	0	1	0	0	1	0	0	1	0	0	2	2	1	0	0	2	0	1	0	1	0	0	0	0	0	0
606	0	2	0	0	1	1	0	1	1	1	0	0	0	1	0	2	1	1	0	0	0	0	0	2	1	2	1	3	1	0	0	0	0	3	0	0	1	0	0	0	2	1	0	0	1	0	0	0	1
606	1	0	0	0	0	0	0	0	0	2	2	0	0	3	0	1	0	0	0	0	0	0	0	0	0	1	0	0	1	0	1	1	0	1	0	0	0	0	1	0	2	0	0	1	1	0	1	0	0
1110	1	0	0	0	1	1	1	1	1	0	1	0	0	2	1	0	1	2	0	0	0	0	0	2	0	0	0	0	0	1	0	0	0	1	1	1	2	0	1	2	1	1	1	1	1	0	0	2	0
816	2	2	1	0	1	1	1	1	0	2	0	0	1	1	2	0	2	0	0	0	0	0	0	0	1	0	0	0	0	1	0	2	0	1	0	0	4	0	2	0	1	0	0	0	0	0	0	1	0
349	0	0	1	0	0	1	0	0	0	0	0	1	0	0	0	0	0	0	0	0	0	0	0	0	0	1	0	0	0	0	0	0	0	0	0	0	0	0	0	0	0	0	1	0	0	0	0	0	0
344	0	0	0	0	0	0	0	0	0	0	0	0	0	0	0	0	0	0	0	0	0	0	0	0	0	0	0	0	0	0	0	0	0	0	0	0	0	0	0	0	0	0	0	0	0	0	0	0	0
230	0	0	0	0	0	0	0	0	0	0	0	0	0	0	0	0	0	0	0	0	0	0	0	0	0	0	0	0	0	0	0	0	0	0	0	0	0	0	0	0	0	0	0	0	0	0	0	0	0
356	0	0	0	0	0	0	0	0	0	0	0	0	0	0	0	0	0	0	0	0	0	0	0	0	0	0	0	0	0	0	0	0	0	0	0	0	0	0	0	0	0	0	0	0	0	0	0	0	0
304	0	0	0	0	0	0	0	0	0	0	0	0	0	0	0	0	0	0	0	0	0	0	0	0	0	0	0	0	0	0	0	0	0	0	0	0	0	0	0	0	0	0	0	0	0	0	0	0	0
379	0	1	0	0	0	0	0	0	1	0	0	0	0	0	0	0	0	0	0	0	0	0	0	0	0	0	0	0	0	0	0	1	1	0	1	0	0	0	1	1	0	0	0	0	0	0	0	0	0
625	1	1	0	0	0	4	1	2	1	0	1	2	1	0	0	0	1	1	0	0	0	0	0	1	3	0	2	0	0	1	1	1	0	2	0	3	2	0	0	0	1	1	0	0	0	0	0	0	0
6708	2	0	1	1	0	0	1	2	0	1	1	0	2	2	1	0	0	1	0	0	0	0	0	0	0	2	0	2	0	1	1	1	0	1	1	0	1	1	0	0	0	0	0	0	0	1	1	1	0
32466	1	3	2	0	1	0	0	2	2	0	0	1	0	1	1	0	1	0	0	0	0	0	0	1	0	1	3	0	3	0	2	0	1	0	1	0	0	0	0	1	1	1	0	0	2	0	1	0	1
10324	1	0	0	2	0	0	0	1	1	2	2	1	0	2	0	0	1	1	0	0	0	0	0	0	0	2	0	0	0	0	0	0	0	1	0	0	1	0	0	1	2	0	1	0	0	1	0	0	0
494	2	4	1	1	2	3	0	1	0	1	1	1	0	0	0	1	0	1	0	0	0	0	0	0	2	1	0	0	0	0	1	1	1	0	0	2	1	0	1	0	1	1	0	1	0	0	1	1	0
388	0	2	0	0	0	1	1	1	0	0	1	2	2	1	1	0	2	0	0	0	0	0	0	0	0	1	0	0	0	0	2	1	0	1	0	0	0	0	0	0	0	0	1	0	0	0	1	0	0
439	1	1	0	1	2	0	0	1	1	1	0	0	0	0	0	0	2	0	0	0	0	0	0	0	2	1	1	0	0	0	2	1	1	2	0	1	0	0	1	1	0	1	1	1	0	0	0	0	1
275	0	3	1	2	0	0	1	1	0	0	2	0	0	0	0	0	3	1	0	0	0	0	0	0	0	0	2	1	0	0	0	0	0	0	0	1	0	0	1	2	0	1	0	0	0	0	0	0	1
262	1	2	0	0	0	0	1	1	1	1	4	0	0	0	0	0	0	0	0	0	0	0	0	0	0	0	2	2	0	0	1	0	0	0	1	0	0	0	1	1	0	0	0	0	0	0	1	0	0
248	0	1	0	0	0	0	0	1	0	1	0	0	0	0	0	1	0	0	0	0	0	0	0	0	0	0	0	1	1	0	0	0	0	1	0	0	0	0	0	0	0	0	0	0	0	0	1	1	0
267	1	1	1	0	0	1	0	0	0	0	0	1	1	0	1	0	0	1	0	0	0	0	0	0	2	2	0	1	0	0	0	0	0	0	0	1	0	0	1	0	0	2	0	0	0	1	1	1	0
335	2	1	0	0	0	0	0	2	0	0	0	1	2	0	0	0	1	0	0	0	0	0	0	0	0	0	1	0	1	0	1	2	0	0	0	0	2	0	3	0	1	0	0	0	0	0	0	0	1
305	0	0	0	0	0	0	0	0	0	1	0	1	1	0	0	1	0	0	0	0	0	0	0	0	0	0	0	0	1	1	0	0	1	1	0	0	1	0	1	0	0	1	0	0	0	1	1	1	1
137	2	0	2	0	0	0	0	1	0	0	0	1	1	2	0	0	1	1	0	0	0	0	0	0	0	1	0	0	0	1	0	0	0	0	0	0	1	1	1	1	0	0	1	0	0	1	1	2	0
175	0	1	0	0	1	0	0	0	0	2	0	1	1	0	0	0	1	1	0	0	0	0	0	0	0	1	0	0	0	0	2	1	0	0	0	1	0	0	2	0	1	0	0	0	0	2	0	1	0
236	1	0	1	1	1	0	0	1	0	0	0	0	0	0	0	1	1	0	0	0	0	0	0	0	2	1	0	1	0	0	0	1	0	0	1	1	0	0	1	0	2	1	0	1	1	0	0	0	0
253	0	2	0	0	0	0	1	0	1	3	0	0	0	0	0	0	0	1	0	0	0	0	0	0	0	0	0	0	1	1	0	0	0	0	0	0	0	1	0	0	0	3	0	0	0	0	1	2	0
204	0	0	1	0	0	0	0	0	0	0	1	0	0	3	0	0	0	1	0	0	0	0	0	0	0	3	0	0	0	0	0	0	0	1	0	0	0	0	0	0	0	0	0	0	0	0	2	0	0
267	1	0	0	0	0	1	0	0	0	0	0	1	0	0	0	0	0	0	0	0	0	0	0	0	0	0	0	0	0	0	0	0	0	0	1	0	1	1	0	0	1	0	0	0	0	0	0	0	1
611	0	0	0	0	1	1	0	0	0	1	0	1	1	3	0	0	1	1	0	0	0	0	0	0	0	0	0	1	0	0	0	0	0	2	0	0	0	2	1	0	0	0	0	0	0	0	2	1	1
1789	0	1	1	0	0	0	0	1	1	0	1	0	2	1	1	0	0	0	0	0	0	0	0	0	0	0	0	0	1	0	0	1	0	2	0	1	1	1	1	1	1	0	0	0	1	0	0	1	2
314	1	2	0	0	0	0	0	0	1	0	2	0	0	0	1	2	1	0	0	0	0	0	0	2	0	1	1	1	1	0	1	0	0	0	0	0	0	0	3	0	1	1	0	1	2	1	0	0	0
626	0	2	0	0	0	0	0	0	1	0	0	0	0	0	1	0	1	0	0	0	0	0	0	0	0	1	0	0	0	0	1	0	0	1	1	0	0	1	1	0	0	0	0	1	1	0	1	0	0
340	0	0	0	1	0	2	0	0	1	0	1	2	0	0	1	1	0	0	0	0	0	0	0	2	0	0	1	1	2	1	1	2	0	0	0	0	0	2	0	1	0	0	0	0	2	0	1	1	0
458	1	0	1	0	0	0	0	0	1	1	0	1	0	0	2	2	0	0	0	0	0	0	0	1	1	0	0	0	0	1	1	1	0	1	1	0	0	0	1	0	1	0	1	0	0	0	0	0	0
321	0	2	1	0	1	0	0	2	1	0	1	0	0	2	1	2	3	1	0	0	0	0	0	0	0	0	0	2	0	1	0	0	0	1	1	0	0	1	0	0	0	1	0	2	0	0	0	2	0
205	0	1	0	1	0	0	1	0	0	0	0	0	0	1	0	0	2	0	0	0	0	0	0	0	2	0	0	0	0	0	0	0	0	1	0	0	0	0	0	1	0	1	0	0	0	0	0	1	0
171	1	0	0	0	0	0	1	0	0	0	0	1	0	0	0	1	1	1	0	0	0	0	0	0	0	2	0	0	2	0	1	0	3	0	1	0	0	0	1	1	1	1	0	0	0	0	1	0	0
219	2	0	1	1	1	0	1	0	1	0	1	2	0	1	2	0	0	0	0	0	0	0	0	0	0	0	0	2	1	1	0	0	0	0	2	0	0	2	0	1	1	0	0	0	1	0	1	2	0
203	0	1	0	2	1	0	0	1	0	1	1	0	0	0	1	0	2	1	0	0	0	0	0	0	0	1	1	1	1	1	0	0	1	0	0	2	1	0	1	0	1	0	0	0	0	0	2	0	0
230	0	1	0	1	0	0	1	1	0	1	0	1	1	0	0	0	0	0	0	0	0	0	0	0	3	0	1	1	0	0	0	0	1	0	0	0	0	0	0	0	0	0	0	0	0	0	0	1	0
378	0	0	0	1	0	1	0	1	2	0	1	0	0	2	1	0	1	0	0	0	0	0	0	0	0	0	0	1	0	0	0	4	0	0	0	3	1	0	0	0	1	2	0	0	0	2	1	0	2
595	0	1	0	1	1	1	0	1	1	0	1	0	0	0	1	0	1	0	0	0	0	0	0	0	1	1	1	0	3	1	2	0	1	1	0	0	0	1	0	1	2	0	0	1	1	1	0	0	2
252	0	0	0	0	1	2	0	0	3	0	2	3	1	0	0	0	1	0	0	0	0	0	0	0	0	0	0	0	0	0	0	0	0	0	0	1	0	0	0	0	0	0	0	1	0	1	0	0	1
317	0	0	0	0	0	1	0	0	0	1	0	0	0	0	0	2	0	1	0	0	0	0	0	1	1	1	0	0	1	0	0	0	0	2	0	0	0	0	0	0	1	1	1	1	0	2	0	0	0
240	2	0	0	2	0	0	2	2	0	2	1	2	2	0	0	0	1	0	0	0	0	0	0	0	1	0	0	0	1	1	0	0	1	0	1	1	0	0	0	1	2	0	1	0	1	0	0	0	0
228	3	3	1	0	1	1	2	1	2	1	0	0	1	1	0	0	0	0	0	0	0	0	0	0	0	1	0	0	1	0	0	0	0	2	0	0	2	1	2	0	0	0	0	1	1	0	0	1	0
238	0	1	0	2	1	0	1	0	1	0	0	0	0	1	1	0	0	1	0	0	0	0	0	0	0	0	0	0	1	1	1	0	0	0	1	0	0	0	1	0	2	0	0	0	1	0	1	1	0
489	0	0	0	0	0	1	0	0	0	0	0	0	0	0	0	0	1	0	0	0	0	0	0	0	0	0	0	0	0	0	0	0	0	0	0	0	0	0	0	0	0	0	0	0	0	0	0	0	0
707	2	1	1	0	2	1	1	1	0	0	1	0	2	1	0	1	1	1	0	0	0	0	0	0	0	0	0	1	0	1	0	0	1	1	0	1	2	0	0	1	0	0	1	0	0	0	1	0	0
341	1	0	0	2	0	0	1	0	1	1	0	0	0	0	0	0	1	0	0	0	0	0	0	0	1	0	0	0	0	1	0	0	1	1	0	2	0	0	0	1	0	0	2	0	0	1	1	1	0
156	0	1	0	0	0	0	0	0	2	0	0	1	0	1	0	0	0	1	0	0	0	0	0	1	1	0	2	0	0	0	0	0	0	0	0	1	0	1	2	0	0	1	2	0	0	0	2	0	0
296	1	2	1	1	1	0	0	1	0	1	0	1	0	1	0	2	0	1	0	0	0	0	0	0	0	1	1	3	0	0	0	1	2	1	1	1	1	0	0	0	0	0	0	0	1	1	1	1	0
9940	0	1	0	1	1	1	1	0	1	1	1	0	1	1	1	0	1	0	0	0	0	0	0	0	2	1	2	0	1	1	0	1	0	0	1	0	0	1	0	0	0	0	0	0	0	1	0	0	0
8064	0	0	0	0	1	1	0	0	0	0	1	0	1	1	1	1	0	0	0	0	0	0	0	0	0	0	0	1	0	0	0	0	0	1	0	0	1	1	0	0	0	0	0	0	1	0	0	0	0
385	0	0	1	0	0	0	1	0	0	1	0	1	0	2	1	0	0	0	0	0	0	0	0	0	0	0	0	0	0	0	1	1	0	1	0	1	0	0	0	0	0	0	1	0	0	0	0	0	0
269	1	2	1	0	1	0	0	0	0	2	2	1	0	0	0	0	1	0	0	0	0	0	0	0	0	1	0	0	1	0	1	1	0	0	0	1	0	0	0	1	0	0	0	0	0	0	0	1	0
336	0	0	0	2	1	2	1	1	1	0	0	1	0	0	1	1	0	0	0	0	0	0	0	0	1	0	0	1	0	0	1	0	0	0	0	1	0	1	1	1	2	0	1	0	0	0	0	0	0
365	1	2	1	0	0	0	0	1	1	1	0	0	0	3	0	0	1	0	0	0	0	0	0	1	3	0	0	0	0	0	2	0	1	1	0	0	0	2	0	0	0	0	1	2	0	0	0	4	1
413	0	0	0	1	0	0	1	0	0	1	0	0	0	1	1	1	1	0	0	0	0	0	0	0	1	2	0	0	1	0	1	0	1	0	0	0	0	1	0	0	0	1	1	1	0	0	0	0	1
258	0	1	0	2	0	0	1	1	0	0	0	1	0	3	0	1	1	0	0	0	0	0	0	0	0	0	1	3	0	0	0	0	0	0	0	0	0	0	1	0	1	1	0	0	2	1	0	1	0
187	1	1	0	1	1	0	2	0	0	0	0	0	0	2	0	0	1	1	0	0	0	0	0	1	1	2	0	0	1	0	1	0	0	0	0	0	2	0	2	0	0	0	0	1	0	0	1	0	1
166	0	1	0	2	0	1	1	3	0	0	1	0	0	1	1	0	1	0	0	0	0	0	0	0	0	1	1	1	0	0	0	0	1	0	0	0	0	0	0	0	1	0	0	2	0	0	1	0	1
226	0	0	0	2	0	0	0	0	0	0	1	2	0	1	0	2	2	0	0	0	0	0	0	1	0	1	0	1	0	0	0	0	0	0	0	0	1	0	1	0	0	0	0	1	1	0	0	0	1
259	0	0	0	0	0	0	0	0	0	0	0	0	0	1	0	0	0	0	0	0	0	0	0	1	3	0	0	0	0	0	0	0	0	0	0	0	1	0	0	0	1	0	0	0	0	0	0	0	2
368	0	2	0	0	1	0	0	0	1	0	1	1	0	0	0	0	1	0	0	0	0	0	0	0	0	0	2	1	0	0	1	1	0	3	0	0	1	0	0	0	0	1	0	1	1	0	0	1	0
3669	0	0	0	0	0	3	1	1	0	1	0	0	0	0	0	0	0	1	0	0	0	0	0	0	0	1	0	1	0	0	0	0	0	0	0	0	1	1	1	0	0	0	0	0	1	0	0	0	1
3847	0	1	1	1	0	0	2	1	1	0	0	1	2	0	0	0	0	0	0	0	0	0	0	0	0	0	0	0	0	0	1	1	0	0	0	2	0	0	1	0	1	0	1	0	0	0	0	0	1
309	0	0	2	0	0	0	1	1	0	1	0	0	0	1	0	1	0	2	0	0	0	0	0	0	0	1	1	0	2	0	0	1	0	1	0	0	0	1	0	0	0	1	1	0	1	1	1	0	0
157	0	0	0	0	0	1	1	1	0	0	1	0	0	1	0	1	0	0	0	0	0	0	0	0	0	0	0	0	0	0	0	0	0	0	0	0	0	1	1	2	0	0	0	0	0	0	0	0	0
160	0	0	1	0	0	0	0	0	1	1	1	0	0	2	0	0	1	0	0	0	0	0	0	0	0	1	1	0	1	0	1	1	0	1	0	0	2	0	0	0	1	0	0	0	0	0	2	0	0
127	0	1	0	1	0	1	2	1	0	2	3	0	1	1	0	3	1	1	0	0	0	0	0	0	2	0	1	1	1	1	0	1	0	0	0	0	1	1	0	1	0	0	1	2	0	0	0	0	0
174	0	0	1	1	1	1	0	0	0	0	1	0	0	1	0	2	1	0	0	0	0	0	0	0	1	1	0	0	0	0	2	1	0	0	0	0	1	0	1	1	0	2	1	0	1	0	0	0	0
425	1	0	0	2	3	1	1	2	0	0	3	2	0	2	1	0	0	1	0	0	0	0	0	0	0	0	3	0	1	1	1	0	0	0	1	0	0	0	1	0	0	2	0	0	0	0	1	0	0
433	0	1	2	0	0	0	1	1	0	0	2	0	0	0	1	1	0	1	0	0	0	0	0	0	0	1	1	0	0	1	0	1	0	0	0	0	0	0	0	1	0	0	0	0	1	0	0	1	0
304	0	1	0	0	1	0	1	0	2	0	0	1	0	0	1	1	1	0	0	0	0	0	0	0	0	2	0	0	0	0	1	0	0	1	0	0	0	0	0	0	1	0	0	1	0	1	0	0	0
268	0	0	0	1	0	0	1	0	0	5	2	0	0	2	1	0	1	1	0	0	0	0	0	0	2	0	0	1	0	0	0	0	0	0	0	0	0	0	0	0	0	1	0	1	0	0	0	2	0
305	0	2	0	0	1	1	0	1	0	0	2	1	2	1	1	1	0	1	0	0	0	0	0	0	0	0	0	0	1	0	0	0	0	0	1	1	0	0	0	2	1	0	0	1	0	1	0	0	0
2405	0	0	1	2	0	2	1	1	0	1	1	0	0	1	1	0	1	0	0	0	0	0	0	1	0	0	0	1	0	0	1	0	0	2	0	0	0	0	0	0	1	2	0	2	0	0	2	0	0
63100	1	1	1	2	0	1	0	0	2	1	0	1	0	0	0	0	2	1	0	0	0	0	0	0	0	0	1	0	0	0	0	0	0	0	0	0	0	1	0	2	1	1	2	0	0	0	0	0	0
56802	1	0	0	0	0	1	0	0	0	0	0	0	1	1	0	0	1	0	0	0	0	0	0	0	0	0	1	2	1	2	1	0	0	0	0	1	0	1	0	0	1	1	0	0	0	1	1	0	1
24243	1	0	0	0	0	0	1	1	1	1	0	0	0	0	0	1	0	1	0	0	0	0	0	0	1	0	1	0	1	0	0	0	0	0	1	0	1	0	1	0	0	1	0	1	1	0	0	0	2
193	0	1	1	1	1	3	0	2	1	2	2	0	0	0	1	0	0	0	0	0	0	0	0	0	1	1	0	0	1	1	0	0	0	0	0	0	0	1	3	1	0	0	2	0	0	0	0	0	3
910	0	0	0	0	0	0	0	1	0	2	0	0	0	0	2	0	0	1	0	0	0	0	0	0	0	0	1	3	1	0	0	2	3	0	0	0	0	0	1	0	0	0	0	1	0	0	0	0	1
324	1	0	1	0	0	1	0	1	0	1	0	2	1	0	0	1	1	1	0	0	0	0	0	0	0	0	0	1	0	2	0	0	0	2	0	0	0	0	0	1	0	0	0	0	0	0	0	0	0
211	0	1	0	2	0	0	0	0	0	0	0	0	0	1	0	1	0	1	0	0	0	0	0	0	1	0	0	1	0	1	0	1	0	0	0	0	1	1	0	0	3	0	1	0	0	0	1	0	0
259	0	2	0	1	0	0	0	0	0	1	0	1	0	0	0	0	1	0	0	0	0	0	0	0	0	2	1	1	0	0	0	0	0	0	0	1	0	0	0	0	0	1	0	0	0	0	1	0	0
146	0	0	2	0	0	0	0	0	2	0	0	1	0	0	0	0	1	0	0	0	0	0	0	0	0	0	0	0	0	1	0	1	0	2	1	1	1	1	0	0	1	3	0	0	1	0	0	1	0
241	0	1	0	0	0	0	0	0	0	0	1	0	0	0	0	0	0	0	0	0	0	0	0	0	0	1	0	1	0	0	0	0	0	0	1	0	1	0	0	0	0	0	0	0	0	0	1	0	0
297	0	1	0	0	0	1	1	1	0	1	1	1	0	0	0	0	0	0	0	0	0	0	0	1	1	2	0	2	0	0	0	0	0	0	0	1	0	0	0	2	0	0	1	0	0	1	1	0	0
180	1	1	1	1	0	1	1	1	0	0	0	0	0	0	1	0	0	0	0	0	0	0	0	1	0	1	0	1	0	0	0	0	0	0	0	1	0	0	0	0	0	0	0	0	0	0	1	1	0
191	1	0	1	0	0	0	0	0	0	0	2	0	0	0	0	0	0	0	0	0	0	0	0	0	0	2	0	0	0	0	0	0	0	1	0	1	1	1	0	0	0	1	1	0	0	0	0	0	0
170	2	1	2	0	0	0	0	1	1	1	0	0	0	0	0	2	0	1	0	0	0	0	0	0	0	0	0	1	0	0	0	1	0	0	0	1	0	1	0	0	0	0	1	0	0	0	0	0	1
162	1	0	0	0	2	0	2	2	1	0	0	1	0	0	0	0	2	0	0	0	0	0	0	0	0	0	1	0	0	0	0	1	0	1	0	0	1	0	0	0	0	0	1	0	0	0	0	0	1
260	0	0	0	0	2	1	1	2	0	0	1	2	1	1	0	0	1	0	0	0	0	0	0	0	0	0	0	0	0	0	0	1	1	0	0	0	4	1	1	1	0	0	1	0	0	0	0	1	0
374	0	0	0	1	0	0	1	0	0	2	2	1	0	1	0	1	0	0	0	0	0	0	0	0	0	0	0	0	0	0	0	1	0	3	1	1	0	1	0	0	0	0	0	0	0	0	0	1	0
258	1	1	0	0	1	0	0	0	1	0	0	0	0	2	0	0	0	2	0	0	0	0	0	0	0	0	1	0	0	2	0	0	0	1	0	2	0	0	0	0	1	0	0	0	0	0	0	1	1
207	0	2	0	0	0	1	0	0	0	0	0	1	0	1	1	0	0	0	0	0	0	0	0	0	0	0	0	1	0	0	0	0	0	1	0	0	1	0	0	0	1	0	2	0	2	0	0	0	1
208	0	1	1	0	0	0	0	0	0	0	0	0	2	2	0	0	0	1	0	0	0	0	0	0	0	1	1	0	1	0	0	0	0	0	0	0	0	2	0	0	0	0	0	0	0	0	0	0	0
211	0	0	1	0	0	1	0	0	0	0	0	0	1	2	0	0	0	0	0	0	0	0	0	0	1	2	0	0	1	1	0	0	0	0	0	1	1	0	0	1	2	0	0	0	0	0	0	0	1
206	0	0	0	0	1	1	2	1	2	2	3	0	0	0	0	0	2	0	0	0	0	0	0	1	0	0	0	0	1	1	0	1	0	1	0	0	1	0	1	0	0	0	0	0	0	1	0	1	0
227	0	0	2	1	0	2	2	0	0	1	1	0	0	1	0	2	0	0	0	0	0	0	0	0	1	0	0	0	1	0	0	0	0	0	0	1	1	0	0	1	0	1	0	2	0	0	0	0	1
267	0	1	1	0	0	1	1	2	2	1	0	2	1	0	0	0	1	1	0	0	0	0	0	1	0	0	1	2	0	1	0	1	0	0	0	0	1	0	0	1	2	0	1	0	0	0	0	1	0
227	0	0	1	1	0	1	0	0	0	0	1	1	0	0	1	0	0	2	0	0	0	0	0	1	0	0	0	0	0	1	0	0	0	1	0	0	0	0	0	1	1	0	2	0	0	0	0	0	0
192	0	0	0	0	0	1	0	1	0	0	0	0	0	0	0	0	0	0	0	0	0	0	0	0	3	2	0	1	1	0	1	0	0	0	0	2	1	0	0	0	0	1	1	0	0	0	0	0	0
216	1	0	1	0	0	0	0	0	0	1	0	1	2	0	0	0	1	1	0	0	0	0	0	0	1	0	1	0	0	0	0	0	0	0	0	0	0	0	0	0	0	0	0	0	0	0	0	0	0
329	0	2	1	1	1	1	0	2	0	1	0	2	0	1	0	1	2	0	0	0	0	0	0	1	1	0	0	0	2	0	0	1	0	0	0	0	0	1	0	1	1	0	0	1	0	0	0	0	0
342	0	0	0	0	0	0	1	0	0	0	2	0	0	0	1	0	0	1	0	0	0	0	0	0	1	2	0	0	0	0	2	0	0	0	1	0	0	0	0	0	1	0	1	0	0	0	1	0	0
226	0	0	0	0	0	1	0	0	0	1	0	0	1	0	0	1	0	0	0	0	0	0	0	0	0	0	0	1	0	0	0	0	0	0	0	2	1	1	0	0	0	0	0	0	0	0	0	0	1
217	0	0	1	0	0	0	0	0	0	1	1	0	1	0	0	1	1	0	0	0	0	0	0	0	2	1	0	1	0	0	0	0	0	1	0	0	0	0	0	0	0	0	2	0	0	0	0	1	0
158	2	0	1	0	0	2	0	0	1	0	2	0	1	0	0	0	2	0	0	0	0	0	0	0	1	0	0	0	1	0	0	0	1	0	1	0	1	0	0	0	0	1	0	1	0	0	0	0	0
156	0	1	1	1	0	1	1	0	0	0	3	3	1	0	0	0	1	1	0	0	0	0	0	1	2	0	0	0	2	0	0	0	0	1	0	0	0	1	1	0	0	0	0	0	0	1	0	0	0
164	0	0	1	0	1	0	0	0	0	0	0	1	0	0	0	1	1	0	0	0	0	0	0	0	3	1	1	0	0	0	1	0	0	0	0	0	0	0	0	0	1	1	0	0	0	0	0	1	0
145	0	0	1	2	0	1	0	0	0	1	1	0	0	1	0	0	1	0	0	0	0	0	0	0	1	1	0	1	0	1	1	1	0	0	0	0	1	0	1	0	0	0	1	0	1	0	0	0	0
200	0	0	0	0	0	0	1	1	0	0	0	1	0	0	0	2	1	0	0	0	0	0	0	0	0	0	0	0	1	0	0	0	1	1	0	1	0	1	0	1	0	0	1	0	0	1	2	2	1
431	0	1	0	0	1	0	0	0	1	0	0	1	1	1	0	0	0	0	0	0	0	0	0	0	1	0	1	0	0	0	0	2	1	0	0	0	1	0	1	0	0	0	0	0	0	0	1	0	0
581	1	1	1	0	0	0	0	2	0	0	0	1	0	2	1	0	1	0	0	0	0	0	0	0	0	0	0	0	0	0	2	1	1	0	0	1	1	1	2	0	0	0	0	0	0	0	0	2	0
253	0	0	0	0	0	1	0	0	1	2	1	0	0	0	0	0	0	1	0	0	0	0	0	0	2	0	0	1	0	0	1	0	0	0	0	0	2	0	0	0	1	0	1	0	0	0	0	0	0
221	0	1	0	0	1	1	1	0	0	2	1	0	0	2	1	0	0	0	0	0	0	0	0	0	2	1	0	0	0	0	1	1	0	1	1	0	0	2	0	0	2	0	0	1	1	0	0	0	0
325	1	0	0	0	1	0	0	0	1	0	0	0	0	0	1	1	1	0	0	0	0	0	0	0	0	1	0	0	0	0	0	0	0	0	0	0	1	0	0	1	0	0	0	0	0	1	0	0	0
399	0	0	1	1	1	0	1	0	1	0	1	0	0	1	0	1	0	0	0	0	0	0	0	0	0	0	1	0	0	0	0	0	0	1	1	0	1	0	0	0	2	0	0	0	0	0	0	0	0
281	1	1	0	0	1	0	0	0	2	0	1	2	0	0	1	0	0	1	0	0	0	0	0	0	0	0	0	0	0	0	2	0	1	0	1	0	0	0	0	1	0	1	0	0	0	0	0	0	0
276	2	0	1	0	1	0	0	0	0	0	1	0	0	0	0	0	0	0	0	0	0	0	0	0	2	0	0	0	0	0	0	0	0	0	0	0	0	1	0	0	0	0	1	0	1	0	0	0	0
235	0	0	0	0	0	0	3	2	2	1	0	1	1	0	0	0	0	0	0	0	0	0	0	0	0	0	0	0	0	0	0	0	0	0	0	0	0	0	0	0	0	0	1	0	1	0	1	1	2
195	0	0	0	1	0	0	0	0	0	0	0	0	0	1	0	0	2	0	0	0	0	0	0	1	1	0	0	1	0	0	0	0	0	1	0	0	1	0	0	1	1	0	1	0	0	0	0	1	0
204	0	0	0	2	0	0	1	1	1	0	0	0	0	0	0	1	0	0	0	0	0	0	0	0	1	0	1	1	0	0	0	1	0	0	0	0	0	0	1	1	1	0	0	0	0	1	0	0	1
149	0	0	0	0	0	1	0	0	0	1	1	1	0	0	1	0	0	2	0	0	0	0	0	0	0	0	0	0	0	0	0	0	0	0	0	0	0	1	0	0	1	1	1	0	0	0	0	0	0
237	0	1	1	0	0	0	0	0	2	0	0	0	0	3	0	0	1	0	0	0	0	0	0	0	0	0	0	1	1	0	0	0	0	1	0	1	0	0	1	1	0	0	0	0	0	1	0	0	1
179	0	0	1	0	0	0	0	0	0	3	0	0	0	0	1	1	0	1	0	0	0	0	0	0	0	0	1	0	0	0	1	0	0	1	1	1	0	0	2	0	0	0	1	0	1	0	0	1	2
187	0	0	0	1	0	0	1	0	0	1	0	1	1	1	0	0	0	0	0	0	0	0	0	0	0	0	0	1	0	0	0	0	0	0	0	1	1	0	0	0	0	0	0	0	0	0	1	2	2
183	0	0	0	0	0	1	0	0	0	0	1	1	1	0	0	0	0	0	0	0	0	0	0	0	2	0	0	0	0	0	1	0	0	0	0	0	2	0	0	0	0	0	0	0	1	0	1	0	0
177	0	0	0	0	0	0	0	0	1	0	0	1	0	0	0	0	0	0	0	0	0	0	0	0	1	1	0	0	0	0	0	0	0	0	0	0	0	1	0	1	0	0	1	0	0	1	0	0	1
219	1	0	0	1	1	0	0	0	1	0	0	1	1	0	0	2	0	0	0	0	0	0	0	0	0	0	0	0	2	0	0	1	0	1	0	0	0	0	0	1	0	0	0	1	2	0	0	0	1
156	1	0	0	0	0	1	1	0	1	0	0	0	0	0	0	0	1	0	0	0	0	0	0	0	0	1	0	0	0	0	0	0	0	2	0	0	0	1	0	2	0	0	0	0	1	0	0	1	0
171	0	1	0	0	0	0	0	0	0	0	0	1	1	0	0	0	0	0	0	0	0	0	0	0	0	0	2	0	0	0	0	0	0	0	1	2	1	0	0	0	1	0	1	1	0	0	0	1	1
206	0	1	0	0	0	0	0	0	0	1	2	1	0	1	0	0	1	0	0	0	0	0	0	2	0	1	0	0	0	0	0	0	0	0	0	0	0	0	0	0	0	1	0	0	1	0	0	0	0
337	0	1	0	0	1	1	3	0	0	0	0	3	0	2	0	0	0	0	0	0	0	0	0	0	0	0	0	1	0	0	0	2	1	0	0	0	2	0	1	0	1	1	0	0	0	0	1	1	0
486	1	0	0	0	0	1	0	1	0	0	1	0	0	0	1	1	0	0	0	0	0	0	0	0	0	1	0	1	1	1	1	0	0	0	0	1	0	1	0	2	0	0	1	1	1	0	0	1	1
210	1	0	0	0	0	1	0	0	0	1	1	1	1	0	0	1	1	1	0	0	0	0	0	0	0	1	0	0	2	0	2	0	1	0	0	0	0	0	1	2	0	0	1	0	0	0	1	0	0
260	1	1	0	0	0	0	1	0	1	0	1	0	0	0	0	0	0	0	0	0	0	0	0	0	2	1	0	0	0	0	0	1	0	0	0	0	1	0	0	0	0	0	0	1	0	1	0	0	0
359	0	1	0	1	0	2	1	0	1	0	1	1	1	0	0	1	0	0	0	0	0	0	0	0	0	1	2	0	1	0	0	0	0	2	2	0	0	0	0	0	1	1	0	0	0	0	0	0	0
168	0	0	1	3	0	1	0	0	1	1	2	1	1	0	1	0	0	0	0	0	0	0	0	0	0	0	0	0	0	0	0	0	0	1	1	0	0	0	1	1	1	1	1	0	0	1	0	0	0
170	0	1	0	2	1	0	1	1	0	0	0	0	0	1	0	0	0	0	0	0	0	0	0	0	0	2	0	0	1	0	0	1	0	1	2	1	1	0	1	0	0	0	1	0	0	0	0	0	0
313	0	0	0	0	0	0	1	0	0	0	0	0	1	1	1	2	1	0	0	0	0	0	0	0	0	0	0	1	0	0	0	0	1	1	0	0	1	1	0	0	0	0	0	0	0	0	1	1	0
244	1	0	1	0	0	2	0	0	1	0	1	1	0	0	0	0	2	2	0	0	0	0	0	0	0	0	1	0	1	0	0	0	0	0	1	0	1	1	1	2	0	1	1	0	0	0	0	0	1
232	0	0	0	0	0	0	1	0	1	0	0	0	1	0	0	0	0	0	0	0	0	0	0	0	0	0	1	1	0	1	0	0	0	0	0	0	0	0	0	0	0	0	1	1	0	0	0	1	0
314	1	0	0	0	1	0	1	0	1	0	0	0	0	1	0	2	0	0	0	0	0	0	0	0	0	0	0	1	1	0	1	0	0	0	0	0	0	0	0	0	1	0	0	0	0	0	0	0	0
169	0	0	0	0	1	0	0	0	0	0	0	0	2	0	0	0	0	0	0	0	0	0	0	0	0	0	0	0	0	0	0	0	0	2	0	1	1	0	0	0	0	0	1	0	0	0	0	0	0
179	0	1	0	4	0	0	2	0	1	0	1	1	0	3	0	0	1	0	0	0	0	0	0	0	1	0	0	0	0	0	0	0	0	0	1	2	2	1	2	1	1	0	0	1	0	1	1	0	0
244	1	0	0	0	0	0	0	0	0	0	0	0	2	2	1	0	1	0	0	0	0	0	0	0	0	0	0	0	0	1	0	0	0	0	0	0	0	2	0	0	0	0	0	0	0	0	0	1	0
336	0	0	0	0	0	1	0	1	0	1	1	0	0	0	0	1	0	0	0	0	0	0	0	0	1	0	1	3	0	0	0	0	0	1	0	1	1	1	0	0	1	0	0	0	0	0	0	0	0
328	0	0	0	1	0	0	0	0	2	1	0	3	0	1	0	0	0	0	0	0	0	0	0	0	1	0	1	1	0	0	0	1	0	1	0	1	1	0	0	1	0	0	2	0	1	0	0	2	1
218	0	1	0	0	0	1	0	0	0	1	0	0	2	2	0	0	0	0	0	0	0	0	0	1	0	0	1	0	0	0	1	0	0	0	0	0	1	0	1	1	1	0	0	0	0	0	0	0	0
191	1	2	0	0	0	1	0	0	0	1	0	0	0	0	0	1	1	1	0	0	0	0	0	0	0	0	0	0	0	0	0	0	0	0	0	1	1	0	0	0	0	0	0	0	0	0	1	1	0
164	0	0	0	1	0	0	0	0	0	0	0	0	0	0	0	1	0	0	0	0	0	0	0	0	0	0	0	0	0	0	0	0	0	0	0	0	0	0	0	1	0	1	0	0	0	0	0	0	0
292	1	0	0	0	1	0	1	1	1	0	0	0	0	0	0	0	0	0	0	0	0	0	0	0	0	0	1	0	0	0	0	0	0	0	1	0	0	0	0	0	1	1	0	1	0	0	0	0	0
279	0	1	0	0	0	0	0	0	1	0	1	0	0	2	0	2	1	1	0	0	0	0	0	0	0	3	0	1	0	1	0	0	0	1	1	1	0	1	0	0	0	1	0	1	0	0	0	0	0
259	0	0	0	1	0	0	1	1	0	1	0	1	1	1	0	0	0	0	0	0	0	0	0	0	0	0	0	0	0	1	1	1	0	0	0	0	1	0	0	0	0	1	0	0	0	1	0	0	0
215	0	0	0	2	0	0	0	2	0	1	1	0	0	0	0	1	1	0	0	0	0	0	0	0	0	0	0	0	1	1	0	0	0	0	2	0	0	1	1	0	0	0	0	2	0	0	0	1	0
593	0	0	1	1	0	2	0	0	1	1	1	0	2	0	0	1	0	0	0	0	0	0	0	0	0	0	0	1	2	0	1	0	0	0	0	2	1	1	2	1	0	0	0	0	0	0	0	0	0
1129	0	0	0	0	1	0	0	1	0	0	0	0	0	0	0	2	1	1	0	0	0	0	0	0	0	0	0	1	0	0	0	0	0	1	0	2	0	0	0	0	1	1	0	0	0	0	0	0	0
482	0	0	0	0	0	0	0	0	0	1	0	0	0	0	0	0	0	0	0	0	0	0	0	0	0	1	0	0	0	0	0	0	0	0	0	0	0	0	0	0	0	0	0	0	0	0	0	0	0
448	0	0	1	0	0	0	1	0	1	0	0	0	1	0	0	1	0	0	0	0	0	0	0	0	0	0	0	0	0	0	0	0	0	0	0	2	0	0	2	0	1	0	0	0	0	1	0	0	0
230	0	1	1	0	1	0	1	0	0	0	0	0	0	1	0	1	2	0	0	0	0	0	0	0	1	0	0	0	0	0	1	0	0	0	0	1	1	0	1	0	0	0	0	0	0	0	0	0	0
316	0	0	0	0	0	0	0	0	1	0	0	0	0	0	1	1	0	0	0	0	0	0	0	0	0	0	0	0	1	1	0	0	2	1	0	0	0	0	0	0	1	0	0	0	1	0	0	1	0
336	2	0	1	0	0	0	0	0	0	0	0	0	1	0	0	0	0	0	0	0	0	0	0	0	0	0	0	0	0	0	0	0	0	1	1	0	0	0	0	0	0	0	0	1	0	0	0	0	0
273	0	0	0	0	1	0	0	0	0	1	0	2	0	2	0	0	1	0	0	0	0	0	0	0	0	0	0	2	1	0	0	0	1	0	0	1	2	0	0	0	0	1	0	1	1	0	0	0	0
308	1	0	0	0	0	0	0	0	0	0	1	0	0	1	0	0	2	0	0	0	0	0	0	0	0	0	1	0	1	0	1	0	0	0	0	0	0	0	1	0	0	1	0	2	0	0	0	0	0
1659	1	1	0	0	0	0	1	0	0	0	2	1	0	0	0	0	1	0	0	0	0	0	0	0	0	0	1	2	0	0	0	0	0	1	0	0	0	0	0	0	1	2	0	1	1	0	0	0	0
4644	0	0	0	0	0	0	0	1	1	0	0	0	1	0	0	0	0	0	0	0	0	0	0	0	0	0	1	2	0	0	0	0	0	0	1	1	0	1	0	0	1	0	0	0	0	1	0	0	1
490	0	0	1	0	0	0	0	2	0	1	0	1	0	1	2	0	3	0	0	0	0	0	0	0	0	0	0	1	0	0	1	0	0	0	0	0	0	0	1	0	0	0	0	2	0	1	0	1	0
353	0	0	0	0	0	0	0	0	0	0	0	0	1	0	0	1	0	0	0	0	0	0	0	1	3	0	0	0	0	0	0	0	1	0	0	0	0	1	0	1	0	1	0	0	0	0	0	0	0
251	0	0	1	0	1	1	0	0	1	1	0	1	0	1	0	0	1	0	0	0	0	0	0	1	1	0	0	2	0	0	0	0	0	0	0	0	0	0	0	1	0	0	1	1	0	0	0	0	1
205	0	0	0	1	0	0	0	1	0	1	0	0	1	0	1	1	1	0	0	0	0	0	0	1	0	0	1	0	1	0	1	0	0	0	0	1	0	0	0	0	0	0	0	0	0	0	0	1	1
282	0	0	0	0	0	0	2	0	1	0	2	0	0	0	0	0	0	0	0	0	0	0	0	0	0	2	1	2	0	1	0	2	0	1	0	0	0	0	0	0	0	1	0	0	0	0	1	1	0
277	0	1	0	0	0	1	0	0	0	0	0	2	0	0	0	0	0	0	0	0	0	0	0	1	1	0	0	0	0	0	1	0	1	0	0	1	1	0	0	0	1	0	0	0	0	0	0	1	0
318	0	1	1	2	1	0	1	0	1	1	1	0	1	2	1	0	0	0	0	0	0	0	0	0	0	0	0	0	1	1	1	0	0	0	2	1	0	0	0	0	0	0	0	0	1	1	0	0	0
706	1	0	0	1	0	0	0	2	0	0	0	0	0	0	0	0	1	1	0	0	0	0	0	0	0	0	0	0	0	0	0	0	0	0	0	0	1	0	0	0	1	0	0	0	0	0	0	0	0
30203	0	1	0	0	0	0	0	0	0	1	0	0	0	0	0	2	0	0	0	0	0	0	0	0	0	0	0	0	0	0	1	0	0	0	0	0	0	0	0	0	1	0	0	0	0	1	0	0	0
38811	0	2	0	0	0	0	2	0	0	0	0	0	0	0	0	0	0	0	0	0	0	0	0	0	0	1	1	0	0	0	0	1	0	0	0	0	0	0	0	0	1	0	0	0	3	1	1	0	1
69120	0	1	0	0	1	1	0	1	0	0	0	0	0	1	0	0	0	1	0	0	0	0	0	0	1	0	1	1	0	0	0	0	1	2	0	1	1	0	0	0	0	0	0	0	0	1	0	0	1
13631	0	0	0	1	0	0	1	2	0	1	0	2	0	0	0	0	0	1	0	0	0	0	0	0	0	0	2	0	1	1	1	0	1	2	0	1	1	0	0	0	0	0	0	0	1	0	0	0	0
1873	0	0	0	0	1	0	0	1	0	0	1	2	0	1	0	0	1	1	0	0	0	0	0	0	0	0	1	1	1	0	0	0	0	0	2	1	0	0	0	0	0	0	0	1	0	0	0	0	1
710	0	1	1	0	1	1	1	0	1	0	0	0	0	0	0	1	1	0	0	0	0	0	0	0	1	0	0	0	0	0	1	1	0	1	0	1	0	0	0	0	0	0	0	0	0	0	0	0	0
322	1	1	1	1	1	0	1	3	0	1	0	0	0	0	0	2	0	0	0	0	0	0	0	0	0	2	0	0	1	1	0	2	0	0	0	0	0	0	1	0	1	0	0	0	2	1	0	0	0
273	0	1	0	0	0	0	2	0	0	0	1	1	0	1	0	1	0	0	0	0	0	0	0	0	0	1	0	1	1	0	0	0	0	2	0	0	1	0	0	0	0	0	1	0	0	1	0	0	1
367	0	2	1	0	1	0	0	0	0	0	0	0	0	0	0	0	0	0	0	0	0	0	0	1	2	2	0	0	0	1	0	0	0	0	0	0	2	0	0	0	1	1	0	1	0	1	0	0	2
440	0	0	2	0	0	0	1	0	0	1	0	1	1	0	0	0	1	0	0	0	0	0	0	0	1	1	1	2	0	1	0	2	0	0	0	0	0	1	0	0	0	0	0	0	0	0	1	0	0
384	0	0	1	0	1	1	0	2	1	0	1	1	0	0	0	0	1	1	0	0	0	0	0	0	0	0	0	0	0	0	0	0	1	0	0	0	0	0	0	0	1	0	0	1	0	0	0	0	0
793	0	0	1	0	0	1	1	0	0	1	0	0	1	0	0	0	1	0	0	0	0	0	0	0	0	1	1	0	0	0	1	1	0	0	1	0	1	0	0	0	0	2	0	0	0	1	0	0	0
268	0	0	1	0	0	0	0	1	0	1	0	0	1	0	0	0	0	0	0	0	0	0	0	0	0	0	0	0	0	0	1	0	0	0	0	0	1	0	0	1	0	0	0	0	0	0	0	0	1
279	0	0	1	0	0	0	0	0	0	0	0	0	0	0	0	1	0	0	0	0	0	0	0	0	1	0	0	0	0	1	0	0	0	0	0	1	0	0	0	0	2	1	0	0	0	0	0	1	0
155	2	0	2	0	0	0	0	0	1	0	0	0	2	0	0	1	2	1	0	0	0	0	0	0	0	1	1	1	0	0	1	2	0	2	0	0	0	0	0	0	3	0	0	0	0	2	0	1	0
271	0	0	0	0	1	0	0	0	0	0	1	0	1	2	0	0	0	0	0	0	0	0	0	0	0	0	0	1	0	0	0	1	0	1	0	0	0	0	1	1	0	0	0	0	0	0	0	0	0
301	1	0	1	0	0	0	1	1	0	1	2	0	1	2	0	1	0	1	0	0	0	0	0	0	1	0	1	0	1	0	0	0	1	0	1	1	2	1	0	1	0	0	1	2	0	1	1	0	2
271	0	0	0	0	0	0	0	0	0	0	1	0	0	1	0	1	0	2	0	0	0	0	0	0	1	0	0	0	0	1	0	0	0	0	1	1	0	2	0	0	0	0	0	0	1	0	1	0	0
367	0	0	0	0	0	0	0	0	0	0	1	0	0	0	0	0	1	0	0	0	0	0	0	0	1	0	0	0	0	0	0	0	0	0	1	0	1	1	0	1	1	0	0	0	0	0	0	0	0
369	0	0	0	0	0	0	1	1	0	0	1	0	0	1	0	0	0	0	0	0	0	0	0	0	1	2	0	0	1	0	1	0	0	0	0	0	0	1	0	1	0	0	0	0	0	0	0	0	0
299	0	1	0	0	0	0	0	0	0	2	2	1	0	0	1	0	0	0	0	0	0	0	0	0	1	2	1	0	1	0	1	1	0	0	2	0	0	1	0	0	0	0	1	0	1	0	0	1	0
240	0	0	0	0	0	0	1	1	0	1	0	1	1	0	1	0	1	0	0	0	0	0	0	0	0	0	2	0	0	0	0	0	0	0	0	0	1	0	0	1	0	1	0	0	0	1	0	0	0
697	1	0	0	1	0	0	0	0	0	0	0	1	1	0	0	1	0	2	0	0	0	0	0	0	2	0	0	0	0	1	0	0	0	0	0	0	0	0	0	0	0	0	0	0	1	0	0	0	1
1457	0	0	0	0	1	0	1	0	0	1	1	0	0	1	0	1	1	0	0	0	0	0	0	0	0	2	0	0	0	0	0	0	0	0	0	0	0	1	0	1	2	0	0	0	0	0	0	1	0
607	0	0	0	0	0	0	0	0	0	1	0	1	0	0	0	0	0	0	0	0	0	0	0	2	0	0	0	0	0	0	0	0	0	0	0	0	0	0	0	1	0	0	0	0	0	0	1	0	0
351	1	0	0	0	0	0	0	1	0	0	2	0	0	0	0	0	0	2	0	0	0	0	0	0	0	0	0	0	0	0	1	1	0	0	0	1	0	0	0	0	0	0	1	0	0	0	1	0	0
220	0	0	0	1	0	0	0	2	0	0	0	2	1	0	0	0	1	0	0	0	0	0	0	0	1	0	0	0	0	0	0	0	0	0	0	0	1	1	0	0	1	2	1	2	1	0	1	0	0
149	0	1	0	1	0	1	0	0	0	0	1	0	0	0	0	0	1	1	0	0	0	0	0	0	1	0	0	0	0	0	1	0	0	0	0	0	0	0	0	0	0	0	1	1	0	0	1	0	0
148	0	0	1	1	1	1	0	1	1	0	0	1	0	0	0	0	0	0	0	0	0	0	0	0	0	0	0	1	0	1	0	0	0	0	0	1	0	1	0	0	0	1	1	0	0	0	0	1	0
265	1	0	0	0	0	0	0	0	1	1	1	0	0	0	1	1	1	0	0	0	0	0	0	0	0	0	0	0	1	0	1	1	0	0	0	0	0	0	0	0	1	0	0	0	0	0	0	0	2
169	1	0	0	0	0	0	0	1	0	1	2	0	0	0	1	0	1	1	0	0	0	0	0	0	0	0	1	0	1	0	0	0	0	0	0	0	1	0	0	0	0	0	0	0	0	0	1	0	0
186	1	0	0	0	0	0	1	1	0	0	1	0	0	0	1	0	0	0	0	0	0	0	0	0	0	0	0	0	0	0	1	0	0	1	2	1	0	1	1	0	1	0	0	0	1	0	1	1	0
190	0	0	0	0	1	0	0	0	0	0	0	0	0	0	0	0	0	0	0	0	0	0	0	0	2	0	0	0	1	1	0	0	1	0	0	0	0	0	0	0	0	0	0	0	1	0	1	0	2
159	0	2	0	1	1	0	0	0	0	0	0	0	0	0	0	1	0	1	0	0	0	0	0	0	1	0	0	0	0	0	0	0	0	0	0	0	1	0	0	0	0	0	1	0	0	0	0	0	1
160	0	0	0	0	0	0	0	0	0	1	0	1	0	1	0	0	0	1	0	0	0	0	0	1	1	0	0	0	0	0	0	1	0	1	1	0	1	1	0	0	0	0	1	1	0	0	0	2	0
177	0	0	1	1	0	0	0	0	0	1	0	0	1	0	1	2	0	0	0	0	0	0	0	0	0	0	0	0	0	0	0	0	0	2	1	1	0	0	0	0	0	0	0	0	0	0	0	0	2
202	0	1	0	0	0	1	0	0	1	0	0	1	2	0	0	1	1	0	0	0	0	0	0	0	1	1	0	0	0	0	0	0	1	0	0	1	0	0	1	1	0	0	0	0	0	0	0	1	0
234	1	0	0	1	0	1	2	0	0	0	0	1	1	0	0	0	0	0	0	0	0	0	0	0	0	0	0	1	0	0	1	1	0	0	0	0	0	0	1	0	0	0	2	2	0	1	0	0	0
217	0	1	0	0	1	0	2	1	1	2	0	0	1	0	0	0	0	1	0	0	0	0	0	1	0	1	1	0	0	0	0	0	0	0	1	0	0	0	0	0	0	0	0	0	0	0	0	0	0
927	0	1	0	0	0	0	1	0	0	0	0	0	0	1	0	1	1	1	0	0	0	0	0	0	0	2	0	0	0	1	0	0	1	0	0	0	0	1	1	0	0	0	0	0	0	0	0	1	2
446	0	0	1	0	0	1	0	0	0	1	0	1	0	0	1	0	0	0	0	0	0	0	0	0	0	1	0	0	0	0	0	1	0	1	0	0	0	1	0	0	0	1	1	0	0	0	0	0	1
449	0	1	1	0	1	0	1	2	0	1	0	0	0	0	0	0	2	3	0	0	0	0	0	0	0	0	0	1	0	0	1	0	0	1	0	1	2	0	0	0	1	0	0	0	0	0	0	0	0
308	0	0	0	0	0	0	1	0	1	0	0	0	1	0	1	0	1	0	0	0	0	0	0	1	0	0	0	1	0	1	0	0	0	0	0	1	0	0	0	0	1	0	0	0	1	0	0	2	0
819	0	1	1	0	0	0	1	0	2	0	2	2	1	2	0	0	0	1	0	0	0	0	0	0	0	0	1	0	0	0	1	0	0	0	0	1	1	0	0	0	0	0	0	0	0	0	0	1	0
593	0	0	1	0	1	0	0	0	0	1	1	0	1	1	1	0	2	0	0	0	0	0	0	0	0	1	1	0	0	0	0	1	0	0	0	1	0	0	0	0	1	0	0	1	0	0	0	2	0
468	0	1	0	0	0	2	1	0	0	1	0	1	0	1	0	0	1	0	0	0	0	0	0	0	1	0	1	0	2	0	0	0	0	1	0	1	0	0	0	1	0	0	1	0	0	1	0	0	0
531	0	1	0	0	0	1	0	0	1	0	0	0	0	1	0	0	1	0	0	0	0	0	0	0	0	0	0	0	0	0	0	0	0	0	0	1	0	0	1	1	0	0	0	1	0	0	1	0	0
510	2	0	0	0	1	0	1	0	0	0	0	0	0	2	0	0	0	1	0	0	0	0	0	0	2	2	1	1	0	0	0	0	0	0	0	2	1	0	0	0	0	0	2	1	0	0	0	0	1
245	0	0	0	0	0	0	2	0	0	1	0	0	0	1	0	0	1	0	0	0	0	0	0	0	0	0	2	0	0	0	0	0	0	0	0	1	0	0	0	0	1	0	0	1	1	0	0	0	0
212	0	0	0	1	0	0	0	0	0	1	1	2	0	0	0	0	0	0	0	0	0	0	0	1	1	1	0	0	0	0	0	0	0	0	0	0	0	0	0	0	0	0	0	0	1	0	0	1	0
170	0	0	0	0	0	0	0	0	0	1	0	0	0	0	0	0	0	0	0	0	0	0	0	0	0	0	0	0	0	0	0	0	0	1	1	0	1	0	1	0	1	0	0	0	0	0	1	0	1
180	1	0	0	0	0	2	1	0	0	0	0	0	0	0	0	0	0	0	0	0	0	0	0	1	0	0	0	0	0	0	0	2	0	0	0	0	0	0	1	0	1	0	0	2	0	1	0	0	1
196	1	0	1	0	1	0	0	0	1	0	1	0	0	0	0	0	0	0	0	0	0	0	0	0	1	0	0	1	2	0	0	1	0	0	1	0	0	0	0	0	2	0	0	0	0	0	1	0	1
7734	0	0	1	1	0	0	0	2	0	0	1	0	0	1	0	0	0	0	0	0	0	0	0	0	0	2	1	0	1	2	0	0	1	0	0	0	0	0	0	0	1	0	0	0	0	0	0	1	0
9696	0	1	0	1	0	1	0	1	0	0	0	0	0	0	0	0	0	1	0	0	0	0	0	0	0	2	2	0	0	0	0	2	0	2	0	1	1	0	0	0	1	0	0	0	2	0	0	0	0
5030	0	1	0	0	0	1	1	0	0	0	0	0	0	0	0	0	1	0	0	0	0	0	0	1	0	0	1	0	0	1	0	0	0	0	0	0	0	0	0	0	0	0	0	1	1	0	0	1	1
239	1	1	1	1	1	1	2	0	0	1	1	2	0	1	1	0	0	0	0	0	0	0	0	0	0	0	0	0	0	1	0	0	1	1	0	0	1	1	1	0	1	0	0	1	1	1	0	0	0
188	0	0	0	0	0	0	0	1	1	0	0	0	0	0	0	0	1	0	0	0	0	0	0	0	0	0	0	0	0	0	0	0	0	0	0	0	0	0	0	0	0	0	0	0	1	0	0	0	0
181	1	0	0	1	0	0	0	0	0	0	1	1	0	1	0	0	1	0	0	0	0	0	0	0	0	0	1	0	1	0	0	0	0	0	0	0	0	0	0	0	1	1	0	0	0	1	2	0	0
160	0	0	0	1	1	0	0	0	0	0	0	0	0	0	0	0	0	0	0	0	0	0	0	1	0	0	1	0	0	0	0	0	0	0	0	0	0	0	0	0	0	1	0	0	0	0	0	1	0
153	0	0	1	0	0	0	2	0	1	0	0	1	0	0	0	0	0	0	0	0	0	0	0	0	0	1	0	0	0	0	0	0	0	0	0	1	2	0	0	0	0	0	0	0	0	0	0	0	0
153	0	2	0	0	1	0	0	0	0	0	0	1	0	1	0	0	0	1	0	0	0	0	0	0	0	0	0	0	0	0	0	0	0	0	0	0	0	0	0	0	0	0	0	0	0	0	1	1	0
202	0	1	0	0	1	0	0	0	0	0	0	0	0	0	0	0	1	0	0	0	0	0	0	0	0	0	0	0	0	0	0	2	1	0	1	1	0	0	1	0	0	0	0	1	0	0	0	0	0
264	0	0	0	0	0	0	0	0	0	0	0	0	0	1	0	0	1	0	0	0	0	0	0	0	0	0	0	0	1	0	1	0	0	0	0	1	0	0	0	0	0	1	0	0	0	0	1	1	0
179	0	2	0	0	0	0	0	0	0	0	0	0	0	0	0	0	2	0	0	0	0	0	0	0	0	0	0	0	0	0	0	1	0	0	1	0	0	0	1	0	0	0	0	0	0	0	0	0	0
270	0	0	1	0	0	0	0	1	0	1	1	0	1	0	4	0	0	1	0	0	0	0	0	0	0	0	1	0	0	0	0	1	0	0	1	0	0	1	0	0	0	1	0	2	0	0	2	0	1
251	2	1	0	0	0	0	1	0	1	0	0	0	0	0	0	1	0	2	0	0	0	0	0	0	0	1	0	1	0	0	0	0	1	2	0	0	0	0	0	0	0	0	0	1	0	0	0	1	0
466	0	1	1	0	0	0	1	0	0	1	0	1	1	1	0	0	0	0	0	0	0	0	0	0	0	0	0	1	1	2	0	0	0	0	0	0	0	0	0	1	2	0	0	0	0	0	0	0	0
190	0	1	0	0	1	0	0	0	0	1	1	1	0	1	0	1	0	0	0	0	0	0	0	0	0	0	0	0	0	0	1	0	0	1	0	1	0	0	0	0	0	2	1	0	0	0	1	0	0
208	0	1	0	1	1	0	0	0	0	1	0	1	0	1	0	0	2	0	0	0	0	0	0	0	2	0	1	0	1	0	0	0	0	0	0	0	0	0	0	0	0	0	0	1	0	0	0	1	0
285	0	0	1	1	1	0	0	0	0	0	0	1	1	2	1	1	0	1	0	0	0	0	0	0	0	0	0	0	0	0	0	0	0	0	0	0	0	0	0	0	1	0	1	0	0	0	0	0	0
207	2	1	2	1	0	0	1	0	0	1	1	1	0	2	1	0	1	0	0	0	0	0	0	0	0	0	0	1	1	0	0	0	1	2	0	1	0	0	0	0	0	1	0	0	0	0	0	0	0
173	0	1	0	1	0	2	1	1	0	1	2	0	0	0	0	0	1	0	0	0	0	0	0	0	0	1	0	0	1	0	0	0	1	0	0	1	0	0	1	0	0	1	0	0	0	0	0	0	0
209	0	0	0	0	1	0	0	0	0	1	0	0	0	1	0	0	0	1	0	0	0	0	0	0	0	1	0	0	1	0	0	1	1	1	0	1	0	0	0	0	0	0	0	0	2	0	0	1	0
152	0	0	0	0	0	0	0	0	0	0	0	0	1	0	0	1	1	1	0	0	0	0	0	0	0	0	1	2	0	0	1	0	1	1	0	0	0	1	1	0	0	0	2	0	1	0	0	0	1
172	0	0	0	0	0	1	1	0	0	0	1	0	0	0	0	1	1	1	0	0	0	0	0	0	0	1	0	0	0	0	1	1	0	0	0	0	0	0	0	1	0	0	0	0	0	0	1	0	0
4962	0	1	1	1	1	2	0	0	1	0	0	0	2	1	0	0	1	0	0	0	0	0	0	0	0	0	1	1	2	0	0	1	1	0	0	0	0	1	2	0	1	0	1	0	0	0	0	0	1
2349	1	0	1	0	0	0	0	0	1	0	0	0	0	0	1	0	0	0	0	0	0	0	0	0	0	3	0	0	2	0	0	0	0	1	0	1	0	0	0	0	0	0	0	0	0	0	0	1	0
528	0	0	0	0	0	0	0	0	0	0	0	0	0	0	0	0	0	0	0	0	0	0	0	0	0	0	0	0	0	0	0	0	0	0	0	0	0	0	0	0	0	0	0	0	0	0	0	0	0
174	0	0	0	0	0	0	0	0	0	0	0	0	0	0	0	0	0	0	0	0	0	0	0	0	0	0	0	0	0	0	0	0	0	0	0	0	0	0	0	0	0	0	0	0	0	0	0	0	0
188	0	0	0	0	0	0	0	0	0	0	0	0	0	0	0	0	0	0	0	0	0	0	0	0	0	0	1	0	0	0	0	0	0	0	0	0	0	0	0	0	0	0	1	0	0	0	0	0	0
264	0	1	1	0	0	0	0	1	0	0	0	0	1	1	0	1	0	1	0	0	0	0	0	0	0	0	0	0	0	0	0	0	0	0	1	0	0	0	0	0	1	0	0	0	2	0	2	0	0
900	0	0	0	0	1	1	0	2	1	0	0	0	0	1	0	0	0	0	0	0	0	0	0	0	0	0	1	0	0	0	0	0	1	0	1	0	1	1	0	0	1	0	0	0	0	0	1	0	0
4037	0	1	2	0	0	0	0	0	0	1	0	1	0	0	0	1	0	1	0	0	0	0	0	0	0	0	0	1	0	0	0	1	0	0	0	0	0	0	0	0	1	0	0	0	0	1	0	0	0
34054	0	0	0	0	0	0	0	0	0	0	0	0	0	1	0	0	1	0	0	0	0	0	0	0	0	1	0	0	0	0	0	1	0	0	1	0	0	1	0	0	0	0	0	0	0	0	1	1	0
15304	0	0	0	0	0	1	0	2	2	0	0	0	0	0	0	1	0	1	0	0	0	0	0	0	1	0	1	0	0	0	0	1	0	0	0	0	0	0	0	0	1	0	0	1	0	1	1	0	1
234	0	0	0	0	0	0	1	0	0	0	3	0	0	0	1	0	0	1	0	0	0	0	0	0	1	0	0	0	0	0	0	0	0	1	0	3	1	0	1	0	1	1	0	0	0	0	0	0	1
158	1	0	0	0	0	3	0	0	1	0	0	0	0	0	0	0	0	1	0	0	0	0	0	0	0	0	0	0	0	1	1	0	0	1	0	0	0	0	1	0	0	0	0	0	0	0	0	0	0
348	1	1	0	0	0	0	0	0	0	2	0	0	0	1	0	0	0	0	0	0	0	0	0	0	0	0	0	1	0	1	0	0	0	1	0	1	1	0	0	0	0	0	0	0	0	0	0	2	1
236	0	0	0	0	0	0	0	0	0	1	0	2	1	0	0	0	0	0	0	0	0	0	0	0	1	0	1	0	1	0	0	0	0	0	1	0	0	1	0	1	2	0	0	1	0	0	1	0	0
174	0	0	0	1	0	0	0	0	0	0	1	0	0	2	2	0	2	0	0	0	0	0	0	1	0	2	1	0	0	0	1	2	0	0	1	1	1	0	0	0	1	0	0	1	1	0	0	0	0
143	0	1	0	0	1	0	0	0	0	0	0	0	0	0	0	0	0	1	0	0	0	0	0	0	0	0	0	1	0	0	0	0	1	0	0	0	0	0	0	0	0	0	0	0	1	0	0	0	0
134	0	0	0	1	0	1	0	0	0	0	0	0	0	0	0	1	0	0	0	0	0	0	0	0	0	0	0	0	0	0	0	0	0	0	0	0	1	0	0	0	0	0	0	0	0	0	1	0	0
193	2	0	0	0	1	0	0	0	1	0	0	0	0	0	0	0	0	1	0	0	0	0	0	0	0	0	0	0	0	0	0	0	0	1	1	0	0	1	0	1	0	0	0	0	0	0	0	0	0
122	0	0	0	0	0	0	0	0	0	0	1	1	0	0	0	0	0	1	0	0	0	0	0	0	0	0	0	1	0	0	1	0	0	0	2	0	1	0	0	0	0	0	0	0	0	0	0	0	0
159	1	1	0	0	0	0	2	0	0	0	0	1	0	1	0	1	0	0	0	0	0	0	0	0	0	1	2	1	0	1	1	0	0	1	0	0	0	0	1	2	0	0	0	0	1	0	0	0	0
196	0	0	1	0	0	0	0	0	0	1	2	0	0	0	0	0	1	0	0	0	0	0	0	0	1	1	0	0	0	0	0	0	0	1	0	0	1	0	1	1	0	0	1	0	0	1	0	0	0
401	0	1	0	0	0	0	0	0	1	0	0	1	0	0	1	0	0	1	0	0	0	0	0	0	0	0	0	0	0	0	0	0	0	1	0	1	0	0	0	1	0	0	0	1	0	0	0	0	0
428	0	0	1	0	1	0	0	0	0	1	0	2	1	0	0	0	2	1	0	0	0	0	0	0	0	1	1	0	0	0	0	0	0	0	1	0	0	1	0	1	0	0	0	0	0	0	0	0	1
272	0	0	0	1	0	0	0	0	0	0	0	1	1	0	0	1	1	0	0	0	0	0	0	0	1	0	0	0	0	0	0	0	1	0	0	0	0	0	1	0	1	0	0	0	1	0	0	0	0
316	0	0	0	2	1	0	0	0	0	0	0	0	1	0	0	0	2	0	0	0	0	0	0	0	0	0	1	0	0	1	0	1	0	1	1	0	0	0	1	0	0	1	0	0	0	0	0	0	0
280	0	0	1	0	0	0	0	1	1	0	1	0	0	0	0	1	0	0	0	0	0	0	0	0	0	0	0	0	0	0	0	0	0	2	0	1	1	1	0	0	0	1	1	0	0	0	0	2	1
286	0	0	2	0	0	0	1	0	0	1	0	1	2	1	0	0	0	0	0	0	0	0	0	2	1	0	0	2	0	1	1	0	1	0	0	0	1	0	0	0	0	0	0	0	0	0	0	0	0
159	0	0	0	1	0	0	0	0	0	0	0	0	1	1	0	0	0	0	0	0	0	0	0	0	0	0	0	0	0	0	0	0	0	1	0	0	0	0	0	2	0	0	0	0	1	0	0	0	0
268	1	1	0	0	1	0	1	1	0	1	2	0	0	1	1	0	1	0	0	0	0	0	0	0	0	0	0	0	0	1	1	0	0	0	0	1	1	0	0	0	0	0	0	0	0	0	0	0	2
588	0	0	0	1	0	0	0	0	0	2	1	1	0	0	0	0	2	0	0	0	0	0	0	0	2	0	0	0	0	0	0	0	1	0	0	0	0	0	1	1	0	1	0	0	1	1	0	0	0
332	1	0	0	1	1	0	0	1	0	0	0	0	0	2	1	2	2	1	0	0	0	0	0	0	0	0	0	1	0	0	0	0	0	0	1	3	0	1	0	0	0	0	0	0	0	0	0	0	0
225	0	0	0	1	0	1	0	1	1	0	0	0	0	0	0	0	1	0	0	0	0	0	0	0	0	0	0	1	0	0	1	0	0	0	0	2	2	1	0	0	0	0	1	1	0	0	0	2	0
408	0	0	2	0	0	0	0	1	0	1	1	0	0	1	0	0	0	0	0	0	0	0	0	0	0	0	0	0	0	0	0	0	0	2	0	0	1	0	0	0	0	0	0	0	0	1	0	0	1
925	0	1	0	0	1	0	0	0	0	0	0	0	0	0	0	1	0	0	0	0	0	0	0	0	0	3	0	1	0	1	1	0	0	0	0	0	0	0	0	0	0	0	0	0	0	0	1	0	0
875	0	0	0	0	1	1	0	0	0	0	0	1	0	0	0	0	0	3	0	0	0	0	0	0	0	1	0	0	1	0	0	0	0	0	1	1	0	0	1	0	0	0	0	0	0	1	0	0	1
1571	1	0	0	0	0	2	1	1	2	1	1	0	0	0	0	1	1	1	0	0	0	0	0	0	1	0	0	0	0	0	1	1	0	1	0	1	0	0	0	0	0	0	0	0	1	1	0	0	1
2980	0	0	0	0	0	1	0	0	1	1	1	1	0	1	0	0	1	0	0	0	0	0	0	0	1	0	0	0	0	0	0	0	0	1	0	0	1	0	0	0	0	0	0	0	0	0	0	0	0
520	0	1	1	0	0	1	1	1	0	1	0	1	0	2	0	0	1	0	0	0	0	0	0	0	1	0	0	0	0	1	0	0	0	1	0	1	1	1	0	0	0	0	0	0	0	0	0	1	0
488	0	0	0	0	1	0	0	1	2	1	0	1	1	1	0	1	2	1	0	0	0	0	0	0	1	0	1	1	1	0	0	0	1	1	0	1	0	0	0	0	0	0	0	0	0	1	0	0	1
633	1	0	0	0	0	0	0	2	1	0	2	0	0	1	0	0	1	0	0	0	0	0	0	0	0	2	0	0	0	0	1	0	0	0	0	0	0	0	1	0	0	0	0	0	0	0	0	0	0
511	0	0	0	0	0	1	0	0	0	0	0	1	0	3	0	0	2	0	0	0	0	0	0	0	0	0	1	1	0	1	0	0	1	0	0	1	1	0	0	1	2	1	0	0	0	0	0	0	0
219	2	0	1	0	0	1	0	0	0	0	0	0	0	1	1	1	1	1	0	0	0	0	0	0	0	1	0	1	0	0	0	0	2	0	0	0	0	0	0	1	0	1	0	0	0	0	0	0	1
206	0	0	0	0	1	1	0	1	0	0	0	2	0	0	0	1	0	0	0	0	0	0	0	0	0	0	0	0	0	0	0	0	0	0	0	1	0	0	1	0	0	1	1	0	0	0	1	2	0
244	0	0	0	1	0	0	0	0	1	1	0	0	1	0	1	0	0	0	0	0	0	0	0	0	0	0	0	0	1	0	0	0	0	0	0	0	0	0	0	0	0	0	0	0	0	0	0	1	0
946	0	0	0	0	1	0	0	2	0	0	0	1	0	0	0	2	2	0	0	0	0	0	0	1	1	0	1	1	1	0	0	0	0	0	0	0	0	2	2	0	2	1	0	1	2	0	1	0	1
12969	1	0	0	1	1	0	2	0	0	1	2	1	0	1	1	0	0	1	0	0	0	0	0	1	1	1	0	0	1	0	0	0	0	0	0	0	0	0	0	0	1	0	0	0	0	1	0	0	0
511	0	0	0	0	0	0	2	0	0	0	1	0	1	0	1	2	0	0	0	0	0	0	0	0	0	0	0	0	0	0	1	0	0	0	0	1	2	0	0	1	1	0	2	0	0	0	0	0	0
147	0	0	0	0	1	0	0	0	2	0	0	0	0	3	0	0	0	1	0	0	0	0	0	0	0	0	0	0	0	0	0	1	1	1	2	0	0	0	1	0	0	0	0	1	0	1	0	0	0
125	2	0	1	1	0	0	1	0	0	0	0	0	0	0	0	0	0	1	0	0	0	0	0	0	0	1	0	0	0	1	0	0	0	0	1	0	0	0	0	0	0	0	0	1	0	0	0	0	1
268	0	0	2	0	0	1	0	0	0	0	1	0	0	2	0	0	0	1	0	0	0	0	0	0	0	0	0	0	1	0	0	0	1	1	0	1	1	0	0	0	0	0	0	1	0	0	0	0	0
285	0	1	0	0	0	0	0	0	0	0	1	0	0	1	0	0	1	0	0	0	0	0	0	0	1	0	0	0	0	1	0	0	0	1	0	0	1	0	0	0	0	1	0	0	0	0	0	0	0
209	0	0	0	0	0	0	0	0	0	0	0	0	0	1	0	0	0	0	0	0	0	0	0	0	0	0	1	1	0	0	0	0	0	0	1	1	0	2	0	0	0	0	0	0	0	0	1	1	2
128	0	0	0	1	0	0	1	0	1	0	0	1	0	0	0	0	0	0	0	0	0	0	0	0	0	0	0	0	0	0	0	1	0	0	0	0	1	0	3	2	1	0	0	1	0	0	0	0	1
163	0	1	2	1	0	0	0	1	0	0	0	0	0	0	1	0	0	1	0	0	0	0	0	0	1	0	0	0	0	0	2	0	0	0	0	3	0	1	0	0	0	0	0	1	0	0	1	0	0
185	0	2	0	0	0	0	0	0	0	0	2	0	0	0	1	0	0	0	0	0	0	0	0	0	1	0	0	0	0	0	0	0	0	1	0	0	0	0	0	0	0	0	0	0	0	0	0	0	0
160	0	1	0	0	1	0	0	0	0	0	0	0	0	0	0	0	2	0	0	0	0	0	0	0	0	1	0	0	0	0	0	0	0	0	0	0	0	0	0	0	0	0	0	0	1	0	0	0	1
168	0	0	0	0	0	0	0	0	0	0	0	0	0	0	0	0	0	0	0	0	0	0	0	0	0	0	0	0	0	0	0	0	0	1	0	0	0	0	0	0	0	0	0	0	0	0	0	0	0
157	0	0	0	0	0	1	0	1	0	0	2	0	0	0	0	0	0	0	0	0	0	0	0	0	1	0	0	0	0	0	0	1	0	0	0	0	0	0	0	0	0	0	0	0	0	1	0	0	1
200	0	0	1	0	0	1	0	0	0	0	0	0	0	0	0	0	1	0	0	0	0	0	0	0	1	0	0	0	0	1	0	0	0	1	0	0	3	0	0	0	0	1	0	0	0	0	0	0	0
224	0	3	0	0	0	0	0	1	0	0	2	1	0	1	0	0	0	0	0	0	0	0	0	0	1	0	0	0	0	0	0	0	0	0	0	0	2	0	0	0	0	0	0	1	0	0	0	0	1
221	0	2	1	0	1	0	0	0	1	2	0	0	1	1	0	0	1	1	0	0	0	0	0	0	0	0	0	0	0	1	0	0	0	0	0	1	0	0	0	0	0	0	1	0	0	0	0	1	1
261	0	1	0	1	0	0	0	0	0	1	0	0	0	0	0	0	0	0	0	0	0	0	0	0	1	0	0	0	0	0	0	0	0	0	0	0	0	0	0	0	1	0	0	0	1	0	0	0	0
183	0	0	0	0	0	0	0	1	1	0	1	1	0	0	1	0	0	1	0	0	0	0	0	0	1	0	0	0	0	0	0	0	0	0	1	2	1	0	2	0	0	0	0	0	0	0	0	1	0
204	0	1	0	0	0	0	0	2	0	0	0	0	0	1	1	0	0	0	0	0	0	0	0	0	0	0	0	1	0	0	1	0	0	1	0	0	2	1	1	0	0	0	0	0	0	0	2	1	0
366	0	0	1	0	0	0	0	0	0	1	0	1	0	0	1	1	0	0	0	0	0	0	0	0	0	0	2	0	1	0	1	1	0	0	0	0	1	0	0	0	0	1	0	0	0	1	0	0	0
185	0	1	0	0	0	0	1	0	0	1	1	1	0	0	0	0	1	0	0	0	0	0	0	0	0	0	0	0	1	0	0	0	1	1	0	0	1	0	0	1	0	0	0	0	0	0	0	0	0
148	0	0	0	0	0	0	0	0	0	0	0	0	0	1	0	0	0	0	0	0	0	0	0	0	0	0	0	0	0	0	0	0	0	0	0	2	0	1	0	0	0	0	0	0	0	0	0	0	0
211	1	1	0	0	0	0	1	1	0	0	0	1	0	1	0	1	0	0	0	0	0	0	0	0	0	1	0	0	0	0	0	0	0	0	0	0	1	0	0	0	1	0	0	0	0	0	1	0	0
244	0	0	0	0	0	0	1	1	1	1	1	0	0	0	0	0	0	0	0	0	0	0	0	0	0	0	1	0	0	0	0	0	0	1	0	0	1	0	0	0	0	0	0	0	0	0	0	0	0
458	0	1	0	0	1	0	0	0	1	0	0	0	1	0	2	0	0	0	0	0	0	0	0	0	0	0	0	1	0	0	0	1	1	1	0	0	0	0	0	0	2	0	0	0	0	0	0	0	0
276	0	0	0	0	0	0	1	0	0	0	1	1	0	2	0	0	0	0	0	0	0	0	0	0	0	0	0	0	0	1	0	0	0	0	0	0	0	0	0	0	1	0	0	1	0	0	0	0	0
188	0	0	0	1	0	0	0	1	0	0	1	1	0	0	0	0	0	0	0	0	0	0	0	0	0	0	0	1	0	0	0	0	0	1	0	0	0	0	1	1	0	0	0	0	0	0	0	0	0
180	0	0	1	1	1	0	0	0	0	1	0	0	0	0	0	1	0	1	0	0	0	0	0	0	1	0	0	0	0	0	0	0	0	0	0	0	1	0	0	0	0	0	0	1	0	1	1	0	0
138	0	0	0	2	0	0	0	1	0	0	1	2	1	0	0	0	1	0	0	0	0	0	0	1	0	2	0	0	0	0	0	1	0	1	0	0	1	0	2	0	0	1	0	0	0	0	0	0	0
98	0	0	0	0	1	0	0	0	0	1	1	1	0	0	0	0	0	0	0	0	0	0	0	0	0	0	0	0	0	0	0	0	0	0	0	0	1	0	0	1	0	0	0	0	0	1	0	1	1
150	0	0	0	0	0	0	0	0	0	0	1	0	1	2	0	0	0	0	0	0	0	0	0	0	0	2	1	0	0	1	0	0	0	2	0	0	0	1	2	0	0	0	1	0	0	0	1	1	0
188	0	0	0	0	1	1	0	0	0	0	1	0	0	1	1	0	1	0	0	0	0	0	0	0	0	0	0	0	1	0	1	1	0	0	2	0	0	0	1	0	1	1	0	0	0	0	0	0	0
266	1	1	0	1	1	0	0	1	1	1	2	0	1	0	1	0	1	1	0	0	0	0	0	0	0	0	1	0	1	0	0	1	0	1	0	0	0	0	0	0	0	0	1	0	0	1	0	0	0
181	1	0	1	1	0	0	0	0	0	1	1	0	0	0	0	0	1	0	0	0	0	0	0	0	0	0	1	0	0	0	0	0	0	0	0	1	0	0	1	0	0	0	1	0	2	0	0	0	0
204	0	0	0	1	0	0	1	0	0	0	0	0	0	0	0	0	0	1	0	0	0	0	0	0	0	0	0	0	0	0	0	0	0	0	0	0	1	0	0	0	1	0	1	0	0	0	0	1	1
456	1	0	0	0	0	0	4	0	0	0	1	0	1	0	0	0	0	0	0	0	0	0	0	0	0	0	0	1	0	0	0	0	0	1	0	0	0	0	0	0	0	0	0	0	1	0	0	0	2
147	0	1	1	0	0	1	0	1	0	0	0	0	0	1	0	0	1	0	0	0	0	0	0	0	0	0	0	0	0	0	0	0	0	0	0	0	0	0	0	0	0	1	0	0	0	0	0	0	0
98	0	0	0	0	0	0	0	0	0	0	0	0	0	1	1	0	0	1	0	0	0	0	0	1	0	1	0	0	0	0	0	0	0	0	0	0	0	0	0	0	0	0	0	0	0	0	0	0	0
155	0	0	0	0	0	1	0	1	0	1	0	0	1	0	0	1	0	0	0	0	0	0	0	0	0	0	0	0	0	0	0	0	0	0	0	1	1	0	0	0	0	0	0	0	0	0	0	0	0
115	0	0	0	0	1	0	1	0	1	0	0	0	1	0	0	0	1	0	0	0	0	0	0	0	0	0	0	0	0	1	1	0	0	0	0	0	0	0	0	0	0	0	0	0	0	0	2	0	1
118	0	0	0	0	0	0	0	0	0	0	0	0	0	3	0	0	0	1	0	0	0	0	0	0	0	0	0	0	1	0	0	0	0	0	0	0	0	1	0	1	0	0	0	1	0	0	0	0	0
143	1	0	0	0	0	2	0	2	0	0	0	1	0	0	0	0	0	0	0	0	0	0	0	0	0	0	1	0	0	0	0	0	1	0	0	0	0	1	0	0	0	2	0	0	0	0	0	0	0
144	0	1	0	1	0	0	0	2	0	1	0	1	1	1	0	0	0	1	0	0	0	0	0	1	2	0	0	0	0	0	0	2	0	0	0	0	0	0	0	0	1	0	0	0	0	0	0	0	0
165	1	0	0	0	0	1	0	0	0	0	0	0	1	1	0	0	1	0	0	0	0	0	0	1	0	0	0	0	1	0	0	0	0	0	0	0	0	0	1	0	0	0	0	0	0	1	0	0	0
155	0	0	0	0	1	0	0	0	0	0	1	0	0	0	0	0	0	0	0	0	0	0	0	0	0	0	0	0	1	0	0	0	0	0	0	0	1	0	2	0	1	0	0	1	0	0	0	0	0
148	0	0	0	1	0	0	0	2	0	0	0	0	0	0	0	0	1	3	0	0	0	0	0	0	0	0	0	1	1	2	0	0	1	1	0	0	1	0	0	0	1	0	1	0	0	0	0	0	0
229	0	0	1	1	0	0	0	0	0	1	0	0	0	1	0	1	0	0	0	0	0	0	0	0	0	0	0	0	0	0	0	0	0	0	0	0	0	0	0	0	1	0	0	0	0	0	0	0	1
20865	1	0	0	0	0	0	0	2	1	1	0	0	0	1	2	0	0	0	0	0	0	0	0	0	2	0	1	1	0	1	0	0	0	1	0	0	0	0	0	0	1	1	0	0	0	0	0	1	0
2505	0	0	0	0	0	0	0	0	0	0	0	0	0	0	0	1	0	0	0	0	0	0	0	0	0	0	0	3	0	0	0	0	0	0	0	0	0	0	0	0	0	0	0	0	0	0	0	0	0
1571	0	0	0	0	0	0	0	0	0	0	0	0	0	0	0	0	1	1	0	0	0	0	0	0	1	1	1	0	1	0	0	0	0	0	0	0	1	0	0	1	1	0	1	2	0	0	1	0	0
1107	0	0	1	0	0	1	0	1	0	0	0	0	0	0	0	0	0	0	0	0	0	0	0	0	1	0	0	1	0	0	0	0	0	2	0	0	1	0	0	0	0	0	0	0	0	0	0	0	0
893	0	1	0	0	0	0	0	1	0	0	0	0	0	0	0	1	0	1	0	0	0	0	0	0	1	0	0	0	0	0	0	0	0	0	1	1	0	1	1	0	0	1	0	0	0	0	1	0	2
2837	0	0	1	2	0	1	0	0	0	0	2	2	0	0	2	1	0	0	0	0	0	0	0	0	1	0	0	0	1	0	0	0	0	0	1	0	0	1	0	1	0	0	0	0	1	0	1	0	1
4788	1	0	0	0	0	0	0	0	0	0	1	0	0	0	1	0	3	0	0	0	0	0	0	0	1	1	1	1	0	0	3	0	0	0	0	0	1	0	0	1	0	0	0	0	1	0	0	1	0
27919	0	1	0	0	0	1	0	0	0	0	3	1	0	1	1	0	0	1	0	0	0	0	0	0	0	1	0	1	0	0	1	1	0	1	1	0	0	0	0	1	0	0	0	0	1	0	0	0	1
5058	0	0	0	0	0	0	0	0	0	0	0	0	0	0	0	0	0	0	0	0	0	0	0	0	0	0	0	0	0	0	0	0	0	1	1	0	0	0	0	0	0	0	0	0	0	0	0	0	0
385	0	0	0	0	0	0	0	0	0	0	0	0	0	0	0	0	0	0	0	0	0	0	0	0	1	0	0	0	0	0	0	0	0	0	0	0	0	0	0	0	0	0	0	0	0	0	1	0	0
266	0	0	0	0	0	0	0	0	0	0	0	0	0	1	2	0	0	0	0	0	0	0	0	0	0	0	0	0	1	0	1	0	0	0	0	1	0	0	0	0	0	0	0	0	0	1	1	0	0
116	0	0	0	0	0	0	0	0	0	0	0	0	0	0	0	0	0	0	0	0	0	0	0	0	0	0	0	0	0	0	0	0	0	0	1	0	0	0	0	0	0	0	0	0	0	0	0	0	0
76	0	0	0	0	0	0	0	0	0	0	0	0	0	0	0	0	0	0	0	0	0	0	0	0	0	0	0	0	0	0	0	0	0	0	0	0	0	0	0	0	0	0	0	0	0	0	0	0	0
102	0	0	0	0	0	0	0	0	0	0	0	0	0	0	0	0	0	0	0	0	0	0	0	0	0	0	0	0	0	0	0	0	0	0	0	0	0	0	0	0	0	0	0	0	0	0	0	0	0
93	0	0	0	0	0	0	0	0	0	0	0	0	0	0	0	0	0	0	0	0	0	0	0	0	0	0	0	0	0	0	0	0	0	0	0	0	0	0	0	0	0	0	0	0	0	0	0	0	0
152	0	0	0	0	0	0	0	0	0	0	0	0	0	0	0	0	0	0	0	0	0	0	0	0	0	0	0	0	0	0	0	0	0	0	0	0	0	0	0	0	0	0	0	0	0	0	0	0	0
152	0	0	0	0	0	0	0	0	0	0	0	0	0	0	0	0	0	0	0	0	0	0	0	0	0	0	0	0	0	0	0	0	0	0	0	0	0	0	0	0	0	0	0	0	0	0	0	0	0
141	0	0	0	0	1	0	1	0	0	0	0	0	0	0	0	1	1	0	0	0	0	0	0	1	1	0	0	0	0	1	0	0	0	0	0	0	0	0	0	0	0	0	0	0	0	1	0	0	0
169	0	0	0	0	0	0	0	0	0	0	0	0	0	1	0	0	0	0	0	0	0	0	0	0	0	0	0	0	0	0	0	0	0	0	0	0	0	0	1	0	0	0	0	0	0	0	0	0	0
129	0	0	0	0	0	0	0	0	0	0	0	0	0	0	0	0	1	0	0	0	0	0	0	0	1	0	1	0	0	0	0	0	0	1	1	0	0	0	0	0	0	1	0	0	1	0	0	1	0
224	0	1	0	0	0	0	0	1	1	1	0	0	0	0	0	1	0	0	0	0	0	0	0	0	0	2	0	0	1	0	0	0	0	0	0	0	1	0	0	1	0	0	0	0	0	0	1	0	0
7575	0	0	0	0	0	0	1	2	0	0	1	0	0	0	0	0	2	1	0	0	0	0	0	0	0	0	0	1	1	0	0	0	0	0	0	0	0	0	0	0	1	1	1	0	0	0	0	1	0
52595	0	0	1	1	1	0	0	0	1	0	0	1	0	0	0	2	0	0	0	0	0	0	0	0	1	1	0	1	0	0	0	0	0	0	1	1	0	1	0	0	0	0	0	0	0	0	1	0	0
7683	0	1	0	0	0	0	0	0	0	0	0	1	1	0	0	2	0	2	0	0	0	0	0	0	0	0	0	0	1	0	0	1	0	0	2	0	0	0	0	0	0	0	1	1	0	0	1	1	0
4307	0	0	0	0	0	0	1	2	0	0	0	0	0	0	0	0	0	1	0	0	0	0	0	0	0	1	1	0	0	0	0	1	0	1	0	0	0	0	1	0	1	0	0	0	0	0	0	0	1
2366	0	1	0	0	1	0	0	0	0	0	0	0	0	1	0	0	0	1	0	0	0	0	0	0	0	0	0	0	0	0	1	0	0	0	0	0	0	0	0	0	1	0	0	1	1	0	0	0	0
1558	0	0	0	1	0	0	1	0	0	1	0	0	1	1	0	0	0	0	0	0	0	0	0	0	0	0	0	0	0	0	0	0	0	0	0	1	0	0	0	0	0	0	0	0	0	0	0	0	0
268	0	0	0	1	0	0	1	0	1	0	0	0	1	0	0	1	1	0	0	0	0	0	0	0	2	0	0	0	0	0	0	0	0	1	0	0	0	0	0	0	0	0	1	0	2	0	0	0	0
189	1	1	1	0	0	1	1	0	0	0	1	0	0	0	0	0	0	1	0	0	0	0	0	0	0	0	0	1	1	0	0	0	0	0	0	0	0	0	0	0	0	0	0	0	0	0	0	1	0
143	0	0	0	0	1	2	1	0	0	0	0	1	0	0	0	0	0	1	0	0	0	0	0	0	0	0	0	0	0	0	0	0	0	0	0	0	0	0	1	1	1	0	0	0	0	0	0	0	0
114	1	0	1	1	0	1	0	0	1	1	0	0	0	0	1	1	0	1	0	0	0	0	0	0	0	1	0	0	0	0	0	1	0	0	0	0	0	0	1	0	0	1	0	0	1	0	0	0	0
131	0	0	1	0	0	0	0	0	0	0	0	0	1	0	0	0	0	0	0	0	0	0	0	0	0	0	0	0	0	0	0	0	0	0	0	0	0	1	0	1	0	0	0	0	0	1	0	1	0
587	0	2	0	0	0	0	0	1	0	0	0	1	0	0	0	1	0	0	0	0	0	0	0	0	0	0	0	0	1	0	0	0	0	0	0	0	0	0	0	0	1	0	0	1	1	0	0	0	0
401	0	0	0	0	0	0	0	0	0	1	1	0	0	1	0	1	0	0	0	0	0	0	0	0	0	1	0	1	0	0	0	0	0	1	1	0	0	1	0	0	0	0	0	0	0	0	0	0	1
164	0	0	0	0	0	0	0	0	0	0	0	0	0	0	0	0	1	1	0	0	0	0	0	0	1	1	0	0	1	0	0	0	0	0	0	1	0	0	0	1	0	0	1	1	1	0	1	0	0
215	0	0	0	0	0	0	1	1	1	0	0	0	0	0	0	0	2	0	0	0	0	0	0	0	0	0	0	0	1	1	1	1	0	1	0	1	0	0	1	0	0	1	0	0	0	1	1	0	0
194	0	0	0	0	0	0	0	0	0	0	1	0	0	0	1	1	0	0	0	0	0	0	0	0	0	0	0	1	0	0	0	0	1	0	0	0	0	0	1	0	1	0	0	1	0	0	1	0	0
271	0	0	0	1	0	0	0	1	1	0	1	1	1	0	0	0	0	0	0	0	0	0	0	1	0	0	0	1	0	0	0	0	0	0	1	0	0	0	0	0	0	0	0	1	0	1	0	1	0
374	0	0	0	0	0	0	1	1	0	1	0	0	1	0	0	0	0	0	0	0	0	0	0	0	0	0	0	0	0	0	1	1	0	1	0	0	0	0	0	0	0	1	1	0	0	1	0	0	0
283	0	0	0	0	0	0	0	0	0	1	0	0	0	0	0	0	0	0	0	0	0	0	0	0	0	1	0	1	0	1	0	1	1	2	2	1	1	0	0	0	0	1	0	0	1	1	1	0	0
422	0	0	0	0	1	0	0	1	0	0	0	0	0	0	0	0	0	0	0	0	0	0	0	0	0	0	0	0	0	0	0	1	0	3	0	0	0	0	0	0	0	0	0	0	0	2	0	0	0
180	0	0	0	0	0	0	0	0	0	0	0	0	0	0	0	0	0	0	0	0	0	0	0	0	0	0	0	0	0	0	0	0	0	0	0	1	1	0	0	0	0	0	0	0	0	0	0	0	0
254	0	2	0	0	0	0	0	0	0	0	0	0	0	1	0	0	0	0	0	0	0	0	0	0	0	1	0	0	0	0	0	0	0	0	0	0	0	1	0	0	0	0	0	0	0	0	0	0	1
654	0	0	0	0	1	1	0	0	0	1	0	0	0	0	0	0	0	0	0	0	0	0	0	0	0	1	1	0	0	0	2	0	1	0	0	0	0	0	0	1	0	0	2	0	0	0	0	0	0
666	0	1	0	0	0	0	1	0	0	0	0	0	0	0	0	0	0	1	0	0	0	0	0	0	0	0	0	0	0	0	0	0	0	0	2	0	0	0	0	0	1	2	0	0	0	0	0	0	1
271	0	0	0	0	0	1	0	0	0	0	0	0	1	0	0	1	1	0	0	0	0	0	0	0	0	0	0	0	0	0	0	0	0	0	0	1	0	0	0	0	0	0	2	0	0	0	0	1	0
537	1	0	0	0	0	0	0	1	0	0	1	0	0	0	0	0	0	0	0	0	0	0	0	1	0	1	0	0	0	0	0	1	1	0	0	0	0	1	0	0	0	0	0	1	1	0	0	0	0
214	1	0	0	0	0	0	0	0	0	0	0	0	0	0	0	0	0	1	0	0	0	0	0	0	0	0	1	0	0	0	0	0	0	1	0	0	0	0	0	0	0	0	0	0	0	0	0	1	0
178	0	0	0	0	0	0	0	0	2	1	0	0	0	0	1	0	0	0	0	0	0	0	0	0	0	0	0	0	0	0	0	0	0	0	0	0	0	0	1	0	0	0	0	0	0	0	0	1	0
174	0	0	0	1	0	0	1	3	0	0	0	0	0	1	0	0	0	0	0	0	0	0	0	1	0	0	0	0	1	0	0	0	0	0	0	0	0	1	0	0	0	0	0	0	0	0	0	1	0
3751	0	0	0	0	0	0	0	0	1	1	1	1	1	0	0	0	0	0	0	0	0	0	0	0	0	1	0	0	1	0	0	2	1	0	0	2	0	0	1	0	0	0	0	0	0	0	0	0	0
20075	0	0	1	0	0	2	1	2	0	0	0	0	1	1	0	0	0	0	0	0	0	0	0	0	1	0	1	0	0	0	0	0	0	0	0	0	0	1	0	0	0	1	0	1	1	0	0	0	0
28202	2	1	2	0	1	0	0	0	1	1	0	0	1	0	1	1	0	0	0	0	0	0	0	0	2	1	0	0	0	1	0	0	0	0	0	0	0	0	0	0	0	0	0	0	0	0	0	0	0
1910	0	0	1	0	0	0	0	1	0	0	1	0	0	0	0	0	0	0	0	0	0	0	0	0	0	0	0	0	0	0	0	0	0	0	0	0	1	1	1	0	0	1	0	1	0	0	1	0	1
16833	0	0	0	0	0	0	0	0	0	0	0	0	0	0	0	0	0	0	0	0	0	0	0	0	0	0	0	0	0	0	0	0	1	0	0	0	0	0	0	0	0	0	1	0	0	0	0	0	0
4640	2	0	0	2	1	0	1	0	0	0	0	0	1	1	0	1	0	0	0	0	0	0	0	0	0	1	0	1	0	0	1	0	0	0	0	0	2	0	1	2	0	0	1	0	0	0	0	0	2
445	0	0	0	2	0	1	1	0	0	0	0	0	0	0	0	0	0	1	0	0	0	0	0	0	1	0	0	0	0	0	0	0	0	0	0	1	0	0	0	0	0	0	0	0	0	0	1	0	0
337	0	1	0	0	0	0	0	0	0	0	0	0	0	0	0	0	0	0	0	0	0	0	0	0	1	0	0	1	0	0	0	0	0	0	1	1	0	0	0	0	0	0	0	0	0	0	1	0	0
411	0	1	0	0	0	1	0	2	0	0	1	0	0	0	0	0	0	1	0	0	0	0	0	0	0	0	0	0	0	2	0	0	0	1	0	0	0	2	0	0	0	0	1	0	0	0	0	0	0
443	1	0	0	0	0	1	0	2	0	0	0	0	1	0	0	0	1	0	0	0	0	0	0	0	0	2	0	0	1	1	0	0	0	0	0	0	0	0	0	0	0	0	0	1	0	1	0	0	0
1421	0	0	1	0	0	0	0	0	0	0	1	1	0	0	0	0	0	0	0	0	0	0	0	0	1	1	1	0	0	1	0	0	0	0	0	1	0	2	0	0	0	1	0	1	0	0	0	0	0
1950	0	1	0	1	0	1	2	0	1	0	0	1	1	1	0	1	2	0	0	0	0	0	0	0	1	2	0	1	0	0	0	0	1	0	1	0	0	0	0	1	0	0	0	0	0	0	0	0	0
300	1	0	0	1	2	1	0	1	0	0	0	1	1	0	1	1	0	0	0	0	0	0	0	0	0	0	0	1	0	1	0	0	0	0	0	0	0	1	0	1	0	0	0	0	0	0	0	0	0
177	0	0	0	0	0	0	0	0	0	0	0	1	0	0	0	0	0	0	0	0	0	0	0	0	0	0	0	1	0	0	1	0	0	1	2	1	1	1	0	0	1	0	0	0	0	0	0	0	0
240	1	0	0	0	0	1	1	0	0	2	1	0	0	0	1	1	0	0	0	0	0	0	0	0	0	1	1	0	1	0	0	1	1	0	0	0	1	1	0	0	0	0	0	0	0	0	0	0	0
391	0	0	0	1	0	0	0	0	1	0	0	0	0	0	0	1	0	1	0	0	0	0	0	0	1	1	0	0	0	0	0	0	0	0	0	0	1	0	0	0	0	0	0	0	1	0	0	1	0
263	0	1	0	0	0	0	0	0	0	0	1	0	0	0	0	0	0	0	0	0	0	0	0	0	1	0	0	0	0	0	0	0	1	0	0	0	0	0	0	0	1	0	0	0	0	0	0	0	0
507	0	0	0	0	0	2	0	0	1	0	0	1	0	0	0	0	0	0	0	0	0	0	0	0	0	0	0	0	1	0	0	0	0	1	0	1	0	0	1	0	0	0	0	1	0	0	0	0	0
522	0	0	1	0	0	0	0	0	0	1	0	0	0	0	1	0	0	0	0	0	0	0	0	0	0	0	0	0	1	0	0	0	0	0	1	0	0	1	1	0	1	1	1	0	0	0	1	0	0
536	0	0	1	2	0	0	0	2	0	0	1	0	0	0	0	0	2	0	0	0	0	0	0	0	0	0	0	0	0	0	0	0	0	0	1	0	0	0	0	0	0	1	0	0	0	0	0	0	0
432	0	0	0	0	0	0	0	1	0	0	0	1	0	0	0	0	0	0	0	0	0	0	0	0	1	1	1	0	0	0	0	0	0	0	0	1	0	0	0	0	0	1	0	0	0	0	0	0	1
171	0	0	1	0	1	2	0	0	0	1	0	0	0	1	0	1	0	0	0	0	0	0	0	0	0	0	1	0	1	0	0	0	1	0	0	0	0	0	0	0	0	0	0	1	0	0	0	0	1
313	0	0	0	0	1	0	1	1	0	1	0	0	0	0	0	0	1	1	0	0	0	0	0	0	0	0	1	1	0	0	0	0	0	0	0	0	0	0	0	0	1	0	0	1	0	0	0	0	1
229	0	0	0	0	0	1	0	0	0	0	0	0	1	0	0	0	1	0	0	0	0	0	0	0	0	0	0	0	0	0	0	0	0	0	0	1	0	0	0	0	0	0	0	0	0	0	0	0	0
212	2	0	0	2	0	1	0	0	1	0	0	1	0	0	0	1	1	0	0	0	0	0	0	0	0	1	1	0	1	0	0	0	0	0	0	0	0	0	0	0	0	0	0	0	0	0	0	1	1
256	0	0	1	1	0	0	0	1	1	1	1	0	0	1	0	0	1	0	0	0	0	0	0	0	0	1	0	0	0	0	1	0	0	0	1	0	0	0	0	0	0	0	0	0	0	0	1	0	0
279	0	0	1	0	0	0	1	0	0	0	0	2	1	0	0	0	0	0	0	0	0	0	0	0	0	0	1	1	3	1	0	0	0	0	0	0	1	0	0	0	0	0	0	0	1	0	0	1	0
1167	0	1	1	0	0	1	0	0	1	0	0	0	0	0	0	0	0	1	0	0	0	0	0	1	0	0	0	1	0	0	0	0	0	0	0	0	1	0	0	1	0	0	1	0	0	0	1	0	0
48489	0	0	0	0	0	0	1	0	0	1	0	1	0	0	0	0	0	0	0	0	0	0	0	0	0	0	0	0	0	0	0	1	0	0	0	0	0	0	0	0	0	0	1	0	0	0	0	0	0
3195	0	0	0	0	0	0	0	0	0	0	0	0	0	0	0	0	0	0	0	0	0	0	0	0	0	0	0	0	0	0	0	0	0	0	0	0	0	1	1	0	0	0	0	0	0	0	0	0	0
530	0	0	0	0	1	0	0	0	0	0	0	1	0	0	0	0	0	1	0	0	0	0	0	0	0	0	0	0	0	0	1	0	0	0	0	0	1	1	0	2	0	0	0	0	0	0	0	0	0
865	1	0	1	1	0	0	0	0	0	0	1	0	0	0	0	0	0	0	0	0	0	0	0	1	1	0	0	0	0	0	0	0	0	2	0	0	0	0	0	0	0	0	0	0	0	0	0	0	0
25713	0	1	0	1	1	0	0	2	0	0	1	2	0	0	0	0	2	0	0	0	0	0	0	0	0	0	0	0	0	2	0	0	0	0	0	1	2	0	0	0	2	0	1	0	0	0	1	0	2
80761	0	0	1	0	0	0	0	0	2	0	0	0	0	1	0	0	0	0	0	0	0	0	0	1	1	1	1	0	0	0	0	2	0	1	0	1	1	0	0	0	0	0	1	0	0	0	1	0	2
88634	0	0	0	1	0	0	0	0	2	2	0	2	0	2	0	0	0	0	0	0	0	0	0	1	1	1	1	0	0	0	0	0	0	1	1	0	0	0	1	0	1	0	0	1	0	0	1	0	0
21522	0	0	0	0	0	0	0	0	0	1	0	0	1	0	0	0	0	1	0	0	0	0	0	0	0	0	0	0	0	0	0	0	1	0	0	0	0	0	0	0	0	0	0	0	0	0	0	1	0
1429	1	0	0	0	0	0	0	0	0	1	1	1	0	0	0	1	0	0	0	0	0	0	0	0	0	0	1	0	0	1	0	0	0	0	1	0	0	0	1	0	1	0	0	0	0	0	0	0	0
441	0	0	0	1	0	0	0	2	0	0	3	1	0	0	1	2	0	0	0	0	0	0	0	0	0	0	0	0	0	0	0	2	1	0	0	0	1	0	0	0	0	0	0	0	0	0	0	0	0
227	1	0	0	0	0	1	0	0	0	0	0	0	0	0	0	0	0	0	0	0	0	0	0	0	0	0	0	0	0	0	0	0	0	0	1	0	0	0	0	0	0	0	0	1	0	0	1	0	1
795	0	0	1	0	0	0	0	0	1	0	0	0	1	3	0	0	0	0	0	0	0	0	0	0	0	0	0	0	0	0	0	0	0	0	0	0	1	1	1	0	1	0	0	0	0	0	0	1	0
243	1	1	0	0	0	1	1	0	0	1	0	0	0	0	0	1	1	0	0	0	0	0	0	0	1	0	0	0	0	0	0	0	0	0	0	0	0	0	0	0	0	0	0	1	0	0	0	0	0
163	0	1	1	0	0	0	0	1	0	0	0	0	0	0	0	0	2	0	0	0	0	0	0	0	0	0	0	0	0	0	0	0	0	0	1	0	1	0	0	1	0	0	1	0	0	0	0	0	0
199	1	0	0	0	0	0	0	1	1	0	0	0	0	0	1	2	0	1	0	0	0	0	0	0	1	1	0	0	0	0	0	0	0	0	0	0	0	0	0	0	0	0	0	1	0	1	0	0	0
287	0	0	1	0	0	0	1	0	0	0	0	0	0	0	0	0	1	0	0	0	0	0	0	0	1	0	0	0	0	0	0	0	0	1	0	0	0	0	0	0	1	0	0	1	1	0	0	0	0
234	2	0	1	0	0	0	0	0	0	0	1	0	0	1	0	0	0	0	0	0	0	0	0	1	0	0	0	1	0	0	0	0	0	0	0	0	0	0	0	0	0	0	1	0	0	0	1	0	0
170	0	0	0	0	0	0	0	0	0	0	0	0	2	0	0	0	0	0	0	0	0	0	0	0	0	1	0	0	0	0	0	0	0	0	0	0	0	0	0	0	0	0	0	0	0	0	1	0	0
163	0	0	0	0	0	0	0	1	0	0	0	0	0	0	0	1	0	0	0	0	0	0	0	0	0	0	0	0	0	0	0	0	0	0	1	0	0	0	0	0	0	0	0	0	1	1	0	0	0
127	0	1	1	0	1	1	1	0	0	0	0	0	0	0	0	0	0	0	0	0	0	0	0	0	1	0	0	0	1	0	0	0	0	2	0	0	1	0	0	0	0	0	0	0	0	0	0	1	0
263	0	0	0	0	0	1	0	0	0	0	0	0	0	1	0	0	0	0	0	0	0	0	0	0	1	0	0	0	0	0	0	1	0	1	0	0	0	0	1	0	0	0	0	1	1	0	0	0	0
225	1	0	0	0	0	0	0	0	0	0	0	0	0	0	0	0	0	1	0	0	0	0	0	0	0	0	0	2	0	0	0	0	0	1	0	0	0	0	0	0	0	0	0	0	0	0	0	0	0
286	1	0	2	0	0	0	0	0	1	0	1	1	0	0	1	1	1	1	0	0	0	0	0	0	1	1	1	0	0	0	0	0	0	1	0	0	1	0	1	0	0	0	0	0	0	0	0	0	0
221	1	0	0	1	0	0	0	0	0	1	0	0	1	0	1	0	1	1	0	0	0	0	0	0	0	0	0	0	0	0	0	0	0	1	0	1	0	0	1	0	1	0	0	0	0	1	0	0	0
264	0	1	0	0	0	0	0	0	0	1	0	0	0	1	0	0	0	0	0	0	0	0	0	0	1	0	1	0	0	0	1	0	0	1	0	0	0	0	0	0	1	0	0	0	1	0	0	1	0
426	0	0	1	1	0	0	1	0	0	0	1	0	1	2	0	1	0	0	0	0	0	0	0	0	0	0	0	0	0	0	0	0	0	0	0	2	0	0	1	0	0	0	0	0	0	0	0	0	0
277	0	1	0	0	0	0	0	0	0	0	0	0	0	0	1	0	0	0	0	0	0	0	0	0	0	0	0	0	0	0	0	0	0	1	0	0	0	0	0	0	0	0	0	1	0	0	0	0	1
225	2	0	0	0	0	0	0	0	1	0	0	0	0	0	0	0	0	0	0	0	0	0	0	0	0	0	0	0	0	0	0	0	0	0	0	0	0	0	0	0	0	0	0	0	0	0	0	1	1
147	0	1	1	1	0	0	0	0	0	0	0	0	0	0	0	0	0	1	0	0	0	0	0	0	0	0	0	0	0	0	0	0	1	1	1	0	0	0	0	0	2	0	0	0	0	0	0	0	0
158	0	1	1	0	0	0	1	0	1	0	0	0	0	0	1	1	0	0	0	0	0	0	0	0	1	0	0	0	0	0	0	0	0	0	1	0	0	0	1	0	1	0	0	0	0	0	1	1	0
130	1	0	1	0	0	0	0	0	0	0	0	0	0	0	0	0	0	0	0	0	0	0	0	0	0	1	0	0	0	0	0	0	0	0	0	0	1	0	0	0	0	0	0	0	0	0	0	0	1
151	0	1	0	1	1	0	0	0	0	0	0	0	0	0	1	0	0	1	0	0	0	0	0	1	1	0	0	1	0	0	0	0	0	0	1	0	1	0	1	0	0	1	1	0	0	0	0	0	0
1395	0	0	0	0	0	0	0	1	1	0	0	0	0	0	0	1	0	1	0	0	0	0	0	0	0	0	0	1	0	0	0	0	0	1	0	0	0	0	0	0	0	0	0	0	0	1	0	0	0
2385	0	0	0	0	1	0	0	0	0	0	1	1	0	0	0	0	0	0	0	0	0	0	0	0	0	1	0	0	0	1	1	0	0	0	0	0	0	0	0	0	0	0	0	0	0	1	0	0	0
357	0	0	0	0	0	0	0	1	0	0	0	0	0	1	1	0	0	0	0	0	0	0	0	0	0	0	0	0	0	0	0	1	1	0	0	0	0	0	2	1	1	1	0	0	1	0	0	0	0
219	0	0	0	0	1	0	0	1	0	0	0	2	0	0	0	0	1	0	0	0	0	0	0	0	0	0	0	0	0	0	0	0	0	0	0	0	0	0	0	0	0	0	1	1	0	1	0	0	0
378	0	2	0	0	2	0	0	1	0	0	1	0	0	0	0	0	0	0	0	0	0	0	0	1	1	0	0	0	0	0	0	0	0	1	1	0	0	0	0	0	2	0	0	0	0	0	0	0	0
287	0	1	0	0	0	0	0	0	0	2	1	0	0	0	0	0	0	0	0	0	0	0	0	0	0	0	0	0	0	0	0	0	0	1	1	0	1	0	0	0	0	0	0	0	1	0	3	0	0
307	0	0	0	0	0	0	0	1	0	0	1	0	0	0	0	0	0	1	0	0	0	0	0	0	0	0	0	0	0	0	0	0	0	2	0	0	0	1	1	0	0	0	1	0	0	0	1	0	0
187	0	0	0	1	0	0	0	0	0	1	1	0	0	0	0	0	0	1	0	0	0	0	0	0	0	0	0	1	0	0	0	0	0	1	0	0	0	1	0	0	0	0	1	0	0	0	0	1	0
391	0	0	0	0	0	0	0	0	0	0	0	0	0	0	0	0	0	0	0	0	0	0	0	0	0	0	0	0	0	0	0	0	0	0	0	1	0	0	1	0	0	0	0	0	0	0	0	0	0
1631	2	1	0	1	0	0	1	0	0	1	0	0	0	2	0	0	0	1	0	0	0	0	0	1	1	1	0	0	0	0	0	0	0	0	1	0	0	0	1	0	1	0	0	0	0	1	1	2	0
612	0	0	0	0	0	1	0	0	0	0	0	1	0	0	0	0	0	1	0	0	0	0	0	0	0	0	0	0	0	1	0	0	1	1	1	0	1	0	0	1	0	0	0	0	1	0	0	0	0
2085	0	0	0	0	0	0	0	0	0	0	0	0	0	1	0	1	0	0	0	0	0	0	0	0	0	0	0	0	0	1	0	0	0	0	0	1	1	1	0	0	0	0	0	0	0	0	0	1	0
1267	0	0	0	1	1	0	0	0	0	0	1	1	0	0	0	0	3	0	0	0	0	0	0	0	2	0	0	0	0	1	1	0	0	0	1	0	2	0	0	0	0	0	0	0	0	0	1	0	0
581	0	1	0	1	0	0	0	0	0	0	0	0	0	0	0	0	0	0	0	0	0	0	0	0	0	0	0	0	0	1	1	0	0	1	0	0	0	1	0	0	0	0	0	1	0	0	0	0	0
287	0	0	0	0	0	0	0	0	0	0	0	1	0	0	0	0	0	0	0	0	0	0	0	0	1	0	0	0	0	0	0	0	0	2	0	0	0	0	0	0	0	0	0	0	0	0	0	0	0
419	0	0	1	0	0	0	0	0	0	0	1	0	0	0	0	0	0	0	0	0	0	0	0	0	0	0	0	0	0	0	1	0	0	0	0	1	0	0	0	0	0	0	0	0	0	0	1	0	1
4446	0	0	0	0	0	1	0	0	0	0	0	1	0	0	0	1	0	0	0	0	0	0	0	0	0	0	0	1	0	0	0	0	0	3	0	1	0	0	1	2	0	0	0	0	0	0	0	0	0
5255	0	0	0	1	0	0	0	0	0	0	0	0	0	0	0	0	0	0	0	0	0	0	0	0	0	0	0	0	0	0	0	0	1	0	0	0	1	0	1	0	0	0	0	1	0	0	0	0	0
329	0	0	1	0	0	0	0	0	0	0	0	1	0	0	0	0	0	0	0	0	0	0	0	0	1	0	0	0	0	1	0	0	0	0	0	0	0	0	1	0	0	0	0	0	0	0	0	2	0
293	0	0	0	0	0	0	1	0	0	0	0	0	0	0	0	2	1	0	0	0	0	0	0	0	0	0	1	1	0	0	0	0	0	1	0	0	0	0	1	0	0	0	1	0	0	0	1	0	0
267	0	1	0	0	0	0	0	0	1	1	1	1	0	0	0	1	1	0	0	0	0	0	0	1	0	0	0	0	0	0	0	0	0	0	0	0	1	0	0	0	0	0	0	0	0	0	0	0	0
131	0	0	0	0	0	0	0	0	0	0	0	1	0	0	0	2	0	0	0	0	0	0	0	0	1	0	0	0	0	0	0	0	0	0	0	1	0	0	0	0	0	1	0	0	0	0	0	1	0
195	0	0	0	0	0	1	0	2	0	0	1	0	1	0	0	0	0	0	0	0	0	0	0	0	0	0	0	1	1	0	0	0	0	0	1	1	0	0	0	0	0	0	0	0	0	0	0	0	0
325	0	2	0	0	0	0	0	0	0	0	1	0	0	0	0	0	0	1	0	0	0	0	0	0	0	0	0	0	0	0	0	0	0	0	1	0	0	0	0	0	0	0	0	0	0	0	0	0	0
289	0	0	0	0	0	0	0	0	0	0	0	0	0	0	0	1	0	0	0	0	0	0	0	0	1	2	0	0	0	0	1	0	0	0	0	0	0	0	0	0	0	1	0	1	0	0	0	0	0
932	0	0	0	1	0	1	0	0	1	0	0	0	0	0	0	0	0	0	0	0	0	0	0	0	1	0	0	0	0	0	0	0	0	0	0	1	0	0	0	0	0	0	0	0	0	0	0	2	0
1645	1	0	0	0	0	0	1	0	1	0	0	0	0	0	0	0	0	0	0	0	0	0	0	0	0	1	1	0	0	1	0	0	0	0	0	0	0	0	0	0	0	0	0	0	0	0	0	1	0
1640	0	0	1	0	0	0	0	0	0	0	0	2	0	0	0	0	1	0	0	0	0	0	0	0	0	0	0	0	0	0	2	0	0	0	0	0	0	0	0	0	0	0	0	0	0	0	0	0	1
7209	0	0	0	0	0	0	0	0	0	1	0	0	0	0	0	0	0	0	0	0	0	0	0	0	0	0	0	0	0	0	1	0	1	0	0	0	0	0	0	0	0	0	1	0	0	0	0	0	0
7927	0	0	0	1	0	0	0	0	0	1	0	0	0	0	0	0	0	0	0	0	0	0	0	0	0	0	0	0	0	0	0	1	0	0	1	0	0	0	0	0	0	0	0	0	0	1	0	3	0
230	0	0	0	1	0	0	0	1	0	0	0	0	0	0	0	1	0	0	0	0	0	0	0	0	0	0	0	0	0	0	1	0	1	0	0	0	0	0	0	0	0	0	1	0	0	0	0	0	0
201	0	0	0	0	1	0	0	0	1	0	3	0	0	0	0	1	1	0	0	0	0	0	0	0	0	1	0	1	0	1	1	0	0	0	0	0	0	0	0	0	0	0	0	1	0	1	0	0	0
122	0	0	0	1	0	1	0	0	0	0	0	2	0	0	0	0	0	0	0	0	0	0	0	0	1	0	1	0	1	0	0	1	0	0	0	2	0	0	1	0	0	0	0	2	0	0	0	1	0
227	0	0	0	0	0	0	0	0	0	1	0	0	0	0	0	0	0	0	0	0	0	0	0	0	0	0	1	1	0	0	0	0	0	0	0	0	0	0	0	0	0	0	0	0	0	0	0	1	0
194	0	0	3	0	0	0	1	0	0	0	0	0	0	0	0	0	1	0	0	0	0	0	0	0	1	0	0	0	0	0	0	0	0	0	0	0	0	0	1	1	0	0	0	1	0	1	0	0	0
123	0	0	0	0	0	0	0	0	0	0	1	0	0	0	0	1	0	1	0	0	0	0	0	0	0	0	0	0	0	0	0	0	0	0	1	0	0	1	0	0	0	0	0	0	0	0	0	0	1
129	0	0	1	0	0	0	0	0	0	1	0	0	0	0	0	0	0	0	0	0	0	0	0	0	0	0	0	0	0	0	0	0	0	0	0	0	0	0	0	0	2	0	0	0	0	0	0	0	0
219	0	1	0	0	0	1	0	0	1	0	0	0	0	0	0	0	1	0	0	0	0	0	0	0	0	1	0	0	0	1	0	0	0	0	0	0	0	0	1	0	0	0	0	1	0	0	0	0	0
443	0	0	0	0	0	0	0	0	0	0	0	0	0	0	0	0	0	0	0	0	0	0	0	0	0	0	0	0	0	0	0	0	0	0	0	0	0	0	0	0	2	0	0	0	0	0	0	0	0
298	0	0	1	0	0	0	0	0	0	0	0	0	1	0	0	1	0	0	0	0	0	0	0	0	0	0	0	0	0	0	0	1	0	0	0	1	0	0	0	0	0	0	0	0	0	0	0	0	0
252	0	0	0	0	1	0	0	1	0	1	1	0	1	1	0	0	0	0	0	0	0	0	0	0	0	2	0	0	0	0	0	0	0	0	0	0	2	0	0	0	0	0	0	2	0	0	0	0	0
182	1	0	0	0	0	0	0	0	1	1	0	0	0	0	0	0	0	0	0	0	0	0	0	0	0	0	1	2	0	1	0	0	0	1	1	0	0	0	0	0	0	0	0	0	0	0	0	0	1
221	0	0	1	0	0	0	0	0	1	0	0	2	0	0	0	0	0	0	0	0	0	0	0	0	0	0	0	1	0	0	0	0	0	0	0	1	1	0	1	0	1	1	1	0	1	0	0	0	0
260	0	0	1	0	0	0	0	0	0	0	1	1	0	0	0	0	0	0	0	0	0	0	0	0	0	1	0	0	0	0	0	0	0	0	0	0	0	0	0	0	0	0	0	0	0	0	0	1	1
180	0	0	1	0	0	0	1	1	0	0	0	0	0	0	2	0	0	1	0	0	0	0	0	0	0	0	0	0	1	0	2	1	0	1	0	0	0	0	0	0	0	1	0	1	0	0	0	1	2
147	0	2	0	0	0	0	0	0	0	0	0	0	0	1	0	0	0	0	0	0	0	0	0	0	0	1	0	0	0	0	0	1	0	0	0	0	0	0	0	0	1	1	0	1	0	0	1	1	0
182	0	0	1	1	1	0	0	1	1	0	1	0	0	0	0	0	2	0	0	0	0	0	0	0	0	0	0	1	0	1	0	1	0	0	0	0	0	0	0	0	1	0	1	0	0	1	0	0	0
173	1	0	0	0	1	1	1	0	0	0	0	0	0	0	0	0	0	1	0	0	0	0	0	0	0	0	1	0	0	0	0	0	0	0	1	0	0	0	0	0	1	1	0	0	0	1	0	0	0
569	0	1	0	0	1	0	0	0	0	0	1	0	0	0	0	0	0	1	0	0	0	0	0	0	0	0	0	0	0	0	0	0	0	0	0	0	0	0	0	0	0	1	0	2	0	0	1	1	0
230	0	0	0	0	0	0	1	1	1	0	0	0	0	0	1	0	0	1	0	0	0	0	0	1	1	1	0	0	0	0	0	0	0	0	0	0	0	0	0	1	0	1	0	0	0	0	0	1	0
271	0	0	0	0	0	0	0	0	0	0	0	1	1	0	1	0	0	0	0	0	0	0	0	0	1	1	0	0	0	0	1	0	0	1	0	0	0	1	0	0	0	0	0	1	0	0	0	0	0
246	1	0	0	1	0	0	0	0	0	0	1	0	0	0	0	0	1	1	0	0	0	0	0	0	0	0	2	0	1	0	0	0	0	0	0	0	0	0	0	1	0	1	0	1	1	0	0	0	0
222	0	0	1	0	0	1	0	0	0	1	1	0	0	0	0	0	0	1	0	0	0	0	0	0	1	0	0	0	0	0	0	0	0	1	0	1	0	0	0	1	0	0	0	0	0	1	0	0	1
186	0	0	0	0	0	1	0	0	1	0	0	0	0	0	0	0	0	0	0	0	0	0	0	0	0	0	1	1	0	1	0	0	0	0	0	1	0	0	0	0	0	0	0	0	0	0	0	0	0
134	0	0	0	0	0	1	0	0	0	0	0	0	0	1	0	0	0	0	0	0	0	0	0	0	0	0	1	1	0	0	0	0	0	0	0	0	0	0	0	0	0	0	0	0	1	0	0	0	0
264	0	0	0	0	0	0	0	0	0	0	0	0	0	0	0	0	2	0	0	0	0	0	0	0	0	0	0	1	0	0	0	0	1	1	0	0	0	0	0	1	0	0	0	0	0	0	0	0	1
198	0	0	0	0	0	0	0	0	0	2	0	0	0	1	0	0	0	0	0	0	0	0	0	0	0	0	1	2	0	0	0	1	0	0	0	2	0	0	0	1	0	0	0	1	1	1	1	0	0
220	0	0	0	2	1	0	1	2	0	1	0	1	1	0	0	0	0	0	0	0	0	0	0	0	0	1	0	0	1	0	0	0	0	0	0	0	0	0	0	0	0	0	0	1	1	0	0	0	0
166	0	0	0	0	0	0	0	0	2	0	0	0	0	0	0	0	0	0	0	0	0	0	0	0	1	0	0	0	0	1	0	1	1	0	0	2	0	0	0	0	0	0	0	0	0	0	0	0	1
160	0	0	0	0	0	0	0	0	0	0	0	0	0	0	0	0	0	0	0	0	0	0	0	0	0	1	1	0	0	0	0	1	0	0	0	0	0	0	1	0	0	0	0	0	1	0	0	0	0
171	0	0	0	0	0	0	0	2	1	2	0	0	0	1	0	0	0	0	0	0	0	0	0	0	1	0	0	1	1	0	0	0	0	0	0	0	1	0	0	1	1	0	0	1	0	0	0	0	0
165	0	0	0	0	0	0	0	0	1	0	0	0	0	0	0	0	0	0	0	0	0	0	0	0	0	0	0	2	0	0	0	0	0	1	0	0	1	0	0	0	1	0	1	0	1	0	0	1	0
371	1	0	0	1	0	1	0	0	1	0	0	1	1	0	0	0	1	0	0	0	0	0	0	0	0	0	0	1	0	0	0	0	1	1	0	0	0	1	0	0	1	0	0	0	0	0	0	0	0
218	0	0	0	0	0	0	0	0	0	0	0	0	0	1	0	0	0	1	0	0	0	0	0	0	0	0	0	0	0	1	0	0	0	0	0	0	1	0	1	0	0	0	0	0	0	1	0	0	1
207	1	0	1	0	0	0	0	1	0	0	0	1	0	0	0	0	0	0	0	0	0	0	0	0	0	0	0	0	1	2	2	0	1	0	0	0	0	0	1	0	0	0	1	1	0	0	0	1	1
166	0	0	0	0	0	0	0	2	1	1	0	0	0	0	2	0	1	1	0	0	0	0	0	0	0	0	1	0	0	0	0	0	0	0	0	0	1	0	0	0	0	0	0	0	0	0	0	0	0
116	1	0	0	0	0	0	0	1	0	0	0	1	0	0	0	0	0	0	0	0	0	0	0	0	0	0	0	1	0	0	0	0	0	0	0	0	0	1	1	0	0	0	1	0	0	0	0	0	0
180	1	1	0	0	0	0	0	0	0	1	0	0	0	0	1	0	1	0	0	0	0	0	0	0	0	0	0	0	0	0	1	0	0	0	0	0	0	0	0	0	0	0	0	0	0	0	0	0	0
321	0	1	0	0	0	0	0	0	0	0	1	1	0	0	0	0	0	0	0	0	0	0	0	0	0	0	1	0	0	0	0	0	0	0	0	1	0	0	0	0	0	0	1	0	0	0	0	0	0
495	0	0	0	0	0	0	0	0	0	0	0	0	0	0	0	0	0	1	0	0	0	0	0	0	0	0	0	0	0	0	0	0	0	0	0	0	0	0	0	1	1	0	0	0	0	0	0	0	0
174	0	1	2	0	0	0	0	0	0	0	0	0	1	1	0	0	0	0	0	0	0	0	0	0	0	0	1	0	0	0	0	0	0	0	0	1	0	0	0	0	0	0	0	0	0	0	0	1	1
170	0	0	0	0	0	0	0	0	0	0	1	1	1	1	0	0	0	0	0	0	0	0	0	0	0	0	0	1	1	0	1	0	0	0	0	0	1	0	0	0	1	0	0	0	0	0	0	0	0
138	0	2	0	0	0	0	0	0	0	0	0	0	1	2	1	1	0	0	0	0	0	0	0	0	0	0	0	0	0	0	0	0	0	0	0	0	0	0	0	1	0	0	0	0	0	0	0	0	0
201	0	0	0	0	1	0	0	0	0	0	1	0	0	1	0	0	0	1	0	0	0	0	0	0	1	0	0	0	0	0	0	0	0	0	0	0	0	1	0	0	1	0	0	0	0	0	0	0	0
187	0	0	1	0	0	0	0	1	1	0	1	0	0	0	0	0	2	0	0	0	0	0	0	1	0	0	1	0	0	1	0	0	0	1	0	1	0	0	0	0	0	0	0	1	0	1	0	0	0
169	0	0	1	1	1	0	0	0	0	0	0	1	1	0	0	0	0	1	0	0	0	0	0	0	0	0	0	0	0	0	0	1	1	0	0	1	0	0	0	0	0	0	0	0	0	0	0	0	1
1121	0	0	0	1	1	0	0	0	0	0	2	0	0	0	0	0	0	0	0	0	0	0	0	0	0	0	1	0	0	0	0	0	0	0	0	0	0	0	0	0	0	0	0	0	0	0	0	0	1
1251	0	0	0	1	0	1	0	1	0	0	0	0	1	0	1	0	1	0	0	0	0	0	0	0	0	0	0	0	0	0	0	0	1	0	1	0	0	0	0	0	0	0	0	0	0	0	0	0	0
343	0	1	0	0	0	0	0	0	1	0	0	0	0	1	0	1	0	0	0	0	0	0	0	0	0	0	0	1	0	0	0	0	0	0	0	0	0	0	0	0	0	0	0	0	0	0	0	0	0
1574	0	0	1	1	0	0	0	0	0	0	0	0	0	0	0	0	0	0	0	0	0	0	0	0	0	0	0	0	0	0	0	0	0	0	0	0	0	0	1	0	0	0	0	0	0	0	0	0	0
285	0	0	0	0	0	0	0	1	1	1	0	0	0	1	0	0	0	0	0	0	0	0	0	0	0	0	1	0	0	0	0	0	0	0	0	0	0	0	1	0	0	0	0	0	1	0	0	0	0
805	0	0	0	0	0	0	1	1	1	0	0	1	2	0	0	0	0	0	0	0	0	0	0	1	0	1	0	0	0	0	0	0	1	0	2	0	1	1	0	1	0	0	0	0	0	0	1	0	0
1562	0	0	0	1	0	1	0	0	0	0	1	0	0	2	0	0	1	0	0	0	0	0	0	0	1	1	0	0	0	0	0	0	0	0	1	1	0	0	0	1	0	0	1	0	1	0	0	0	0
1818	0	0	0	0	0	1	0	0	0	0	0	0	0	0	1	0	0	0	0	0	0	0	0	0	1	2	0	0	0	0	0	0	0	0	1	2	0	0	0	0	0	0	0	0	1	0	1	0	1
228	0	0	0	0	0	0	0	1	0	1	0	1	0	0	1	0	1	0	0	0	0	0	0	0	0	1	0	0	0	0	0	0	0	0	0	0	0	0	0	0	0	0	0	0	0	0	0	0	0
242	1	2	0	0	0	0	0	0	0	0	0	0	0	0	0	0	1	0	0	0	0	0	0	0	0	0	1	0	0	0	0	0	0	0	0	1	0	0	0	2	0	1	1	0	0	0	0	0	0
1044	0	0	0	1	1	0	0	1	0	1	1	0	0	0	0	0	0	0	0	0	0	0	0	0	0	0	1	0	0	1	0	0	0	0	0	0	0	0	0	0	1	1	0	0	0	0	0	1	0
1085	0	0	0	0	0	0	0	1	0	0	0	0	0	0	0	0	0	0	0	0	0	0	0	0	0	0	0	0	0	0	0	0	0	0	0	0	0	0	0	0	0	0	0	2	0	0	0	0	0
217	0	0	0	0	0	0	0	0	0	0	0	0	0	0	0	0	1	0	0	0	0	0	0	0	0	0	0	0	0	0	0	0	0	1	1	0	0	0	0	0	0	1	1	0	1	0	0	0	0
12083	0	0	1	0	1	0	0	0	0	2	0	0	0	0	0	0	0	0	0	0	0	0	0	0	0	0	0	0	1	0	0	1	0	0	0	0	0	1	0	0	0	0	0	0	1	1	0	0	0
26759	0	0	0	0	0	0	1	0	0	1	0	1	0	0	0	0	0	1	0	0	0	0	0	0	1	0	1	0	0	0	2	1	0	1	0	0	0	0	0	0	1	1	0	1	0	0	0	0	0
5960	0	0	0	0	0	0	1	1	0	0	0	1	0	0	0	0	0	0	0	0	0	0	0	0	1	0	0	0	0	1	0	0	0	0	1	0	0	1	0	1	0	0	0	0	0	0	0	0	0
201	0	1	0	0	0	1	0	1	0	0	0	1	0	0	0	0	0	0	0	0	0	0	0	0	0	0	0	0	0	0	0	0	0	1	0	0	2	0	0	0	0	0	0	0	0	0	0	0	0
185	0	0	0	0	0	0	0	1	0	0	1	0	0	0	0	0	0	0	0	0	0	0	0	0	0	0	0	0	0	0	0	0	0	0	0	0	0	0	0	0	0	0	0	0	0	0	0	0	0
280	0	1	0	0	1	1	0	0	0	0	0	0	0	1	0	0	0	0	0	0	0	0	0	0	1	0	0	0	0	0	0	0	0	0	0	0	0	0	0	0	0	0	0	0	1	0	0	1	0
187	0	0	0	0	0	0	0	1	0	1	0	0	0	2	0	0	0	0	0	0	0	0	0	0	0	0	0	1	0	0	0	0	0	0	0	2	0	0	0	1	0	1	0	1	0	0	0	0	0
164	0	1	0	0	0	0	0	1	0	0	1	0	1	1	0	1	0	0	0	0	0	0	0	0	2	1	0	0	0	1	1	0	1	0	1	0	1	2	0	0	0	0	0	1	0	0	0	1	2
789	0	0	0	0	0	0	0	0	0	0	0	0	0	1	0	0	0	0	0	0	0	0	0	0	0	0	0	0	0	0	0	0	0	1	0	0	0	0	0	0	0	0	0	1	0	0	0	0	0
1530	0	0	0	0	0	0	0	0	1	0	0	0	0	1	0	0	1	0	0	0	0	0	0	0	0	0	0	0	0	0	0	0	0	0	0	0	0	0	0	0	0	1	0	0	0	2	0	1	0
658	0	0	0	2	0	0	0	1	0	1	1	0	1	0	0	0	0	0	0	0	0	0	0	1	0	0	0	1	0	0	0	0	0	0	1	0	0	0	0	0	0	0	0	0	0	1	1	1	1
1000	0	0	0	1	0	0	0	0	0	0	0	0	0	0	0	0	0	0	0	0	0	0	0	0	0	0	0	0	0	0	0	0	0	1	0	0	0	0	0	0	0	0	0	0	0	0	0	1	1
732	0	0	0	1	0	0	0	0	0	0	0	0	0	0	0	1	0	0	0	0	0	0	0	0	0	0	2	0	0	0	0	1	0	0	0	0	0	0	1	1	0	0	0	1	0	0	1	0	1
1618	0	1	0	0	2	0	0	0	0	0	2	1	1	1	1	0	1	0	0	0	0	0	0	0	0	0	0	0	0	0	0	0	0	0	0	0	0	0	0	1	1	0	0	0	0	0	0	0	0
557	0	0	1	0	0	0	1	0	0	0	0	1	1	2	0	0	0	1	0	0	0	0	0	0	0	1	0	0	0	0	1	1	0	0	0	0	0	0	0	0	0	0	0	0	0	0	0	1	0
393	0	0	0	0	0	0	0	0	0	0	1	0	0	0	0	0	0	0	0	0	0	0	0	0	0	0	1	0	1	0	0	0	0	0	0	0	0	0	0	0	0	0	0	0	0	0	0	0	0
674	0	0	1	0	0	0	0	0	0	0	0	0	0	0	1	0	1	1	0	0	0	0	0	0	0	0	1	0	0	0	1	0	0	2	0	0	1	0	0	1	0	0	0	1	0	0	0	0	1
933	1	0	0	0	0	0	0	0	0	0	0	0	0	0	0	0	1	0	0	0	0	0	0	0	0	0	0	1	0	0	0	0	0	0	0	0	0	0	1	0	1	0	0	0	0	0	0	0	0
567	0	0	0	0	0	0	0	0	0	0	0	0	0	1	0	0	0	0	0	0	0	0	0	0	1	1	0	0	1	1	0	0	0	0	0	0	0	1	0	0	2	0	0	1	0	0	0	0	0
296	0	1	2	0	1	0	0	1	0	0	0	0	0	0	0	0	1	1	0	0	0	0	0	0	0	0	0	0	0	0	0	0	0	0	0	1	0	0	0	0	0	0	0	1	0	0	0	0	0
200	1	0	0	0	0	0	0	0	0	0	0	0	0	1	0	0	0	0	0	0	0	0	0	0	0	1	0	0	0	0	0	0	0	0	0	0	0	0	0	0	0	0	0	0	0	0	1	0	0
340	0	0	0	0	0	1	0	0	1	0	0	0	0	0	0	0	1	0	0	0	0	0	0	0	0	1	0	0	0	0	1	0	0	0	0	0	1	0	0	0	0	0	0	0	0	0	1	0	1
275	0	0	0	0	1	1	0	1	0	1	0	0	0	0	0	0	0	0	0	0	0	0	0	0	0	0	0	0	1	0	0	0	0	0	0	0	1	1	0	0	0	0	0	0	0	0	0	1	1
335	0	0	1	0	0	0	0	1	0	0	1	0	1	1	0	1	0	0	0	0	0	0	0	0	0	0	0	0	0	0	1	0	0	0	0	1	0	1	1	0	0	0	1	1	1	0	0	0	0
325	0	0	1	0	0	1	0	2	0	0	0	0	0	0	0	0	0	1	0	0	0	0	0	0	1	0	0	0	0	1	0	0	0	1	0	0	0	0	0	0	0	0	0	0	0	0	0	1	0
142	0	0	0	0	0	0	1	0	1	0	0	0	1	0	0	0	0	0	0	0	0	0	0	0	0	1	0	0	0	0	0	0	0	0	0	0	1	0	0	0	0	0	1	0	0	0	0	1	1
129	0	1	0	0	0	2	0	0	0	0	0	0	0	0	0	1	0	0	0	0	0	0	0	0	1	0	1	1	0	0	0	0	0	0	0	0	0	0	0	0	1	0	0	0	0	0	0	0	0
74	0	0	0	0	0	0	0	1	0	0	0	0	0	0	0	0	0	0	0	0	0	0	0	0	0	1	0	0	0	0	0	1	2	0	0	0	0	0	0	0	0	0	0	0	0	0	0	0	1
493	1	0	0	0	0	0	1	0	1	0	1	0	0	0	0	1	0	0	0	0	0	0	0	0	0	1	0	0	0	0	0	0	0	0	0	0	0	0	1	0	0	0	0	0	0	0	1	0	0
515	0	0	0	0	0	0	0	0	0	0	1	0	1	0	0	0	1	0	0	0	0	0	0	0	0	0	0	1	0	0	0	1	0	0	0	0	1	0	0	0	1	0	0	0	0	0	0	0	0
885	0	0	0	0	0	0	0	1	0	0	0	1	0	0	0	0	0	0	0	0	0	0	0	0	0	0	0	0	1	0	0	0	0	0	0	0	0	0	0	0	0	0	0	0	0	0	0	0	0
469	0	0	1	0	0	1	0	0	0	0	0	0	0	0	0	0	0	0	0	0	0	0	0	0	1	0	0	0	3	0	0	0	1	1	0	0	0	1	1	1	0	0	0	0	0	0	0	0	1
367	0	1	0	0	1	0	0	0	0	0	1	0	0	0	0	0	0	0	0	0	0	0	0	0	0	0	0	0	0	0	0	0	0	0	0	1	0	0	0	0	0	0	0	0	0	0	0	0	0
658	0	1	0	0	0	0	0	0	0	0	0	0	0	0	0	0	0	0	0	0	0	0	0	1	0	0	0	0	0	1	0	0	0	0	0	0	0	0	0	1	0	0	0	0	0	0	0	0	0
278	0	1	0	0	0	0	0	1	0	0	2	1	1	0	0	0	1	0	0	0	0	0	0	0	0	0	0	1	0	0	0	0	0	1	0	0	0	0	1	0	0	0	0	0	0	0	1	0	0
627	0	0	0	0	2	1	1	0	0	0	0	0	1	0	0	0	0	0	0	0	0	0	0	0	0	0	0	0	0	0	0	0	1	0	0	0	0	0	0	0	0	0	0	1	0	0	0	0	0
634	0	0	1	0	0	0	0	0	0	0	2	0	0	0	1	0	0	0	0	0	0	0	0	0	0	0	0	0	0	0	1	2	0	0	0	0	1	0	0	0	0	0	0	0	0	0	0	0	0
161	0	0	0	0	0	0	0	0	0	1	1	0	0	1	0	0	1	0	0	0	0	0	0	1	0	0	0	0	0	0	0	0	1	0	1	0	0	0	0	0	0	0	0	0	0	0	0	0	0
162	0	1	0	0	0	0	0	0	0	1	0	0	0	0	0	0	0	0	0	0	0	0	0	0	0	0	0	1	0	0	0	1	0	1	0	0	0	0	0	1	0	0	1	0	0	0	0	0	1
441	0	0	0	0	0	0	0	0	0	1	0	0	0	1	0	0	0	1	0	0	0	0	0	0	0	0	0	0	0	0	0	0	0	0	0	0	0	0	0	0	0	0	0	0	0	1	0	2	0
354	0	0	0	0	0	0	1	0	0	1	0	1	0	0	0	0	0	0	0	0	0	0	0	0	0	0	0	0	0	0	1	1	1	1	0	0	0	0	1	1	0	1	0	0	0	0	0	0	0
357	0	1	0	0	1	0	0	2	0	1	0	0	0	0	0	1	0	0	0	0	0	0	0	0	0	1	1	1	0	0	0	0	0	0	0	0	0	0	0	1	1	1	0	0	1	0	0	0	0
159	0	0	0	0	0	2	0	0	0	0	0	0	0	0	0	1	0	1	0	0	0	0	0	0	0	0	0	0	0	0	0	0	0	0	0	1	0	0	0	1	1	0	0	0	0	0	0	0	0
204	0	0	0	2	0	0	1	0	0	0	0	0	0	0	0	0	0	0	0	0	0	0	0	0	0	1	0	1	0	0	0	0	0	0	0	0	0	0	0	0	0	0	0	0	0	0	1	0	0
369	0	1	0	0	1	0	1	1	0	0	0	0	0	0	0	0	0	0	0	0	0	0	0	0	0	0	0	0	0	0	0	0	0	1	0	0	0	1	0	0	0	1	1	0	0	0	0	0	0
666	0	0	0	1	0	0	0	0	0	0	0	0	0	0	0	0	0	0	0	0	0	0	0	1	1	0	0	0	0	1	1	0	1	0	0	0	0	1	0	1	0	0	0	0	0	0	0	0	0
976	0	0	2	0	0	0	0	0	0	0	0	0	0	2	0	0	0	0	0	0	0	0	0	0	2	0	1	0	0	0	1	0	0	0	0	0	0	0	0	0	0	0	0	0	0	0	0	0	0
1274	0	0	0	0	0	0	0	1	0	0	0	0	2	0	0	0	1	1	0	0	0	0	0	0	0	0	0	1	1	0	0	0	0	0	0	0	1	0	1	0	0	0	0	0	0	0	1	0	0
325	1	1	0	0	0	1	0	0	0	0	0	0	0	0	0	0	0	0	0	0	0	0	0	0	0	1	1	0	0	1	0	0	0	0	1	1	0	0	1	0	0	0	0	0	0	0	0	0	0
279	0	0	0	0	0	0	0	0	0	1	0	0	0	0	0	0	0	0	0	0	0	0	0	0	0	0	1	0	0	0	0	0	1	0	0	1	0	0	0	0	0	0	1	0	0	0	0	1	1
140	0	0	0	0	1	0	0	0	0	0	0	2	0	1	0	1	0	0	0	0	0	0	0	0	0	0	0	0	0	0	0	0	0	0	0	0	0	0	0	0	0	0	0	0	0	0	0	0	0
92	0	0	0	0	0	0	0	0	0	0	0	0	0	0	0	0	0	0	0	0	0	0	0	0	0	0	0	0	0	0	1	0	0	1	0	0	0	0	0	0	0	0	0	0	0	0	0	0	0
91	0	0	0	0	0	0	0	0	1	0	1	0	0	0	0	0	0	0	0	0	0	0	0	0	0	0	0	0	0	0	0	0	0	0	0	0	0	0	0	0	0	0	0	0	0	0	0	0	0
149	0	0	0	0	0	0	0	0	0	0	0	0	0	0	0	0	0	0	0	0	0	0	0	0	0	0	0	0	0	0	0	0	0	0	0	1	1	0	0	0	0	0	0	0	0	0	0	0	0
222	0	0	2	1	1	0	0	0	0	1	1	1	0	0	0	0	1	0	0	0	0	0	0	0	0	1	0	0	0	0	0	1	0	0	1	0	0	0	0	0	0	0	0	0	0	0	0	0	0
142	0	0	2	1	0	0	1	0	0	1	1	0	0	0	0	2	0	0	0	0	0	0	0	1	0	0	0	0	1	0	0	0	0	0	0	0	0	1	0	0	0	0	0	1	0	0	0	0	1
182	0	0	0	1	0	0	0	1	0	0	0	0	1	0	0	0	0	0	0	0	0	0	0	0	0	0	0	0	1	0	2	0	1	0	0	0	1	0	0	0	0	0	0	0	0	1	1	1	1
157	1	0	0	0	0	0	0	1	0	0	1	0	0	0	1	0	0	0	0	0	0	0	0	1	0	0	0	0	0	0	1	0	0	0	0	1	0	0	0	0	0	0	1	0	0	0	0	0	0
104	0	0	1	0	0	0	1	0	0	0	0	2	0	0	0	0	1	0	0	0	0	0	0	0	0	1	0	1	0	0	0	0	0	0	0	0	0	0	0	0	0	0	0	0	0	0	0	1	0
242	0	0	0	0	0	0	0	0	0	0	0	1	1	1	1	0	0	0	0	0	0	0	0	0	0	0	0	0	0	0	0	0	0	0	0	0	0	1	0	0	0	0	0	1	0	0	0	0	0
2214	0	0	1	0	0	0	0	0	1	1	0	0	0	1	0	2	0	0	0	0	0	0	0	0	0	0	1	1	0	0	0	0	0	0	0	0	1	0	1	0	0	0	1	0	0	0	0	0	1
965	1	0	0	0	1	0	0	0	0	0	1	0	0	0	0	0	0	0	0	0	0	0	0	0	0	0	0	0	0	0	0	0	0	0	0	0	2	0	0	0	1	0	0	0	0	1	0	0	0
184	0	1	0	0	0	0	0	0	1	1	0	0	0	0	0	0	0	1	0	0	0	0	0	0	1	0	0	0	0	0	1	0	0	0	0	0	0	0	0	1	0	0	1	0	0	0	0	0	0
199	0	0	1	1	0	1	0	0	1	0	0	1	0	0	0	0	1	0	0	0	0	0	0	0	0	0	0	0	1	0	0	0	0	0	1	0	1	0	0	1	0	0	0	0	0	0	0	0	0
325	0	1	1	0	1	0	0	0	0	0	0	0	0	0	0	1	0	0	0	0	0	0	0	0	0	1	1	0	0	0	0	0	0	1	0	0	0	0	1	0	0	1	0	0	0	0	0	0	0
513	0	0	1	0	0	0	0	1	0	0	0	0	0	0	0	1	2	1	0	0	0	0	0	0	0	0	1	0	0	0	0	0	0	1	0	1	1	0	0	0	1	0	0	0	0	0	0	0	1
433	1	0	0	0	0	0	1	1	0	0	0	0	0	0	1	0	1	0	0	0	0	0	0	0	0	0	0	0	0	0	0	0	0	0	0	0	0	0	0	0	0	0	0	0	0	0	0	0	0
120	0	0	0	0	0	0	0	1	0	0	1	1	0	0	0	1	1	1	0	0	0	0	0	0	0	0	0	0	1	1	0	0	0	0	1	0	0	2	0	0	0	0	0	0	0	0	0	0	0
114	0	0	0	0	1	1	0	0	0	0	0	0	0	0	0	0	0	0	0	0	0	0	0	0	1	0	0	0	0	0	0	0	0	1	0	0	0	0	0	0	0	0	0	0	0	0	0	0	0
157	0	0	0	0	0	0	0	0	0	0	1	0	0	0	0	0	0	1	0	0	0	0	0	0	0	1	0	0	0	0	0	0	0	1	0	1	0	1	0	0	0	0	1	0	0	0	0	0	0
180	0	1	0	0	0	1	1	1	1	0	0	0	0	1	0	0	0	0	0	0	0	0	0	0	0	1	0	0	0	2	0	0	0	0	0	1	1	0	0	0	0	0	0	1	0	1	0	0	0
281	0	0	0	0	0	0	0	0	0	0	0	0	0	0	0	1	0	0	0	0	0	0	0	0	0	1	0	1	1	0	0	0	0	0	0	0	0	0	0	0	0	0	0	0	0	0	0	0	0
373	0	1	0	0	0	0	1	2	0	1	0	1	1	0	0	0	2	0	0	0	0	0	0	0	1	0	0	0	0	0	0	1	1	0	0	0	0	0	1	0	0	0	0	0	1	0	0	0	2
228	0	1	0	0	1	1	0	0	1	1	0	0	0	1	1	0	0	0	0	0	0	0	0	1	0	0	1	0	0	0	0	0	0	1	0	0	0	0	1	0	0	0	0	0	0	0	1	0	0
346	0	0	1	0	0	0	0	0	1	0	1	1	1	0	0	1	0	0	0	0	0	0	0	0	0	0	1	0	1	0	0	0	0	0	1	0	0	0	0	0	0	0	0	0	1	0	1	0	1
3058	0	0	0	0	0	1	1	0	0	0	1	0	0	0	0	0	0	0	0	0	0	0	0	0	0	0	0	2	0	0	0	0	0	2	0	0	0	0	0	0	1	0	0	0	0	0	0	0	0
382	1	0	0	0	0	0	0	2	1	1	0	0	0	1	0	1	0	0	0	0	0	0	0	0	1	0	0	0	1	0	0	0	0	1	0	0	0	0	0	0	0	1	0	0	0	0	0	0	0
174	1	0	0	0	0	1	0	2	0	0	1	0	0	1	1	0	1	0	0	0	0	0	0	0	0	1	0	1	0	0	0	0	0	1	0	0	0	0	0	0	0	0	0	0	0	0	0	0	1
155	0	1	0	0	1	0	0	0	0	0	0	0	0	0	0	0	1	0	0	0	0	0	0	0	0	0	0	0	0	0	0	1	0	0	0	0	0	1	0	0	0	0	0	0	0	1	1	0	1
200	0	0	0	0	0	1	1	0	0	0	1	1	0	0	0	0	0	0	0	0	0	0	0	0	0	1	1	0	0	0	0	0	0	0	0	0	0	0	0	0	0	0	0	0	0	0	0	0	1
231	0	0	0	0	0	1	2	0	1	0	0	1	2	0	0	0	0	0	0	0	0	0	0	0	0	2	0	1	0	0	0	0	0	0	1	0	0	0	0	0	0	0	0	0	1	0	0	0	0
680	0	0	0	0	0	0	1	0	0	0	0	0	0	1	0	0	1	0	0	0	0	0	0	0	0	0	1	0	0	0	0	0	0	0	1	0	2	0	0	0	0	0	0	0	1	0	0	0	0
579	0	0	0	0	0	1	0	0	0	0	0	0	1	0	0	0	1	0	0	0	0	0	0	0	0	2	0	0	0	0	1	0	0	0	0	1	1	1	0	1	1	0	0	0	0	0	0	0	0
248	0	0	0	1	0	0	0	1	1	0	0	1	0	0	0	0	0	1	0	0	0	0	0	0	0	0	0	0	1	0	0	0	0	0	0	0	0	0	1	0	0	0	0	0	0	0	0	1	0
533	0	0	0	0	0	1	0	0	0	0	1	0	1	0	0	1	0	1	0	0	0	0	0	0	0	0	0	1	0	0	0	0	0	0	0	0	0	0	0	0	0	0	0	0	0	0	0	0	0
163	0	0	0	0	0	0	0	1	0	0	0	0	0	1	0	1	0	0	0	0	0	0	0	0	0	1	0	0	0	0	0	0	0	0	0	0	0	1	0	0	0	0	0	0	0	0	1	1	0
413	1	0	0	0	0	0	0	0	0	0	1	0	0	0	1	0	0	0	0	0	0	0	0	0	0	0	0	0	0	0	0	0	0	0	0	0	0	0	0	0	0	0	0	0	0	0	0	1	0
275	0	1	1	1	1	0	0	0	0	1	0	0	0	0	0	0	1	0	0	0	0	0	0	0	0	0	0	0	0	0	0	0	0	0	0	0	0	1	1	1	0	0	0	0	0	0	0	1	0
178	0	0	0	0	0	0	1	0	0	0	2	0	2	0	0	0	0	0	0	0	0	0	0	0	0	0	0	1	0	1	0	0	0	0	0	0	0	1	0	0	0	0	0	0	0	0	0	0	0
225	0	0	0	0	0	0	0	0	0	1	0	0	0	0	0	0	1	0	0	0	0	0	0	0	1	0	1	0	0	0	0	0	0	0	0	0	0	0	0	0	0	1	0	0	0	0	0	1	0
492	0	1	0	0	0	0	0	0	0	0	1	0	0	2	0	0	0	0	0	0	0	0	0	0	0	0	0	0	0	0	0	0	0	0	0	0	0	0	0	0	0	1	0	0	0	0	0	0	1
244	0	0	1	1	0	1	0	1	0	1	0	0	0	0	1	0	1	0	0	0	0	0	0	0	0	0	1	0	0	0	0	0	0	0	0	1	0	1	0	0	0	0	0	0	0	1	0	0	1
173	0	0	0	0	0	0	0	0	1	0	0	0	0	0	0	0	0	0	0	0	0	0	0	0	0	0	1	0	0	0	0	2	1	0	0	0	0	0	0	0	0	0	0	0	0	0	0	0	0
185	0	1	0	0	0	0	0	0	0	2	0	0	0	1	0	1	0	0	0	0	0	0	0	0	0	0	0	1	0	0	0	0	0	0	1	1	0	0	0	0	0	0	0	1	1	0	1	0	1
131	0	0	0	0	0	0	0	0	0	1	0	0	2	0	0	0	0	0	0	0	0	0	0	0	1	0	0	0	0	0	0	0	0	0	0	0	0	0	0	0	0	0	1	0	0	0	0	0	0
185	0	0	0	0	0	0	0	0	0	0	1	0	0	0	0	0	0	0	0	0	0	0	0	0	0	0	0	0	0	0	1	0	0	0	0	0	0	0	0	0	1	0	0	0	0	0	0	0	0
198	0	0	0	0	0	0	0	0	1	0	2	1	0	0	0	1	0	3	0	0	0	0	0	0	0	0	0	1	0	0	0	0	0	1	0	0	0	1	1	0	1	0	0	0	0	0	0	0	0
311	0	1	0	0	0	0	0	0	0	0	0	1	0	1	0	0	0	0	0	0	0	0	0	0	0	0	0	0	0	0	1	0	0	1	0	0	1	0	0	0	1	0	0	0	0	0	1	0	0
553	0	0	1	1	0	0	0	0	0	2	0	2	0	1	0	0	0	0	0	0	0	0	0	0	0	0	0	1	0	0	0	0	1	0	0	0	0	0	0	0	0	0	0	0	0	0	0	0	0
136	0	0	0	0	1	0	0	0	0	0	0	0	0	1	1	0	1	0	0	0	0	0	0	0	0	0	1	0	0	0	0	0	0	1	1	1	0	0	0	1	0	0	0	0	0	0	0	0	0
134	0	0	0	0	0	0	0	0	1	1	0	1	0	0	0	0	0	0	0	0	0	0	0	0	0	0	1	0	0	0	0	0	0	0	0	1	0	0	0	0	0	0	1	1	0	0	0	0	0
205	1	0	0	1	2	0	0	0	0	0	1	0	0	0	1	1	0	1	0	0	0	0	0	0	0	0	1	0	1	0	0	0	0	0	0	1	0	0	0	0	0	0	0	0	0	0	0	0	0
279	0	0	0	0	0	0	1	1	0	0	1	0	1	0	0	0	0	0	0	0	0	0	0	0	0	1	0	0	0	0	0	0	0	0	0	0	0	0	0	0	0	0	0	0	0	0	0	0	1
788	2	0	0	0	0	1	0	0	0	0	1	0	1	0	0	0	0	0	0	0	0	0	0	0	0	0	0	0	0	0	0	0	0	0	1	0	0	0	0	0	0	0	0	0	1	0	0	0	0
552	2	0	0	0	1	1	1	0	0	0	0	0	1	0	0	0	0	0	0	0	0	0	0	0	0	0	0	0	0	0	0	0	0	0	0	0	0	0	0	0	0	0	0	0	0	0	0	0	0
332	0	0	1	1	1	0	0	0	0	1	1	0	0	1	0	0	0	1	0	0	0	0	0	0	0	0	1	0	0	0	0	0	0	1	0	0	0	0	0	0	0	0	0	0	0	0	0	0	0
156	0	2	0	0	0	0	0	0	0	1	0	0	0	0	0	0	0	0	0	0	0	0	0	0	0	0	0	0	0	0	0	0	0	0	0	0	0	0	0	0	0	0	0	0	0	0	1	1	0
208	0	0	1	0	0	0	0	0	0	0	0	0	0	1	0	1	0	0	0	0	0	0	0	0	0	1	1	0	0	2	0	0	0	1	0	1	0	0	0	0	0	0	1	1	0	0	0	0	1
255	0	0	0	0	0	0	0	1	0	0	1	1	0	0	0	0	0	0	0	0	0	0	0	0	0	0	0	0	0	1	0	0	0	0	0	0	0	0	1	0	1	0	0	0	0	0	0	0	1
311	0	0	1	0	1	0	0	0	0	1	0	0	0	0	0	0	1	0	0	0	0	0	0	0	0	0	0	0	0	0	0	0	0	0	0	0	0	1	0	0	1	1	1	0	0	0	0	0	0
2155	0	0	0	0	0	1	0	0	0	0	0	1	0	0	0	0	1	1	0	0	0	0	0	0	0	0	0	0	0	0	1	0	0	0	0	0	0	0	0	0	0	0	0	0	0	0	0	0	0
499	0	0	1	1	1	0	0	0	1	2	0	1	0	2	0	0	1	0	0	0	0	0	0	0	0	1	0	0	0	0	1	0	0	0	0	0	0	1	0	0	0	0	1	0	0	1	0	0	0
385	0	0	0	0	0	0	0	0	0	0	0	0	0	1	1	0	1	0	0	0	0	0	0	0	0	0	0	1	0	0	0	0	0	1	0	0	0	0	0	0	0	0	0	0	0	0	0	0	0
251	0	1	0	0	0	0	1	0	0	0	0	0	1	0	0	0	0	0	0	0	0	0	0	0	1	0	0	0	0	0	1	1	0	0	0	0	0	0	0	0	0	0	0	0	0	0	0	1	0
1260	0	0	0	0	1	0	0	0	0	0	0	0	0	0	0	0	0	0	0	0	0	0	0	0	1	0	0	0	0	0	0	0	0	2	0	0	0	0	0	1	0	0	0	0	0	0	0	0	0
995	0	0	0	1	0	1	1	0	0	1	0	0	1	0	0	0	0	1	0	0	0	0	0	0	0	1	0	0	0	0	0	2	0	1	0	0	1	0	0	0	0	0	0	0	0	0	0	0	0
645	1	0	0	0	0	0	0	0	0	0	0	0	0	0	1	0	0	0	0	0	0	0	0	0	0	0	0	0	0	0	0	0	0	1	0	0	1	0	0	0	1	1	0	0	0	1	0	0	1
305	0	0	0	0	0	1	0	1	1	0	0	1	0	0	0	0	0	0	0	0	0	0	0	0	0	1	0	0	0	0	0	0	0	0	0	0	0	0	1	0	0	0	0	0	0	0	0	0	0
120	0	0	0	1	0	0	1	0	0	0	0	0	0	0	0	1	1	0	0	0	0	0	0	0	0	1	0	0	0	0	0	0	0	0	1	2	0	1	0	0	0	0	1	0	0	0	0	0	0
163	0	0	0	0	0	0	0	0	0	0	1	0	0	0	1	0	0	0	0	0	0	0	0	1	0	0	0	0	0	0	1	0	0	0	0	1	1	0	0	0	1	1	0	0	0	0	0	0	0
191	0	0	1	0	0	0	0	0	0	0	1	1	0	0	1	1	0	0	0	0	0	0	0	0	0	1	1	0	0	0	0	0	0	0	0	0	0	0	0	1	0	0	0	0	0	0	0	1	0
190	0	0	0	0	0	0	0	0	1	0	1	0	0	1	0	0	0	0	0	0	0	0	0	0	0	0	1	0	1	0	0	0	0	0	0	0	0	0	0	0	0	0	1	0	0	0	0	0	0
167	0	0	2	0	0	0	0	1	0	0	0	0	0	0	0	0	1	0	0	0	0	0	0	0	1	0	0	0	0	0	1	0	0	0	0	0	0	0	0	0	1	0	0	0	0	0	0	0	0
1019	1	0	0	0	1	0	0	1	0	0	1	0	0	1	0	0	1	0	0	0	0	0	0	0	0	1	0	0	0	0	0	0	0	0	0	0	0	0	0	0	0	0	1	0	0	1	0	0	0
13366	0	0	0	0	1	1	0	0	0	0	0	3	0	0	0	1	0	0	0	0	0	0	0	0	0	0	0	0	0	0	0	0	0	0	0	0	0	1	0	0	0	0	1	0	0	0	0	0	0
67535	0	0	0	0	0	0	1	1	1	0	0	0	1	0	0	1	0	1	0	0	0	0	0	0	0	1	0	0	0	0	0	0	1	0	1	0	0	0	1	0	0	0	0	0	0	0	0	0	0
19901	1	1	0	0	0	0	0	0	0	0	0	0	0	2	0	0	1	0	0	0	0	0	0	0	1	0	0	1	0	2	1	0	0	0	0	1	1	0	0	0	0	0	0	0	0	0	0	1	0
65904	0	1	0	0	0	0	0	1	0	1	0	0	1	1	1	0	2	0	0	0	0	0	0	0	0	0	0	0	1	0	0	1	0	0	0	0	0	0	0	0	1	0	0	0	0	0	1	0	0
39847	0	0	0	0	0	1	0	1	0	0	4	0	0	0	0	0	0	0	0	0	0	0	0	0	1	1	0	0	0	0	0	1	0	1	0	2	0	0	0	0	0	0	0	0	0	0	1	0	0
21331	0	0	1	0	1	0	0	1	0	1	0	0	0	0	0	0	1	0	0	0	0	0	0	0	0	1	0	0	0	0	1	0	0	1	1	0	0	0	0	1	0	0	0	2	0	0	0	0	0
12382	0	1	0	0	0	0	0	0	0	0	0	0	0	0	1	1	0	0	0	0	0	0	0	0	0	0	0	0	0	0	0	0	0	0	0	0	0	0	0	0	0	0	0	0	0	0	0	0	1
855	0	0	1	0	0	0	0	0	0	0	1	0	0	0	0	0	1	1	0	0	0	0	0	0	0	0	0	0	0	0	0	0	0	1	0	1	0	0	0	0	0	0	0	0	0	0	0	0	1
737	1	0	0	0	0	0	1	0	1	0	0	0	0	0	0	0	1	0	0	0	0	0	0	1	0	0	0	0	0	0	1	0	0	0	0	0	0	0	1	0	0	0	0	0	0	1	0	0	0
330	0	0	0	0	0	0	0	0	0	0	0	0	0	0	0	1	0	0	0	0	0	0	0	0	0	0	0	0	0	0	0	0	0	0	0	1	0	0	0	0	0	1	2	0	0	0	0	0	0
431	0	0	0	1	0	0	0	1	0	0	0	0	0	1	1	0	0	0	0	0	0	0	0	0	0	1	1	0	0	0	0	0	1	0	0	1	1	0	1	0	0	2	0	0	1	0	0	1	0
5544	0	0	1	0	0	2	0	0	1	0	1	0	0	0	0	0	1	0	0	0	0	0	0	0	0	1	0	0	0	0	1	0	0	0	0	0	0	0	0	1	0	0	1	0	0	0	1	0	0
1376	0	0	0	0	1	0	0	0	0	0	0	0	0	0	0	0	0	0	0	0	0	0	0	0	0	0	0	0	0	0	0	0	0	0	0	0	0	0	0	0	0	1	1	0	0	0	0	0	0
1247	2	0	0	1	0	1	1	0	0	1	0	0	1	0	1	0	1	0	0	0	0	0	0	0	2	0	1	0	0	0	0	0	0	0	1	1	0	0	0	0	0	0	0	0	0	0	0	2	0
383	0	0	0	1	0	1	1	0	0	0	0	0	0	0	0	1	0	0	0	0	0	0	0	0	1	0	0	0	0	0	0	1	0	0	0	1	0	0	1	0	1	0	0	0	0	0	0	0	0
467	0	0	1	0	0	0	0	1	0	0	0	0	0	0	0	0	0	1	0	0	0	0	0	0	0	0	0	0	1	0	0	0	0	0	0	0	0	0	0	0	0	1	0	0	0	0	0	0	0
328	0	0	1	0	0	0	0	0	1	0	0	0	0	0	0	0	0	0	0	0	0	0	0	1	1	0	2	1	0	1	0	0	0	0	1	0	0	0	0	0	0	1	0	0	0	0	0	0	0
225	1	1	0	0	0	1	0	0	0	1	0	0	0	1	0	0	0	0	0	0	0	0	0	0	1	0	0	0	0	0	0	0	0	0	0	0	0	0	0	0	0	0	0	0	0	1	0	0	0
182	0	0	0	0	1	1	1	0	0	1	0	1	0	0	0	0	1	0	0	0	0	0	0	0	0	0	0	1	1	0	0	0	0	0	1	0	1	0	0	0	0	0	0	1	0	0	1	0	0
202	1	1	0	0	0	0	1	2	0	0	0	1	0	0	0	0	0	0	0	0	0	0	0	0	0	0	0	1	0	0	0	0	0	0	0	0	0	0	1	0	0	0	0	0	0	0	0	0	0
365	0	0	0	0	0	0	0	0	0	1	0	0	1	0	0	0	0	0	0	0	0	0	0	0	0	0	0	1	0	1	0	0	0	0	0	1	0	0	1	0	0	0	0	0	0	0	1	0	0
175	0	0	0	0	0	0	1	0	1	0	1	0	0	0	0	1	1	0	0	0	0	0	0	1	1	0	0	0	0	0	0	0	0	0	0	0	0	0	0	0	0	0	0	0	0	0	0	0	0
196	1	0	0	0	0	0	0	0	0	0	1	0	0	0	0	0	1	0	0	0	0	0	0	0	0	0	0	0	0	0	0	0	0	0	0	0	0	0	0	0	0	0	1	0	0	0	1	0	1
524	0	0	0	0	0	0	0	0	0	0	0	0	0	0	0	0	0	0	0	0	0	0	0	0	0	0	0	0	0	0	0	0	0	0	0	0	1	0	0	0	0	0	1	0	0	0	0	0	0
428	0	0	0	0	0	1	0	0	0	0	0	1	0	1	0	0	0	0	0	0	0	0	0	0	1	2	1	0	0	0	0	1	0	0	0	0	0	0	0	0	0	1	0	1	1	0	0	0	0
340	0	0	0	0	0	0	0	0	0	1	0	0	0	0	0	0	0	0	0	0	0	0	0	0	0	1	0	0	0	0	1	0	0	0	1	0	0	1	0	0	0	0	0	0	0	0	0	0	0
233	0	0	1	1	0	0	0	0	1	0	0	0	0	0	0	1	0	0	0	0	0	0	0	0	0	1	0	0	0	0	0	0	0	0	0	0	0	0	0	0	0	0	0	0	0	0	0	0	1
181	1	0	1	1	0	0	0	0	0	1	0	0	0	2	0	1	0	2	0	0	0	0	0	0	0	0	1	0	0	0	0	0	0	0	1	0	0	1	0	0	0	0	0	0	0	0	0	1	0
335	0	0	1	0	0	0	0	0	0	0	0	0	0	0	0	0	0	0	0	0	0	0	0	0	0	1	0	0	0	0	0	0	0	1	1	0	0	0	1	0	0	1	0	0	0	0	1	0	0
766	0	0	0	1	0	1	0	0	0	0	0	0	0	0	0	0	0	0	0	0	0	0	0	0	0	0	0	0	0	0	0	0	0	0	0	1	0	0	1	0	0	0	0	1	0	0	0	0	1
556	0	0	0	0	1	0	0	0	0	0	0	1	0	0	0	0	1	1	0	0	0	0	0	0	1	0	0	1	0	0	1	0	1	2	0	0	0	0	0	0	1	0	0	0	0	0	1	0	0
273	0	0	0	0	0	0	0	0	1	0	0	0	0	0	0	0	0	0	0	0	0	0	0	0	0	0	0	1	0	0	1	0	0	1	0	1	0	0	1	0	0	0	0	0	0	1	1	0	1
205	0	1	0	0	0	0	1	0	0	1	1	0	0	0	0	0	0	0	0	0	0	0	0	0	2	0	0	0	1	0	0	0	0	0	0	0	0	0	0	0	1	0	0	0	0	0	0	0	0
140	0	0	0	0	0	0	1	0	0	0	1	0	0	0	0	0	1	0	0	0	0	0	0	0	0	0	0	0	0	1	0	0	0	0	0	0	0	0	0	0	0	0	0	0	0	0	0	0	1
498	0	0	0	0	0	1	0	0	0	0	1	0	0	0	1	0	0	0	0	0	0	0	0	0	2	0	0	0	1	1	1	2	1	0	0	0	0	0	1	0	0	2	0	0	0	0	0	0	1
3616	0	1	0	0	0	2	0	1	0	0	1	0	1	0	0	0	0	0	0	0	0	0	0	0	1	0	0	0	0	0	0	1	0	1	0	0	0	0	0	0	0	1	0	0	0	0	0	0	0
1876	0	1	0	0	0	0	0	0	1	0	0	0	0	0	1	0	1	2	0	0	0	0	0	0	0	1	0	0	1	0	0	0	0	0	0	0	0	1	1	0	2	0	0	0	0	0	0	1	0
346	0	1	0	0	0	0	0	0	0	0	1	0	2	1	0	0	0	0	0	0	0	0	0	0	0	0	0	0	0	0	0	1	0	0	0	0	2	0	0	0	0	0	0	0	0	0	0	0	0
250	0	0	0	0	0	0	0	0	0	0	0	1	0	0	1	0	0	0	0	0	0	0	0	0	0	0	0	0	0	0	0	1	0	0	1	0	0	0	1	0	0	0	0	0	0	0	0	0	0
434	0	0	0	0	0	0	0	0	0	1	0	0	0	0	0	0	0	0	0	0	0	0	0	0	0	0	0	0	1	0	2	0	0	0	0	1	0	0	0	0	0	0	0	3	0	0	0	2	0
2928	0	0	0	1	0	1	0	0	0	0	0	2	0	1	1	1	0	0	0	0	0	0	0	0	1	1	1	0	1	0	0	0	0	0	0	0	1	0	0	0	1	1	0	0	0	0	0	1	1
426	0	0	0	0	0	1	1	1	0	0	0	1	1	0	0	0	1	0	0	0	0	0	0	0	1	0	1	0	0	1	0	1	0	0	1	0	1	0	0	0	0	1	1	1	0	0	0	0	0
247	0	0	0	0	0	0	0	0	1	0	0	0	0	0	0	0	0	0	0	0	0	0	0	0	0	0	0	0	0	0	0	0	0	1	0	0	0	1	0	0	0	0	0	0	0	0	0	0	0
467	0	0	0	0	0	0	1	1	0	1	0	1	0	0	0	1	0	0	0	0	0	0	0	1	0	0	0	0	0	0	0	0	0	0	0	1	2	0	0	0	2	0	0	0	0	0	1	0	0
785	0	1	0	0	0	1	0	0	0	0	0	0	0	0	0	0	0	0	0	0	0	0	0	0	0	0	0	0	0	0	0	1	0	0	1	0	0	2	1	0	0	1	0	0	0	0	0	0	0
194	0	0	0	0	0	0	1	1	0	0	0	0	0	0	0	0	0	0	0	0	0	0	0	0	0	0	0	0	0	0	2	0	0	0	0	0	0	0	0	0	1	0	0	0	0	0	0	0	0
182	0	0	1	0	0	0	0	0	0	0	1	0	0	0	1	0	0	0	0	0	0	0	0	0	0	3	0	0	1	0	2	0	0	0	0	0	0	0	0	0	1	1	2	0	0	1	0	0	0
124	0	0	0	0	0	0	1	0	0	0	0	1	0	1	0	0	0	0	0	0	0	0	0	1	0	0	0	0	1	0	0	0	0	0	0	0	0	0	0	0	0	0	0	0	0	0	0	0	0
134	0	0	0	0	0	0	0	0	0	0	0	1	0	0	0	0	0	0	0	0	0	0	0	0	0	0	0	0	0	0	0	0	1	0	0	0	0	0	0	0	0	0	0	0	0	0	0	1	0
147	0	0	0	0	0	1	0	0	0	0	0	0	0	0	0	0	1	0	0	0	0	0	0	1	1	1	0	0	0	0	0	0	0	0	0	0	0	1	0	0	0	0	0	0	0	0	0	0	1
126	0	0	0	0	0	0	0	0	0	0	0	0	0	1	0	0	0	0	0	0	0	0	0	0	0	1	0	0	0	0	0	1	1	0	0	0	0	0	0	0	1	0	0	1	0	0	0	0	0
266	0	1	0	0	0	0	2	0	0	0	0	0	0	0	0	1	0	0	0	0	0	0	0	0	1	0	0	0	0	0	0	0	0	1	0	0	0	0	0	0	0	0	0	0	0	0	0	0	0
279	0	0	1	0	0	0	0	0	0	0	0	0	0	0	0	0	0	0	0	0	0	0	0	0	0	0	0	0	0	0	0	0	0	0	0	0	0	0	0	0	0	0	0	0	0	0	0	0	0
582	1	0	1	0	0	0	0	0	0	0	0	1	0	0	1	0	0	1	0	0	0	0	0	0	0	0	1	0	0	0	0	0	0	0	0	0	0	0	0	0	0	0	1	0	0	0	0	0	0
267	0	0	0	0	0	0	0	0	0	0	0	0	0	0	0	0	0	0	0	0	0	0	0	0	0	1	0	0	0	0	0	0	0	0	0	1	0	0	0	0	0	0	0	0	0	0	0	0	0
279	0	0	0	0	2	0	0	0	0	1	2	0	0	0	0	0	0	0	0	0	0	0	0	0	0	1	1	0	0	0	0	0	0	0	0	1	1	0	0	0	0	1	1	0	1	0	0	0	0
196	0	0	0	0	0	1	0	1	0	0	0	0	0	0	0	1	0	0	0	0	0	0	0	0	0	0	0	0	0	0	0	0	0	0	0	0	1	0	0	0	0	0	1	2	1	1	0	0	0
315	1	0	0	1	0	1	0	0	0	1	0	0	0	0	0	0	0	0	0	0	0	0	0	0	1	0	1	0	0	0	1	0	1	0	0	0	0	0	0	0	1	0	0	0	0	0	0	0	1
212	0	0	0	2	1	0	0	0	0	0	0	0	0	0	0	0	0	0	0	0	0	0	0	0	0	1	0	1	0	0	0	0	0	0	0	0	1	0	0	0	0	0	0	0	0	0	0	2	0
144	0	0	0	0	0	0	1	0	0	0	1	1	0	0	2	1	1	2	0	0	0	0	0	0	0	1	0	1	0	0	0	0	0	0	0	0	0	0	0	0	0	0	0	0	0	1	0	0	0
179	0	0	0	0	0	0	0	0	0	0	1	0	0	0	1	0	0	0	0	0	0	0	0	0	0	1	1	0	0	0	0	0	0	0	0	0	0	0	0	0	0	0	0	0	0	1	0	0	0
293	0	0	0	1	0	1	0	0	0	0	0	1	0	2	0	0	0	0	0	0	0	0	0	0	1	1	0	0	0	0	0	0	0	0	0	1	0	1	0	0	1	0	0	0	0	0	0	0	0
480	0	0	0	1	0	1	0	0	0	0	0	0	0	0	0	1	0	0	0	0	0	0	0	0	0	0	0	0	0	0	0	0	0	0	0	0	0	0	0	0	0	0	0	0	0	1	0	0	0
489	0	0	0	0	0	1	0	0	0	0	0	1	0	1	0	2	0	0	0	0	0	0	0	0	1	0	0	0	0	0	0	0	0	0	0	0	0	0	1	0	0	0	0	0	0	0	0	0	0
121	0	0	0	1	0	0	0	0	0	0	0	0	0	0	0	0	0	0	0	0	0	0	0	0	0	0	0	0	0	0	0	0	0	0	0	0	0	0	0	0	0	0	1	0	0	0	1	0	0
151	0	0	0	0	0	1	1	0	0	1	0	0	0	1	0	1	0	0	0	0	0	0	0	0	0	0	0	0	0	0	0	0	0	0	0	2	0	0	0	0	0	0	0	1	0	0	0	0	0
266	0	1	1	0	0	0	0	0	0	0	0	0	0	0	0	0	0	0	0	0	0	0	0	0	0	0	0	0	0	0	0	0	0	0	1	0	1	0	0	0	0	0	0	0	0	0	0	0	0
209	0	0	0	0	0	0	0	0	1	0	0	0	0	0	0	0	0	0	0	0	0	0	0	0	0	0	0	0	0	0	0	0	0	0	1	0	0	0	0	1	0	0	0	1	0	0	0	1	0
585	0	0	0	0	0	0	0	0	0	0	0	0	0	0	0	0	2	0	0	0	0	0	0	0	0	0	0	1	0	0	0	0	0	1	0	0	0	0	0	0	1	0	0	0	0	0	0	0	0
143	0	0	1	1	0	0	0	0	0	0	0	0	0	0	0	0	0	1	0	0	0	0	0	0	0	0	0	0	1	0	0	0	0	0	0	0	1	0	0	0	0	0	0	1	1	0	0	0	0
276	0	0	0	0	0	0	0	0	0	0	0	0	1	0	0	1	0	0	0	0	0	0	0	1	0	0	0	0	0	0	0	0	0	0	0	0	1	0	0	0	0	0	0	1	0	0	0	0	0
346	0	0	0	0	0	0	1	1	0	0	0	0	0	1	0	0	0	0	0	0	0	0	0	0	1	0	0	0	0	0	1	0	0	0	0	0	0	0	0	0	0	0	0	1	0	0	0	0	0
205	0	0	0	1	0	0	0	0	0	0	0	0	2	0	0	0	0	0	0	0	0	0	0	0	0	0	0	0	0	0	1	0	0	0	0	1	0	0	0	0	0	0	0	0	0	0	1	1	0
120	0	0	0	0	0	0	0	1	0	0	0	0	0	0	0	0	2	1	0	0	0	0	0	0	0	0	1	0	0	0	0	0	0	0	0	0	0	0	0	0	0	0	1	0	0	0	0	0	0
139	0	0	0	1	0	0	0	0	0	0	1	0	0	0	0	0	0	0	0	0	0	0	0	0	0	1	0	0	1	2	0	0	0	0	0	1	0	0	0	1	0	0	0	0	0	0	0	0	0
155	0	0	0	0	0	0	0	0	0	0	0	0	0	0	0	0	1	0	0	0	0	0	0	0	0	0	0	0	0	0	0	0	0	0	0	1	0	0	0	0	1	0	0	0	0	0	0	0	0
785	0	0	1	0	0	0	1	0	0	0	0	2	0	0	0	0	0	0	0	0	0	0	0	0	1	0	0	2	0	1	0	1	0	0	0	0	0	0	0	0	0	0	0	1	0	0	0	0	0
7779	1	0	0	0	0	0	0	0	0	0	1	0	0	1	0	0	0	0	0	0	0	0	0	0	1	1	0	0	0	1	0	0	1	1	0	0	0	0	0	0	0	0	0	0	0	0	0	0	0
5353	1	1	1	0	0	0	0	0	0	0	1	0	0	0	0	0	0	0	0	0	0	0	0	0	0	0	0	1	0	0	0	0	1	0	0	0	0	0	0	1	0	0	0	0	0	0	0	0	0
3753	0	0	0	1	0	0	0	1	1	1	0	0	0	0	1	0	1	0	0	0	0	0	0	0	0	0	0	0	0	0	0	0	0	0	0	0	1	0	0	0	1	0	0	0	0	1	0	1	0
174	0	1	0	0	0	0	2	0	0	0	1	0	0	0	0	0	0	0	0	0	0	0	0	0	0	0	0	1	0	0	0	0	0	0	0	0	1	0	0	0	0	0	1	0	0	1	1	0	0
104	0	0	0	0	1	0	0	1	0	1	0	1	0	0	0	0	0	0	0	0	0	0	0	0	0	0	0	2	0	0	0	0	1	0	0	1	0	0	0	0	1	0	0	1	0	0	0	0	0
132	0	0	0	0	0	0	0	0	0	0	0	0	0	1	0	0	0	0	0	0	0	0	0	0	0	0	0	0	0	0	0	0	0	0	0	1	0	0	0	1	0	0	0	0	1	0	0	0	0
126	0	0	0	0	0	0	0	0	0	0	0	0	0	1	0	0	0	0	0	0	0	0	0	0	0	1	0	0	0	1	0	0	0	0	0	0	0	0	0	0	0	0	0	0	0	0	0	0	2
159	0	0	1	0	0	0	1	0	0	0	0	0	0	0	1	1	0	0	0	0	0	0	0	0	0	0	0	1	0	1	0	0	0	0	0	0	0	0	0	0	0	0	0	0	0	0	0	0	1
355	0	0	0	0	0	0	0	1	0	0	0	0	0	0	0	0	0	0	0	0	0	0	0	0	0	0	0	0	1	0	0	0	0	0	0	0	0	0	0	0	0	0	0	0	1	0	0	0	0
627	0	0	0	0	0	0	0	1	0	0	0	0	0	0	0	1	0	0	0	0	0	0	0	0	0	0	0	0	0	0	0	1	0	0	1	0	0	0	0	1	0	0	0	0	0	0	0	0	0
274	1	0	0	2	0	0	0	0	1	1	0	0	0	0	0	0	0	0	0	0	0	0	0	0	0	0	0	1	0	0	0	0	0	1	0	0	0	0	0	0	0	0	0	0	0	0	0	0	0
164	0	0	0	0	0	1	0	0	0	0	1	0	0	0	0	1	1	0	0	0	0	0	0	0	0	0	0	1	0	0	0	0	0	1	0	0	0	0	0	0	0	0	0	0	0	0	0	0	0
197	0	0	1	0	0	0	0	0	0	0	0	0	0	0	0	0	0	0	0	0	0	0	0	0	0	0	0	1	0	0	1	0	0	0	1	1	0	0	0	0	0	1	0	0	0	0	0	1	0
255	0	0	0	0	0	0	1	0	0	0	0	1	0	0	0	0	0	1	0	0	0	0	0	0	0	3	0	0	0	0	0	0	0	0	0	0	0	1	0	0	0	0	0	0	0	0	0	1	1
216	0	0	0	0	0	0	1	0	0	0	0	0	1	0	0	0	0	0	0	0	0	0	0	1	0	0	0	1	0	1	1	0	0	0	0	0	0	0	0	0	1	0	0	0	0	0	0	0	0
319	0	0	1	0	0	1	1	0	0	0	0	0	0	0	0	0	0	0	0	0	0	0	0	0	0	0	0	0	0	0	0	0	0	0	0	0	0	0	0	0	1	0	0	1	0	0	0	0	0
242	0	0	1	1	0	0	0	1	0	0	1	0	0	0	0	0	0	0	0	0	0	0	0	1	0	0	0	0	0	0	0	1	0	0	0	0	0	0	1	0	0	0	0	1	0	0	0	0	0
168	0	0	0	0	0	0	2	0	0	0	0	0	0	0	0	1	0	0	0	0	0	0	0	0	0	0	0	0	0	1	1	1	0	0	0	0	0	0	1	0	0	0	0	0	0	0	0	0	0
93	0	0	1	0	0	0	0	0	1	1	2	1	0	0	0	0	0	0	0	0	0	0	0	0	0	0	0	1	0	1	0	0	0	0	0	0	0	0	0	0	0	0	0	0	1	0	0	0	0
297	0	1	0	0	0	0	0	0	0	0	0	1	0	0	0	0	0	0	0	0	0	0	0	0	1	0	0	0	0	0	0	0	0	0	0	0	0	0	0	0	0	0	0	0	0	0	0	0	1
1035	0	0	0	1	0	0	1	1	0	0	0	1	0	0	0	0	0	0	0	0	0	0	0	1	0	0	0	0	0	0	0	0	0	0	0	0	0	0	0	0	1	0	0	0	0	0	1	0	0
16194	0	0	0	0	0	0	0	0	0	0	0	1	0	0	0	0	0	0	0	0	0	0	0	0	0	0	0	1	0	0	0	0	0	0	0	0	0	1	0	0	1	0	0	0	0	0	0	0	1
4137	0	0	0	0	0	0	0	0	0	0	0	0	0	0	0	0	0	0	0	0	0	0	0	0	1	0	0	0	0	0	0	1	0	1	0	0	0	0	0	0	0	1	0	0	0	0	1	1	0
203	0	0	0	0	0	0	0	1	0	0	0	1	1	0	0	0	0	0	0	0	0	0	0	0	0	1	0	0	0	0	0	0	0	0	0	0	1	0	0	0	1	0	0	0	0	0	0	0	0
114	0	0	0	0	0	1	0	0	0	0	0	1	0	0	0	0	0	0	0	0	0	0	0	0	0	0	1	0	0	0	0	0	0	0	1	0	0	0	0	0	0	0	0	0	3	0	1	1	0
306	0	1	1	0	0	1	0	0	0	0	0	0	0	1	0	0	1	0	0	0	0	0	0	1	0	0	0	1	0	0	0	0	1	0	0	0	0	0	0	0	0	0	0	0	0	0	0	1	1
242	0	0	0	0	0	0	0	0	0	0	0	0	0	1	1	0	0	0	0	0	0	0	0	0	0	0	0	0	0	0	0	0	0	0	0	0	0	0	0	0	0	0	0	0	0	0	0	0	0
264	0	0	0	0	0	0	0	2	1	1	1	0	0	1	0	0	0	0	0	0	0	0	0	0	0	0	0	0	0	1	0	0	0	0	1	0	1	0	0	1	0	0	0	0	0	0	1	0	0
752	0	0	0	0	0	0	0	0	0	0	0	0	0	0	1	1	0	0	0	0	0	0	0	0	0	0	0	0	0	0	0	0	0	0	0	0	0	0	0	0	0	0	0	0	0	0	0	1	0
465	0	0	0	0	0	0	0	1	0	0	0	0	0	0	0	0	0	1	0	0	0	0	0	0	0	0	0	2	0	0	0	0	0	1	1	0	0	0	0	0	0	0	0	0	0	0	0	0	0
187	0	0	0	0	0	1	1	0	0	0	0	0	0	0	0	0	0	0	0	0	0	0	0	1	0	0	0	0	0	0	0	0	0	0	0	0	0	0	0	0	0	0	0	0	0	0	0	0	0
203	0	0	0	0	0	0	0	0	0	0	0	0	1	0	0	0	0	0	0	0	0	0	0	0	0	0	0	0	0	0	1	0	0	0	0	0	0	1	0	0	1	0	0	0	0	0	0	0	0
144	0	0	0	0	0	0	0	0	0	0	0	0	0	1	0	0	0	0	0	0	0	0	0	0	0	0	0	0	0	0	0	0	0	0	0	0	1	1	0	0	0	0	0	0	0	0	0	0	0
146	0	1	3	0	0	0	0	0	0	1	0	0	0	0	0	0	0	0	0	0	0	0	0	0	0	0	1	0	0	0	0	0	0	0	1	0	0	1	0	0	0	0	0	1	0	0	1	0	0
97	0	0	0	0	0	0	0	1	1	0	0	0	0	0	0	0	1	0	0	0	0	0	0	0	0	0	0	0	0	0	0	0	0	1	0	0	0	0	0	0	0	0	0	0	0	0	0	0	0
200	1	0	1	0	0	0	0	0	0	0	0	0	0	0	0	2	0	1	0	0	0	0	0	0	0	1	0	0	0	0	1	0	0	0	0	0	0	0	0	0	1	0	0	0	0	0	0	0	0
269	0	0	0	0	0	2	0	0	0	0	0	0	0	0	0	0	0	0	0	0	0	0	0	0	0	0	1	2	0	0	0	0	0	0	0	0	0	1	0	1	0	0	0	1	0	0	0	0	0
119	0	0	0	0	0	0	0	1	0	0	1	0	0	0	0	0	0	0	0	0	0	0	0	0	1	0	0	0	0	0	1	0	0	0	0	1	0	0	0	0	0	0	0	0	0	0	0	0	0
93	0	1	0	0	0	0	0	0	0	0	0	0	0	0	0	0	0	0	0	0	0	0	0	0	0	0	0	0	0	0	1	0	0	0	0	0	1	0	0	0	0	0	1	0	0	0	0	0	1
132	0	0	0	0	0	1	0	0	0	0	0	0	0	0	0	0	0	0	0	0	0	0	0	0	0	0	0	1	0	1	1	0	0	0	0	0	0	0	0	0	0	0	0	0	0	0	0	0	0
130	0	0	0	0	0	0	0	0	0	0	0	0	0	0	0	0	0	0	0	0	0	0	0	0	0	0	0	0	0	0	0	0	0	0	0	0	0	0	0	0	0	0	0	0	0	0	0	0	0
148	0	1	0	0	0	0	0	0	0	0	0	0	0	0	0	0	0	0	0	0	0	0	0	0	0	0	0	0	0	0	0	0	0	0	0	0	0	0	0	0	0	0	1	0	0	0	0	0	0
172	0	0	0	0	0	0	0	0	0	0	0	0	0	0	0	0	0	1	0	0	0	0	0	0	0	0	0	0	0	0	0	0	0	0	0	0	0	0	0	0	0	0	0	0	0	0	0	0	0
1911	0	0	1	0	0	0	0	0	0	0	0	0	0	0	0	0	0	0	0	0	0	0	0	0	0	0	0	0	0	0	0	0	0	0	0	0	0	0	0	0	0	0	0	0	0	0	0	0	0
2117	0	0	0	0	0	1	1	0	0	0	0	0	0	2	0	0	0	0	0	0	0	0	0	0	2	0	0	0	1	0	0	0	0	0	0	0	0	0	0	0	0	0	0	0	0	0	0	0	0
4344	0	0	0	0	0	0	0	0	1	0	0	0	0	0	0	1	0	0	0	0	0	0	0	0	0	0	0	0	1	0	2	0	0	0	2	0	1	0	0	0	0	0	0	0	0	0	0	0	2
13807	0	0	0	0	0	0	0	0	0	0	1	0	0	0	0	0	2	0	0	0	0	0	0	0	0	0	2	0	0	0	0	0	0	0	0	0	0	0	0	1	0	0	0	0	0	0	0	0	0
8016	0	0	1	0	0	1	0	0	0	0	0	1	0	0	0	0	0	0	0	0	0	0	0	0	0	0	0	0	1	0	1	0	0	0	0	1	0	3	0	1	0	0	1	1	0	0	0	1	1
284	0	0	0	1	0	0	0	0	0	0	0	0	0	0	1	0	0	0	0	0	0	0	0	0	0	0	0	0	0	0	0	0	0	0	0	0	0	0	0	0	0	0	2	0	0	0	0	0	0
218	0	0	0	0	2	0	0	0	1	0	0	0	0	0	1	0	0	0	0	0	0	0	0	0	0	0	0	0	0	0	0	0	0	0	0	0	0	0	1	0	0	0	0	0	0	1	1	0	0
116	0	0	0	0	0	1	0	0	0	0	0	0	0	0	0	0	1	0	0	0	0	0	0	0	0	0	0	0	0	0	0	0	1	0	1	0	0	0	0	0	0	0	0	0	1	0	1	1	0
181	0	1	0	0	0	0	0	0	0	0	0	0	0	0	0	0	0	0	0	0	0	0	0	0	0	0	0	0	0	0	0	0	1	0	0	0	0	0	0	0	0	0	0	1	0	0	0	1	1
230	0	0	1	0	0	0	0	0	0	0	1	0	0	0	0	1	0	0	0	0	0	0	0	0	0	0	0	0	0	0	0	1	0	0	0	0	0	0	1	0	0	0	0	0	0	0	0	1	0
211	0	0	1	0	0	0	0	0	0	1	0	0	0	0	0	0	0	0	0	0	0	0	0	0	0	0	0	0	0	0	0	0	0	0	0	0	1	0	1	0	0	0	0	0	0	0	1	1	0
153	0	0	0	2	0	2	0	1	0	0	0	0	1	0	0	0	1	0	0	0	0	0	0	0	0	0	0	1	0	0	0	1	0	0	0	0	0	0	0	1	0	0	0	0	1	0	0	1	0
173	0	0	0	0	0	1	0	0	0	1	0	0	1	0	0	0	0	0	0	0	0	0	0	0	0	0	0	0	0	0	1	0	0	0	0	0	0	0	0	0	1	1	0	0	0	0	0	1	0
129	0	0	0	0	0	0	0	1	0	0	0	0	0	0	0	3	0	0	0	0	0	0	0	0	1	0	0	1	0	0	1	0	0	0	0	0	0	0	0	0	1	0	0	0	0	0	0	0	1
163	0	0	0	0	0	0	0	1	0	0	0	0	1	0	0	0	1	0	0	0	0	0	0	1	0	0	0	0	0	0	0	0	0	0	0	0	1	2	0	0	0	0	1	1	1	0	1	1	0
241	0	0	0	0	0	0	0	0	1	0	1	1	0	0	0	0	0	0	0	0	0	0	0	0	0	0	0	0	0	0	1	0	0	0	0	0	0	0	0	0	0	0	0	0	0	0	0	0	0
404	0	0	0	0	0	0	0	0	0	0	0	0	0	0	0	0	0	0	0	0	0	0	0	0	0	0	0	0	0	0	0	0	0	1	0	0	0	0	0	0	0	0	0	0	0	0	0	0	0
150	0	0	0	0	0	0	0	0	0	0	0	0	0	0	0	0	0	0	0	0	0	0	0	0	0	0	0	0	0	0	0	0	0	0	0	0	0	0	0	0	0	0	0	0	0	0	0	0	0
157	0	0	0	0	0	0	0	0	0	0	0	0	0	0	1	0	0	0	0	0	0	0	0	0	0	0	0	0	0	0	0	0	0	0	0	0	0	0	0	0	0	0	0	0	0	0	0	0	0
272	0	1	1	0	0	0	0	0	0	0	1	0	0	0	0	0	0	0	0	0	0	0	0	0	0	0	1	0	0	0	0	0	0	0	0	0	0	1	0	0	0	0	0	0	0	0	0	0	0
301	0	0	1	0	0	0	1	0	0	0	0	0	0	1	0	1	0	0	0	0	0	0	0	0	0	0	1	0	0	0	0	0	0	0	0	1	0	0	0	0	0	0	0	0	0	0	0	0	0
130	0	0	0	0	0	0	0	0	1	0	0	0	0	1	0	0	2	0	0	0	0	0	0	0	0	1	1	0	0	0	0	0	0	0	0	0	1	0	0	0	0	0	0	0	0	0	0	0	1
274	1	1	0	0	0	0	0	0	0	0	1	0	0	0	0	0	0	0	0	0	0	0	0	0	0	0	0	0	0	0	0	0	0	0	0	0	1	1	0	1	0	0	0	0	0	0	1	0	0
144	0	0	0	0	0	0	0	0	0	0	0	0	0	0	0	0	1	0	0	0	0	0	0	0	0	0	0	0	0	0	0	0	0	1	0	0	0	0	0	0	0	0	0	0	1	0	0	0	1
142	0	1	0	0	0	0	0	0	0	0	0	0	0	0	0	0	0	0	0	0	0	0	0	0	0	0	0	1	0	0	0	0	0	0	0	0	0	0	0	0	0	0	0	0	0	0	0	0	0
136	0	0	0	0	1	0	2	1	0	1	1	0	0	0	0	0	0	0	0	0	0	0	0	0	0	0	0	0	0	0	0	2	1	0	0	1	0	0	0	0	0	0	0	0	0	0	0	0	1
134	0	0	0	1	0	0	0	0	0	0	1	1	0	0	0	1	0	1	0	0	0	0	0	0	1	1	0	0	0	0	1	0	0	0	0	0	0	0	0	0	1	0	0	0	0	1	0	0	0
6074	0	0	0	0	0	1	1	0	0	0	0	0	0	0	0	0	1	0	0	0	0	0	0	0	0	1	0	0	0	0	0	1	1	0	0	0	1	0	1	0	0	0	1	0	0	0	0	0	0
20822	0	0	1	0	0	1	0	0	0	0	0	1	1	0	0	0	2	0	0	0	0	0	0	0	0	0	0	0	0	0	0	1	0	0	1	0	1	0	0	0	0	0	0	0	0	0	0	0	0
12741	0	1	0	0	0	0	1	0	0	1	0	0	0	0	0	0	1	0	0	0	0	0	0	0	0	0	0	0	1	0	0	0	0	0	0	0	0	0	0	0	0	0	0	1	0	0	0	0	0
738	0	0	0	0	0	0	1	0	0	0	0	0	0	0	0	0	0	0	0	0	0	0	0	0	0	0	0	0	0	0	0	0	0	0	0	0	0	0	0	0	0	0	0	1	0	0	0	0	0
174	0	0	0	0	0	0	0	0	1	0	0	0	0	0	0	0	0	0	0	0	0	0	0	0	0	0	0	0	0	0	0	0	0	0	0	0	0	0	0	0	0	0	0	0	0	0	0	0	0
138	0	1	0	0	0	0	0	0	0	0	0	0	0	0	0	1	0	0	0	0	0	0	0	0	0	0	0	0	0	0	1	0	0	0	0	0	0	0	0	0	0	0	0	0	0	0	0	0	0
167	0	0	0	0	0	0	1	0	0	0	0	0	0	0	0	0	0	1	0	0	0	0	0	0	0	1	0	0	0	0	0	0	0	1	0	0	0	0	0	0	0	1	0	0	0	0	3	0	0
141	0	1	0	0	0	0	0	0	0	0	0	1	0	1	0	0	1	0	0	0	0	0	0	0	0	0	0	1	0	0	0	1	0	0	0	1	0	0	0	0	0	0	0	0	0	0	0	0	0
187	0	0	1	0	0	0	1	0	0	0	0	0	0	0	0	0	1	0	0	0	0	0	0	1	0	0	0	0	0	1	0	0	0	0	0	2	0	0	0	0	0	0	0	0	0	1	0	0	0
320	1	0	0	0	0	0	1	0	1	0	0	1	0	2	1	1	1	0	0	0	0	0	0	0	0	1	0	0	0	0	1	0	1	0	0	0	0	0	0	0	1	0	0	0	0	1	0	0	0
241	0	1	0	0	0	0	0	0	0	0	0	0	0	0	0	0	0	1	0	0	0	0	0	0	0	0	0	0	0	0	0	0	0	0	0	0	0	1	0	0	0	0	0	0	2	0	0	0	1
742	0	0	0	0	0	0	2	0	0	0	0	0	0	0	0	0	0	0	0	0	0	0	0	0	0	1	0	0	0	0	0	0	0	0	0	1	1	0	0	0	0	0	2	0	0	0	0	0	0
577	0	0	0	0	0	0	0	0	0	1	0	0	0	0	0	0	1	0	0	0	0	0	0	0	0	0	0	0	0	0	0	0	0	0	0	0	0	0	1	0	0	0	0	0	1	0	0	0	0
442	1	2	0	0	0	0	0	0	0	0	0	0	0	0	1	0	0	0	0	0	0	0	0	0	0	0	0	0	0	0	0	1	0	0	0	1	3	0	0	0	0	0	1	0	0	0	0	0	1
93	1	1	1	0	1	0	0	0	0	0	0	0	0	1	0	0	0	0	0	0	0	0	0	0	0	1	0	0	0	0	0	0	0	0	0	0	0	0	1	0	0	0	1	0	0	0	1	0	0
99	0	0	0	0	0	0	0	0	0	0	1	0	0	0	0	0	0	0	0	0	0	0	0	0	0	0	0	0	0	0	1	0	0	0	0	0	0	0	0	0	0	0	0	0	0	0	0	0	0
111	0	0	1	0	0	1	0	1	0	1	1	0	0	0	0	1	0	0	0	0	0	0	0	0	1	0	0	0	0	0	0	1	0	0	3	0	1	0	0	0	0	0	0	0	0	0	0	2	0
142	1	0	0	0	0	0	0	0	0	0	0	0	0	0	0	0	0	0	0	0	0	0	0	0	0	0	0	0	0	0	0	0	0	0	0	0	0	0	0	0	0	0	1	0	0	0	0	0	0
130	0	1	0	0	0	0	0	0	0	0	0	0	0	0	0	0	0	0	0	0	0	0	0	0	0	0	0	0	0	0	0	0	0	0	0	0	0	1	0	0	0	0	0	0	0	0	1	0	0
128	1	0	0	0	0	0	1	1	0	0	1	0	0	0	0	0	0	0	0	0	0	0	0	0	0	0	0	0	1	0	0	0	0	0	0	0	1	1	0	1	0	0	0	0	0	0	0	0	0
116	0	1	0	0	0	0	0	0	1	0	0	0	0	0	0	0	0	2	0	0	0	0	0	0	0	0	0	0	0	0	0	0	0	0	0	0	0	0	0	0	0	0	2	0	0	0	0	0	0
158	0	0	0	0	0	1	0	0	0	0	0	0	0	0	1	1	0	2	0	0	0	0	0	0	0	0	1	0	0	1	1	0	0	0	0	1	0	0	1	0	1	0	0	0	0	1	0	0	0
154	0	0	1	0	0	1	0	0	0	0	0	0	1	0	1	0	1	0	0	0	0	0	0	0	0	0	0	0	0	0	0	0	0	1	0	0	0	0	1	0	0	0	1	0	0	0	0	0	0
168	1	0	0	1	0	0	0	1	0	0	0	0	1	0	0	0	2	0	0	0	0	0	0	0	0	1	0	0	1	0	0	0	0	0	0	0	0	1	1	0	0	0	0	0	0	0	0	1	0
208	0	0	0	0	0	0	1	0	0	0	0	0	1	0	0	0	0	0	0	0	0	0	0	0	0	0	0	0	0	0	0	0	0	0	0	0	1	0	0	1	0	0	0	0	1	0	0	0	0
1388	0	1	0	0	0	0	1	0	0	0	0	1	0	1	0	1	0	0	0	0	0	0	0	0	0	0	0	0	0	0	0	1	0	0	0	0	1	0	0	0	0	1	0	0	0	0	0	0	0
445	0	0	0	0	0	0	0	0	0	0	0	0	0	0	0	1	0	0	0	0	0	0	0	0	0	0	0	0	0	0	0	0	0	0	0	0	0	0	1	1	0	1	0	0	0	0	0	0	0
196	0	0	0	0	0	0	0	1	1	0	0	0	0	1	0	1	0	0	0	0	0	0	0	0	1	0	0	0	0	0	0	0	0	0	0	1	1	0	1	0	0	0	0	0	0	0	0	0	0
184	0	0	0	0	0	0	0	0	0	1	0	0	0	0	0	1	0	0	0	0	0	0	0	0	0	0	0	0	1	0	1	0	0	0	0	1	0	0	0	0	0	0	0	0	0	0	0	0	0
399	0	0	0	0	0	1	0	0	1	0	1	0	0	0	0	0	0	0	0	0	0	0	0	0	0	0	0	0	0	0	0	0	0	0	0	0	0	1	0	0	0	0	0	0	1	0	0	0	1
152	0	0	0	0	0	0	0	0	0	0	0	0	0	0	1	1	1	0	0	0	0	0	0	0	1	0	0	0	0	0	0	0	1	0	0	0	0	0	0	0	0	0	0	0	0	0	0	0	0
260	0	0	0	0	0	0	0	0	1	0	1	1	0	2	0	0	0	0	0	0	0	0	0	0	0	0	0	0	0	0	0	0	0	0	0	1	0	0	0	1	0	0	0	1	0	0	0	0	0
248	0	0	1	0	0	0	1	0	0	0	0	0	0	0	0	0	1	0	0	0	0	0	0	0	0	0	0	0	0	1	0	0	0	0	0	0	0	0	0	0	0	0	0	0	0	0	0	0	0
256	0	0	1	0	0	0	0	0	0	0	1	0	0	0	0	0	0	0	0	0	0	0	0	0	0	2	0	0	0	0	0	0	0	0	0	0	0	0	0	0	0	0	0	0	0	0	0	0	0
205	0	0	0	0	0	0	1	0	0	0	0	0	0	0	0	0	0	0	0	0	0	0	0	0	0	0	0	0	0	0	2	0	0	0	0	0	0	0	0	0	0	0	0	1	1	0	0	0	0
158	0	0	0	1	0	0	0	1	0	1	0	0	0	1	0	0	0	0	0	0	0	0	0	0	0	0	0	0	0	0	0	0	0	0	0	1	0	0	1	0	0	0	0	0	0	0	0	1	0
286	0	0	0	0	0	0	0	0	0	0	0	0	0	0	1	0	0	0	0	0	0	0	0	0	0	0	0	0	0	0	0	0	0	0	0	0	0	0	0	0	0	0	0	1	0	0	0	0	0
254	0	0	0	0	0	0	0	0	0	0	0	0	0	0	0	1	0	0	0	0	0	0	0	0	0	0	0	0	0	0	0	0	0	0	0	0	0	0	0	0	0	0	0	0	0	0	0	0	0
229	0	0	0	0	0	0	0	0	0	1	1	0	0	0	0	0	0	0	0	0	0	0	0	0	0	0	1	0	0	0	0	0	0	0	0	0	0	0	0	0	1	0	0	0	0	0	0	0	0
145	0	0	0	0	0	0	0	1	0	0	0	0	0	0	0	0	0	0	0	0	0	0	0	0	0	0	0	0	0	0	0	1	0	0	0	0	0	0	0	0	0	0	0	0	0	0	0	0	1
156	0	0	0	0	0	0	0	0	0	0	0	0	1	0	0	0	0	0	0	0	0	0	0	0	0	0	0	0	0	0	0	0	0	0	0	0	1	0	0	0	0	0	1	0	0	0	0	0	0
190	0	0	1	0	0	0	0	0	0	0	0	0	0	1	0	0	0	0	0	0	0	0	0	0	0	1	0	0	0	0	0	0	0	1	0	0	0	0	0	0	0	0	0	0	1	0	0	0	0
203	0	0	0	0	0	0	0	0	1	0	0	0	1	0	0	0	0	0	0	0	0	0	0	0	0	0	0	0	0	0	0	0	0	0	0	1	0	0	0	0	1	0	0	0	0	0	0	0	0
134	0	0	0	0	0	0	0	0	1	0	0	0	0	0	0	0	0	0	0	0	0	0	0	0	0	0	0	0	0	0	0	0	0	0	0	0	0	0	0	0	0	0	0	0	0	0	0	0	0
180	1	0	1	0	0	0	1	0	1	1	0	0	0	1	0	0	0	0	0	0	0	0	0	0	0	0	0	0	0	0	0	0	0	1	0	0	0	0	0	1	1	0	0	1	0	0	0	0	0
130	0	0	0	0	0	0	0	1	0	0	0	0	0	0	0	0	0	0	0	0	0	0	0	0	0	0	0	0	0	0	0	0	0	1	0	0	0	1	0	0	1	0	0	0	0	0	0	0	0
180	0	0	1	0	0	0	0	0	0	1	0	0	0	0	0	1	0	0	0	0	0	0	0	1	0	0	0	0	0	0	0	0	0	0	0	0	0	0	0	0	0	0	0	0	0	0	0	0	0
134	0	0	0	0	0	0	0	0	0	0	0	1	0	0	1	1	0	0	0	0	0	0	0	0	0	0	1	0	0	0	0	0	0	0	0	0	1	0	0	1	0	0	0	0	1	0	0	1	0
354	0	0	0	0	0	0	0	0	0	0	0	0	0	0	0	0	0	0	0	0	0	0	0	0	0	0	0	0	0	0	0	1	0	0	0	0	0	0	0	0	0	0	1	0	0	0	1	0	1
172	0	0	0	0	1	0	0	0	1	1	0	0	1	0	0	0	0	1	0	0	0	0	0	1	0	0	0	0	0	0	0	0	0	0	0	0	1	0	0	0	0	0	0	0	0	0	0	0	0
154	0	0	0	0	0	0	0	0	0	0	0	2	0	0	0	0	0	0	0	0	0	0	0	0	1	0	0	0	0	0	0	0	0	0	1	0	1	0	0	0	0	0	0	0	0	0	1	0	0
122	0	0	0	0	0	0	0	0	0	0	0	0	0	0	0	0	1	0	0	0	0	0	0	0	0	2	0	0	0	0	0	0	0	0	0	0	0	0	0	0	0	1	0	1	0	0	0	0	0
141	0	0	0	0	0	0	0	0	0	0	0	0	0	0	0	0	0	0	0	0	0	0	0	0	0	0	0	0	0	1	0	0	0	0	0	0	0	1	0	0	0	0	0	1	0	0	0	0	1
248	0	0	1	0	0	0	0	0	0	0	1	0	0	0	0	0	0	0	0	0	0	0	0	0	0	0	2	0	1	0	0	0	0	0	0	0	0	0	0	0	0	0	0	0	0	0	0	0	0
218	0	0	0	0	0	0	0	0	0	0	0	1	0	0	0	0	0	0	0	0	0	0	0	0	0	0	0	0	0	0	0	0	0	0	1	1	0	0	0	1	0	0	0	0	0	0	0	0	0
239	0	0	0	0	0	0	0	0	2	0	1	1	0	1	0	0	0	0	0	0	0	0	0	0	0	0	0	1	0	0	0	0	0	0	0	0	0	0	0	0	0	0	1	0	0	0	0	0	0
369	0	0	0	0	0	0	0	0	0	0	0	0	0	0	0	0	0	0	0	0	0	0	0	0	0	0	0	0	0	0	0	0	0	0	0	0	0	0	0	0	0	1	0	0	0	0	0	0	0
251	0	0	1	0	0	0	0	0	1	0	0	0	0	0	0	1	1	0	0	0	0	0	0	0	0	0	0	1	0	0	0	1	0	1	0	0	2	0	0	0	1	0	1	0	1	0	0	0	0
152	0	1	0	0	0	1	0	0	0	0	0	0	0	1	0	0	0	0	0	0	0	0	0	0	0	0	0	0	0	0	0	0	1	0	0	0	0	0	0	0	0	0	1	0	0	0	0	0	0
92	0	0	0	0	0	0	0	0	0	0	1	0	0	1	0	0	1	0	0	0	0	0	0	0	0	0	0	1	0	0	0	0	0	0	0	0	0	0	0	0	0	0	0	0	0	0	0	0	0
287	0	0	1	0	1	0	1	1	0	0	0	0	0	0	0	0	0	0	0	0	0	0	0	0	0	0	0	0	0	1	1	0	0	0	0	0	0	0	1	0	0	1	1	0	0	0	1	0	1
138	0	0	1	0	0	0	0	0	0	0	0	1	0	0	1	0	0	0	0	0	0	0	0	0	1	0	0	0	1	0	0	0	0	0	0	0	0	0	0	1	0	0	0	0	1	0	0	0	0
563	2	1	0	0	0	1	0	0	0	0	0	0	0	0	0	0	0	0	0	0	0	0	0	0	1	0	0	0	0	0	0	0	0	0	0	0	0	0	0	0	0	0	2	0	0	0	0	0	0
263	0	0	0	0	0	0	0	0	0	0	0	0	0	0	1	0	0	0	0	0	0	0	0	0	0	0	0	0	0	0	0	0	0	0	0	0	0	0	0	0	0	0	0	0	0	0	0	0	0
510	1	1	0	0	0	0	0	0	0	0	0	0	0	0	0	1	1	0	0	0	0	0	0	0	0	0	0	0	0	0	0	0	0	0	0	0	0	0	0	0	0	0	0	0	0	0	0	1	0
336	0	0	0	0	0	0	1	0	0	1	0	1	0	0	0	0	0	0	0	0	0	0	0	0	0	0	0	0	0	0	1	0	0	0	0	0	0	0	0	1	0	0	0	1	0	0	0	1	0
288	0	0	0	0	0	0	1	0	0	0	0	0	0	0	0	0	0	0	0	0	0	0	0	0	0	0	0	0	0	0	0	0	0	0	0	0	0	0	0	0	0	0	0	0	0	0	1	0	0
155	0	0	0	0	0	0	0	0	0	0	0	0	0	0	0	0	0	0	0	0	0	0	0	0	0	0	0	0	0	0	0	0	0	0	0	0	0	0	0	0	1	0	0	0	0	0	0	0	0
137	0	0	0	0	0	0	0	0	1	0	0	1	0	0	0	1	1	0	0	0	0	0	0	1	2	0	0	0	0	0	0	0	0	0	0	0	1	0	0	0	0	0	1	2	0	0	0	0	1
131	0	0	0	0	0	0	0	1	0	0	0	0	0	0	0	0	0	0	0	0	0	0	0	0	0	0	0	0	0	0	0	0	0	0	0	1	2	0	0	0	0	0	0	1	0	1	0	0	0
135	0	0	0	0	0	0	0	0	0	0	0	0	0	0	0	0	0	0	0	0	0	0	0	0	0	0	0	0	0	0	0	0	0	0	0	0	0	0	0	0	0	0	0	0	0	0	0	0	0
152	0	0	0	0	0	0	0	0	0	0	0	0	0	0	0	0	0	0	0	0	0	0	0	0	0	0	0	0	0	0	0	0	0	0	0	0	0	0	0	0	0	0	1	0	0	0	0	0	0
1613	1	0	0	0	0	0	0	0	0	0	0	1	0	1	0	1	0	0	0	0	0	0	0	0	1	0	0	0	0	0	0	0	0	0	0	0	0	0	0	0	0	0	0	1	0	0	0	1	0
4133	0	0	0	1	0	0	0	0	0	0	0	0	0	0	0	1	1	0	0	0	0	0	0	1	0	0	0	1	0	0	0	0	0	0	1	0	0	0	0	0	0	0	0	0	0	0	0	0	0
170	0	1	0	0	0	0	0	0	0	0	0	0	0	1	0	0	0	0	0	0	0	0	0	0	0	0	0	0	0	0	0	0	0	0	0	0	1	0	0	0	1	0	0	0	0	0	0	1	0
163	0	0	0	0	0	0	0	0	1	0	2	1	0	0	0	0	0	0	0	0	0	0	0	0	0	0	0	0	0	0	0	0	0	0	0	0	0	0	0	0	0	0	0	0	0	0	0	0	1
196	0	0	1	0	0	0	0	0	1	0	0	0	1	1	1	0	1	0	0	0	0	0	0	0	0	1	1	0	0	0	0	0	0	0	0	0	0	0	0	0	0	1	0	0	0	0	0	0	0
240	0	0	0	0	0	0	0	0	0	0	1	0	0	0	0	0	1	0	0	0	0	0	0	0	0	0	0	0	0	0	1	0	0	0	0	0	0	0	0	0	0	0	0	0	0	0	0	0	0
149	0	0	0	0	0	0	0	0	0	0	1	0	0	0	0	0	0	0	0	0	0	0	0	0	0	0	0	2	0	0	0	0	0	0	0	0	0	0	0	0	0	0	0	0	0	0	0	0	0
136	0	0	1	0	0	0	0	0	1	0	0	0	0	0	0	0	0	0	0	0	0	0	0	0	1	0	0	0	0	0	0	0	0	1	0	0	0	0	0	0	0	0	1	0	0	0	0	0	0
85	0	0	0	0	0	0	0	0	0	0	1	0	0	0	0	0	0	0	0	0	0	0	0	0	0	1	0	0	0	0	1	1	0	0	0	0	0	0	0	0	0	0	0	0	1	0	2	1	0
87	0	0	0	1	0	0	1	1	1	0	1	0	1	0	0	0	2	0	0	0	0	0	0	0	0	0	0	0	0	0	0	0	0	0	0	0	0	0	0	0	0	1	0	0	0	0	0	0	0
81	0	0	0	0	0	0	0	0	0	0	0	0	0	0	0	0	1	0	0	0	0	0	0	0	0	0	1	0	0	0	0	0	0	0	0	0	0	2	0	0	1	0	0	0	1	0	0	0	0
115	0	0	0	0	0	0	0	0	0	1	1	0	0	0	0	0	1	1	0	0	0	0	0	0	1	0	0	0	0	0	0	0	0	1	1	0	0	0	0	0	0	0	0	1	0	0	0	0	2
129	0	2	1	0	0	0	0	0	1	1	1	0	1	0	0	0	0	0	0	0	0	0	0	0	1	0	0	0	0	0	1	0	0	0	0	0	1	0	0	0	0	0	0	0	0	0	0	0	0
136	0	1	0	0	0	0	0	0	0	0	1	0	0	0	0	0	0	0	0	0	0	0	0	0	0	0	0	0	0	0	0	1	0	0	0	0	0	0	0	0	0	0	0	0	1	0	0	0	0
234	0	0	0	0	0	2	0	0	0	0	1	0	0	0	0	0	0	0	0	0	0	0	0	0	0	0	0	0	0	0	0	0	0	0	0	0	0	0	0	0	0	0	0	0	0	0	0	0	0
210	0	0	1	0	0	0	0	0	1	0	1	0	0	0	0	1	0	0	0	0	0	0	0	0	0	0	0	1	0	0	0	0	0	0	0	0	0	0	0	0	0	0	0	0	0	0	1	0	0
89	0	0	0	1	0	0	0	0	1	0	1	0	1	0	0	0	0	0	0	0	0	0	0	0	0	0	0	1	1	0	0	0	0	0	0	0	0	0	1	0	0	0	0	0	0	0	0	0	0
104	0	0	0	0	0	0	1	0	0	0	0	0	0	0	0	0	0	0	0	0	0	0	0	0	0	0	0	0	0	0	0	0	0	0	0	0	0	0	0	0	0	1	0	0	0	0	0	1	0
132	1	0	0	1	0	0	0	0	0	0	1	1	0	0	0	0	0	0	0	0	0	0	0	0	0	0	1	1	0	0	0	0	0	0	0	0	0	0	1	0	0	0	0	0	0	0	0	1	0
150	0	0	0	0	0	0	0	0	0	0	0	0	0	0	0	0	0	1	0	0	0	0	0	0	0	1	0	0	0	1	0	1	0	0	0	1	0	0	0	1	1	0	0	0	0	0	0	0	1
159	0	0	0	0	0	0	0	0	1	0	1	0	0	0	0	0	1	0	0	0	0	0	0	0	0	1	0	0	0	0	0	0	0	0	0	0	0	1	0	0	0	0	0	0	0	0	0	0	0
291	1	0	0	0	0	0	0	0	1	0	1	0	0	0	0	0	0	0	0	0	0	0	0	0	0	0	0	0	0	0	0	0	1	0	0	0	0	1	0	1	0	2	0	0	0	0	0	0	0
121	0	0	0	0	1	0	0	0	0	0	0	0	0	0	0	0	0	0	0	0	0	0	0	0	0	1	0	0	0	0	0	0	0	1	0	0	0	0	1	0	0	1	0	0	0	0	0	0	0
135	1	0	0	0	0	0	0	0	0	0	0	0	0	0	0	0	3	0	0	0	0	0	0	1	1	1	0	0	0	0	0	0	1	0	0	0	0	0	0	1	0	0	0	0	0	1	0	0	0
293	0	1	0	1	1	0	0	0	0	1	0	0	0	0	0	0	0	0	0	0	0	0	0	0	0	0	0	0	0	0	0	0	0	1	0	0	0	0	0	0	0	0	0	0	0	0	0	0	0
288	1	0	0	0	0	0	0	0	0	0	0	0	0	1	0	0	0	0	0	0	0	0	0	0	1	0	0	0	0	1	0	0	0	1	0	0	0	0	0	0	0	0	0	0	0	0	0	0	1
784	0	0	0	0	0	0	0	0	0	0	0	0	0	0	0	0	0	0	0	0	0	0	0	0	0	1	0	0	0	0	0	0	0	0	1	0	0	0	0	0	0	0	0	0	0	0	0	0	0
1441	0	0	0	0	0	0	1	0	0	0	0	1	0	0	2	0	1	1	0	0	0	0	0	0	0	1	0	1	0	0	1	1	0	0	0	0	0	0	0	0	0	1	0	0	0	1	1	0	0
24700	0	0	0	0	0	0	0	0	0	0	1	0	0	0	1	0	0	0	0	0	0	0	0	0	0	0	0	1	0	0	0	0	0	0	0	0	0	1	1	0	0	0	0	0	1	0	0	0	0
43602	1	1	0	0	0	0	0	0	0	1	1	0	1	0	0	0	0	0	0	0	0	0	0	0	0	0	0	0	0	0	0	0	0	0	0	0	0	0	0	0	0	0	0	0	0	0	0	0	0
4336	0	0	0	0	0	0	0	0	0	0	0	0	0	0	0	0	0	0	0	0	0	0	0	0	0	0	0	0	0	0	0	0	0	0	0	0	0	0	0	0	0	0	0	0	0	0	0	0	0
229	0	0	0	0	0	0	0	0	0	0	0	0	0	0	0	0	0	0	0	0	0	0	0	0	0	0	1	1	0	0	0	0	0	0	0	0	0	0	0	0	0	0	2	0	0	0	0	0	0
266	0	0	0	0	0	0	0	0	0	0	0	0	0	0	0	0	0	0	0	0	0	0	0	0	0	0	0	1	0	0	0	0	0	0	0	0	0	0	0	0	0	0	0	0	0	0	0	0	0
409	0	0	1	0	0	0	0	0	0	1	0	0	1	0	0	1	0	0	0	0	0	0	0	0	0	1	0	0	0	0	1	0	0	0	0	0	0	0	0	0	0	0	0	0	0	1	0	1	0
158	1	0	0	0	1	0	0	0	0	0	0	0	0	1	0	0	0	1	0	0	0	0	0	0	0	1	0	0	0	0	0	0	0	0	1	0	0	0	1	0	0	0	0	0	0	0	0	0	0
204	0	0	1	0	1	0	0	0	0	0	0	0	0	0	1	1	0	0	0	0	0	0	0	0	0	0	0	0	0	0	0	0	0	0	0	0	0	0	0	0	0	0	0	0	1	0	1	1	0
411	0	0	0	0	0	0	0	0	0	1	0	0	0	0	0	0	0	0	0	0	0	0	0	0	0	0	0	0	0	0	0	0	0	0	0	0	0	1	0	0	0	0	0	0	0	0	0	0	0
181	0	0	0	0	0	0	0	0	0	0	1	0	0	0	0	0	0	0	0	0	0	0	0	0	1	0	0	1	0	0	0	0	0	0	0	0	0	0	0	0	0	0	0	0	0	0	0	0	1
207	0	1	0	0	1	0	0	0	0	2	0	1	0	0	0	0	0	0	0	0	0	0	0	0	1	0	1	1	0	0	0	1	0	0	0	0	0	0	0	0	0	0	0	0	0	0	0	0	0
248	0	0	0	1	0	0	0	0	0	0	1	1	1	0	0	0	0	0	0	0	0	0	0	0	0	0	0	1	0	0	1	0	0	0	0	0	1	1	0	0	0	0	1	0	0	0	0	0	2
178	0	0	0	0	0	0	0	0	0	0	0	0	0	0	0	0	0	0	0	0	0	0	0	0	0	0	0	1	1	0	0	0	0	0	0	0	0	0	0	0	0	0	0	2	1	0	0	0	0
178	0	0	0	1	0	0	0	0	0	2	0	0	0	0	1	2	0	0	0	0	0	0	0	0	0	0	0	0	0	0	0	0	0	1	0	0	0	0	0	1	0	0	0	0	0	0	0	0	0
168	0	1	1	1	0	0	0	0	0	0	0	0	1	0	1	1	0	0	0	0	0	0	0	0	0	0	0	0	0	0	0	0	0	0	0	0	0	0	1	0	1	0	0	0	0	0	0	0	0
358	0	0	0	1	0	0	0	0	0	0	0	0	0	0	0	0	0	0	0	0	0	0	0	0	0	0	0	0	0	0	0	0	0	0	0	0	0	0	0	0	0	0	0	0	0	0	0	0	0
225	0	0	0	0	0	0	1	1	0	0	0	0	0	0	1	0	0	1	0	0	0	0	0	0	1	0	0	0	0	0	0	0	0	0	0	0	2	0	0	0	0	0	0	1	0	0	0	0	0
196	0	1	0	0	0	0	0	1	1	0	0	0	0	0	0	0	0	0	0	0	0	0	0	0	1	0	0	1	0	0	0	0	0	0	0	0	0	0	0	1	0	0	0	0	0	0	0	0	0
223	0	0	0	0	0	0	0	0	0	0	0	0	0	0	0	0	0	0	0	0	0	0	0	0	0	0	0	0	0	0	0	0	0	0	0	0	0	0	0	0	0	0	0	1	0	0	0	0	0
284	0	1	0	0	0	0	1	1	0	0	0	0	0	0	0	0	0	0	0	0	0	0	0	0	0	0	0	1	0	0	0	0	0	0	0	1	0	0	0	0	0	0	0	0	0	0	0	1	0
320	0	1	0	1	1	0	0	0	1	2	0	0	0	0	0	0	0	0	0	0	0	0	0	0	0	0	0	0	0	0	0	0	0	0	0	0	0	1	0	0	1	0	0	0	1	1	0	0	0
184	0	0	0	0	0	0	0	0	0	0	0	0	0	0	0	0	0	0	0	0	0	0	0	0	0	0	0	0	0	0	0	0	0	0	0	0	0	0	0	0	0	0	0	0	0	0	0	0	0
137	0	0	0	0	0	0	1	0	0	0	0	0	1	0	0	0	0	0	0	0	0	0	0	0	0	0	0	1	0	0	0	0	0	1	1	0	0	0	0	0	0	0	0	0	0	0	0	0	0
190	0	0	0	0	0	0	0	0	0	1	0	0	0	0	1	0	0	0	0	0	0	0	0	0	0	0	0	0	0	0	0	0	0	0	0	0	0	0	0	1	0	0	0	0	0	0	0	0	0
256	0	0	0	0	0	0	0	1	0	0	0	0	0	1	0	0	0	0	0	0	0	0	0	0	0	0	0	1	0	0	0	0	0	1	0	2	0	0	0	0	0	0	0	0	1	1	0	0	1
4337	0	0	0	0	0	0	1	0	1	0	0	0	0	0	0	0	0	0	0	0	0	0	0	0	0	0	0	0	0	0	0	0	1	0	0	0	0	1	0	0	0	0	0	0	0	1	0	0	0
32378	0	0	1	1	0	0	0	0	0	0	1	0	0	0	0	0	0	1	0	0	0	0	0	0	0	0	0	0	0	0	0	1	0	0	0	1	0	0	0	1	0	0	0	0	0	0	0	0	0
351	0	0	0	0	0	0	1	0	0	0	0	0	0	0	1	0	0	0	0	0	0	0	0	0	0	0	0	0	0	0	0	0	0	0	0	0	0	0	0	0	0	0	0	0	0	0	0	1	0
244	0	1	0	0	0	0	0	0	0	0	0	0	0	1	1	0	0	0	0	0	0	0	0	1	0	0	0	1	0	1	0	0	0	0	0	0	1	1	0	0	0	0	0	0	1	0	1	0	0
901	0	0	0	1	0	0	0	0	0	0	0	0	0	0	0	0	1	0	0	0	0	0	0	1	0	0	0	0	0	0	0	0	0	0	0	0	0	0	0	0	0	0	0	0	0	1	0	1	0
4590	0	0	1	0	0	0	0	0	0	0	0	0	0	1	0	0	0	0	0	0	0	0	0	0	0	0	0	0	2	0	0	0	0	0	0	0	0	0	1	0	1	0	0	1	0	0	0	0	0
25375	0	0	0	1	0	0	0	1	0	0	0	0	1	1	0	0	0	0	0	0	0	0	0	0	0	0	0	0	0	1	0	1	0	0	1	2	0	0	1	0	0	1	0	0	0	1	0	1	0
3823	0	0	0	0	0	0	0	0	0	1	0	0	1	0	1	0	0	0	0	0	0	0	0	0	0	0	0	0	0	1	1	0	0	0	1	0	0	0	0	0	0	0	0	0	0	0	0	0	0
369	0	0	0	0	0	0	0	0	0	0	0	0	0	0	0	0	2	0	0	0	0	0	0	0	0	0	0	0	0	0	0	0	0	0	0	0	0	0	0	0	0	1	0	0	0	0	0	0	0
557	0	0	0	0	0	0	0	0	1	0	0	0	0	0	0	0	1	0	0	0	0	0	0	0	0	0	0	0	0	0	0	0	0	0	0	0	0	0	0	0	0	0	1	0	0	0	0	0	0
424	0	0	0	0	1	0	0	0	0	0	0	0	0	0	0	1	0	0	0	0	0	0	0	0	0	0	0	0	0	0	0	0	0	1	0	1	0	0	0	1	0	0	0	0	0	0	0	0	0
957	0	0	0	0	0	0	0	0	0	0	0	0	0	0	0	0	0	0	0	0	0	0	0	0	0	0	0	0	0	0	0	0	0	0	0	0	0	0	0	0	0	0	0	0	0	0	0	0	0
313	0	0	1	0	0	0	0	0	0	0	1	0	0	0	0	0	0	0	0	0	0	0	0	0	0	0	0	0	0	0	0	0	0	0	0	0	0	0	0	1	0	0	0	0	0	0	0	0	0
149	0	0	0	0	0	0	0	0	0	0	0	0	1	0	0	0	1	0	0	0	0	0	0	0	0	0	0	0	0	0	0	1	0	0	0	1	0	0	0	0	0	0	0	0	1	0	0	0	0
149	0	0	0	0	0	0	0	0	1	0	0	1	0	0	0	0	0	0	0	0	0	0	0	0	0	0	0	0	0	0	0	0	0	0	0	0	1	0	0	0	0	0	1	1	0	0	2	0	0
259	0	0	0	1	0	0	0	0	0	0	0	0	0	0	0	0	0	0	0	0	0	0	0	0	0	0	0	0	0	0	1	0	0	0	1	0	0	0	0	0	0	0	0	0	0	0	0	0	0
407	1	1	0	0	0	0	0	1	0	1	2	1	0	1	0	0	0	1	0	0	0	0	0	0	0	0	0	0	1	0	0	0	0	0	0	0	0	0	0	0	0	1	0	0	0	0	0	0	0
32868	0	0	0	1	0	0	0	0	0	0	0	0	0	0	0	0	0	0	0	0	0	0	0	0	1	0	0	0	1	0	0	0	0	1	0	0	0	0	0	0	0	0	1	0	0	0	0	0	0
40645	0	1	0	0	0	1	0	0	0	0	0	0	1	1	0	1	0	1	0	0	0	0	0	0	0	0	1	0	1	0	0	0	1	0	0	0	0	0	0	0	0	0	0	1	0	0	0	0	1
37985	0	0	0	0	0	0	0	0	0	0	0	0	0	1	0	0	0	0	0	0	0	0	0	0	0	0	0	0	0	0	0	0	0	1	0	1	0	1	0	0	0	1	0	0	1	0	0	0	0
47297	0	0	1	0	1	1	0	0	0	0	0	1	0	0	0	0	1	0	0	0	0	0	0	0	0	0	0	0	0	0	0	0	0	0	1	1	1	0	0	0	1	0	0	0	0	0	0	2	0
762	0	1	1	0	0	0	0	0	0	0	1	1	0	0	0	0	0	0	0	0	0	0	0	0	0	0	0	1	0	0	0	0	0	0	0	0	0	0	0	0	0	0	0	0	0	0	0	0	0
312	0	0	0	0	0	0	0	1	0	0	0	0	0	0	0	1	0	0	0	0	0	0	0	0	0	0	0	0	0	0	1	1	0	0	0	0	0	0	0	0	0	0	0	0	0	0	0	1	0
306	0	0	0	0	0	0	0	0	0	0	0	0	1	0	0	0	0	1	0	0	0	0	0	0	0	0	0	0	1	0	0	2	0	0	0	1	0	0	0	0	0	0	0	0	0	0	0	1	0
915	0	0	0	1	0	0	0	0	0	0	1	0	0	0	1	0	0	0	0	0	0	0	0	0	0	0	0	0	0	0	0	0	0	0	0	0	0	0	0	0	0	0	0	0	0	0	0	1	0
10724	0	0	0	0	1	0	1	0	0	3	1	0	0	1	0	2	0	0	0	0	0	0	0	0	0	1	1	0	0	1	0	0	1	0	1	1	0	0	0	0	1	0	0	0	0	0	0	0	0
3405	0	1	1	0	0	0	0	1	0	0	0	0	0	0	0	0	0	0	0	0	0	0	0	0	0	0	0	0	0	0	0	0	0	1	0	0	2	0	0	0	0	0	0	1	0	0	0	1	0
766	0	0	0	1	1	1	0	2	0	0	1	0	0	0	0	0	0	0	0	0	0	0	0	0	0	0	0	0	0	0	0	1	0	0	0	1	0	0	0	0	0	0	1	0	0	0	0	0	0
400	0	0	0	0	0	0	0	0	0	0	0	0	0	0	0	0	1	0	0	0	0	0	0	0	0	1	0	0	0	0	0	0	0	0	0	0	0	1	1	0	0	0	0	0	0	1	0	0	0
3034	0	0	0	0	0	0	0	0	0	0	1	0	0	0	0	0	0	1	0	0	0	0	0	1	1	0	1	0	0	0	0	0	0	0	0	0	0	0	0	0	1	0	0	1	0	1	0	0	0
9110	0	0	0	0	0	0	0	1	0	0	0	0	1	0	0	0	0	0	0	0	0	0	0	0	0	0	0	0	0	0	0	0	0	1	0	0	0	0	0	0	1	0	0	0	0	0	0	0	0
2782	0	0	0	0	0	0	0	0	0	0	1	0	1	0	0	0	0	0	0	0	0	0	0	0	0	0	0	0	0	0	0	0	0	0	0	0	0	1	0	0	0	0	1	0	1	1	0	0	0
479	0	0	0	1	0	0	0	0	0	0	0	0	0	0	0	0	0	0	0	0	0	0	0	0	0	0	0	0	0	0	0	1	0	0	0	0	2	0	0	0	0	0	0	0	0	0	0	0	0
151	0	0	0	1	0	0	0	0	0	0	0	0	0	0	1	1	0	0	0	0	0	0	0	0	0	0	0	0	1	0	0	0	0	0	0	0	0	1	0	0	0	0	0	0	0	0	0	0	0
139	1	0	0	0	0	0	1	0	0	0	0	0	0	0	0	0	0	0	0	0	0	0	0	0	0	0	0	0	0	0	0	1	0	0	0	1	0	0	0	0	0	0	1	0	0	0	0	0	0
287	0	0	0	0	0	0	0	0	0	0	0	0	0	1	0	0	0	0	0	0	0	0	0	0	0	0	0	0	0	0	0	0	0	0	0	0	0	0	0	0	1	0	0	0	0	0	0	0	0
245	0	0	0	0	0	0	0	0	0	0	2	1	0	0	0	0	0	0	0	0	0	0	0	0	0	0	0	0	0	0	0	0	0	0	0	0	0	0	0	0	0	0	0	0	0	0	0	0	0
326	0	0	0	0	2	0	0	2	1	0	0	0	0	0	0	0	0	0	0	0	0	0	0	0	0	0	0	0	1	0	0	0	0	0	0	0	0	0	0	0	0	0	0	0	0	0	0	0	1
294	0	0	0	0	0	0	0	0	0	0	0	1	0	0	0	0	0	0	0	0	0	0	0	1	0	1	0	0	1	0	0	0	0	0	0	0	0	0	0	0	0	0	0	0	0	0	0	0	0
206	0	0	0	0	0	0	0	2	0	0	0	0	0	0	0	0	0	0	0	0	0	0	0	0	0	0	1	0	0	0	1	0	0	0	0	1	0	0	0	0	1	0	0	0	0	0	1	0	0
216	0	0	0	1	0	0	0	1	0	0	0	0	0	1	0	0	0	0	0	0	0	0	0	0	1	0	0	1	0	0	0	0	0	0	0	0	0	0	0	0	0	0	0	0	0	0	0	0	0
244	0	0	0	0	0	0	0	0	0	0	1	0	0	0	0	0	1	0	0	0	0	0	0	0	0	0	0	0	0	0	0	0	0	0	0	0	0	0	0	0	0	0	0	0	0	0	0	0	0
255	0	0	0	0	0	0	1	0	0	0	0	0	0	0	0	0	0	0	0	0	0	0	0	0	0	0	0	0	0	0	0	0	0	0	0	0	0	0	0	0	1	0	0	0	0	0	0	0	0
356	0	0	1	0	0	0	0	0	0	0	0	0	0	1	0	0	0	0	0	0	0	0	0	0	0	0	1	0	0	0	0	0	0	0	0	0	0	0	0	0	0	0	0	0	0	0	0	0	1
278	0	0	0	0	0	1	0	0	1	0	0	0	0	1	0	0	0	0	0	0	0	0	0	0	1	0	1	1	1	0	1	0	0	0	0	0	0	0	0	0	0	0	0	0	0	1	0	0	1
266	0	0	0	0	0	0	0	0	0	0	0	0	0	0	0	0	0	1	0	0	0	0	0	0	0	0	0	0	0	0	0	0	0	0	0	0	0	0	0	1	0	0	0	0	0	0	0	0	0
313	0	0	0	1	0	0	0	1	0	0	1	0	0	0	1	0	1	0	0	0	0	0	0	0	0	0	0	0	1	0	0	0	0	0	0	0	0	0	0	0	0	0	0	0	0	0	0	0	0
438	0	0	1	0	0	0	0	0	0	2	2	0	0	0	0	0	0	0	0	0	0	0	0	0	2	0	0	0	0	0	0	0	0	0	0	0	0	0	0	0	0	0	1	0	0	0	0	0	1
1684	0	0	0	0	0	0	0	0	0	1	0	0	0	0	1	0	1	0	0	0	0	0	0	1	0	0	0	0	0	1	0	1	0	0	0	0	0	0	0	0	0	0	0	0	1	0	1	1	0
1226	0	0	0	0	0	0	0	0	0	0	0	0	0	1	0	0	0	0	0	0	0	0	0	0	0	0	0	0	0	0	0	0	0	0	0	0	1	0	0	0	0	0	0	1	0	1	0	0	0
4320	1	0	0	0	0	0	0	0	0	0	0	0	0	1	0	0	0	0	0	0	0	0	0	0	0	1	0	0	0	0	0	0	0	0	0	0	0	0	0	0	0	0	0	0	0	0	0	0	0
1584	0	0	0	0	0	0	0	0	0	0	0	1	0	1	0	0	0	0	0	0	0	0	0	0	0	0	1	0	0	0	0	0	0	0	0	1	0	0	0	0	1	0	1	0	0	0	0	0	0
410	0	0	1	0	0	0	0	0	0	0	0	0	0	0	0	1	0	0	0	0	0	0	0	0	0	1	1	0	0	0	0	0	0	0	0	0	0	0	0	0	0	0	0	1	1	0	0	0	0
450	0	0	0	0	0	1	1	0	0	0	0	0	0	0	0	0	0	0	0	0	0	0	0	0	0	0	0	0	0	0	0	0	0	1	0	0	0	0	0	1	0	0	0	0	0	0	0	0	0
602	0	0	0	0	0	0	0	0	0	0	0	0	0	0	0	0	1	0	0	0	0	0	0	0	0	0	0	0	0	1	1	1	0	0	1	0	0	0	0	0	1	0	1	0	0	0	0	0	1
1094	0	0	0	0	0	0	0	0	0	0	0	2	0	0	0	0	0	0	0	0	0	0	0	0	0	1	0	0	0	0	0	0	0	0	0	0	0	0	0	0	0	0	0	0	0	0	0	0	0
408	0	0	0	0	0	0	0	0	0	0	0	0	0	0	0	0	0	0	0	0	0	0	0	0	0	0	1	0	0	0	0	0	0	0	0	1	0	0	1	0	0	0	0	0	0	0	0	0	0
2194	1	0	0	0	0	0	0	0	0	0	0	0	0	0	0	0	1	0	0	0	0	0	0	0	1	2	0	1	1	0	0	0	1	0	0	0	0	0	0	0	0	1	0	0	0	0	0	1	0
456	1	0	0	1	0	0	0	0	0	0	0	0	0	0	0	0	0	0	0	0	0	0	0	0	1	0	0	0	0	0	0	0	0	1	0	0	0	0	0	0	0	0	0	2	0	1	0	0	0
239	0	0	0	0	0	0	1	0	0	0	0	0	0	1	0	0	0	0	0	0	0	0	0	0	0	1	0	0	0	0	0	0	0	0	0	0	1	0	0	0	0	0	0	0	1	0	0	1	0
132	0	0	1	0	0	0	0	0	0	0	0	1	0	0	0	0	0	0	0	0	0	0	0	0	0	0	0	0	0	0	1	0	0	0	0	0	0	0	0	0	0	0	0	0	0	0	0	1	0
141	0	0	0	1	0	0	0	0	0	0	1	0	0	0	0	0	0	0	0	0	0	0	0	0	1	0	0	0	0	0	0	0	0	0	0	0	0	0	0	0	0	0	0	0	0	0	0	0	0
137	0	0	0	0	0	0	0	0	0	0	0	0	0	0	0	0	0	0	0	0	0	0	0	0	0	0	0	0	0	0	0	0	0	0	0	0	0	0	0	0	0	0	0	0	0	0	0	0	0
142	0	0	0	0	0	0	1	0	0	0	1	0	0	1	0	0	0	0	0	0	0	0	0	0	0	0	0	1	0	0	0	0	0	3	0	0	0	1	1	0	0	0	0	0	1	0	0	0	0
140	1	0	0	0	1	0	0	0	0	0	0	0	0	0	0	0	0	1	0	0	0	0	0	0	0	0	0	0	0	0	0	0	0	1	0	0	0	0	0	0	0	0	0	0	0	0	0	1	0
186	0	0	0	0	0	0	0	1	0	0	1	1	0	0	0	0	0	0	0	0	0	0	0	0	0	0	0	0	0	0	0	0	0	0	0	0	0	0	0	0	1	0	0	1	0	0	0	0	0
174	1	1	0	0	0	0	0	0	0	0	1	0	1	0	0	0	0	0	0	0	0	0	0	0	1	0	0	1	0	0	0	0	0	0	0	0	0	0	0	0	0	0	0	0	0	0	0	0	0
151	0	0	0	0	0	0	0	0	0	0	0	0	0	0	0	1	0	0	0	0	0	0	0	0	1	0	0	1	1	0	0	0	0	0	0	0	0	0	0	0	0	0	0	0	0	0	0	0	0
117	0	0	0	0	0	0	0	0	0	0	0	0	0	0	0	0	0	0	0	0	0	0	0	0	0	0	0	0	0	0	0	0	0	0	0	0	0	0	0	0	0	0	0	0	0	0	0	2	0
361	0	0	0	0	0	1	0	0	0	0	0	0	0	1	0	0	0	0	0	0	0	0	0	0	0	0	0	0	0	0	0	0	0	0	0	0	0	0	0	0	0	0	0	0	0	0	0	0	0
291	0	0	0	0	0	0	0	0	0	0	0	0	0	0	0	0	0	0	0	0	0	0	0	0	0	0	0	0	0	1	0	0	0	0	0	1	0	1	0	1	0	0	0	0	0	0	0	0	0
301	0	0	0	1	0	0	0	0	0	0	0	0	0	0	0	0	0	1	0	0	0	0	0	0	0	0	0	0	0	0	1	0	0	0	0	1	3	1	0	0	0	0	1	0	0	0	0	0	1
467	0	0	0	0	0	0	0	1	0	0	1	0	0	0	0	0	0	0	0	0	0	0	0	0	0	0	0	0	0	0	0	0	0	0	0	0	0	0	0	0	0	0	0	0	0	0	1	0	0
528	0	0	1	0	0	0	0	0	1	0	0	0	0	0	0	0	0	0	0	0	0	0	0	0	0	0	0	0	0	1	0	0	0	0	0	0	0	0	0	0	0	0	0	0	0	0	0	0	0
223	0	0	0	0	0	0	0	0	0	1	0	0	0	0	1	0	0	0	0	0	0	0	0	0	0	1	0	0	0	0	0	0	0	0	0	0	1	0	0	0	1	0	1	0	0	0	0	1	0
182	0	0	0	0	0	0	0	0	1	0	0	0	0	0	0	1	0	0	0	0	0	0	0	0	0	0	0	0	0	0	0	0	0	0	0	0	0	0	0	0	0	0	0	0	0	0	0	0	0
171	0	0	0	0	0	0	0	0	0	0	0	1	0	0	0	0	0	0	0	0	0	0	0	0	0	0	1	1	0	1	0	0	0	0	0	0	0	0	0	0	0	0	0	0	0	0	0	0	0
165	0	0	0	0	0	0	1	0	0	0	0	0	0	0	0	1	0	0	0	0	0	0	0	0	0	0	0	0	0	0	0	0	0	0	0	0	1	0	0	0	0	0	0	0	0	0	0	0	0
92	0	0	0	0	0	0	0	0	0	0	0	0	0	0	0	0	0	0	0	0	0	0	0	0	0	0	0	0	0	0	0	0	0	0	0	0	0	0	0	0	0	0	0	0	0	0	0	0	0
135	0	1	0	0	0	0	0	0	0	0	0	0	0	0	1	0	0	0	0	0	0	0	0	0	0	0	0	0	0	0	0	0	0	0	0	0	0	0	0	0	0	0	0	0	0	0	0	0	0
83	0	0	0	0	0	0	0	0	0	0	0	0	0	0	0	0	0	0	0	0	0	0	0	1	1	0	0	1	0	0	0	0	0	0	0	0	0	1	0	0	0	0	0	0	0	0	0	0	1
78	0	0	0	0	0	0	0	0	0	0	0	0	0	0	0	0	0	0	0	0	0	0	0	0	0	0	0	0	0	0	0	0	0	1	0	0	0	0	0	0	0	0	0	0	0	0	0	1	0
72	0	0	0	0	0	0	1	1	0	0	0	0	0	0	0	0	0	0	0	0	0	0	0	0	0	0	0	0	0	0	0	0	0	0	0	0	0	0	0	0	0	1	0	0	0	0	0	0	0
88	0	0	0	1	0	0	0	0	0	0	0	0	0	0	0	0	0	0	0	0	0	0	0	0	0	0	0	0	0	0	0	0	0	0	0	0	0	0	0	0	0	0	0	0	0	0	0	0	0
113	1	0	0	1	0	0	0	0	0	0	0	1	0	1	0	0	0	0	0	0	0	0	0	0	0	0	0	0	0	0	0	1	0	0	0	0	0	0	0	0	0	0	0	0	0	0	0	0	0
96	0	0	0	0	0	0	0	0	1	1	0	0	0	0	0	0	0	0	0	0	0	0	0	0	0	0	0	0	0	0	0	0	0	1	0	0	0	0	0	0	0	0	0	0	0	0	0	0	0
171	0	0	0	0	0	0	0	0	0	0	0	0	0	0	0	0	0	0	0	0	0	0	0	0	1	0	0	0	0	0	0	0	0	0	0	0	0	0	0	0	0	0	0	0	1	0	0	0	0
1226	0	0	0	0	0	0	0	0	0	0	0	0	0	0	0	0	0	0	0	0	0	0	0	0	0	0	0	0	0	0	0	0	0	0	0	0	0	0	0	0	0	0	0	0	0	0	0	0	0
29904	0	0	0	0	0	0	0	0	1	0	0	1	0	1	0	0	0	0	0	0	0	0	0	2	0	0	0	0	0	0	1	0	0	0	0	0	0	0	0	0	0	0	0	0	0	0	0	0	0
8943	0	0	0	1	0	0	0	1	0	0	0	0	0	0	0	0	0	0	0	0	0	0	0	0	0	0	0	1	0	0	0	0	0	0	0	1	0	1	0	0	0	1	0	1	0	0	0	0	0
188	0	0	0	0	0	0	0	0	0	0	0	0	0	0	0	0	0	0	0	0	0	0	0	0	0	0	0	0	1	0	0	0	0	0	0	1	0	0	1	0	0	0	0	0	0	1	0	0	0
274	1	0	0	0	0	0	1	0	0	0	0	0	0	0	0	0	0	0	0	0	0	0	0	0	0	0	0	0	0	0	0	0	0	0	0	0	0	0	0	0	0	0	1	0	0	1	0	0	0
1453	1	0	0	0	0	0	0	0	0	0	0	0	0	0	0	0	0	0	0	0	0	0	0	0	0	0	0	0	0	0	0	0	0	0	0	0	0	0	1	0	0	0	1	0	0	0	0	0	0
301	0	0	0	0	0	0	0	1	1	0	0	0	0	0	0	0	0	0	0	0	0	0	0	0	0	0	0	0	0	0	0	0	0	0	0	0	0	0	0	1	1	0	0	0	0	0	1	0	0
340	0	0	0	0	0	0	0	0	0	0	0	0	0	0	0	0	0	0	0	0	0	0	0	0	0	0	0	0	0	0	1	0	0	1	0	0	1	0	0	0	0	0	0	0	1	0	0	0	0
282	0	0	0	0	0	0	0	0	0	0	0	0	0	0	0	0	0	0	0	0	0	0	0	0	0	0	0	0	0	0	0	0	1	0	0	1	0	0	0	0	0	0	0	0	0	0	0	0	0
155	0	0	0	0	0	0	0	0	0	0	0	0	0	0	0	0	0	0	0	0	0	0	0	0	0	0	0	0	0	0	0	0	0	0	0	0	0	0	0	0	0	0	0	0	0	0	0	0	1
537	0	0	1	0	0	0	0	0	1	0	1	0	1	0	0	0	1	0	0	0	0	0	0	0	1	0	0	1	0	0	0	0	0	0	0	0	0	0	0	0	0	0	0	0	0	0	0	0	0
452	0	1	0	0	0	0	0	1	0	0	1	0	0	0	0	0	0	1	0	0	0	0	0	0	0	1	0	0	0	0	1	0	0	0	0	0	0	0	0	0	0	0	1	0	0	0	1	0	0
647	0	0	0	0	0	0	0	0	0	0	0	1	1	0	0	1	0	1	0	0	0	0	0	0	0	0	1	0	1	0	0	0	0	0	1	0	1	0	0	0	0	0	0	0	0	1	2	0	0
203	0	0	0	0	0	0	0	0	0	1	0	0	0	0	0	0	0	0	0	0	0	0	0	0	0	1	0	0	0	0	0	0	0	0	0	0	0	1	0	0	0	0	0	0	0	0	0	0	0
304	0	0	0	0	0	0	0	0	0	0	0	0	0	0	0	0	0	0	0	0	0	0	0	0	0	0	0	0	0	0	0	0	0	0	0	0	0	0	0	0	0	0	0	1	0	0	0	0	0
341	0	0	0	0	1	0	0	0	0	1	1	0	0	0	0	0	0	0	0	0	0	0	0	0	0	0	0	0	0	1	0	0	1	0	0	0	0	1	0	0	0	0	0	0	0	0	0	0	0
550	0	0	0	0	0	0	0	0	0	0	0	0	0	0	0	0	0	0	0	0	0	0	0	0	0	0	0	0	0	0	0	0	1	0	0	0	0	0	0	0	0	0	1	0	1	0	0	0	0
390	0	0	0	0	0	0	0	0	0	0	0	0	0	0	0	0	0	0	0	0	0	0	0	0	0	0	0	0	0	0	0	0	0	1	0	0	0	0	0	0	0	0	0	0	0	0	0	0	0
139	0	0	1	0	0	0	0	0	0	0	0	0	0	0	0	0	0	0	0	0	0	0	0	0	0	0	0	0	0	0	1	0	0	1	0	1	0	0	0	0	0	0	0	0	0	0	0	0	1
99	0	0	0	0	0	0	0	0	0	0	0	0	0	1	0	0	1	0	0	0	0	0	0	0	0	0	0	0	0	0	0	1	0	0	0	0	0	0	0	0	0	0	0	0	0	0	0	1	0
154	0	0	0	0	0	0	0	0	0	0	0	0	0	0	0	0	0	0	0	0	0	0	0	0	0	0	0	1	0	0	0	0	0	0	0	0	0	0	1	0	1	0	0	0	0	0	1	0	0
139	0	0	0	0	0	0	0	1	0	0	0	0	0	0	0	0	0	0	0	0	0	0	0	0	2	0	1	0	0	0	0	0	0	0	0	1	0	0	0	0	0	0	0	0	0	1	0	0	0
131	0	0	0	0	0	0	0	0	0	0	0	0	0	0	0	0	0	0	0	0	0	0	0	0	0	0	0	0	0	0	0	0	0	0	0	0	0	0	0	1	0	0	0	0	0	1	0	1	0
140	0	0	1	0	0	1	1	0	0	0	0	0	0	1	0	0	0	0	0	0	0	0	0	0	1	0	0	0	0	1	1	0	0	0	0	0	0	0	0	0	1	0	0	0	0	0	0	0	2
190	0	0	0	0	0	0	0	0	0	0	0	0	0	0	0	0	0	0	0	0	0	0	0	0	0	0	0	0	0	0	0	0	0	0	0	0	0	0	1	0	0	0	0	0	0	0	0	1	0
93	0	0	0	0	0	0	0	0	0	0	0	0	0	0	0	0	0	0	0	0	0	0	0	0	0	0	0	0	0	0	0	1	0	0	1	0	0	0	1	0	0	0	0	0	0	0	0	0	0
148	0	0	0	0	0	0	0	0	0	0	0	0	0	1	0	0	0	0	0	0	0	0	0	0	1	1	0	0	0	0	1	0	0	0	0	1	0	0	0	0	0	0	0	1	0	0	0	0	0
153	0	0	0	0	0	0	0	0	0	0	0	0	0	0	0	1	1	0	0	0	0	0	0	0	0	0	0	0	0	0	0	0	0	0	0	0	0	0	1	0	0	0	0	1	0	0	0	0	0
103	0	0	0	0	0	0	0	0	0	0	1	0	0	0	0	1	0	0	0	0	0	0	0	0	0	0	0	0	0	0	0	0	0	0	0	0	0	0	0	0	0	0	0	1	0	0	0	0	1
167	0	0	0	0	0	1	1	0	0	0	0	0	0	0	1	0	0	0	0	0	0	0	0	0	0	0	0	1	1	0	0	0	0	0	0	0	0	0	0	0	0	0	0	1	0	0	0	0	1
130	0	0	0	0	0	0	0	0	0	0	0	0	0	0	0	0	0	0	0	0	0	0	0	0	0	0	1	0	0	0	0	0	0	0	0	0	0	0	0	0	0	1	0	0	0	0	0	0	0
131	0	1	0	1	0	0	0	0	1	0	1	0	0	0	0	1	1	0	0	0	0	0	0	0	0	0	0	0	0	0	0	0	0	0	0	1	1	0	0	0	0	0	0	1	0	0	0	0	0
179	0	0	0	0	2	0	1	0	0	0	0	0	0	0	0	0	0	0	0	0	0	0	0	0	0	0	0	0	0	0	0	0	0	0	1	0	0	0	0	1	0	0	0	0	0	0	0	0	0
310	0	0	0	0	0	0	0	0	0	0	0	1	2	1	0	0	0	0	0	0	0	0	0	0	0	0	0	0	1	0	0	0	0	0	0	0	0	0	0	0	0	0	0	0	0	0	0	0	0
1290	0	0	0	0	0	0	0	1	0	0	0	0	0	0	0	0	0	0	0	0	0	0	0	0	0	0	0	0	0	0	0	0	0	0	0	0	0	0	0	0	0	0	0	0	0	0	0	0	0
5936	1	0	0	0	0	0	0	0	0	0	0	0	0	0	0	0	1	0	0	0	0	0	0	0	1	0	0	0	0	0	0	0	0	0	1	0	0	1	1	0	0	0	0	0	0	0	0	0	0
709	0	0	2	0	0	0	0	1	0	0	0	0	0	0	0	1	0	0	0	0	0	0	0	0	0	0	0	0	0	0	0	1	0	1	0	0	0	0	1	0	1	0	0	1	0	0	0	0	0
246	0	0	0	0	0	0	0	0	0	0	0	1	0	0	0	0	0	0	0	0	0	0	0	0	0	1	0	1	0	0	1	0	0	0	0	0	0	0	0	0	0	0	0	0	0	0	0	0	0
322	0	0	0	0	0	1	0	0	0	0	0	0	1	1	0	0	0	0	0	0	0	0	0	0	0	0	1	0	0	0	0	0	0	0	0	0	0	0	0	0	0	0	0	0	0	0	0	0	1
203	0	0	0	0	0	0	0	0	0	0	0	0	0	0	0	0	1	0	0	0	0	0	0	0	0	0	0	0	0	0	0	0	0	0	0	0	0	0	0	0	0	0	0	0	0	0	0	0	0
299	0	0	0	0	0	0	0	0	0	0	0	0	0	0	0	0	0	0	0	0	0	0	0	0	0	0	0	0	0	0	0	0	0	0	0	1	0	0	0	0	1	0	0	0	1	1	1	1	0
285	0	0	0	0	0	1	0	0	0	0	0	0	0	0	0	0	0	0	0	0	0	0	0	0	0	0	0	0	0	0	0	0	0	0	0	0	0	0	0	1	0	0	0	0	0	0	0	0	0
244	0	0	0	0	0	0	0	0	0	0	1	1	0	1	0	0	1	0	0	0	0	0	0	0	0	1	0	0	0	0	0	0	0	0	0	0	0	0	0	0	0	0	0	0	0	0	0	0	0
247	0	0	0	0	0	0	1	0	0	2	1	0	0	0	0	0	0	0	0	0	0	0	0	0	0	0	0	0	0	0	0	0	0	0	0	0	0	0	1	0	0	0	0	0	0	0	0	0	0
161	0	0	0	0	0	0	0	0	0	0	0	0	0	0	0	0	0	0	0	0	0	0	0	0	0	0	0	0	1	0	0	0	0	1	1	0	0	0	0	0	1	0	0	0	0	0	0	0	2
227	0	0	0	0	1	0	0	0	0	0	0	1	0	0	0	1	0	0	0	0	0	0	0	0	0	1	0	0	0	0	0	0	0	0	0	0	0	0	0	0	0	0	0	0	0	0	0	0	0
112	0	0	0	0	0	0	0	1	0	0	0	0	0	0	1	0	0	0	0	0	0	0	0	0	0	0	0	0	0	0	0	0	0	0	0	0	0	0	0	0	0	0	0	1	0	1	0	0	0
107	0	0	0	0	1	0	0	0	1	0	0	0	0	0	0	0	0	0	0	0	0	0	0	0	0	0	0	0	1	0	0	0	0	0	1	0	0	0	0	0	0	0	0	0	1	0	0	0	0
1525	0	0	0	0	0	0	0	1	0	0	0	0	1	0	0	0	0	1	0	0	0	0	0	0	0	1	0	0	0	0	0	0	0	0	0	1	0	0	0	0	0	1	0	0	0	0	0	0	0
15150	0	0	0	0	0	0	0	0	0	0	0	0	0	0	0	0	0	0	0	0	0	0	0	0	0	0	0	0	0	0	1	0	0	0	0	0	0	0	0	0	0	0	0	0	0	0	0	0	0
661	0	0	0	0	0	0	0	0	1	0	0	0	0	0	0	0	0	1	0	0	0	0	0	0	0	0	0	1	0	0	0	0	0	0	0	0	0	0	0	0	1	0	0	0	1	0	0	1	0
522	0	0	0	0	0	0	0	0	0	1	0	0	0	0	0	0	0	0	0	0	0	0	0	0	0	0	0	0	0	0	0	0	0	0	0	0	0	0	0	0	0	0	0	0	0	0	0	0	0
1023	0	0	0	0	0	1	0	0	0	0	0	0	0	0	0	1	0	1	0	0	0	0	0	0	0	2	0	0	0	0	0	0	0	0	0	0	0	0	0	0	1	0	0	0	0	0	0	1	0
498	0	0	0	0	0	0	1	0	0	0	0	0	0	0	1	0	0	0	0	0	0	0	0	0	0	0	0	0	0	0	0	0	0	0	0	0	0	1	0	0	0	0	0	0	0	0	0	1	0
243	0	0	0	0	0	0	0	0	0	0	0	0	1	0	1	0	0	0	0	0	0	0	0	0	0	0	0	0	0	0	0	0	0	0	0	0	0	0	0	0	0	0	0	0	0	0	0	0	0
708	0	1	0	1	1	0	0	0	0	0	0	0	0	0	1	0	0	0	0	0	0	0	0	0	0	0	0	1	0	0	1	0	0	1	0	0	0	0	0	0	0	0	0	0	0	0	0	1	0
266	0	0	0	0	1	0	0	0	1	1	0	0	0	0	0	0	0	0	0	0	0	0	0	0	0	0	0	1	0	0	0	0	0	0	0	0	0	0	1	2	1	0	0	0	0	0	0	0	0
842	0	0	0	0	0	0	0	0	0	0	0	0	0	0	0	0	0	0	0	0	0	0	0	0	0	0	0	0	0	0	0	0	0	0	0	0	0	1	0	0	0	0	0	0	1	0	0	0	0
252	0	0	0	0	0	0	0	0	0	0	1	1	0	0	0	1	0	0	0	0	0	0	0	0	1	0	0	0	0	0	0	0	0	1	0	0	0	0	0	0	1	0	0	1	0	0	0	0	0
148	0	0	0	0	0	0	0	0	0	1	0	0	0	0	0	0	0	0	0	0	0	0	0	0	0	0	0	0	0	0	0	0	0	0	0	0	0	0	0	0	0	0	0	0	0	0	0	0	0
201	0	0	1	0	0	1	0	0	0	1	0	0	0	1	0	0	0	0	0	0	0	0	0	0	1	0	0	0	0	0	0	0	0	0	0	0	0	0	0	0	0	0	0	0	0	0	0	0	0
184	0	0	0	1	0	0	0	0	0	0	0	2	0	0	0	0	0	0	0	0	0	0	0	0	0	1	0	1	0	0	1	2	0	0	0	0	0	0	0	0	0	0	0	0	0	0	0	0	0
241	0	0	0	0	1	0	2	0	0	0	0	1	0	0	0	0	0	0	0	0	0	0	0	0	0	0	0	0	0	0	0	0	1	0	0	0	0	0	0	0	0	0	0	0	0	0	0	0	0
639	0	0	0	1	0	0	0	1	0	1	0	0	0	1	0	0	0	0	0	0	0	0	0	0	0	0	1	0	0	0	0	0	0	0	0	0	0	0	0	0	2	0	0	0	1	0	0	0	0
589	0	0	0	0	0	0	0	0	0	0	0	0	0	0	0	0	1	1	0	0	0	0	0	0	0	0	0	0	0	0	0	0	0	0	0	1	0	0	0	1	0	0	0	0	0	0	0	0	0
266	0	0	0	0	0	0	0	1	0	0	0	1	0	0	0	1	0	0	0	0	0	0	0	0	0	1	0	0	0	0	0	0	0	0	0	0	0	0	1	0	0	0	0	0	0	0	0	0	1
132	0	0	0	0	0	0	0	0	0	0	0	0	0	0	0	0	0	0	0	0	0	0	0	0	0	0	0	0	0	0	0	0	0	0	0	0	0	0	0	0	0	0	0	0	0	0	0	0	0
278	0	0	0	1	0	0	0	0	0	0	0	0	1	0	0	0	1	0	0	0	0	0	0	0	0	0	0	0	0	0	0	0	0	0	0	1	0	0	0	0	0	0	0	0	0	0	0	0	0
1224	0	0	0	0	1	0	0	0	0	0	0	0	0	1	0	0	0	1	0	0	0	0	0	0	0	0	0	0	0	0	1	0	0	0	0	1	0	0	0	0	0	0	1	0	0	0	0	0	1
470	0	1	0	0	0	0	0	0	0	0	0	0	0	0	0	0	0	0	0	0	0	0	0	1	0	0	0	0	0	0	0	0	0	0	0	0	0	0	1	0	0	0	0	0	0	0	0	0	0
159	1	0	0	0	0	1	0	0	0	0	0	0	0	0	0	0	0	0	0	0	0	0	0	0	0	0	0	0	0	0	0	0	0	0	0	0	0	0	0	0	0	0	0	0	0	0	0	0	0
199	0	0	0	0	0	0	0	0	0	0	0	0	0	0	0	0	0	0	0	0	0	0	0	0	0	0	0	0	0	0	0	0	0	0	0	1	0	0	0	0	0	0	0	0	0	0	0	1	0
137	0	0	0	1	0	0	0	0	0	0	0	0	0	0	0	0	0	0	0	0	0	0	0	0	0	0	0	0	0	0	0	0	0	0	0	0	0	0	0	0	1	0	0	0	0	0	0	1	0
141	0	0	0	0	0	0	0	2	0	0	0	0	0	0	0	0	0	0	0	0	0	0	0	0	0	0	1	0	0	0	0	0	0	0	0	0	0	0	0	0	1	0	0	0	0	0	0	0	0
135	0	0	0	1	1	0	0	0	0	0	0	0	0	0	0	0	0	0	0	0	0	0	0	0	0	0	1	0	1	0	0	1	0	0	0	0	0	0	0	1	0	0	0	0	0	0	0	0	0
165	0	0	0	1	2	1	0	0	0	0	0	0	0	1	0	0	0	0	0	0	0	0	0	0	0	0	0	0	0	0	0	0	0	0	0	0	0	0	0	0	0	0	0	0	0	0	0	0	0
148	0	0	0	0	0	0	0	0	0	0	0	1	0	0	0	0	0	0	0	0	0	0	0	0	0	0	0	0	1	1	0	0	0	1	0	0	1	0	0	0	0	0	0	0	0	0	0	0	0
150	0	0	0	1	0	0	0	0	0	0	0	0	0	0	0	0	0	0	0	0	0	0	0	1	0	0	0	0	0	0	0	0	0	1	0	0	0	0	0	0	0	0	0	0	0	0	0	0	0
213	0	0	0	0	0	0	0	0	0	1	0	0	0	0	0	0	0	0	0	0	0	0	0	0	0	0	0	0	0	0	1	0	0	0	0	0	0	0	0	0	0	0	0	0	0	0	0	0	0
209	0	0	0	1	0	0	0	0	0	0	0	0	0	0	0	0	0	0	0	0	0	0	0	0	0	0	0	0	0	0	0	1	0	0	0	1	0	0	0	0	1	0	0	0	0	0	0	0	0
164	0	0	1	0	0	0	0	0	0	1	0	0	0	0	0	0	0	0	0	0	0	0	0	0	0	0	0	0	0	0	1	0	1	0	0	0	0	0	0	0	1	0	0	0	0	1	0	0	0
259	0	0	0	0	0	0	0	0	0	0	0	0	0	0	0	1	0	1	0	0	0	0	0	0	0	0	0	0	0	0	0	0	0	0	1	0	0	0	0	0	1	0	0	0	0	0	0	0	0
301	0	0	0	0	0	0	0	0	0	0	0	1	0	0	0	0	0	0	0	0	0	0	0	0	0	0	0	0	0	0	0	0	1	0	0	0	0	0	1	0	0	0	0	0	0	0	0	0	0
363	0	0	0	0	0	0	0	0	0	0	0	0	0	0	0	0	0	0	0	0	0	0	0	0	1	0	0	0	0	0	0	1	0	0	0	0	0	0	0	0	0	0	0	0	0	0	0	0	0
197	0	0	0	0	0	0	0	0	0	0	1	1	0	0	0	0	0	0	0	0	0	0	0	0	1	0	0	0	0	0	0	0	0	0	0	0	0	0	1	0	0	0	0	0	0	0	0	0	0
8869	0	0	0	0	0	0	0	0	0	0	0	1	0	0	0	0	0	1	0	0	0	0	0	0	0	0	0	0	0	0	0	0	0	1	0	0	0	0	0	0	0	0	0	0	1	0	0	0	0
21181	0	0	0	0	1	0	0	0	0	0	1	0	0	0	0	0	0	0	0	0	0	0	0	0	0	2	0	0	0	0	0	0	0	0	0	0	0	0	0	0	0	0	0	0	0	0	0	0	1
15226	0	0	0	0	0	0	0	0	0	1	0	0	0	0	0	0	0	0	0	0	0	0	0	0	0	0	0	0	0	0	0	0	0	0	0	0	0	0	0	0	0	0	0	0	0	0	0	0	0
686	1	0	0	0	0	0	0	1	0	0	0	0	0	0	0	0	0	0	0	0	0	0	0	0	0	0	0	0	0	0	0	0	0	0	0	0	0	0	1	0	0	0	0	0	0	0	0	0	0
379	0	0	0	0	0	0	0	0	0	0	0	1	0	0	0	0	0	0	0	0	0	0	0	0	0	0	1	0	0	0	0	0	0	1	0	0	0	0	0	0	0	1	0	0	0	0	0	0	0
338	0	0	0	0	0	0	0	0	0	0	0	0	0	0	0	0	0	0	0	0	0	0	0	0	0	0	0	0	0	0	0	0	0	2	0	0	0	0	1	0	0	0	0	1	0	0	0	0	0
684	0	0	0	0	0	0	0	1	1	0	0	1	0	0	0	0	1	0	0	0	0	0	0	0	0	0	0	0	1	0	0	0	0	0	0	0	0	0	0	0	0	0	0	0	0	0	0	0	0
269	0	1	0	0	1	0	0	0	0	0	0	0	0	0	1	0	0	0	0	0	0	0	0	0	0	0	0	1	0	0	0	0	0	0	0	0	0	0	1	0	0	0	0	0	0	0	0	1	0
357	0	0	0	0	0	0	0	0	0	0	0	1	0	0	1	0	0	0	0	0	0	0	0	0	0	0	0	0	0	0	0	0	0	0	0	0	0	0	0	0	0	0	0	0	0	0	0	0	0
5585	0	0	0	0	1	0	0	1	1	0	0	0	0	1	0	0	0	0	0	0	0	0	0	0	0	0	1	1	0	0	0	0	0	0	1	0	0	0	0	0	0	0	0	0	0	0	0	0	0
37616	0	0	0	0	1	0	0	0	0	1	0	0	0	0	1	0	0	1	0	0	0	0	0	0	0	0	0	0	0	0	0	0	0	1	2	0	0	0	0	0	0	0	0	0	0	0	0	0	0
42520	0	0	0	0	0	0	0	1	0	0	1	0	0	0	1	2	0	0	0	0	0	0	0	0	0	0	0	0	0	0	0	0	0	0	0	0	0	0	0	0	0	0	0	0	0	0	0	0	0
17065	0	0	0	0	0	0	0	0	0	0	1	0	0	0	0	0	0	0	0	0	0	0	0	0	0	0	0	0	0	0	0	1	0	0	0	0	0	0	0	0	0	0	1	0	0	0	0	0	0
1622	0	0	0	0	0	0	1	0	0	0	0	0	0	0	0	0	0	0	0	0	0	0	0	0	1	0	1	1	0	0	0	0	0	0	0	0	0	0	0	0	1	0	0	0	0	0	0	0	0
509	0	0	0	0	1	0	0	1	0	0	2	0	0	0	0	0	0	0	0	0	0	0	0	1	0	0	0	0	1	0	0	0	0	0	0	0	0	0	0	0	0	0	0	0	0	0	0	0	0
1110	0	0	0	0	0	0	0	0	0	0	0	0	0	0	0	1	0	0	0	0	0	0	0	0	0	0	0	0	0	0	0	0	1	0	0	0	0	0	0	1	0	0	0	0	0	0	0	0	0
6144	0	0	0	0	0	0	0	0	0	0	0	0	0	0	0	1	0	1	0	0	0	0	0	0	2	0	0	0	0	0	0	0	0	0	0	1	0	1	0	0	0	0	0	0	0	0	0	0	0
654	0	0	0	0	0	0	0	0	0	0	0	0	0	1	0	0	1	0	0	0	0	0	0	0	0	0	0	0	1	0	0	0	0	0	0	2	1	0	0	0	1	0	0	0	1	0	0	0	0
13082	0	0	0	0	2	0	0	0	0	0	0	0	0	1	0	0	2	0	0	0	0	0	0	0	1	1	0	0	0	0	0	0	0	0	0	0	0	0	1	0	0	0	0	0	0	0	1	1	1
18910	0	0	0	0	0	0	0	0	0	0	0	0	0	0	0	0	2	0	0	0	0	0	0	0	2	0	0	2	0	0	1	0	0	0	0	0	0	0	1	0	1	0	1	0	0	0	0	0	1
7390	0	1	0	0	1	0	0	0	0	0	0	0	0	0	0	0	0	0	0	0	0	0	0	0	0	0	0	0	0	0	0	0	0	0	1	0	0	0	0	0	0	0	0	0	0	0	0	0	0
611	0	0	0	0	0	1	0	0	0	0	0	0	0	0	0	0	0	1	0	0	0	0	0	0	0	0	0	0	0	0	1	0	0	0	0	0	0	0	0	0	0	0	0	1	0	0	0	0	0
3132	0	0	0	0	0	0	0	1	0	0	1	0	0	0	0	1	0	0	0	0	0	0	0	0	0	0	0	0	0	0	0	0	0	0	0	0	0	1	0	0	0	0	1	0	0	0	1	0	1
1366	0	0	0	0	0	0	0	0	1	0	0	0	0	0	0	0	0	1	0	0	0	0	0	0	0	1	0	0	0	0	0	1	0	0	0	2	0	0	0	0	0	0	0	0	0	0	0	0	0
13021	0	0	0	0	0	0	0	0	0	0	0	0	0	0	0	1	0	0	0	0	0	0	0	0	0	0	0	0	0	0	0	0	0	0	0	0	0	0	0	0	0	0	0	0	0	0	0	0	0
35056	0	0	0	0	0	0	0	0	0	1	0	0	0	0	0	0	1	0	0	0	0	0	0	0	0	1	0	0	0	1	0	0	0	0	0	0	0	0	1	0	0	0	0	0	0	0	1	0	0
675	0	0	0	0	0	0	0	0	0	0	0	0	0	0	0	0	0	0	0	0	0	0	0	0	0	0	0	0	0	0	0	0	0	0	0	0	0	0	0	0	1	0	0	0	0	0	0	0	0
481	0	0	0	0	0	1	0	0	0	0	0	0	1	0	0	0	0	0	0	0	0	0	0	0	0	0	0	0	0	0	0	0	0	0	0	0	0	1	0	0	0	0	0	0	0	0	0	0	1
24025	0	0	0	1	0	0	1	1	0	0	0	0	0	0	0	0	0	0	0	0	0	0	0	0	0	0	0	0	0	0	0	0	0	0	0	0	0	1	0	0	0	0	0	0	0	0	0	0	0
7107	1	0	0	0	0	0	0	0	0	0	0	0	0	0	0	0	0	0	0	0	0	0	0	0	0	0	0	0	0	0	0	0	0	0	0	0	0	0	0	1	0	0	0	0	0	0	0	0	0
189	0	0	0	0	0	0	0	0	0	0	0	0	0	0	0	0	1	0	0	0	0	0	0	0	0	0	0	0	0	0	1	0	0	0	0	2	0	0	0	0	0	1	0	0	0	0	0	0	0
166	0	0	1	0	0	0	0	0	0	0	0	0	0	0	2	0	0	0	0	0	0	0	0	0	0	0	0	0	0	0	0	0	0	0	0	0	0	0	0	0	0	0	0	0	0	0	0	0	0
402	0	0	0	0	0	0	0	0	0	0	0	0	0	0	0	0	0	0	0	0	0	0	0	0	0	0	1	1	0	1	0	0	0	0	0	0	0	0	0	0	0	0	0	0	0	0	0	0	0
265	1	0	0	0	0	1	0	1	0	0	0	0	0	0	1	0	0	0	0	0	0	0	0	0	0	0	1	0	0	0	0	0	0	0	0	0	1	0	0	0	0	1	0	0	0	0	0	0	0
221	0	0	0	0	0	0	0	0	0	0	1	0	0	0	0	0	0	2	0	0	0	0	0	0	0	0	0	0	0	0	0	0	0	0	0	0	0	0	0	0	0	0	0	0	0	0	0	0	0
762	0	1	0	0	0	0	2	0	0	0	0	2	0	0	1	0	0	0	0	0	0	0	0	0	0	0	1	0	1	0	0	0	0	0	0	0	0	0	0	1	1	0	0	0	0	1	0	0	0
445	0	0	0	0	0	0	0	0	0	0	0	0	0	0	0	0	0	0	0	0	0	0	0	0	0	0	0	0	0	0	0	0	0	0	0	1	0	0	0	0	0	0	0	0	0	0	0	0	0
308	0	0	0	1	0	0	0	1	0	0	0	1	0	0	0	1	0	0	0	0	0	0	0	0	0	0	0	0	0	1	0	0	0	0	0	0	0	0	0	0	0	0	0	1	1	0	0	0	1
285	0	0	0	0	0	1	0	0	0	0	0	0	0	0	0	0	0	0	0	0	0	0	0	1	0	0	0	1	0	0	0	0	0	0	0	0	0	0	0	0	0	0	0	0	0	0	0	0	0
96	0	0	0	0	0	0	0	1	0	0	0	0	0	1	0	0	0	0	0	0	0	0	0	0	0	0	0	0	0	0	0	0	0	0	0	0	0	1	0	0	0	0	0	0	0	0	0	0	0
121	0	0	0	0	0	0	0	0	1	0	0	0	0	0	0	0	0	0	0	0	0	0	0	0	0	0	0	1	0	0	1	0	0	0	1	0	0	0	0	0	0	0	1	0	0	0	0	0	0
172	0	0	0	0	1	0	0	0	0	0	1	0	0	0	0	0	0	0	0	0	0	0	0	0	0	0	0	0	0	0	0	0	0	0	0	0	0	0	0	0	1	0	0	0	0	0	0	0	1
126	0	0	0	1	0	0	1	0	0	0	0	0	0	0	0	0	0	0	0	0	0	0	0	0	0	0	0	1	0	0	0	0	1	0	0	0	0	0	0	0	0	0	0	0	0	0	0	0	0
126	0	0	1	0	0	0	0	0	1	0	0	0	0	0	0	0	0	0	0	0	0	0	0	0	0	0	0	0	0	0	0	0	0	0	0	0	0	0	0	0	1	0	0	0	0	1	0	0	0
225	0	0	0	0	0	0	0	0	0	0	0	0	0	0	0	0	0	0	0	0	0	0	0	0	0	0	0	0	0	0	0	0	0	0	0	0	0	0	0	0	0	0	0	0	1	0	0	0	2
239	0	0	0	0	0	0	0	0	0	0	0	1	0	0	1	0	0	0	0	0	0	0	0	0	0	0	0	0	0	0	0	0	0	0	0	1	0	0	0	0	0	0	0	0	0	0	0	0	0
174	0	1	0	0	0	0	0	0	0	0	0	0	1	0	0	0	0	0	0	0	0	0	0	0	0	0	0	0	0	0	0	0	0	0	0	0	0	0	0	0	1	0	0	0	0	0	0	0	0
82	2	0	0	0	0	1	0	0	0	0	0	0	0	0	0	0	0	0	0	0	0	0	0	0	1	0	0	0	0	0	0	0	0	0	0	0	0	1	0	0	0	0	0	0	0	0	0	0	0
86	0	0	0	0	0	0	0	0	0	0	0	0	0	0	0	1	0	0	0	0	0	0	0	0	0	0	1	0	0	1	0	0	0	0	0	1	0	0	0	0	0	0	0	0	1	0	0	0	0
192	0	0	0	0	0	0	0	0	0	0	0	0	0	1	0	0	0	0	0	0	0	0	0	0	0	0	0	0	0	0	0	1	0	1	0	0	0	0	0	0	0	0	0	0	0	0	0	0	1
138	0	0	1	0	0	0	0	1	0	0	0	0	1	0	0	0	0	0	0	0	0	0	0	0	0	0	1	0	0	0	0	0	0	0	0	0	0	0	0	0	0	0	1	0	0	0	0	0	1
325	0	0	0	0	0	0	1	0	0	0	0	0	0	0	0	0	0	0	0	0	0	0	0	0	0	0	0	0	0	0	0	0	0	0	0	0	0	0	0	2	0	0	0	0	0	0	0	0	0
406	0	0	0	0	0	0	0	1	1	0	0	0	0	0	0	0	0	1	0	0	0	0	0	0	0	0	0	0	0	0	0	0	0	0	0	0	0	0	0	0	0	0	0	0	0	0	0	0	0
619	0	0	0	0	0	0	0	0	0	1	0	0	0	0	0	0	0	0	0	0	0	0	0	0	0	0	0	0	0	0	0	0	0	0	0	0	0	0	0	0	0	0	0	0	0	0	1	0	0
442	1	1	1	1	0	0	0	0	0	0	0	0	0	0	0	0	0	1	0	0	0	0	0	0	0	0	0	0	0	0	1	0	0	0	0	0	0	0	0	0	0	0	0	0	0	0	0	0	0
212	0	0	0	0	0	0	0	0	0	0	0	1	1	0	0	0	0	0	0	0	0	0	0	0	0	1	0	0	0	0	1	0	0	0	0	0	0	0	0	0	0	0	0	0	0	0	0	0	1
169	0	0	0	0	0	0	0	0	0	0	0	0	1	1	0	0	0	1	0	0	0	0	0	0	0	0	1	1	0	0	0	0	0	0	0	0	0	0	0	0	0	0	0	0	0	0	0	0	1
117	0	0	0	0	0	0	0	0	0	1	0	0	0	0	0	0	0	1	0	0	0	0	0	0	0	0	0	0	0	0	0	0	0	0	0	0	0	0	0	0	0	0	0	0	0	0	0	0	0
242	0	0	0	0	0	0	0	0	0	0	1	0	0	0	0	0	0	0	0	0	0	0	0	0	0	0	0	0	0	0	0	0	0	0	0	0	0	0	0	0	1	0	0	0	0	0	0	0	0
181	0	0	0	2	0	0	1	0	0	0	0	0	0	0	0	0	0	0	0	0	0	0	0	0	0	0	0	0	0	0	0	0	0	0	0	0	0	0	0	0	0	0	1	0	0	0	0	0	0
496	0	0	0	1	1	0	0	1	0	0	0	0	0	0	0	0	0	0	0	0	0	0	0	0	0	0	0	0	0	0	0	0	0	0	0	0	0	0	0	0	0	0	0	1	0	0	0	0	0
3498	0	0	1	0	0	0	0	0	1	0	0	0	0	0	0	0	0	0	0	0	0	0	0	0	0	0	0	0	0	0	0	0	0	0	0	0	0	0	0	0	0	0	0	0	0	0	0	0	0
20062	0	0	0	0	0	0	0	0	0	0	0	0	0	0	0	0	0	0	0	0	0	0	0	0	0	0	0	0	0	0	0	0	0	0	0	0	0	0	0	0	0	0	0	0	0	0	0	0	1
20379	0	0	0	0	0	0	0	0	0	0	0	0	0	1	0	0	0	0	0	0	0	0	0	0	0	1	0	0	1	0	0	1	0	0	0	0	0	0	0	0	0	0	0	0	0	1	0	0	0
632	1	1	0	0	0	0	0	1	0	0	1	1	0	0	0	0	0	0	0	0	0	0	0	0	0	0	0	0	0	0	0	0	0	0	0	0	0	0	0	0	0	0	0	0	0	0	0	0	0
347	0	0	0	1	0	0	0	0	0	0	0	1	0	0	0	0	0	0	0	0	0	0	0	0	0	0	0	0	0	0	0	0	0	0	0	0	0	0	0	0	0	0	0	0	0	0	0	0	0
170	0	0	0	0	0	0	0	0	0	0	0	0	0	0	0	0	0	0	0	0	0	0	0	0	0	0	0	0	0	0	0	0	1	0	0	0	0	0	0	0	0	0	0	1	0	0	0	0	0
105	0	0	0	0	0	0	0	0	0	0	0	0	0	1	0	0	1	0	0	0	0	0	0	0	1	0	0	0	1	0	0	0	0	1	0	0	0	0	1	0	0	0	0	0	0	0	0	0	0
130	0	0	0	0	0	0	0	0	1	0	0	0	0	0	0	0	0	0	0	0	0	0	0	0	0	0	0	0	0	0	0	0	0	0	0	1	0	0	0	0	0	0	0	0	1	0	0	0	0
165	0	0	0	0	0	0	0	0	0	1	0	0	0	0	0	0	0	1	0	0	0	0	0	0	0	0	0	0	0	0	0	0	0	0	1	0	0	0	0	0	0	0	0	0	0	0	1	0	0
278	0	1	0	0	0	0	1	0	0	0	0	1	0	0	0	0	0	0	0	0	0	0	0	0	0	0	0	0	0	0	0	0	0	0	0	0	0	0	0	0	1	0	0	1	0	0	0	0	0
150	0	0	1	0	0	0	0	0	0	0	0	0	0	0	0	0	1	0	0	0	0	0	0	0	0	0	0	0	0	0	0	0	0	0	0	0	1	0	0	0	0	0	1	0	0	0	0	0	0
144	0	0	1	0	0	0	0	1	0	0	0	0	0	0	0	0	0	0	0	0	0	0	0	0	0	0	0	0	0	0	1	0	0	0	0	0	0	0	1	0	0	0	0	0	0	0	0	0	0
127	0	0	0	0	0	0	0	0	0	0	0	0	0	0	0	0	0	0	0	0	0	0	0	0	1	0	0	0	0	0	0	0	0	0	0	1	0	0	0	0	0	0	0	0	0	0	0	0	0
97	0	0	0	0	0	0	0	0	0	1	0	0	0	0	0	0	0	0	0	0	0	0	0	0	0	0	0	0	0	0	0	0	0	0	0	0	0	0	0	0	0	0	0	1	0	0	0	0	0
108	0	0	0	0	0	0	0	1	1	1	1	0	0	1	0	0	0	0	0	0	0	0	0	0	0	0	0	0	1	1	0	0	0	0	0	0	0	0	0	0	0	0	0	0	1	0	0	0	1
153	0	0	0	0	0	0	0	0	0	0	0	1	0	1	0	0	0	0	0	0	0	0	0	0	0	0	1	0	0	1	0	0	0	0	0	0	0	0	0	0	0	0	0	0	0	0	0	0	2
110	0	0	0	0	0	0	0	0	0	0	0	0	0	0	0	0	0	1	0	0	0	0	0	0	0	0	0	0	0	0	0	1	0	0	0	0	0	0	0	0	0	0	0	0	0	0	0	1	0
133	0	0	0	0	0	0	0	0	0	0	0	0	0	0	0	0	1	0	0	0	0	0	0	0	0	0	0	0	0	0	0	0	0	0	0	0	0	1	0	0	0	0	1	0	0	0	0	0	0
157	0	0	0	0	0	0	0	0	0	0	0	0	0	0	0	0	0	0	0	0	0	0	0	0	0	0	0	1	0	0	0	0	0	0	0	0	0	0	0	0	0	0	0	0	0	0	0	1	0
536	0	0	0	0	0	0	0	0	0	1	0	1	0	0	0	1	0	0	0	0	0	0	0	0	0	0	0	0	1	0	0	0	0	0	0	0	0	0	1	0	1	0	0	0	0	0	0	0	0
226	0	0	0	0	0	0	0	0	0	0	0	0	0	0	0	0	0	0	0	0	0	0	0	0	0	0	0	0	0	1	1	0	0	0	0	0	1	1	0	0	0	0	0	0	0	0	0	0	0
311	0	0	0	0	0	0	0	0	1	0	1	0	0	0	0	0	0	0	0	0	0	0	0	0	0	0	0	0	0	0	0	0	0	0	0	0	0	0	0	0	0	0	0	0	0	0	0	0	0
201	0	0	0	0	0	0	0	0	1	0	0	0	0	0	0	0	0	0	0	0	0	0	0	0	0	0	0	0	0	0	0	0	1	0	0	0	0	0	0	0	0	0	0	1	0	0	0	0	0
150	0	1	0	0	0	0	0	0	0	0	0	0	0	1	0	0	0	0	0	0	0	0	0	0	0	0	0	0	0	0	0	0	0	0	0	0	0	0	0	0	0	0	0	0	0	0	0	0	0
125	0	0	0	0	0	0	0	0	0	0	0	1	0	0	0	0	0	0	0	0	0	0	0	0	1	1	0	0	0	0	0	0	0	0	0	0	1	0	0	0	0	0	0	0	0	0	0	0	0
376	0	0	0	0	0	0	0	0	1	0	0	0	0	0	0	0	0	0	0	0	0	0	0	0	1	0	0	0	1	0	0	0	0	0	0	0	0	0	0	0	0	0	0	0	2	0	0	0	0
467	0	0	0	0	0	0	0	1	0	0	1	0	0	0	0	0	0	0	0	0	0	0	0	0	0	0	0	0	0	0	0	0	0	1	0	0	0	0	0	0	0	0	0	0	0	0	1	0	0
196	0	0	0	0	1	0	0	0	0	0	0	0	0	0	0	0	0	0	0	0	0	0	0	1	0	0	0	0	1	0	0	0	0	0	0	0	0	0	0	1	0	0	1	0	0	0	0	0	0
122	0	0	0	1	0	0	0	0	0	1	0	0	0	0	0	0	0	0	0	0	0	0	0	1	1	0	0	0	0	0	0	0	0	1	0	0	0	0	0	0	0	0	0	0	0	0	0	1	0
223	0	0	0	0	0	0	0	0	0	0	0	0	0	0	0	0	0	0	0	0	0	0	0	0	0	0	0	0	0	0	0	0	0	1	1	0	0	0	0	0	0	0	0	0	1	0	0	1	0
109	0	0	0	0	0	0	0	0	0	0	1	0	0	1	0	0	0	0	0	0	0	0	0	0	0	1	0	0	0	0	0	0	0	0	0	0	1	0	0	0	0	0	0	0	0	0	2	0	0
120	0	0	0	0	0	0	0	0	0	0	0	0	1	0	0	1	1	0	0	0	0	0	0	0	0	0	1	0	0	0	0	0	0	0	0	0	0	0	0	0	0	0	0	0	0	0	0	0	0
183	0	0	0	0	0	3	0	0	0	0	0	0	0	0	0	0	0	0	0	0	0	0	0	0	0	0	0	0	0	0	0	0	0	0	0	0	0	0	0	0	0	0	0	0	0	0	0	0	0
1114	0	0	0	0	0	0	0	0	0	0	0	0	1	0	0	0	0	0	0	0	0	0	0	0	0	0	0	0	0	0	0	0	0	0	0	0	0	0	0	0	0	0	0	0	0	0	1	0	0
1777	0	0	0	1	0	0	0	0	0	1	0	0	0	0	0	0	0	0	0	0	0	0	0	0	0	0	0	0	0	0	0	0	0	0	1	0	1	0	0	0	0	0	0	0	0	0	0	0	0
133	0	0	0	1	0	1	0	0	0	0	0	0	0	0	0	0	0	0	0	0	0	0	0	1	0	0	0	0	1	0	0	0	0	0	1	0	0	0	1	0	0	0	0	0	0	0	0	0	0
172	0	1	0	0	0	0	2	0	0	0	0	0	0	0	0	0	0	0	0	0	0	0	0	0	0	0	0	0	0	0	0	0	0	0	0	0	1	0	0	0	0	0	0	0	0	0	0	0	0
232	0	0	0	0	0	0	0	1	0	0	0	0	0	0	0	0	0	0	0	0	0	0	0	0	0	0	0	0	1	0	0	0	0	0	0	1	0	0	0	0	0	1	0	0	0	0	0	1	0
391	1	0	0	1	0	0	0	0	0	0	0	0	0	0	1	0	1	0	0	0	0	0	0	0	0	0	0	0	0	0	0	1	0	0	0	0	1	0	0	0	0	1	1	0	0	0	0	0	0
169	0	0	0	0	0	0	0	0	0	0	0	0	0	0	0	0	0	0	0	0	0	0	0	0	1	0	0	0	1	0	0	0	0	0	0	0	0	0	0	0	0	0	0	0	0	0	0	1	0
170	0	0	0	0	0	0	0	0	0	0	0	0	0	0	0	0	0	0	0	0	0	0	0	0	0	0	0	0	0	0	0	0	0	0	0	0	0	0	0	0	0	0	0	0	0	0	0	0	0
106	0	0	0	1	0	0	0	1	0	0	0	0	0	0	1	0	0	0	0	0	0	0	0	0	0	0	0	0	0	0	0	0	0	0	0	0	0	0	0	0	0	0	0	0	0	0	0	0	0
144	1	0	0	0	0	0	0	0	0	0	0	0	0	0	0	0	0	0	0	0	0	0	0	0	0	0	0	0	0	0	0	0	1	0	0	1	0	0	0	0	0	0	0	0	0	0	0	0	0
172	0	0	0	0	0	0	0	0	0	0	0	0	0	0	0	0	0	0	0	0	0	0	0	0	0	0	0	0	0	0	0	0	0	0	0	0	0	0	0	0	0	0	0	0	0	1	0	0	0
124	0	0	0	0	0	0	0	0	0	0	0	1	0	0	0	0	0	1	0	0	0	0	0	0	1	0	0	0	0	0	0	0	0	0	1	0	0	0	0	1	0	0	0	0	0	0	0	0	0
154	0	0	0	0	0	1	0	1	0	0	0	0	0	0	0	1	0	0	0	0	0	0	0	0	0	0	0	0	0	0	0	0	1	0	0	0	0	1	1	1	0	0	0	0	0	0	0	0	1
130	0	0	0	0	0	0	0	0	0	0	0	0	0	0	0	0	0	0	0	0	0	0	0	0	0	0	0	0	0	0	0	0	0	0	0	0	0	0	1	0	0	0	0	0	0	0	0	0	0
147	0	0	0	0	0	0	0	0	0	0	1	0	0	0	0	0	0	0	0	0	0	0	0	0	0	0	0	0	0	0	0	1	0	0	0	0	0	0	0	0	0	0	1	0	0	0	0	1	0
122	0	0	0	0	0	0	0	0	0	0	0	0	0	0	1	0	0	0	0	0	0	0	0	1	0	0	0	0	0	0	0	0	0	0	0	0	0	0	0	1	0	0	0	0	0	0	0	1	0
107	1	0	0	0	0	0	0	0	0	0	0	0	0	0	0	0	0	0	0	0	0	0	0	0	0	1	0	1	0	0	0	0	0	0	0	1	0	0	0	2	0	0	1	0	0	0	0	0	0
148	0	0	1	0	0	0	0	0	0	0	0	0	0	0	0	1	0	0	0	0	0	0	0	0	0	0	1	0	0	0	0	0	0	0	0	0	0	0	0	0	0	0	0	0	0	0	0	0	0
199	0	1	0	0	0	0	0	0	0	0	0	0	0	0	0	0	0	0	0	0	0	0	0	0	0	0	0	0	0	0	1	0	1	0	0	0	0	0	0	0	0	0	0	0	0	0	0	1	0
165	0	0	0	0	0	1	0	0	0	0	0	0	0	0	0	0	0	1	0	0	0	0	0	0	0	0	0	0	0	0	0	0	0	0	0	0	0	0	0	0	0	0	0	0	0	0	0	0	0
109	0	0	0	0	0	0	0	0	0	0	0	0	0	0	1	0	0	1	0	0	0	0	0	0	0	0	0	0	0	0	0	0	0	0	0	0	0	0	0	0	0	0	0	0	0	0	0	0	0
108	0	0	0	0	0	1	0	0	0	0	0	0	0	0	0	0	0	0	0	0	0	0	0	0	0	0	0	0	0	0	0	0	0	1	0	0	0	0	0	0	0	1	0	0	0	0	0	0	0
135	0	0	0	0	0	0	0	0	0	0	0	0	0	0	0	0	0	0	0	0	0	0	0	0	0	0	0	0	0	1	0	0	0	0	0	0	0	0	0	0	0	0	0	0	0	0	0	0	0
312	0	0	0	0	1	0	0	0	0	0	0	0	0	0	0	1	0	0	0	0	0	0	0	0	0	0	0	0	0	0	0	0	0	0	0	0	1	1	0	0	0	0	0	0	0	1	0	1	0
212	1	0	0	0	0	0	0	0	1	0	1	0	0	0	0	0	0	0	0	0	0	0	0	0	0	0	0	0	0	0	0	0	0	0	1	0	0	0	0	0	0	0	0	0	0	0	0	0	0
166	1	1	0	0	0	0	0	0	0	0	0	0	0	0	0	0	0	0	0	0	0	0	0	0	0	1	0	0	0	0	0	0	0	0	0	0	0	0	0	0	0	0	0	0	0	0	0	0	0
201	0	0	0	1	1	0	1	0	0	0	1	0	1	0	0	0	0	0	0	0	0	0	0	1	0	0	0	0	0	0	0	0	0	0	0	0	0	1	0	2	0	0	0	0	0	0	0	0	0
5043	1	0	0	0	0	0	0	0	0	0	0	1	0	1	0	0	0	0	0	0	0	0	0	0	1	0	1	0	1	0	0	0	0	0	0	0	1	0	0	0	1	1	0	0	0	0	0	0	0
3066	0	0	0	0	1	0	0	0	0	0	0	0	0	0	0	0	0	0	0	0	0	0	0	0	0	0	0	0	0	0	0	0	0	0	0	0	0	0	0	0	0	0	0	0	0	0	0	1	0
1674	0	1	1	0	0	0	0	0	0	0	0	0	0	0	1	1	0	1	0	0	0	0	0	0	0	0	0	1	0	0	0	0	0	0	0	0	0	0	0	0	0	0	0	0	1	0	0	0	0
321	0	0	0	0	0	0	0	0	1	1	0	0	0	1	0	0	0	0	0	0	0	0	0	0	0	0	0	0	0	0	0	0	0	0	0	1	0	0	0	0	0	0	0	0	0	1	0	1	0
266	0	0	0	0	0	0	0	1	0	0	0	0	0	1	0	0	0	0	0	0	0	0	0	0	0	0	0	0	0	0	0	0	0	0	0	0	0	0	1	0	0	0	0	0	0	0	0	0	0
7691	0	0	0	0	0	0	0	0	0	0	0	0	0	1	0	0	0	0	0	0	0	0	0	0	0	0	0	0	0	0	0	1	0	0	0	0	0	0	1	0	0	0	0	0	0	0	0	0	0
27471	0	0	0	0	0	0	0	0	0	2	0	0	0	1	0	0	0	0	0	0	0	0	0	0	0	0	0	0	0	0	0	0	0	0	0	0	1	1	0	0	0	0	2	0	0	0	0	0	0
9431	0	0	0	0	0	0	0	0	0	0	0	0	0	1	0	0	0	0	0	0	0	0	0	0	0	0	0	0	0	0	0	0	0	0	0	1	2	0	0	0	0	0	0	0	0	0	0	0	0
407	0	0	0	0	0	0	0	0	0	0	1	0	0	0	0	0	0	0	0	0	0	0	0	0	0	0	0	0	0	0	0	0	0	0	0	0	0	0	0	0	0	0	0	0	0	0	0	0	0
141	0	0	0	0	1	0	0	0	0	0	0	0	0	0	0	0	0	0	0	0	0	0	0	0	0	0	0	0	0	0	0	0	1	0	0	0	1	0	0	0	0	0	1	0	0	0	0	0	0
483	0	0	0	0	1	1	0	0	0	0	0	1	0	0	0	0	0	0	0	0	0	0	0	0	0	1	0	0	0	0	0	0	0	1	0	0	1	1	0	0	0	0	0	0	0	0	0	0	0
1217	0	0	1	0	0	0	0	0	0	0	0	0	1	1	0	0	0	0	0	0	0	0	0	0	0	0	0	0	1	0	0	0	0	0	0	0	0	0	0	0	0	0	0	0	0	0	0	0	0
243	0	0	0	0	0	0	0	1	0	0	1	0	0	1	0	0	0	1	0	0	0	0	0	0	0	0	0	1	0	0	0	0	0	0	0	0	0	0	0	0	0	0	1	0	0	0	0	0	0
333	0	0	0	0	0	0	0	0	1	0	0	0	0	0	0	0	0	0	0	0	0	0	0	0	0	0	0	0	0	0	0	0	0	0	0	0	0	0	0	1	0	0	0	0	0	0	0	0	0
301	0	0	0	0	0	0	0	0	0	0	0	1	0	0	0	0	0	0	0	0	0	0	0	0	0	1	0	1	0	0	0	0	0	0	0	0	0	0	0	0	0	0	0	0	0	0	0	0	1
8229	1	0	0	0	0	0	0	0	0	0	0	0	0	0	0	0	0	0	0	0	0	0	0	0	1	0	0	0	0	0	0	0	0	0	0	0	0	0	0	0	0	0	0	0	0	0	0	0	0
1211	0	0	0	0	0	0	0	0	1	0	0	0	0	0	0	0	0	0	0	0	0	0	0	0	0	0	0	0	0	0	0	0	0	0	0	0	0	0	0	0	0	0	0	0	0	0	0	0	0
818	0	0	0	0	0	0	0	0	0	1	0	0	0	0	0	0	0	0	0	0	0	0	0	0	0	1	0	0	0	0	0	0	0	0	0	0	0	0	0	0	0	0	0	0	0	0	0	0	0
507	0	0	0	0	0	0	0	0	0	0	0	0	0	0	0	0	0	0	0	0	0	0	0	0	0	0	0	0	0	0	0	0	0	0	0	0	0	1	0	0	0	0	0	0	0	0	0	0	0
261	0	0	0	0	0	0	0	1	0	0	0	0	0	0	0	0	0	0	0	0	0	0	0	0	0	0	0	0	0	1	0	0	0	1	0	0	1	0	0	0	0	0	0	0	0	0	0	1	0
217	0	0	0	0	0	0	0	0	0	1	0	0	0	0	0	0	0	0	0	0	0	0	0	0	0	0	0	0	1	0	0	0	0	0	0	0	0	0	0	0	1	0	0	0	0	0	0	0	0
140	0	0	0	0	0	0	0	0	0	0	0	0	0	0	0	0	0	1	0	0	0	0	0	0	0	0	0	0	0	0	0	0	0	0	0	0	0	0	0	0	1	0	1	0	0	0	0	0	0
114	0	0	0	0	0	0	0	0	0	0	0	0	0	0	0	0	0	0	0	0	0	0	0	0	0	0	0	0	0	0	0	0	0	0	0	0	0	0	0	0	0	0	0	0	0	0	1	0	0
157	0	0	0	0	0	0	0	0	0	0	0	0	0	0	0	0	0	1	0	0	0	0	0	0	0	0	0	0	0	0	0	0	1	0	0	0	0	0	0	0	0	0	0	0	2	0	0	0	0
445	0	0	1	0	0	0	0	0	0	0	1	0	0	0	0	0	0	0	0	0	0	0	0	0	0	0	0	0	0	0	0	0	0	0	0	1	0	0	0	1	0	0	0	0	0	0	0	0	1
1058	0	0	0	1	0	0	0	0	0	0	0	0	0	0	0	0	0	0	0	0	0	0	0	0	0	0	0	0	0	0	0	0	0	0	0	0	0	1	0	0	0	0	0	0	0	0	0	0	0
1017	0	0	0	0	0	0	0	0	0	1	0	0	1	0	0	0	0	0	0	0	0	0	0	0	0	0	0	0	0	0	0	0	0	0	0	0	0	0	1	1	0	0	1	0	0	0	0	0	0
735	0	0	0	0	0	1	0	1	0	0	0	0	0	0	0	0	0	0	0	0	0	0	0	0	0	0	0	0	1	0	0	0	0	0	0	0	0	0	0	0	0	0	0	0	0	0	0	0	0
241	0	0	0	0	0	0	0	0	0	0	0	0	0	0	0	0	0	0	0	0	0	0	0	0	0	0	0	0	0	0	0	0	0	0	0	0	0	0	0	0	0	0	0	0	0	0	0	0	0
500	0	1	0	0	0	0	0	0	0	0	0	0	1	0	0	1	0	0	0	0	0	0	0	0	0	0	0	0	0	1	0	0	0	0	0	0	0	0	0	0	0	0	0	0	0	0	0	0	0
250	0	0	0	0	1	0	0	0	0	0	0	0	0	0	0	0	0	0	0	0	0	0	0	0	0	0	0	0	0	1	0	0	0	0	0	0	0	0	0	0	0	0	0	0	0	0	0	0	0
232	0	0	0	0	0	0	0	0	0	0	0	1	0	0	0	2	0	0	0	0	0	0	0	0	0	0	0	0	0	0	0	0	0	0	0	0	0	0	0	0	0	0	0	0	0	0	0	1	0
159	0	0	0	0	0	0	0	0	0	0	0	0	0	0	0	0	0	0	0	0	0	0	0	0	0	0	0	0	0	0	0	0	0	1	0	0	0	0	0	0	0	0	0	0	1	0	0	0	0
282	0	0	0	0	0	0	0	1	0	0	0	0	0	1	0	1	0	0	0	0	0	0	0	0	1	0	0	0	0	0	0	0	0	0	0	0	0	0	0	1	1	0	0	0	0	1	0	0	0
361	0	0	1	1	0	0	0	0	0	0	0	0	0	0	0	0	0	0	0	0	0	0	0	0	0	0	0	0	0	0	0	0	0	0	0	0	0	0	0	0	1	0	0	0	0	0	0	0	0
253	0	0	0	1	0	0	0	1	0	0	0	0	0	0	0	0	1	0	0	0	0	0	0	0	0	0	0	0	1	0	0	0	0	0	0	1	0	0	0	0	0	1	0	0	0	0	0	0	0
151	0	0	0	0	0	0	0	0	0	0	0	0	0	0	0	0	0	0	0	0	0	0	0	0	0	0	0	0	1	0	0	0	0	0	0	0	0	0	0	0	0	0	0	0	0	0	0	0	0
422	0	1	0	0	0	0	0	0	0	0	0	0	0	0	0	0	0	0	0	0	0	0	0	0	0	0	0	0	0	0	0	0	0	0	0	0	0	0	0	0	1	0	0	0	0	0	0	0	0
451	0	0	0	0	0	0	0	0	0	0	0	0	0	0	0	0	0	0	0	0	0	0	0	0	0	0	0	0	0	0	0	0	0	0	0	0	0	1	1	0	0	0	0	0	0	0	0	0	0
107	0	0	0	0	0	0	0	0	0	0	0	0	0	0	0	0	0	0	0	0	0	0	0	0	0	0	0	0	0	0	0	0	0	0	0	0	0	0	0	0	0	0	0	1	0	0	0	0	0
157	0	0	0	0	0	0	0	0	0	0	0	1	0	0	0	0	0	0	0	0	0	0	0	0	0	0	0	0	0	0	0	0	0	0	0	0	0	0	0	0	0	0	0	0	0	0	0	0	0
688	0	0	0	0	0	0	1	0	0	0	1	0	0	0	0	0	0	0	0	0	0	0	0	0	0	1	1	1	0	0	0	0	0	0	0	0	0	1	0	0	0	0	0	1	0	0	0	0	0
13877	0	0	1	1	0	0	0	0	0	0	0	0	1	0	0	0	0	0	0	0	0	0	0	0	0	0	0	0	0	0	1	1	0	0	0	0	0	0	0	0	0	0	1	1	0	0	0	0	0
3870	0	0	0	0	0	0	0	0	0	0	0	0	0	0	0	0	0	0	0	0	0	0	0	0	0	0	0	0	0	0	0	0	0	0	0	0	0	0	0	0	0	0	0	0	0	0	0	1	0
454	0	0	0	0	0	0	0	0	0	0	0	0	0	0	0	0	0	0	0	0	0	0	0	0	0	0	0	0	0	1	0	0	0	0	0	0	0	0	0	0	0	0	0	0	0	0	1	1	0
239	0	0	0	0	0	0	0	0	0	0	0	0	0	1	0	0	0	0	0	0	0	0	0	0	0	0	0	0	0	0	0	0	0	0	0	0	0	0	0	0	0	0	0	0	0	0	0	0	0
334	0	0	0	1	0	0	0	0	0	0	0	0	0	0	0	0	0	0	0	0	0	0	0	0	0	0	0	0	0	0	0	1	0	0	1	0	0	0	0	1	1	1	0	0	0	0	0	0	0
216	0	0	0	0	0	0	0	0	0	0	0	0	0	0	0	0	0	0	0	0	0	0	0	0	0	0	0	0	1	1	1	0	0	0	0	0	0	0	0	0	0	0	0	0	0	0	1	0	0
113	1	1	0	1	0	0	0	0	0	0	0	0	0	0	0	0	0	0	0	0	0	0	0	0	0	1	0	0	0	0	0	0	0	0	0	0	0	1	0	0	0	0	0	0	0	0	0	1	0
106	0	0	0	0	0	0	0	0	0	0	0	0	0	0	0	1	0	0	0	0	0	0	0	1	0	0	0	0	0	0	0	1	0	0	0	0	0	0	0	0	0	0	1	0	0	0	0	0	0
155	0	0	0	0	0	0	0	0	0	0	0	0	0	0	0	0	0	0	0	0	0	0	0	0	0	0	0	0	1	0	1	0	0	0	0	0	0	0	0	0	0	0	0	0	0	0	0	0	0
209	0	0	0	0	1	0	0	0	0	0	0	0	0	0	0	0	1	0	0	0	0	0	0	0	0	0	0	0	0	0	0	0	0	0	0	0	0	0	0	0	1	0	0	0	1	0	0	0	0
382	0	0	0	0	0	0	0	0	0	0	0	0	1	0	0	1	0	0	0	0	0	0	0	0	0	0	0	0	0	0	0	0	0	0	0	0	0	0	0	0	0	0	0	0	0	0	0	0	0
185	0	0	1	0	0	0	0	0	0	0	0	0	0	0	0	0	0	0	0	0	0	0	0	0	1	0	0	1	0	0	0	0	0	0	0	0	0	0	0	0	0	0	0	0	0	0	0	0	0
84	0	0	0	0	0	0	0	0	0	0	1	0	0	0	0	0	0	0	0	0	0	0	0	0	1	0	0	0	0	0	0	0	0	0	0	0	0	0	0	0	0	0	0	0	0	0	0	0	0
171	0	0	0	0	0	1	0	0	1	1	0	0	0	0	0	0	1	0	0	0	0	0	0	0	1	0	0	0	0	0	1	0	0	0	0	0	0	0	0	0	0	0	0	0	0	0	0	0	0
141	0	0	0	0	0	0	0	0	0	0	0	0	0	0	0	0	1	0	0	0	0	0	0	0	0	0	0	0	0	0	0	0	0	0	0	0	0	1	0	0	1	1	0	0	0	0	1	0	0
212	0	0	0	0	0	0	0	0	0	0	0	0	0	0	0	0	0	0	0	0	0	0	0	0	0	0	0	0	0	0	0	0	0	0	1	0	0	0	0	0	0	0	0	0	0	0	0	0	0
175	0	0	0	0	0	0	0	0	0	0	0	0	0	0	0	0	0	0	0	0	0	0	0	0	0	0	0	0	0	1	0	1	0	0	1	0	0	0	1	0	0	0	0	0	0	0	0	0	1
96	0	0	1	0	0	0	0	0	0	0	0	0	0	0	0	0	0	1	0	0	0	0	0	0	0	1	0	0	1	0	0	0	0	0	0	0	0	0	0	0	0	0	0	0	0	0	0	0	0
88	0	0	0	0	0	0	0	0	0	0	0	1	0	0	0	0	0	1	0	0	0	0	0	0	0	0	0	1	0	0	0	0	0	0	0	0	0	0	0	0	1	0	0	0	0	0	0	0	0
117	0	0	0	0	0	0	0	0	0	0	0	0	0	0	0	0	0	0	0	0	0	0	0	0	0	0	0	0	0	0	0	0	0	0	0	0	0	0	0	0	0	0	1	0	0	0	0	0	0
109	0	0	0	0	0	0	0	0	0	0	0	0	0	0	0	0	0	0	0	0	0	0	0	0	1	0	0	0	0	0	0	0	0	0	0	0	0	0	0	0	1	0	0	0	0	1	0	0	0
122	0	0	0	0	0	0	0	0	0	0	0	1	1	0	0	0	0	0	0	0	0	0	0	0	0	1	0	0	0	0	0	0	0	0	0	0	0	0	0	0	0	0	1	0	0	0	0	0	0
97	0	0	1	0	0	0	0	0	0	0	0	0	0	0	0	1	0	0	0	0	0	0	0	0	0	0	0	0	0	0	0	0	0	0	0	0	0	0	0	0	0	0	0	0	0	0	0	0	0
210	0	0	0	0	0	0	0	0	0	0	0	0	1	0	0	0	0	0	0	0	0	0	0	0	0	0	0	0	0	1	0	0	0	0	0	0	0	0	0	0	1	0	0	0	0	0	0	0	0
121	0	0	0	0	0	0	0	0	0	0	0	0	0	0	0	0	0	0	0	0	0	0	0	0	1	0	0	1	0	0	0	0	0	0	0	0	0	0	0	0	0	0	0	1	0	0	0	0	0
138	0	0	0	0	0	0	0	0	0	0	1	0	0	0	1	0	1	0	0	0	0	0	0	0	0	1	0	0	0	0	0	0	0	0	0	0	1	0	1	0	0	1	0	0	0	0	0	0	0
199	0	0	0	0	0	0	0	0	0	0	0	1	0	0	0	0	0	0	0	0	0	0	0	0	1	0	0	0	0	0	0	0	0	0	0	0	0	0	0	0	0	0	0	1	0	0	0	1	2
109	0	0	1	0	0	1	0	1	1	1	0	0	0	1	0	0	0	0	0	0	0	0	0	0	0	0	0	0	0	0	0	0	0	1	0	0	0	0	0	0	0	0	0	0	0	0	0	0	0
587	0	1	0	0	0	0	0	0	0	1	0	0	0	2	0	0	0	0	0	0	0	0	0	0	0	0	0	0	0	0	0	0	0	0	0	0	0	0	0	0	0	0	0	1	0	0	0	0	1
304	0	0	1	0	0	0	0	0	0	0	0	0	0	0	1	0	0	0	0	0	0	0	0	0	0	0	0	0	0	0	0	0	0	0	0	0	0	0	0	0	0	0	0	0	0	0	0	1	0
173	1	0	0	0	0	0	0	0	0	1	0	0	0	1	0	0	0	0	0	0	0	0	0	0	0	0	0	0	0	0	0	0	0	0	0	1	0	1	0	0	0	0	0	0	0	0	0	0	0
161	0	1	0	0	0	0	0	2	0	0	0	0	0	0	0	0	1	0	0	0	0	0	0	0	0	0	0	0	0	0	0	0	0	0	0	0	0	0	0	1	1	0	0	0	0	0	1	0	0
140	1	0	0	0	0	0	0	0	0	0	0	0	0	0	0	0	0	0	0	0	0	0	0	0	0	0	0	0	0	0	0	0	0	0	0	0	0	0	0	0	0	0	0	0	0	0	0	0	0
157	0	0	0	0	0	0	0	0	0	0	0	0	0	0	0	0	0	0	0	0	0	0	0	0	0	0	0	0	0	0	0	1	0	2	0	0	0	0	0	0	0	0	0	2	0	0	0	1	0
1071	0	0	0	0	0	0	0	0	0	0	0	0	0	0	0	0	1	0	0	0	0	0	0	0	0	0	0	0	0	0	0	0	0	0	0	0	0	0	0	0	0	1	0	0	0	0	0	0	0
1820	0	1	0	1	1	0	0	0	0	0	0	0	1	1	0	0	0	0	0	0	0	0	0	0	0	0	0	0	0	0	0	0	0	1	0	1	0	0	0	0	0	0	0	0	0	0	0	1	0
287	0	0	0	0	0	0	1	0	0	0	0	0	0	0	1	0	0	0	0	0	0	0	0	0	1	0	0	0	0	0	1	0	0	0	0	0	0	0	0	0	0	0	0	1	0	0	1	0	0
159	1	0	0	0	0	0	0	1	0	0	0	0	0	0	0	0	0	0	0	0	0	0	0	0	0	0	0	0	0	0	0	0	0	0	0	0	0	0	0	0	0	0	0	0	0	0	0	0	0
86	0	0	0	0	0	0	0	0	0	0	0	0	0	0	0	0	0	0	0	0	0	0	0	0	0	0	0	0	0	0	0	0	0	0	0	0	0	0	0	0	0	0	0	0	0	0	0	0	0
113	0	0	0	0	0	0	0	0	0	1	1	0	0	0	0	0	0	0	0	0	0	0	0	1	0	2	0	0	0	0	0	0	0	0	0	1	0	0	0	0	0	0	0	0	0	0	0	0	0
97	0	0	0	0	0	0	0	1	0	0	0	0	0	1	0	0	0	0	0	0	0	0	0	1	0	0	0	0	0	0	0	0	0	0	0	0	0	0	0	0	1	0	0	0	0	0	0	0	0
113	0	0	0	0	0	0	0	0	1	0	0	0	0	0	0	1	1	0	0	0	0	0	0	0	0	0	0	0	0	0	0	0	0	0	0	0	0	0	0	0	0	0	0	0	1	0	0	0	0
108	0	1	0	0	0	0	0	0	0	0	0	0	0	1	0	0	0	0	0	0	0	0	0	0	0	0	0	0	0	0	0	2	0	0	0	0	0	0	0	0	0	0	0	1	0	0	0	0	1
79	0	0	0	0	0	0	0	0	0	0	0	0	0	1	0	0	1	0	0	0	0	0	0	0	0	0	0	0	0	0	1	0	0	0	0	1	0	0	0	0	0	0	0	0	0	0	0	0	0
129	0	1	0	0	1	1	0	0	0	0	0	0	0	0	0	0	0	0	0	0	0	0	0	2	0	0	0	0	0	0	0	0	0	0	0	0	0	0	0	0	0	0	0	0	0	0	0	0	0
136	0	0	1	0	0	0	0	0	1	0	0	0	0	0	0	0	0	0	0	0	0	0	0	0	0	1	0	0	0	0	0	0	0	0	0	0	0	0	0	0	0	0	0	0	0	0	0	0	0
156	0	0	0	0	0	0	0	0	0	1	0	0	0	0	0	1	0	0	0	0	0	0	0	0	0	0	0	0	0	0	0	0	0	0	0	0	0	1	0	0	0	0	0	0	0	0	0	0	0
101	0	1	1	0	0	0	0	0	0	0	1	0	0	0	0	1	0	0	0	0	0	0	0	0	0	0	0	0	0	0	0	0	0	0	0	0	0	0	0	0	0	0	0	0	0	0	0	0	0
153	0	0	0	0	0	0	0	0	0	0	0	0	0	0	0	0	1	0	0	0	0	0	0	0	0	0	0	1	0	0	1	0	0	0	0	0	0	0	0	0	0	0	1	0	0	0	0	0	0
132	0	0	0	0	0	0	0	0	0	0	1	0	0	0	0	0	0	0	0	0	0	0	0	0	0	0	0	1	0	0	0	0	0	0	1	0	0	1	0	0	0	0	0	0	0	0	0	0	0
105	0	0	0	1	0	0	0	0	0	1	1	0	0	0	0	0	0	0	0	0	0	0	0	0	0	0	0	0	0	0	0	0	0	0	0	1	1	0	0	0	0	0	0	0	0	0	0	0	0
412	0	0	0	0	0	0	0	0	0	0	1	0	0	0	0	0	0	0	0	0	0	0	0	0	0	0	0	0	0	0	0	1	0	0	1	0	1	0	0	0	0	0	0	0	0	0	0	0	0
527	0	0	1	0	0	0	0	0	1	0	0	0	0	0	0	0	0	0	0	0	0	0	0	0	0	1	0	0	0	0	0	0	0	0	0	0	0	0	0	0	0	0	1	0	0	0	1	0	0
657	0	0	0	0	2	1	0	0	0	0	0	0	0	1	0	0	0	0	0	0	0	0	0	0	0	0	0	0	0	0	1	0	0	1	0	0	0	0	0	0	0	0	0	1	0	0	1	0	0
367	0	0	0	0	0	0	0	0	0	0	0	0	0	0	0	0	0	0	0	0	0	0	0	0	0	0	1	0	0	0	0	0	0	0	0	0	1	0	0	0	0	0	0	0	0	0	0	0	0
244	1	0	1	1	0	0	1	0	1	0	0	0	0	1	0	0	0	0	0	0	0	0	0	0	0	0	0	0	1	0	0	0	0	0	0	0	0	0	0	0	0	0	0	0	0	0	0	0	0
143	0	0	0	0	0	0	0	0	0	0	1	1	0	1	0	0	0	0	0	0	0	0	0	0	0	0	0	0	0	0	0	1	0	0	0	0	0	0	0	0	0	0	0	0	0	0	0	0	0
136	0	0	0	1	0	0	0	1	0	0	0	0	0	0	0	0	0	0	0	0	0	0	0	0	1	0	0	0	0	0	0	0	0	0	0	0	0	0	0	0	0	0	0	0	0	1	0	1	0
161	0	0	0	0	0	0	0	0	0	1	1	1	0	0	0	1	1	0	0	0	0	0	0	0	2	1	0	0	0	0	0	1	0	0	0	1	0	0	0	0	1	0	0	0	0	0	0	0	0
150	0	0	0	0	0	0	0	0	0	0	0	0	0	0	0	0	0	0	0	0	0	0	0	0	0	0	0	0	0	0	0	0	0	1	2	1	0	0	0	0	0	0	0	0	0	0	0	0	0
172	0	0	0	0	1	0	0	0	0	0	1	0	0	0	1	0	3	0	0	0	0	0	0	0	0	0	0	0	0	0	0	0	0	0	0	0	0	0	0	0	0	0	1	0	0	0	0	0	0
204	0	0	0	0	0	0	0	0	0	0	0	1	0	0	0	0	0	0	0	0	0	0	0	0	0	0	0	1	0	0	1	0	1	0	1	1	0	0	0	0	0	0	0	0	0	0	1	0	0
141	0	0	0	1	1	0	0	0	0	0	0	0	0	0	0	0	1	0	0	0	0	0	0	0	1	0	0	0	0	0	0	0	0	0	0	0	0	0	0	0	0	0	0	0	0	0	0	0	0
140	0	1	1	0	0	0	0	1	0	0	0	0	0	0	0	0	2	0	0	0	0	0	0	0	0	0	0	0	0	0	0	0	0	0	0	0	2	0	0	0	1	0	0	0	0	0	0	0	0
156	0	0	0	1	0	0	0	0	0	0	1	0	0	1	1	1	0	0	0	0	0	0	0	0	0	0	0	1	0	0	0	0	0	0	0	0	0	0	0	0	1	0	0	0	0	0	0	0	0
112	0	0	0	0	0	0	0	1	0	1	0	0	0	0	0	0	0	0	0	0	0	0	0	0	0	0	0	1	0	0	0	0	0	0	0	0	0	0	0	2	0	0	0	0	0	0	0	0	1
134	0	0	0	1	0	0	0	0	1	0	1	0	0	1	0	0	0	0	0	0	0	0	0	0	0	0	0	1	0	0	0	0	0	0	1	0	0	0	0	0	0	1	0	0	0	0	0	0	0
118	0	1	0	1	0	1	0	0	0	0	1	0	0	0	0	0	0	0	0	0	0	0	0	0	0	0	0	0	0	0	0	0	0	0	0	0	0	0	0	0	0	0	0	0	0	0	0	0	0
134	0	0	0	0	0	0	0	0	1	0	0	0	0	0	0	0	0	0	0	0	0	0	0	0	0	0	0	0	0	1	0	0	0	0	0	1	0	0	0	0	0	0	0	0	0	0	0	0	0
112	0	1	0	0	0	0	0	0	0	0	1	0	0	0	0	0	0	0	0	0	0	0	0	0	0	0	0	0	0	0	0	0	0	0	1	0	0	0	0	1	0	0	0	0	1	0	0	0	0
144	0	0	0	0	0	0	0	0	0	0	1	1	0	0	0	0	0	1	0	0	0	0	0	0	0	0	0	0	0	0	0	0	0	0	0	0	0	0	0	1	0	0	0	0	0	0	1	0	0
173	0	0	0	0	0	0	0	0	0	1	0	0	0	0	0	0	0	0	0	0	0	0	0	0	2	0	1	0	0	0	0	0	0	0	0	0	0	1	0	0	0	0	1	0	1	0	0	0	0
243	1	1	0	0	0	0	0	0	2	0	2	0	0	0	0	0	0	1	0	0	0	0	0	0	0	0	0	0	1	0	0	0	0	0	0	0	0	0	0	0	0	0	0	0	0	0	0	0	0
225	0	0	1	0	1	0	0	0	0	0	0	0	0	1	1	0	0	0	0	0	0	0	0	0	0	1	0	0	0	0	0	0	0	0	1	0	0	0	0	0	0	0	0	1	0	0	1	0	0
115	0	0	0	0	1	0	0	0	1	0	2	1	0	0	0	0	0	0	0	0	0	0	0	0	1	0	1	2	0	0	0	0	0	0	0	0	0	1	0	0	0	0	0	0	0	0	0	0	0
139	1	0	0	0	0	0	0	0	0	1	0	0	0	0	0	0	0	0	0	0	0	0	0	0	0	0	0	0	0	0	1	0	0	0	0	0	0	0	0	0	0	0	0	0	0	0	0	0	0
242	0	0	0	0	0	1	0	1	0	0	0	0	0	0	0	0	0	0	0	0	0	0	0	0	0	0	0	0	1	0	0	0	0	0	0	0	0	0	0	0	0	0	0	0	0	0	0	0	0
167	0	0	0	0	0	0	0	0	0	0	1	1	0	0	1	0	0	0	0	0	0	0	0	0	0	1	1	0	0	0	0	0	0	0	0	0	1	0	0	0	0	0	0	0	0	0	0	0	0
184	0	1	0	0	0	0	0	0	0	0	0	0	0	0	0	0	0	1	0	0	0	0	0	0	1	1	0	0	0	0	0	0	0	0	0	0	0	0	0	0	0	0	0	0	0	0	0	0	0
237	0	0	0	0	0	0	0	0	0	0	0	0	0	0	1	0	0	0	0	0	0	0	0	0	0	0	0	0	1	0	0	0	0	0	0	0	0	0	0	0	0	0	0	1	1	0	0	0	0
157	1	0	0	0	0	0	0	1	0	0	0	0	0	0	0	1	1	0	0	0	0	0	0	0	0	0	0	0	0	0	0	0	0	0	0	0	0	0	0	0	0	0	0	0	0	0	0	0	0
125	1	0	0	0	0	0	0	0	0	0	0	0	1	0	0	0	0	0	0	0	0	0	0	0	0	0	0	0	0	0	0	1	0	0	1	0	0	0	0	0	0	0	0	1	0	0	0	0	0
79	0	0	0	0	0	0	0	0	0	0	0	0	0	0	0	0	0	0	0	0	0	0	0	0	0	0	0	2	0	0	0	0	0	0	0	0	0	0	0	0	0	0	0	0	0	0	0	0	0
92	0	0	0	0	0	0	0	0	0	0	0	0	0	0	0	0	0	0	0	0	0	0	0	0	0	0	0	0	0	0	0	0	0	0	0	0	0	1	0	0	0	0	0	0	0	0	0	1	0
98	0	0	0	1	1	1	0	0	1	0	1	0	0	0	0	0	0	0	0	0	0	0	0	0	0	0	2	0	0	0	0	0	0	0	0	1	0	0	0	0	0	0	0	1	0	0	0	0	1
87	0	0	0	1	0	0	0	1	0	0	1	0	0	0	0	0	0	0	0	0	0	0	0	0	0	1	0	0	0	0	0	0	0	0	1	0	0	0	1	0	1	0	0	0	0	0	0	0	0
116	0	0	0	0	0	0	1	0	0	0	0	0	1	0	0	0	0	0	0	0	0	0	0	0	0	0	0	0	0	0	0	0	0	0	0	0	0	0	0	0	0	0	0	0	0	0	0	0	0
130	0	0	0	0	0	0	0	0	0	0	0	0	0	0	1	0	0	0	0	0	0	0	0	0	0	0	0	0	0	0	0	0	0	0	0	0	0	0	0	0	0	1	0	0	0	0	1	0	0
203	0	0	0	0	0	0	1	0	0	0	0	0	1	0	0	0	2	0	0	0	0	0	0	0	2	0	0	0	0	0	0	0	0	0	0	0	0	0	0	0	0	0	0	0	0	0	0	0	0
174	0	0	0	0	0	0	0	0	0	0	1	1	0	0	0	1	2	0	0	0	0	0	0	0	0	0	0	0	0	1	0	0	0	0	0	0	0	0	0	0	1	0	0	0	0	1	1	0	0
174	0	1	0	0	0	1	0	0	0	0	0	1	0	0	0	0	0	0	0	0	0	0	0	0	0	0	0	0	0	0	1	0	0	0	0	0	0	1	0	0	0	0	0	0	0	0	0	0	0
164	0	0	0	0	0	0	0	0	0	0	0	0	0	0	0	0	0	0	0	0	0	0	0	0	0	0	0	1	0	0	0	0	0	0	0	0	0	0	0	0	0	0	0	1	0	0	0	0	1
213	0	0	0	0	0	0	0	0	0	0	1	0	0	1	0	0	0	0	0	0	0	0	0	0	0	0	0	1	0	0	1	1	0	0	0	0	0	0	0	0	0	0	0	0	0	0	0	1	0
150	0	0	0	0	0	0	0	0	0	0	0	0	0	0	0	1	0	0	0	0	0	0	0	0	0	1	1	0	0	0	0	0	0	0	0	0	0	1	0	0	0	0	2	0	0	0	0	0	0
128	0	0	1	0	0	0	0	0	0	1	0	0	0	0	0	0	0	0	0	0	0	0	0	0	0	0	0	0	0	0	0	0	0	0	0	0	0	0	0	0	0	0	0	0	1	0	0	0	0
95	0	0	1	1	0	0	0	0	0	0	0	0	0	0	0	0	0	0	0	0	0	0	0	0	0	0	0	0	0	0	2	0	0	0	0	0	0	0	0	0	0	0	0	0	0	0	1	0	1
177	0	0	0	0	0	0	0	1	0	0	0	0	0	0	0	0	0	0	0	0	0	0	0	0	0	0	0	0	0	0	0	0	0	0	0	0	0	0	0	0	0	0	0	0	0	0	1	0	0
355	0	0	1	0	0	0	0	0	0	0	0	0	0	0	1	1	0	0	0	0	0	0	0	0	0	0	0	0	0	0	1	0	0	0	0	0	2	0	0	0	0	0	0	0	0	0	0	0	0
247	0	0	0	0	0	1	0	0	0	1	0	0	0	1	0	1	0	0	0	0	0	0	0	0	0	0	0	0	0	0	0	0	0	0	0	0	2	0	0	0	0	0	0	0	0	0	0	0	0
126	0	0	0	2	0	0	0	0	0	1	0	0	1	0	0	0	0	0	0	0	0	0	0	0	0	0	0	0	1	1	0	0	0	0	0	0	0	1	0	0	0	0	0	0	0	0	0	0	0
386	0	0	0	0	0	0	1	0	1	1	1	0	0	2	0	0	0	0	0	0	0	0	0	0	1	0	0	0	0	0	0	0	0	0	0	0	0	1	0	0	0	0	0	0	0	0	0	0	0
428	0	1	0	0	1	1	0	0	0	0	0	0	1	0	0	1	0	0	0	0	0	0	0	0	0	1	1	0	0	0	0	0	0	1	0	1	0	0	0	1	0	0	0	1	0	0	0	0	0
489	0	0	0	0	0	0	0	0	0	0	0	0	0	0	0	0	0	0	0	0	0	0	0	0	0	0	0	0	0	0	0	0	0	0	0	0	0	0	0	0	1	0	0	0	0	0	0	0	0
119	0	0	0	0	0	0	0	1	0	0	0	0	0	0	0	0	0	0	0	0	0	0	0	0	0	0	0	0	0	0	0	0	0	0	0	0	1	1	0	0	0	0	0	0	0	0	0	0	1
90	0	0	0	0	0	0	0	0	0	0	0	0	0	0	0	1	1	1	0	0	0	0	0	0	0	1	1	0	0	0	0	0	0	0	0	0	0	0	0	0	0	0	0	0	0	0	0	1	0
116	1	0	0	0	0	0	0	0	0	0	1	0	0	0	0	0	0	0	0	0	0	0	0	0	0	0	1	0	1	0	0	1	0	0	0	0	0	0	0	0	0	0	0	0	0	0	0	0	0
131	0	0	0	0	0	0	1	0	0	0	1	0	0	0	1	0	0	0	0	0	0	0	0	0	0	0	0	0	0	0	1	0	0	0	0	0	0	0	0	0	0	0	0	0	0	0	0	0	0
190	0	0	0	0	0	0	0	1	0	0	0	0	0	0	0	0	0	1	0	0	0	0	0	0	0	0	1	0	0	1	0	0	0	0	0	0	0	0	0	0	0	1	0	0	0	0	0	1	0
142	0	0	0	0	0	0	0	0	0	0	0	0	0	0	0	1	0	1	0	0	0	0	0	0	0	0	0	0	0	0	0	0	0	0	0	1	0	0	0	0	0	1	0	0	0	0	0	0	0
272	0	0	1	0	0	0	0	0	0	1	0	0	0	0	0	0	0	0	0	0	0	0	0	0	0	0	0	0	0	0	0	0	0	0	0	1	0	0	0	0	0	0	1	0	0	0	0	0	0
144	0	0	0	0	0	0	0	0	0	0	0	0	0	0	0	0	0	0	0	0	0	0	0	0	0	0	0	0	0	0	1	0	0	0	0	1	0	0	1	0	0	0	0	0	0	0	0	0	0
507	0	0	1	0	0	0	0	1	0	0	0	0	0	0	0	0	0	0	0	0	0	0	0	0	0	0	0	0	0	0	0	0	0	0	0	0	0	0	0	0	0	0	0	0	0	0	1	0	0
837	0	0	0	0	2	0	0	0	0	0	0	0	0	0	1	0	0	0	0	0	0	0	0	0	0	0	0	0	0	0	0	0	0	0	0	0	0	0	0	1	0	0	0	0	0	0	0	0	0
19726	0	1	0	0	0	1	0	0	0	0	0	0	0	1	0	0	1	0	0	0	0	0	0	0	0	1	0	1	1	1	0	0	0	0	0	0	0	0	0	0	0	1	0	0	0	0	0	0	0
16518	0	0	0	1	0	0	0	0	0	1	0	1	0	0	0	2	0	0	0	0	0	0	0	0	1	1	0	1	0	0	0	1	0	1	0	0	0	0	0	0	0	0	0	1	0	0	0	1	0
1914	1	1	1	1	0	0	0	0	0	0	0	1	0	1	0	0	0	0	0	0	0	0	0	0	0	0	0	0	0	0	0	0	1	0	0	0	0	0	0	0	1	0	0	0	0	0	0	0	0
3158	0	0	0	0	1	0	0	0	0	0	0	0	0	0	0	1	1	0	0	0	0	0	0	0	0	0	0	0	0	0	0	0	0	0	1	0	0	0	0	1	0	0	0	0	0	0	0	1	0
1842	0	0	0	0	0	0	0	0	0	0	1	1	1	0	0	0	0	0	0	0	0	0	0	0	0	0	1	0	0	0	0	0	0	0	0	0	0	0	0	1	0	0	0	0	0	0	0	0	0
2522	0	0	0	0	0	0	0	0	0	0	0	0	0	1	0	0	0	0	0	0	0	0	0	0	0	0	0	0	0	1	1	0	0	0	1	0	0	0	0	0	0	0	0	0	0	0	0	0	0
600	0	0	0	0	0	0	0	0	0	0	0	0	0	1	0	0	0	0	0	0	0	0	0	0	0	0	1	1	0	0	0	0	0	0	0	0	0	0	0	0	1	0	0	0	0	0	0	0	0
33476	0	0	0	0	0	1	0	0	0	1	0	0	0	0	0	0	0	0	0	0	0	0	0	0	0	0	0	0	0	0	0	0	0	0	0	1	0	0	0	1	0	0	0	2	0	1	0	1	0
18378	0	0	0	0	0	0	0	0	0	0	0	0	0	0	0	0	0	0	0	0	0	0	0	0	0	1	0	0	0	0	0	0	0	0	0	1	0	0	0	0	1	0	0	0	0	0	0	0	0
499	0	0	0	0	0	0	0	0	0	0	0	0	0	0	0	0	0	0	0	0	0	0	0	0	0	0	0	0	0	0	0	0	0	0	0	0	0	0	0	0	0	0	0	0	0	0	0	0	0
7367	0	0	0	1	0	1	0	0	1	0	0	0	0	0	0	0	0	0	0	0	0	0	0	0	0	0	0	0	0	0	0	0	0	0	0	0	0	0	0	0	0	0	0	0	0	0	1	1	0
51605	0	0	0	0	0	0	0	0	0	0	0	0	0	1	1	1	0	0	0	0	0	0	0	0	0	1	0	0	0	0	0	0	0	0	0	0	0	0	0	0	0	0	0	0	0	0	0	0	0
14022	1	0	0	0	0	0	0	0	0	0	1	1	0	0	0	0	0	0	0	0	0	0	0	0	0	0	0	0	0	1	0	0	0	0	0	0	1	0	0	0	0	0	1	0	0	0	0	0	0
2345	0	1	1	0	0	0	0	1	0	0	1	0	0	0	0	0	0	0	0	0	0	0	0	0	1	0	0	1	0	0	0	0	0	0	0	0	0	0	0	0	0	0	0	0	1	0	0	0	0
8212	0	1	0	0	0	1	0	0	0	0	1	0	0	0	1	0	0	0	0	0	0	0	0	0	1	0	0	0	0	0	0	0	0	0	0	0	1	0	0	0	0	0	1	1	0	0	0	0	0
11229	0	0	0	0	0	0	0	0	0	0	0	0	0	0	0	1	0	0	0	0	0	0	0	0	0	0	0	0	0	0	0	0	0	0	0	0	0	0	0	0	0	0	0	0	0	0	0	0	0
791	1	0	0	0	0	0	0	1	0	0	1	0	0	0	0	0	0	0	0	0	0	0	0	0	0	0	0	0	0	2	0	0	0	0	0	0	1	0	0	0	0	0	0	0	1	0	0	0	1
290	0	1	0	1	0	0	0	0	0	1	0	0	0	0	0	0	0	0	0	0	0	0	0	0	1	0	0	0	1	0	0	0	0	0	0	0	0	0	0	0	0	0	0	0	0	0	0	0	0
499	0	0	0	1	0	0	0	0	0	0	0	0	0	0	0	1	1	0	0	0	0	0	0	0	0	0	0	0	0	0	1	1	0	0	0	0	1	0	0	0	1	0	0	0	0	1	0	0	0
420	0	0	1	0	1	0	0	0	0	1	0	0	0	0	0	0	0	0	0	0	0	0	0	0	0	0	0	1	0	0	0	0	0	0	0	0	0	0	1	0	0	0	1	0	0	0	0	1	0
629	0	0	0	0	0	1	0	1	0	0	0	0	1	0	0	0	0	0	0	0	0	0	0	0	0	0	0	0	0	0	0	0	0	0	0	0	0	0	0	0	0	0	0	0	1	0	0	0	1
2122	0	1	0	0	0	0	0	0	1	0	0	0	0	1	1	0	0	0	0	0	0	0	0	0	0	0	0	1	0	0	0	0	0	0	0	0	0	0	0	0	0	0	0	0	0	0	0	0	0
458	1	0	0	0	1	0	0	0	0	1	1	1	0	1	0	0	0	0	0	0	0	0	0	1	0	0	0	0	0	0	0	0	0	1	0	2	0	0	0	0	1	1	2	0	0	0	1	0	0
200	0	0	0	0	0	0	0	0	0	0	0	0	0	0	0	0	1	0	0	0	0	0	0	0	0	0	0	0	0	0	0	0	0	1	0	0	0	0	0	0	0	2	1	0	1	0	0	0	0
138	1	0	0	0	0	0	1	0	1	0	1	0	0	0	0	0	0	0	0	0	0	0	0	0	1	0	0	0	0	0	0	0	0	0	0	0	0	0	0	0	0	0	0	0	0	0	0	0	0
178	0	0	0	0	0	0	0	2	0	0	0	1	0	0	0	0	0	0	0	0	0	0	0	0	0	0	0	0	0	0	0	0	0	1	0	0	2	0	0	0	2	0	0	0	0	0	0	0	0
217	0	0	0	0	1	0	0	0	0	0	0	1	0	0	0	0	0	0	0	0	0	0	0	0	0	0	0	0	0	0	0	0	0	1	0	0	0	0	0	0	0	0	0	0	0	0	0	0	0
236	0	1	0	0	0	0	0	0	0	0	0	0	1	0	0	0	0	0	0	0	0	0	0	1	0	0	0	0	0	0	0	0	0	0	0	0	0	0	0	0	0	0	0	0	0	0	1	0	0
434	0	0	0	0	0	1	0	0	0	0	0	0	0	1	0	0	0	0	0	0	0	0	0	0	0	0	0	0	0	0	0	0	0	0	0	0	0	0	0	1	0	0	0	0	0	0	1	0	0
97	0	0	0	0	0	0	0	0	0	0	0	0	0	0	0	0	0	0	0	0	0	0	0	0	0	0	0	1	0	0	0	0	0	0	0	0	1	0	0	0	0	0	0	0	0	0	0	0	0
122	0	1	1	1	0	0	0	1	0	0	0	1	0	0	0	0	0	1	0	0	0	0	0	0	0	0	0	1	0	0	0	0	0	0	0	0	0	0	1	0	0	0	0	0	0	0	0	0	0
146	0	0	0	0	0	0	1	0	1	1	0	0	0	0	0	0	0	0	0	0	0	0	0	0	0	0	0	0	0	0	0	0	0	0	0	1	0	0	0	0	0	0	1	0	0	0	0	0	0
162	0	1	1	0	1	1	0	1	0	0	0	0	0	0	0	0	0	0	0	0	0	0	0	0	0	0	0	0	0	0	0	0	0	0	0	0	0	0	1	0	0	0	0	0	0	0	0	0	0
177	0	0	0	0	0	0	3	0	0	0	0	0	0	0	0	0	0	0	0	0	0	0	0	0	0	1	0	0	0	0	1	0	0	0	0	0	0	0	0	0	0	0	0	0	0	0	0	0	1
245	0	0	0	0	0	0	1	0	0	0	0	0	0	0	0	0	0	0	0	0	0	0	0	0	0	0	0	0	0	0	0	0	0	0	0	1	0	0	0	0	0	0	0	0	0	0	0	0	0
301	1	0	1	0	0	1	0	0	0	0	0	1	0	0	0	0	0	0	0	0	0	0	0	0	1	1	0	0	0	0	0	0	0	0	0	0	0	1	0	0	1	0	0	0	0	0	0	0	0
162	0	0	0	1	1	1	0	0	1	0	0	0	0	0	1	0	0	0	0	0	0	0	0	0	1	0	0	0	0	0	0	0	0	0	0	0	0	0	0	0	0	0	0	0	0	0	0	0	1
268	0	0	0	0	0	0	0	0	0	0	0	0	0	0	0	0	0	0	0	0	0	0	0	0	0	0	0	0	0	0	0	0	1	0	0	0	1	0	0	0	1	0	0	0	0	1	0	0	0
198	0	0	0	0	1	1	0	0	0	0	0	0	1	0	0	0	0	1	0	0	0	0	0	0	0	1	0	0	0	0	0	0	0	0	0	0	0	0	0	0	0	0	0	1	0	0	0	0	0
132	0	0	0	0	0	0	0	1	0	0	0	0	0	1	0	0	0	0	0	0	0	0	0	0	1	0	0	0	0	0	0	0	0	2	1	0	0	0	0	0	1	0	0	1	0	0	0	0	0
126	1	0	0	0	0	1	0	0	0	1	1	1	0	1	0	0	0	0	0	0	0	0	0	0	0	1	1	0	0	0	0	0	0	0	1	0	0	0	0	0	1	0	0	0	0	0	0	1	0
130	0	1	0	0	0	0	0	0	1	0	0	1	0	0	0	0	1	0	0	0	0	0	0	0	0	0	0	0	0	0	0	1	0	0	0	2	0	0	0	0	0	0	1	0	0	0	0	0	1
137	0	0	0	0	0	0	0	0	0	0	0	0	0	1	0	0	0	0	0	0	0	0	0	0	0	0	0	0	0	0	0	1	0	0	0	0	0	0	0	0	0	0	0	0	0	0	0	0	0
308	0	0	0	0	0	0	1	0	0	0	0	0	1	0	0	0	0	0	0	0	0	0	0	0	0	0	0	0	0	0	0	1	1	0	0	0	0	0	0	0	0	0	0	0	0	0	0	0	1
651	0	0	0	0	0	1	0	0	0	0	0	0	0	0	0	0	0	1	0	0	0	0	0	0	0	0	0	1	1	0	0	0	0	0	0	0	0	0	0	0	0	0	0	0	0	0	0	0	0
7418	0	0	0	0	0	0	0	1	0	0	0	0	0	1	0	0	2	1	0	0	0	0	0	0	0	0	0	0	1	0	0	2	0	0	0	0	1	0	1	0	0	0	0	0	1	0	0	1	0
37604	0	0	1	0	0	0	0	0	1	0	0	0	0	0	0	0	0	0	0	0	0	0	0	0	0	0	0	0	0	0	0	0	0	0	1	0	0	0	0	1	0	0	0	0	0	0	0	0	0
864	0	0	0	0	0	0	0	0	0	0	0	1	0	0	0	0	0	0	0	0	0	0	0	0	0	0	0	0	0	0	0	0	0	0	0	0	0	0	0	0	0	0	1	0	0	0	0	0	0
136	0	0	0	0	0	0	0	0	0	0	1	0	0	0	0	1	0	0	0	0	0	0	0	0	0	1	0	0	0	0	0	0	0	1	0	0	0	0	0	0	0	1	0	0	0	0	0	0	0
273	0	0	1	0	0	0	0	0	0	0	1	0	0	0	0	1	0	0	0	0	0	0	0	0	0	0	0	0	0	0	0	0	0	0	0	0	0	0	0	0	0	1	2	0	0	0	1	0	1
174	0	0	0	0	0	0	0	1	0	1	1	0	0	0	0	0	0	1	0	0	0	0	0	0	0	0	0	0	0	0	0	0	0	0	0	0	0	0	0	0	0	0	0	0	0	0	1	0	0
177	0	0	0	0	0	0	0	0	0	1	0	1	0	0	0	0	1	0	0	0	0	0	0	0	0	0	0	0	0	0	0	1	0	1	0	0	0	0	0	0	1	0	0	0	0	0	0	0	0
112	0	0	0	1	0	0	0	0	0	0	1	1	0	0	0	1	0	0	0	0	0	0	0	0	0	0	0	2	0	1	0	0	0	0	0	0	0	0	0	0	0	0	0	0	0	0	0	0	0
158	0	0	0	0	0	0	0	1	0	0	1	0	0	0	0	0	1	0	0	0	0	0	0	0	0	0	0	0	0	0	0	0	0	0	0	0	0	0	0	0	0	0	0	0	0	0	0	0	0
179	0	0	0	1	0	0	0	0	0	0	0	0	1	0	1	0	0	1	0	0	0	0	0	0	0	0	0	0	0	0	1	0	0	0	0	0	0	0	1	0	0	0	0	0	0	0	1	0	0
389	0	0	0	0	0	1	0	0	0	0	0	0	0	0	0	0	0	1	0	0	0	0	0	0	0	0	0	0	0	0	0	1	0	0	0	0	0	1	0	0	0	0	0	0	0	0	0	0	0
4171	0	0	1	0	0	0	0	0	0	1	1	0	0	0	0	0	0	0	0	0	0	0	0	0	0	0	0	0	0	0	0	0	0	0	0	0	0	0	0	0	0	0	0	0	0	0	0	0	0
1696	0	0	0	0	0	0	0	1	0	0	1	0	0	0	0	1	1	0	0	0	0	0	0	0	0	0	0	0	0	0	0	0	1	0	1	1	0	0	0	0	0	0	0	1	0	0	0	0	0
2942	0	0	1	0	0	1	0	1	0	2	0	1	0	2	0	0	0	0	0	0	0	0	0	0	0	0	0	1	0	0	0	0	0	0	0	0	0	0	0	0	0	0	0	0	0	1	0	0	0
4307	0	0	1	0	0	0	0	0	0	0	0	1	0	0	0	0	0	0	0	0	0	0	0	0	0	0	0	0	1	0	1	0	0	0	0	0	0	1	0	0	0	0	0	0	0	0	0	0	0
748	0	0	0	0	0	0	0	0	0	0	1	1	0	1	0	0	0	0	0	0	0	0	0	0	0	1	0	0	0	0	0	0	0	0	0	0	0	0	1	1	1	0	0	0	0	0	0	0	0
2419	0	0	0	0	0	0	1	0	0	0	0	0	0	0	0	0	0	0	0	0	0	0	0	0	0	1	0	0	0	1	0	0	0	0	0	0	0	0	1	0	0	0	1	0	0	0	0	2	0
6881	1	0	0	0	0	0	0	0	0	0	0	0	0	0	1	1	0	0	0	0	0	0	0	0	0	0	0	0	1	0	0	0	0	0	0	0	0	0	0	0	1	0	0	1	1	0	0	0	0
6128	0	1	0	0	0	0	0	1	1	0	0	0	2	0	0	0	0	0	0	0	0	0	0	0	1	1	0	0	0	0	0	0	0	0	0	0	1	0	0	0	0	0	0	0	0	1	0	1	0
256	0	0	0	0	0	0	1	0	0	0	0	0	0	0	0	0	1	0	0	0	0	0	0	0	0	0	0	0	0	0	0	0	0	0	0	0	0	0	0	0	0	0	0	0	0	0	0	0	1
318	0	0	0	0	1	0	0	0	0	0	0	1	1	0	0	0	1	0	0	0	0	0	0	0	0	0	0	0	0	0	0	0	0	0	0	0	0	0	0	0	0	0	0	0	0	0	0	0	0
197	0	1	0	0	0	0	0	0	0	0	0	1	0	0	1	0	0	0	0	0	0	0	0	0	0	0	0	0	0	0	0	0	0	0	0	0	0	1	0	0	0	0	0	0	0	0	0	0	1
160	0	1	0	0	0	0	0	0	0	1	1	0	0	0	0	0	1	0	0	0	0	0	0	0	0	0	0	0	0	0	1	0	0	0	0	0	0	0	0	0	0	0	0	0	0	0	0	1	0
122	0	0	0	1	0	1	0	0	0	0	0	0	0	0	0	0	0	0	0	0	0	0	0	0	0	0	0	0	0	0	0	1	0	0	0	0	1	0	0	0	0	0	0	0	0	0	0	0	0
191	0	0	0	0	0	0	0	1	0	0	0	0	0	1	0	0	0	0	0	0	0	0	0	0	0	0	0	0	0	0	1	0	0	0	0	0	0	0	0	0	0	0	0	0	0	0	0	0	0
189	0	0	0	0	0	0	0	0	0	0	0	0	0	0	0	0	1	0	0	0	0	0	0	0	0	0	0	0	0	0	0	0	0	0	0	0	0	0	0	0	0	1	0	0	0	0	0	0	0
364	0	0	0	0	0	0	0	0	0	0	0	0	1	0	0	1	0	0	0	0	0	0	0	0	1	0	0	0	0	0	0	0	0	0	0	0	0	0	0	0	0	0	0	0	0	0	0	0	0
453	0	1	0	0	1	0	0	0	1	1	0	1	0	0	0	1	0	0	0	0	0	0	0	0	0	0	0	0	0	0	0	0	0	0	0	1	0	0	0	0	0	0	0	0	1	0	0	0	0
152	0	0	0	0	0	0	0	0	0	0	1	1	0	0	0	1	0	0	0	0	0	0	0	0	0	0	0	0	1	0	0	0	0	0	0	0	0	0	0	0	0	1	0	0	0	0	0	0	0
186	0	0	0	0	0	0	0	1	0	0	0	0	0	0	0	0	0	1	0	0	0	0	0	0	0	0	0	0	0	0	0	0	1	0	0	0	0	0	1	0	0	0	1	0	0	0	0	0	0
173	0	0	0	0	0	0	0	0	0	0	0	0	0	1	0	0	1	0	0	0	0	0	0	0	0	0	0	0	0	0	0	0	0	0	0	0	1	0	0	0	0	1	0	0	0	0	0	0	0
173	0	0	0	0	0	0	0	1	0	0	1	0	0	0	0	0	0	0	0	0	0	0	0	0	0	0	0	0	0	0	0	1	0	0	0	0	0	0	0	0	0	0	0	0	0	0	0	0	0
169	0	0	0	0	0	1	0	0	0	1	0	0	0	0	1	0	0	0	0	0	0	0	0	0	0	1	0	1	0	0	0	0	0	0	0	0	0	0	1	0	0	0	0	0	0	0	0	0	0
255	0	0	0	0	0	0	0	1	1	0	0	0	0	0	0	0	0	0	0	0	0	0	0	0	0	1	0	0	0	0	0	0	0	0	0	0	0	0	0	0	0	0	1	0	0	0	0	0	1
207	0	0	0	1	0	0	0	0	0	0	0	0	0	1	0	0	0	1	0	0	0	0	0	0	0	0	0	0	0	0	1	0	0	0	0	0	0	0	0	0	0	0	0	0	0	0	1	0	0
711	0	0	0	0	0	0	0	0	0	0	0	0	0	1	0	0	0	0	0	0	0	0	0	0	1	0	0	0	0	0	0	0	0	0	2	0	1	0	0	0	0	1	0	0	0	0	0	0	0
1600	0	2	0	0	0	0	0	0	0	0	0	0	1	0	0	0	1	0	0	0	0	0	0	0	0	0	0	0	0	0	1	0	0	0	0	0	0	0	0	0	0	0	0	1	0	0	1	0	0
805	0	1	0	0	0	0	0	0	3	0	0	0	0	1	0	0	0	1	0	0	0	0	0	0	1	0	0	0	0	0	1	0	0	0	0	0	0	0	1	0	0	0	0	0	0	0	1	0	2
144	0	0	0	0	0	0	0	0	0	1	0	1	0	0	0	0	1	0	0	0	0	0	0	0	0	0	0	0	0	0	0	0	0	0	0	0	0	0	0	0	0	1	0	0	1	0	1	0	0
204	1	0	0	0	0	0	1	0	0	0	1	0	0	0	0	0	0	0	0	0	0	0	0	0	0	0	0	0	0	0	0	0	0	2	0	0	0	0	0	0	1	0	0	0	0	0	0	0	0
426	0	0	0	0	0	0	0	0	0	0	0	0	0	0	0	0	0	0	0	0	0	0	0	0	0	1	0	0	1	0	0	0	0	0	0	0	0	0	0	0	0	0	0	0	0	0	0	0	0
283	0	0	0	0	0	0	0	0	0	0	0	0	0	0	0	0	0	0	0	0	0	0	0	0	0	0	0	0	0	0	0	0	0	0	0	0	0	0	0	0	0	0	0	0	0	0	0	0	0
214	0	0	0	0	0	0	0	0	0	0	0	0	0	0	0	0	0	0	0	0	0	0	0	0	0	0	0	0	0	0	0	0	0	0	0	0	0	0	0	0	0	0	0	0	0	0	0	0	0
140	0	0	0	0	0	0	0	0	0	0	0	0	0	0	0	0	0	0	0	0	0	0	0	0	0	0	0	0	0	0	0	0	0	0	0	0	0	0	0	0	0	0	0	0	0	0	0	0	0
238	0	0	0	0	0	0	0	0	0	0	0	0	0	0	0	0	0	0	0	0	0	0	0	0	0	0	0	0	0	0	0	0	0	0	0	0	0	0	0	0	0	0	0	0	0	0	0	0	0
331	0	0	0	0	0	0	0	0	0	0	0	0	0	0	0	0	0	0	0	0	0	0	0	0	0	0	0	0	0	0	0	0	0	0	0	0	0	0	0	0	0	0	0	0	0	0	0	0	0
411	0	0	0	0	0	0	0	0	0	0	0	0	0	0	0	0	0	0	0	0	0	0	0	0	0	0	0	0	0	0	0	0	0	0	0	0	0	0	0	0	0	0	0	0	0	0	0	0	0
807	0	0	0	0	0	0	0	0	0	0	0	0	0	0	0	0	0	0	0	0	0	0	0	0	0	0	0	0	0	0	0	0	0	0	0	0	0	0	0	0	0	0	0	0	0	0	0	0	0
321	0	0	0	0	0	0	0	0	0	0	0	0	0	0	0	0	0	0	0	0	0	0	0	0	0	0	0	0	0	0	0	0	0	0	0	0	0	0	0	0	0	0	0	0	0	0	0	0	0
245	0	0	0	0	0	0	0	0	0	0	0	0	0	0	0	0	0	0	0	0	0	0	0	0	0	0	0	0	0	0	0	0	0	0	0	0	0	0	0	0	0	0	0	0	0	0	0	0	0
182	0	0	0	0	0	0	0	0	0	0	0	0	0	0	0	0	0	0	0	0	0	0	0	0	0	0	0	0	0	0	0	0	0	0	0	0	0	0	0	0	0	0	0	0	0	0	0	0	0
[truncated: 2,003 more rows]
[truncated: 3,953 more columns]

## Sheet: 10 kb empty plasmid
2714	967	614	531	366	272	305	279	228	397	239	257	236	312	235	208	203	197	203	167	128	135	132	179	204	146	156	109	115	126	146	124	113	126	113	104	99	122	120	93	86	94	88	82	70	75	63	78	36	59
967	1628	444	312	249	180	183	163	164	215	192	173	150	229	177	115	149	149	126	140	92	111	95	103	124	96	110	90	90	109	70	87	79	82	91	79	88	101	88	81	84	68	66	64	54	59	50	59	38	56
614	444	1326	796	447	232	243	209	176	298	193	187	153	211	166	129	177	140	131	107	83	89	88	105	104	91	104	73	72	85	83	80	78	75	70	42	66	65	64	55	73	53	52	70	42	46	43	44	22	56
531	312	796	2642	1290	395	315	264	223	350	252	210	202	282	226	159	211	211	175	145	108	121	115	137	144	130	151	102	103	112	123	113	109	105	90	90	86	103	82	77	86	97	69	61	78	72	59	70	27	48
366	249	447	1290	2506	713	386	312	242	356	275	253	231	230	221	149	224	187	159	149	104	107	102	119	132	127	111	110	106	130	90	121	110	92	84	72	85	71	64	71	82	99	75	72	65	59	60	59	35	48
272	180	232	395	713	1860	888	513	319	442	277	265	219	293	227	173	247	207	182	170	131	125	125	142	157	136	140	137	120	130	110	102	111	129	96	115	101	89	110	85	94	82	86	75	64	63	47	58	39	51
305	183	243	315	386	888	2190	1082	446	486	316	276	230	316	248	163	239	220	184	150	135	148	127	113	156	148	155	124	109	129	104	112	121	124	98	90	129	117	86	104	110	78	81	71	69	80	63	73	46	52
279	163	209	264	312	513	1082	1892	811	650	348	265	240	319	247	185	240	194	180	194	131	171	127	147	171	140	149	120	140	115	125	125	121	114	111	102	101	92	99	93	102	82	89	94	60	70	51	73	44	43
228	164	176	223	242	319	446	811	1546	912	328	257	241	298	261	166	243	191	176	130	141	150	135	145	156	131	124	135	96	113	76	112	93	93	98	97	94	89	105	86	111	71	53	65	55	64	54	79	40	53
397	215	298	350	356	442	486	650	912	2136	981	547	433	502	352	259	320	297	277	216	192	175	177	212	245	179	231	185	180	158	141	144	155	142	125	128	129	153	131	120	126	117	82	101	96	82	77	71	46	64
239	192	193	252	275	277	316	348	328	981	2312	1106	511	465	337	221	286	280	210	163	171	143	142	173	192	157	153	134	113	129	117	140	116	133	112	112	117	108	115	112	88	100	86	87	77	64	59	56	34	53
257	173	187	210	253	265	276	265	257	547	1106	2180	909	512	333	239	314	263	242	203	154	172	153	187	182	143	173	144	152	143	109	131	124	103	108	118	113	136	120	94	95	119	88	81	70	69	66	58	39	41
236	150	153	202	231	219	230	240	241	433	511	909	1688	770	357	252	305	288	229	191	157	170	140	198	181	155	167	125	136	119	148	130	131	101	117	122	116	120	117	104	96	90	87	72	67	55	70	72	28	48
312	229	211	282	230	293	316	319	298	502	465	512	770	2080	908	495	508	427	356	319	242	240	220	259	284	208	237	202	212	211	180	208	184	162	158	151	175	169	135	127	152	155	104	115	68	105	68	78	38	77
235	177	166	226	221	227	248	247	261	352	337	333	357	908	2392	902	611	410	317	246	222	197	212	255	254	195	224	176	158	153	153	156	160	147	137	135	106	136	125	103	140	106	95	99	72	64	72	76	39	68
208	115	129	159	149	173	163	185	166	259	221	239	252	495	902	1290	930	445	304	216	167	143	156	179	214	143	168	116	137	140	127	153	126	136	108	105	117	97	115	83	71	100	85	81	64	48	49	62	23	49
203	149	177	211	224	247	239	240	243	320	286	314	305	508	611	930	2232	1053	465	294	229	250	216	250	271	234	250	190	183	209	184	198	140	168	160	149	126	151	140	131	144	115	84	125	75	96	59	82	38	48
197	149	140	211	187	207	220	194	191	297	280	263	288	427	410	445	1053	2046	909	414	299	273	232	303	301	258	306	206	166	197	199	194	177	189	157	153	139	165	151	116	140	137	86	105	85	84	74	69	33	67
203	126	131	175	159	182	184	180	176	277	210	242	229	356	317	304	465	909	2300	887	482	404	286	333	303	256	279	237	182	190	220	177	190	191	161	167	150	148	125	108	137	137	109	113	77	91	67	72	40	47
167	140	107	145	149	170	150	194	130	216	163	203	191	319	246	216	294	414	887	1646	826	473	297	306	288	261	256	223	204	191	184	187	173	164	144	158	159	136	124	112	126	117	103	83	85	62	65	65	53	43
128	92	83	108	104	131	135	131	141	192	171	154	157	242	222	167	229	299	482	826	1990	835	379	332	308	249	232	200	174	169	181	174	154	171	126	138	138	136	131	113	115	110	72	94	69	64	73	72	33	53
135	111	89	121	107	125	148	171	150	175	143	172	170	240	197	143	250	273	404	473	835	1738	783	509	379	282	292	179	199	207	197	184	183	178	155	181	134	128	105	111	115	121	112	107	73	78	67	64	36	57
132	95	88	115	102	125	127	127	135	177	142	153	140	220	212	156	216	232	286	297	379	783	1440	774	430	288	261	200	195	206	158	183	154	147	138	123	125	132	104	99	110	85	110	94	72	68	67	63	24	56
179	103	105	137	119	142	113	147	145	212	173	187	198	259	255	179	250	303	333	306	332	509	774	2178	972	458	405	256	238	287	191	242	201	202	175	159	179	151	149	117	133	131	120	129	85	91	79	66	38	64
204	124	104	144	132	157	156	171	156	245	192	182	181	284	254	214	271	301	303	288	308	379	430	972	2036	899	588	358	272	292	253	272	255	205	189	210	192	182	172	136	170	151	105	118	98	94	65	83	54	72
146	96	91	130	127	136	148	140	131	179	157	143	155	208	195	143	234	258	256	261	249	282	288	458	899	1998	970	381	293	280	227	241	209	182	171	174	191	157	161	132	146	128	113	116	72	85	66	80	49	53
156	110	104	151	111	140	155	149	124	231	153	173	167	237	224	168	250	306	279	256	232	292	261	405	588	970	2924	1092	526	435	321	341	256	267	226	245	200	202	174	161	179	152	125	130	104	96	67	90	46	77
109	90	73	102	110	137	124	120	135	185	134	144	125	202	176	116	190	206	237	223	200	179	200	256	358	381	1092	1628	751	451	329	311	231	258	206	170	185	189	164	142	159	143	110	116	85	60	66	90	41	47
115	90	72	103	106	120	109	140	96	180	113	152	136	212	158	137	183	166	182	204	174	199	195	238	272	293	526	751	1362	848	400	321	258	201	184	176	160	170	153	136	131	141	134	111	71	89	69	62	40	48
126	109	85	112	130	130	129	115	113	158	129	143	119	211	153	140	209	197	190	191	169	207	206	287	292	280	435	451	848	2466	1069	513	414	300	255	239	258	202	192	162	160	151	148	140	142	90	78	79	48	62
146	70	83	123	90	110	104	125	76	141	117	109	148	180	153	127	184	199	220	184	181	197	158	191	253	227	321	329	400	1069	2628	1069	540	331	266	237	220	212	175	142	171	178	133	158	114	73	69	76	41	59
124	87	80	113	121	102	112	125	112	144	140	131	130	208	156	153	198	194	177	187	174	184	183	242	272	241	341	311	321	513	1069	2134	1096	472	322	305	244	221	206	189	192	177	150	150	129	121	74	88	52	66
113	79	78	109	110	111	121	121	93	155	116	124	131	184	160	126	140	177	190	173	154	183	154	201	255	209	256	231	258	414	540	1096	2096	982	454	336	314	271	208	206	194	185	147	186	143	121	81	107	57	64
126	82	75	105	92	129	124	114	93	142	133	103	101	162	147	136	168	189	191	164	171	178	147	202	205	182	267	258	201	300	331	472	982	2412	963	520	378	326	290	207	222	226	182	201	153	110	103	103	62	61
113	91	70	90	84	96	98	111	98	125	112	108	117	158	137	108	160	157	161	144	126	155	138	175	189	171	226	206	184	255	266	322	454	963	1778	940	428	343	244	216	239	192	214	179	154	115	89	93	61	67
104	79	42	90	72	115	90	102	97	128	112	118	122	151	135	105	149	153	167	158	138	181	123	159	210	174	245	170	176	239	237	305	336	520	940	2040	1090	584	310	255	271	271	201	204	174	122	94	125	57	69
99	88	66	86	85	101	129	101	94	129	117	113	116	175	106	117	126	139	150	159	138	134	125	179	192	191	200	185	160	258	220	244	314	378	428	1090	2404	1204	455	277	288	268	215	215	184	160	110	122	68	69
122	101	65	103	71	89	117	92	89	153	108	136	120	169	136	97	151	165	148	136	136	128	132	151	182	157	202	189	170	202	212	221	271	326	343	584	1204	2350	843	396	337	311	230	270	216	140	122	137	78	99
120	88	64	82	64	110	86	99	105	131	115	120	117	135	125	115	140	151	125	124	131	105	104	149	172	161	174	164	153	192	175	206	208	290	244	310	455	843	1542	779	446	377	307	326	228	144	115	123	72	107
93	81	55	77	71	85	104	93	86	120	112	94	104	127	103	83	131	116	108	112	113	111	99	117	136	132	161	142	136	162	142	189	206	207	216	255	277	396	779	1766	795	493	327	302	209	160	113	139	65	96
86	84	73	86	82	94	110	102	111	126	88	95	96	152	140	71	144	140	137	126	115	115	110	133	170	146	179	159	131	160	171	192	194	222	239	271	288	337	446	795	2234	1233	429	431	281	172	144	118	91	92
94	68	53	97	99	82	78	82	71	117	100	119	90	155	106	100	115	137	137	117	110	121	85	131	151	128	152	143	141	151	178	177	185	226	192	271	268	311	377	493	1233	2608	1060	687	407	187	151	184	67	122
88	66	52	69	75	86	81	89	53	82	86	88	87	104	95	85	84	86	109	103	72	112	110	120	105	113	125	110	134	148	133	150	147	182	214	201	215	230	307	327	429	1060	1984	1099	407	195	154	161	87	112
82	64	70	61	72	75	71	94	65	101	87	81	72	115	99	81	125	105	113	83	94	107	94	129	118	116	130	116	111	140	158	150	186	201	179	204	215	270	326	302	431	687	1099	2476	913	264	173	183	103	151
70	54	42	78	65	64	69	60	55	96	77	70	67	68	72	64	75	85	77	85	69	73	72	85	98	72	104	85	71	142	114	129	143	153	154	174	184	216	228	209	281	407	407	913	2710	847	354	403	230	276
75	59	46	72	59	63	80	70	64	82	64	69	55	105	64	48	96	84	91	62	64	78	68	91	94	85	96	60	89	90	73	121	121	110	115	122	160	140	144	160	172	187	195	264	847	2288	801	556	278	292
63	50	43	59	60	47	63	51	54	77	59	66	70	68	72	49	59	74	67	65	73	67	67	79	65	66	67	66	69	78	69	74	81	103	89	94	110	122	115	113	144	151	154	173	354	801	1046	814	295	278
78	59	44	70	59	58	73	73	79	71	56	58	72	78	76	62	82	69	72	65	72	64	63	66	83	80	90	90	62	79	76	88	107	103	93	125	122	137	123	139	118	184	161	183	403	556	814	2128	667	436
36	38	22	27	35	39	46	44	40	46	34	39	28	38	39	23	38	33	40	53	33	36	24	38	54	49	46	41	40	48	41	52	57	62	61	57	68	78	72	65	91	67	87	103	230	278	295	667	888	353
59	56	56	48	48	51	52	43	53	64	53	41	48	77	68	49	48	67	47	43	53	57	56	64	72	53	77	47	48	62	59	66	64	61	67	69	69	99	107	96	92	122	112	151	276	292	278	436	353	1556
69	58	44	51	45	58	48	62	52	68	46	65	56	70	59	45	43	70	64	49	65	55	59	62	82	51	69	55	48	75	63	75	69	71	64	90	93	95	101	86	89	120	112	108	224	232	209	292	177	911
55	44	32	52	40	47	58	55	44	55	53	41	42	62	51	37	47	48	47	58	52	43	44	65	59	51	61	55	49	51	52	51	67	83	63	86	59	75	92	84	86	92	96	100	186	192	177	209	135	478
58	37	26	39	29	38	41	32	24	37	42	34	36	42	42	27	22	44	34	35	31	34	18	55	41	40	45	32	32	42	32	45	48	43	47	52	50	46	66	54	52	58	57	81	144	151	133	175	116	347
50	36	29	46	46	49	52	46	50	51	53	50	55	49	61	26	61	54	50	49	53	53	42	45	77	39	67	57	40	36	60	62	58	75	53	76	78	50	72	89	65	90	76	91	151	169	143	168	112	202
39	47	27	41	46	66	46	59	35	52	47	48	47	69	56	41	55	47	53	71	46	64	45	42	84	53	60	63	49	44	35	50	53	53	47	56	73	68	77	82	80	84	64	78	117	183	152	149	95	174
52	44	35	41	44	47	59	48	59	59	44	57	37	70	59	31	57	48	58	50	43	53	41	59	56	61	55	52	52	55	45	37	50	50	66	57	75	67	72	58	58	73	66	66	95	118	105	125	83	123
60	36	25	42	33	53	56	53	45	67	38	47	41	57	59	38	49	65	61	42	42	42	56	45	58	45	34	51	39	41	49	49	46	43	53	59	48	63	74	67	57	69	63	58	78	138	107	116	70	118
50	41	34	34	44	48	53	49	47	51	36	54	46	50	51	44	46	59	53	60	35	51	56	56	55	53	50	42	44	35	40	45	56	59	42	59	51	48	76	61	69	59	58	70	101	105	91	118	63	115
56	48	27	37	33	50	58	60	35	59	50	49	45	54	49	36	48	62	45	66	44	45	55	38	57	37	55	52	38	37	39	52	50	43	40	48	59	78	62	38	55	51	62	61	88	124	110	118	70	146
59	44	31	33	41	53	46	48	54	70	45	48	46	76	55	48	62	48	57	38	42	48	37	54	48	55	50	52	36	51	49	38	44	54	46	46	60	66	59	71	58	68	68	78	95	110	121	127	89	144
49	27	20	40	25	34	45	42	31	45	37	36	40	43	41	29	38	48	49	50	57	34	37	42	58	43	40	37	37	33	24	50	39	35	48	52	40	41	53	58	49	51	56	64	69	94	79	116	59	104
45	39	33	26	37	61	41	38	35	38	35	36	37	48	46	34	46	37	43	53	47	50	42	28	62	51	38	38	32	36	42	44	39	50	40	43	45	45	50	53	42	51	52	53	91	73	89	89	43	84
37	43	31	32	28	51	55	52	30	41	36	38	30	41	44	40	44	39	45	37	42	37	40	44	34	29	40	38	32	41	39	34	43	43	31	45	40	39	40	37	43	47	40	51	68	95	83	88	56	91
46	29	16	35	28	24	34	49	48	51	37	37	36	40	34	27	34	40	30	32	31	47	39	50	38	37	42	37	33	31	44	40	50	37	41	35	40	40	46	44	36	43	39	51	54	87	53	80	35	82
26	31	16	30	39	42	42	35	32	43	37	31	33	36	37	22	39	35	42	40	46	27	35	38	24	37	25	30	36	38	30	42	26	46	43	44	39	41	39	37	46	50	41	37	52	70	58	70	38	78
43	38	24	44	34	47	50	37	45	52	37	50	38	46	42	39	41	44	40	40	45	43	39	55	43	56	46	47	35	38	43	35	42	40	40	40	41	39	40	29	69	47	55	49	69	89	66	93	59	89
35	31	15	33	24	41	28	38	30	45	31	43	28	43	31	27	35	43	36	33	37	26	30	27	40	45	18	28	31	31	28	30	40	34	40	43	31	30	38	49	55	38	42	28	44	38	52	60	38	74
31	30	16	35	19	31	44	42	38	38	27	40	33	39	29	27	33	33	27	42	30	33	26	28	40	37	30	16	28	28	27	31	33	27	36	36	28	34	39	36	37	46	29	37	33	67	50	41	38	47
25	34	31	25	33	39	46	44	30	49	31	39	26	41	31	22	31	35	39	39	34	40	36	42	48	44	37	35	36	35	34	38	35	41	35	27	37	40	42	43	36	37	41	33	44	48	53	58	36	78
48	28	22	31	30	44	45	38	40	46	39	32	37	57	35	21	42	30	30	35	36	32	36	33	50	28	40	45	29	28	28	43	33	33	40	40	29	34	45	35	39	41	45	33	43	59	54	66	25	79
33	33	25	34	36	39	39	53	34	32	31	33	49	37	39	29	38	38	34	38	43	37	33	46	41	36	41	26	32	39	31	38	31	37	33	30	39	37	31	36	56	33	39	33	51	41	57	54	33	44
22	33	21	23	33	36	34	35	24	43	29	38	29	39	25	35	38	33	30	41	37	38	24	44	32	27	22	31	21	29	20	29	35	38	39	33	47	31	44	41	32	41	35	31	53	31	42	49	20	46
32	28	15	30	32	40	32	38	29	44	36	30	31	34	30	20	37	29	36	24	37	42	28	34	39	43	18	28	33	27	30	31	26	29	36	30	32	27	39	30	40	36	41	31	28	43	48	51	28	43
42	38	24	27	25	26	35	44	40	43	46	30	27	52	37	36	35	41	44	39	41	40	25	31	35	42	32	35	26	33	31	42	37	36	33	25	37	34	37	35	38	38	33	33	35	39	48	52	20	44
36	16	24	22	34	40	44	39	32	41	34	34	30	39	26	34	32	34	33	48	32	47	31	36	38	38	26	27	20	37	32	20	25	27	28	29	47	51	48	28	36	29	20	22	23	39	34	52	22	48
27	26	13	21	26	26	20	26	29	32	30	30	17	31	28	20	35	24	24	29	30	30	27	41	33	31	17	34	27	28	17	19	14	28	30	34	25	26	38	38	28	27	18	23	23	19	28	33	18	27
39	39	23	29	27	44	45	45	44	30	28	30	31	38	38	31	43	39	39	35	29	36	40	39	39	38	33	28	27	35	29	28	29	29	25	35	37	28	38	38	36	33	24	35	19	38	32	33	22	37
23	18	8	19	20	26	24	21	30	34	17	19	17	30	29	18	26	23	34	19	18	33	19	27	30	30	26	25	19	22	29	26	21	27	23	30	22	20	27	29	26	16	20	17	15	28	21	32	13	19
22	26	18	34	16	37	27	35	21	35	25	23	29	29	28	17	24	27	32	36	32	36	27	35	31	28	26	33	33	26	25	28	19	27	24	33	24	27	36	21	30	33	22	18	36	34	31	30	19	34
32	39	16	37	22	30	35	40	34	38	27	32	36	35	39	29	33	42	42	47	33	33	25	43	39	33	34	27	28	36	32	32	18	33	31	27	35	37	43	25	24	38	29	31	28	48	31	47	22	34
39	41	22	29	18	44	26	45	33	36	23	24	35	38	19	25	32	38	34	27	27	42	34	42	42	31	29	30	31	34	34	44	31	26	31	25	29	29	39	46	33	24	27	31	28	35	31	36	21	30
29	34	17	28	34	27	51	27	38	31	17	30	36	40	24	25	28	32	46	34	29	32	26	33	34	22	30	29	22	39	20	27	26	31	29	25	37	32	38	30	26	33	24	38	29	36	37	35	14	44
30	19	9	23	20	34	28	21	25	24	18	30	15	22	39	21	28	26	26	20	26	27	29	17	29	13	28	17	21	24	22	34	24	24	17	25	23	14	19	22	22	19	24	18	30	31	24	29	22	15
24	26	11	31	13	35	28	27	32	32	28	21	17	32	21	26	33	32	27	25	25	23	20	24	28	32	31	21	11	26	23	25	22	24	25	32	17	25	22	34	28	30	27	27	17	26	30	41	17	35
33	30	13	24	31	38	25	24	31	41	20	20	20	33	21	14	22	24	28	32	34	21	22	33	27	23	20	14	22	28	29	21	28	27	32	38	33	20	36	18	26	28	28	26	15	24	31	26	23	26
25	26	15	16	17	26	17	28	28	32	24	25	26	25	23	23	35	23	32	32	36	26	18	20	34	35	25	26	25	24	14	25	23	20	25	26	20	20	19	20	24	18	22	24	20	34	16	28	11	20
17	27	24	25	20	22	30	22	26	22	20	15	22	28	22	24	29	25	27	34	20	25	26	19	31	31	32	24	19	20	21	16	19	33	21	24	21	17	22	15	26	21	20	26	21	23	25	27	15	29
2	7	6	6	6	11	10	6	9	10	6	8	10	8	7	6	2	13	7	10	8	9	6	7	20	11	9	15	9	8	3	4	9	9	6	1	3	12	8	9	13	14	2	6	7	6	7	6	3	7
32	26	15	16	22	37	35	25	30	50	24	20	28	29	28	21	29	25	32	30	38	33	24	41	28	33	22	30	24	23	25	28	29	36	23	24	21	22	20	30	23	28	28	15	22	27	23	28	11	22
21	20	15	28	31	20	19	18	24	19	26	19	24	24	23	17	24	28	24	26	27	21	19	23	26	20	21	24	12	23	25	31	24	31	32	19	24	12	20	22	20	22	17	21	19	38	23	18	12	21
21	9	8	20	17	26	14	27	19	26	15	18	14	21	16	13	30	25	16	26	17	23	26	23	24	20	23	17	17	26	17	21	20	26	18	25	23	26	27	19	29	27	17	18	13	23	12	22	7	13
37	17	19	23	17	32	24	35	22	25	28	20	17	29	29	12	30	18	21	30	22	19	25	24	27	21	26	20	21	20	15	27	20	22	19	14	20	28	17	21	14	19	23	17	13	19	26	20	12	18
31	24	19	28	15	27	30	28	23	32	23	32	16	26	31	21	28	33	33	32	23	22	23	29	32	26	20	23	22	31	19	25	10	26	28	25	21	23	22	23	29	23	23	22	23	28	27	36	13	29
30	18	19	11	17	31	30	21	22	28	20	18	18	32	30	19	27	25	24	28	26	24	22	33	32	25	35	28	16	21	24	28	15	17	30	15	21	20	25	22	16	23	21	22	25	26	18	16	15	18
27	29	14	29	22	35	39	25	23	34	29	22	28	40	25	23	28	34	23	25	28	32	28	22	33	22	27	24	27	25	14	21	19	22	30	31	19	30	21	28	27	29	16	19	20	30	12	25	16	19
24	16	12	12	16	25	28	25	26	20	16	24	14	19	18	10	21	13	29	32	14	16	14	29	22	16	20	21	20	15	18	20	14	18	10	14	26	21	22	14	11	14	18	18	13	9	9	13	10	15
28	22	10	21	19	16	26	32	8	26	16	19	27	25	17	22	18	16	21	24	20	29	27	23	25	12	25	19	20	29	20	29	21	19	17	22	22	25	18	25	31	17	14	15	13	21	20	18	15	18
23	18	9	22	24	24	30	26	17	30	18	21	17	25	23	14	27	18	26	28	19	14	25	31	27	32	26	15	18	21	11	16	13	30	19	15	17	17	35	22	25	20	29	22	24	18	17	23	9	16
10	17	12	32	13	14	25	30	19	25	21	24	22	28	19	23	21	28	34	22	20	19	13	20	17	16	28	25	16	17	17	20	22	27	15	24	23	26	21	17	28	18	9	17	14	23	14	20	9	20
18	15	11	13	15	17	26	29	19	22	10	23	15	26	15	18	12	16	21	27	24	21	18	20	25	22	16	18	16	12	24	22	15	19	21	16	19	19	16	15	18	17	15	21	10	13	11	21	7	16
17	15	11	14	17	30	17	20	17	21	24	24	23	28	12	16	22	21	30	23	26	19	14	23	30	17	16	21	18	21	15	15	23	23	21	19	21	16	20	20	18	17	17	19	8	19	19	18	9	16
28	19	16	15	33	25	23	18	22	28	17	23	15	26	20	20	27	17	17	20	20	15	21	21	26	28	21	17	17	22	16	17	20	22	17	17	18	24	29	18	15	22	14	11	6	30	19	30	9	13
19	14	21	21	19	23	21	23	14	22	27	17	14	21	16	17	17	24	21	33	11	23	18	33	26	17	20	17	15	25	15	21	22	22	19	30	12	9	18	16	15	21	22	17	15	18	23	20	9	13
23	17	13	19	18	28	29	31	24	30	18	20	11	21	17	23	21	27	29	31	18	21	14	20	24	15	29	27	18	14	15	26	18	17	12	26	21	30	17	19	23	15	18	15	13	25	21	15	14	25
21	27	9	13	11	25	19	30	26	20	23	19	29	35	16	17	25	25	29	31	16	24	22	21	11	23	19	17	20	19	25	17	18	25	22	24	20	12	16	21	22	24	13	20	14	18	23	19	12	13
23	15	13	20	20	21	26	30	20	27	22	27	20	28	21	19	26	27	19	29	26	31	21	28	27	26	30	19	20	12	15	25	20	17	17	22	22	29	23	22	8	22	24	13	13	20	18	6	12	13
20	17	12	21	20	19	21	27	19	28	24	23	17	29	19	15	17	16	33	23	24	25	16	15	31	22	24	24	15	13	14	13	20	14	13	17	15	25	21	15	20	17	14	10	6	14	18	15	14	21
15	22	12	15	19	22	33	25	25	25	25	12	17	18	25	17	25	25	21	20	20	19	28	19	26	20	21	27	16	11	13	28	19	28	19	16	20	21	15	16	22	22	17	14	16	13	26	20	12	22
22	14	12	16	19	26	22	23	22	34	22	28	15	24	11	21	12	29	23	30	26	15	25	18	24	18	25	25	16	19	21	22	12	19	12	20	21	13	19	25	14	17	16	10	11	22	22	12	8	9
18	16	9	25	10	25	29	27	25	28	23	21	16	28	22	14	16	24	26	23	14	21	23	24	18	22	25	15	11	19	16	15	17	23	14	19	18	18	29	22	28	17	14	14	10	13	12	17	11	13
23	13	17	17	11	26	29	29	21	34	13	16	19	30	23	15	28	27	32	30	26	23	12	17	31	21	21	21	22	18	18	13	19	21	18	19	16	14	19	15	14	24	15	8	16	17	16	16	10	11
20	20	9	16	13	23	20	27	21	33	10	21	12	10	22	11	18	20	27	25	17	19	17	19	24	12	11	11	11	22	11	14	15	14	12	14	19	24	19	17	18	12	17	9	6	14	11	10	7	6
25	19	12	21	12	36	18	30	16	25	18	22	25	24	26	12	21	18	22	21	27	21	23	27	15	19	27	22	22	17	18	21	15	27	21	14	28	23	17	25	22	25	15	15	13	19	16	15	8	7
31	24	19	13	19	25	27	25	27	32	22	21	22	21	17	20	23	28	17	31	25	26	23	29	24	15	22	27	25	28	13	17	19	12	33	17	25	21	19	24	23	19	19	15	18	15	20	25	10	12
16	23	10	14	11	25	21	32	26	23	17	21	17	26	29	19	22	12	18	15	21	22	12	16	20	11	21	16	19	20	10	14	15	8	18	20	18	16	21	19	16	16	13	16	11	27	15	17	8	17
19	23	8	20	15	14	20	22	25	30	14	22	18	27	18	14	18	17	23	23	25	15	17	18	22	11	13	13	18	23	16	23	13	24	19	17	14	20	23	25	19	29	16	15	15	11	13	21	13	9
27	20	9	8	15	17	26	14	19	24	16	24	14	20	19	13	19	18	18	25	15	18	15	20	27	23	19	24	20	11	15	14	22	21	13	25	17	14	21	21	15	9	14	22	14	16	21	13	15	13
20	20	10	23	18	24	28	16	24	24	16	22	18	20	17	19	17	27	22	22	23	25	21	24	12	28	19	13	14	17	15	12	21	13	11	16	28	19	22	21	13	22	22	15	15	13	15	17	8	6
24	28	13	17	15	28	25	25	24	34	25	31	22	29	18	24	29	25	26	25	26	19	18	28	36	34	30	23	30	18	19	21	14	28	24	21	20	20	14	19	26	16	16	16	12	17	13	21	8	8
24	14	15	17	20	26	18	23	19	36	18	20	13	24	21	17	22	25	29	20	22	24	24	28	20	16	17	22	20	15	20	16	18	13	17	16	13	21	23	12	19	16	19	16	10	21	19	18	11	14
22	13	14	10	13	22	15	14	23	28	21	24	16	27	26	15	17	22	25	25	17	21	27	20	24	17	21	21	15	18	19	19	15	24	15	23	15	12	17	16	21	16	10	18	4	16	15	19	10	15
20	19	16	24	21	22	20	17	22	22	22	17	15	17	27	28	28	26	28	24	17	21	13	18	29	20	19	18	24	12	22	23	20	18	32	22	17	20	16	21	28	24	16	18	15	13	19	14	6	16
16	18	13	27	22	33	29	24	27	22	15	32	13	23	27	12	30	15	29	30	27	18	13	25	14	24	19	14	8	19	14	22	13	19	21	15	20	22	21	20	18	22	20	17	10	16	14	22	7	16
13	12	11	9	14	14	27	14	13	20	20	13	14	18	17	11	20	13	24	15	19	8	22	24	26	17	16	11	8	22	8	9	13	26	20	11	10	13	15	13	9	23	17	19	13	11	28	6	7	10
19	20	11	10	12	27	28	27	22	23	24	18	20	19	19	17	13	16	24	14	16	24	18	19	17	13	15	17	15	18	17	22	26	22	16	16	15	15	28	17	15	20	17	18	7	12	8	8	5	9
10	15	13	12	13	22	14	21	17	27	26	18	12	21	22	13	17	19	14	21	15	25	25	17	21	18	22	8	15	14	6	13	11	10	20	18	15	14	17	25	11	13	12	15	10	17	5	8	5	7
18	12	12	13	16	24	28	21	26	18	15	12	18	28	13	14	14	22	22	26	20	22	15	19	17	6	21	16	20	12	9	19	14	17	17	12	10	9	14	17	18	14	11	16	9	16	15	12	5	10
21	12	14	12	12	19	14	25	22	25	15	15	21	19	18	13	16	11	19	24	15	13	21	18	22	15	19	16	14	14	12	22	15	13	15	23	17	19	22	16	17	15	12	16	9	8	9	13	4	7
13	14	10	11	18	21	22	23	28	24	18	21	14	15	14	11	22	21	22	19	15	15	20	22	21	12	19	8	16	12	18	16	10	14	19	16	10	14	19	19	20	11	11	11	6	14	14	13	3	13
16	7	9	15	8	21	26	20	20	23	10	15	11	21	16	8	20	20	24	17	18	20	19	30	22	17	18	18	10	11	7	19	13	11	15	15	14	14	15	15	13	18	14	11	6	15	12	6	3	9
11	10	7	13	15	20	18	20	14	17	8	17	16	20	17	21	16	16	23	13	11	16	17	18	27	18	17	18	12	11	16	18	16	17	18	15	18	12	14	18	14	17	16	9	9	14	13	13	6	6
15	13	4	16	23	11	20	24	18	16	18	16	13	16	23	14	20	20	18	20	18	20	23	18	24	17	16	11	13	13	15	15	13	9	19	14	20	16	17	10	12	15	9	5	13	7	12	10	8	8
14	14	7	12	9	13	15	17	14	18	8	14	15	15	13	15	16	13	17	11	20	18	7	19	14	10	12	14	10	8	8	13	11	15	11	16	8	10	13	10	12	7	8	7	2	14	8	10	4	10
17	18	7	15	10	26	24	14	16	16	22	13	12	19	22	12	20	19	18	18	16	14	16	15	24	18	17	21	22	17	14	19	12	14	16	15	20	13	26	23	22	8	9	13	10	15	13	10	5	17
20	8	4	20	17	16	28	16	15	18	10	16	12	23	15	19	19	20	24	21	21	22	16	14	17	11	19	12	15	17	12	15	15	7	8	16	18	5	11	19	17	12	13	14	7	12	8	8	5	12
16	21	6	19	11	28	27	20	15	21	15	15	12	23	18	16	17	13	19	23	20	15	21	18	20	21	14	18	21	13	6	13	16	18	19	19	12	16	15	12	13	18	4	15	11	18	13	12	6	11
10	13	5	8	8	12	23	11	15	11	20	13	10	18	9	9	12	15	9	15	15	8	6	13	13	11	17	8	13	12	11	17	11	16	10	16	9	10	6	6	14	10	10	5	10	9	8	3	6	11
14	10	4	11	12	16	11	25	17	18	13	16	14	11	10	18	23	17	14	21	18	21	12	17	19	12	13	13	14	11	8	8	7	20	8	18	7	9	13	9	19	15	9	9	6	10	14	20	4	4
7	14	10	11	12	14	19	18	16	20	20	9	17	15	13	12	11	20	13	14	14	16	12	17	11	13	11	10	6	12	14	21	9	8	17	12	20	12	9	13	8	15	17	6	6	11	6	14	3	10
16	9	7	9	20	12	19	25	14	16	10	20	11	16	13	9	10	8	10	15	12	17	9	16	16	14	14	11	14	12	7	13	15	14	8	20	12	14	10	10	7	15	16	11	10	11	15	10	5	10
8	16	8	4	9	14	10	12	15	20	7	7	8	7	12	12	12	13	15	22	15	14	13	17	9	11	12	22	12	9	6	12	15	16	11	13	20	14	9	9	11	5	6	8	7	8	15	9	6	4
18	17	7	10	15	21	20	24	14	29	16	13	17	18	11	11	14	15	18	12	14	21	16	15	23	12	25	18	19	15	9	15	16	11	7	12	17	17	13	12	7	14	8	16	10	9	15	10	6	9
13	15	14	17	12	22	20	21	15	15	17	18	8	17	21	9	13	23	11	12	13	14	19	27	17	9	17	10	12	10	8	11	8	15	12	12	20	10	12	14	9	14	12	3	5	10	6	10	2	6
10	11	8	6	10	17	10	21	11	17	12	12	10	14	9	11	16	13	20	13	15	15	18	20	19	14	15	11	12	11	9	11	15	15	11	19	17	13	9	16	9	13	6	14	6	12	10	10	7	10
20	12	10	11	12	20	16	12	10	13	5	16	16	17	10	7	11	8	19	10	18	17	6	18	18	12	15	7	11	14	8	7	10	10	16	15	17	14	9	9	15	12	8	14	8	7	12	10	5	8
16	9	6	14	12	21	16	20	9	11	9	14	12	13	8	11	12	6	16	12	20	14	17	8	6	15	14	15	11	10	9	10	9	17	13	11	10	9	13	15	17	7	10	8	11	10	12	9	2	11
8	13	4	15	13	21	11	27	19	28	13	12	11	15	20	11	15	14	18	15	24	18	9	13	16	14	15	14	12	15	11	8	8	12	17	15	13	11	15	18	14	18	20	12	8	9	16	4	5	9
15	19	7	15	13	11	17	15	11	24	9	14	15	23	16	12	16	17	17	22	13	19	17	12	18	13	17	16	17	14	12	13	11	17	20	14	20	14	18	14	9	15	15	7	10	7	14	13	8	9
18	13	8	18	15	12	19	14	13	24	17	19	7	16	17	9	12	22	18	15	13	19	13	18	18	17	21	19	13	14	7	14	11	17	16	12	15	12	12	15	17	10	15	10	4	9	13	17	6	6
13	10	12	3	9	12	14	15	13	20	13	9	11	16	14	11	10	14	19	14	15	16	16	14	13	10	11	10	16	8	9	13	12	23	14	13	9	15	17	14	13	16	9	13	10	5	10	8	7	14
10	14	10	9	14	17	14	18	13	17	22	15	10	27	16	12	18	14	10	16	14	14	13	16	19	14	14	18	4	12	10	12	15	12	15	9	16	6	10	10	8	13	8	14	7	12	6	12	3	6
9	9	11	12	12	22	13	22	9	19	17	3	10	16	14	13	9	13	17	16	14	9	8	17	19	12	15	8	10	10	16	19	9	10	13	10	12	14	11	7	12	16	9	7	10	16	11	4	2	4
9	9	8	10	11	16	13	16	13	11	10	11	9	13	15	5	11	14	8	13	12	13	11	10	19	11	15	7	7	4	12	16	11	6	9	5	11	7	14	13	12	12	9	11	3	7	13	8	5	7
8	6	6	4	4	18	7	11	1	4	6	3	6	8	7	5	6	6	3	8	6	10	6	4	9	7	10	5	11	8	8	4	3	5	4	8	2	5	6	4	8	7	5	2	8	4	5	5	0	5
10	2	5	11	12	13	12	10	5	11	10	5	8	13	8	12	6	8	10	19	11	8	9	7	10	5	8	7	11	6	8	7	4	14	4	7	7	7	4	7	9	7	7	11	12	9	4	3	2	7
7	10	7	10	9	12	11	10	13	16	14	8	10	9	7	10	9	7	7	9	11	13	10	8	9	6	6	8	14	9	11	8	6	5	9	8	9	4	7	5	12	12	8	7	5	7	8	5	6	6
5	6	8	15	13	18	9	6	5	12	8	17	16	12	16	8	13	14	16	10	9	10	7	8	5	12	14	7	6	7	8	8	9	7	9	7	8	7	8	9	15	7	7	6	5	8	3	6	5	3
13	13	7	11	8	12	17	10	16	12	11	11	14	11	5	18	9	11	7	12	8	14	13	16	9	8	11	15	12	8	7	7	14	6	7	6	8	14	10	6	9	8	8	8	10	8	10	8	5	13
9	11	5	6	15	14	8	9	10	10	10	12	4	9	8	6	14	5	14	7	7	9	6	18	4	11	5	9	5	8	8	11	7	6	10	10	7	10	11	7	12	6	7	9	7	8	10	7	2	5
11	9	6	9	12	13	11	14	11	20	11	10	9	8	9	10	16	8	6	14	7	14	10	13	12	15	13	12	5	5	9	12	5	16	9	12	12	13	12	7	3	12	12	13	10	6	7	3	10	3
13	14	6	9	8	11	12	19	10	14	9	12	9	14	14	7	8	14	9	12	14	13	8	13	13	12	10	7	10	4	15	7	12	19	9	11	3	11	8	5	11	8	8	8	4	11	8	6	0	10
14	4	7	9	7	15	13	13	8	11	9	10	9	11	8	11	6	8	10	12	13	12	8	11	12	9	16	8	8	11	8	9	8	8	10	5	3	12	9	12	11	5	9	7	5	3	5	11	3	7
6	8	4	11	8	19	14	17	9	16	9	6	16	13	11	3	12	8	13	11	11	15	8	11	15	8	16	18	9	12	3	6	16	13	8	10	10	11	11	10	10	12	11	14	8	6	10	5	11	10
12	14	5	11	4	12	8	16	17	18	8	12	12	17	6	12	13	9	11	14	15	6	10	4	21	6	9	6	9	4	9	5	9	4	8	12	8	11	14	10	8	7	13	9	9	10	11	7	5	5
9	15	14	13	13	14	13	16	18	19	7	17	14	13	16	11	12	6	15	18	22	11	14	14	18	11	16	12	10	7	8	12	12	8	13	9	9	3	5	9	15	11	7	3	3	8	9	12	3	6
8	7	6	10	5	17	15	18	14	13	10	16	13	20	9	13	10	13	19	9	17	14	16	13	8	12	5	11	7	11	9	11	8	8	13	13	11	10	14	9	13	7	12	10	8	8	10	9	5	8
14	11	8	7	9	7	14	14	10	15	16	10	8	7	7	10	11	14	10	8	11	10	11	7	13	11	10	9	12	6	4	16	9	9	7	12	13	12	10	13	8	8	4	6	6	11	8	4	6	10
11	7	4	7	12	10	12	16	9	15	7	10	15	13	11	5	7	9	13	9	13	8	9	7	13	11	11	13	8	10	4	11	8	8	10	13	6	9	8	10	8	10	11	10	5	5	6	12	4	9
14	8	3	2	7	7	12	10	7	10	10	7	4	6	10	14	2	8	7	8	12	8	10	9	9	10	11	5	1	9	3	9	8	10	7	8	6	6	2	5	10	5	4	6	3	8	6	4	2	3
11	9	4	9	9	8	11	9	14	13	12	13	9	12	10	14	7	12	11	12	7	10	10	6	18	14	13	11	11	12	7	9	13	7	8	13	8	7	4	13	6	11	7	4	8	6	5	4	6	7
6	9	8	7	11	13	12	13	7	15	9	8	9	6	7	13	6	7	10	10	7	12	7	5	10	10	4	6	2	7	6	11	7	4	5	13	4	7	5	12	5	8	9	9	2	4	4	10	4	6
7	8	10	8	12	18	15	6	12	13	8	7	5	11	8	6	7	6	15	14	9	13	11	17	11	8	4	11	8	10	6	15	9	8	8	9	7	10	8	10	13	7	9	10	8	8	3	6	3	4
15	4	5	8	7	13	11	4	10	16	16	11	4	14	10	10	8	12	9	10	7	8	8	11	11	11	15	8	6	11	5	7	4	16	5	7	12	12	9	15	10	16	4	8	5	9	5	13	1	6
6	6	5	16	7	9	7	14	12	13	8	11	4	10	5	6	6	7	6	5	8	6	13	6	13	4	8	6	6	9	8	5	3	5	5	8	6	5	5	5	6	7	7	6	3	7	5	3	0	4
12	9	6	8	6	18	8	15	9	10	12	4	7	11	10	16	6	11	8	12	8	20	10	8	9	12	5	8	9	9	8	6	14	6	5	7	9	6	8	8	7	7	10	8	8	5	7	8	7	4
11	12	3	14	8	14	15	13	9	13	3	8	12	21	14	9	13	13	13	15	8	9	8	11	17	12	22	8	5	12	7	17	5	16	13	9	6	8	11	8	7	7	8	6	6	7	4	11	5	6
7	5	7	4	7	13	16	10	11	9	10	8	6	9	8	6	9	7	8	12	5	4	6	11	6	9	11	3	10	8	6	7	8	5	7	8	7	5	13	8	4	11	11	6	6	10	4	2	1	5
7	8	3	6	7	5	11	14	12	8	9	7	9	13	14	7	8	7	11	5	8	10	12	11	5	6	7	5	7	8	6	6	13	6	3	10	13	11	11	8	4	13	7	4	10	6	8	12	7	6
7	5	6	6	9	7	12	7	7	7	5	7	2	6	7	9	6	3	9	5	5	6	7	8	4	10	6	9	5	12	14	5	4	9	4	7	3	8	10	6	7	9	9	7	4	6	11	5	1	8
7	4	6	9	14	14	12	7	13	15	13	4	4	10	10	7	9	3	9	10	3	9	6	8	8	8	7	3	6	10	8	7	5	10	9	1	9	9	4	6	10	15	6	14	8	6	5	3	4	4
5	8	8	6	7	10	11	12	6	9	11	11	12	12	10	5	11	10	12	15	12	12	7	7	12	8	7	8	4	7	6	9	5	7	6	6	7	4	10	6	6	6	7	7	6	5	5	7	5	5
9	12	7	3	14	16	9	19	8	11	12	8	6	11	10	10	12	9	10	8	8	10	7	7	7	7	7	6	8	14	7	5	4	9	11	7	9	5	11	8	6	13	7	4	8	6	8	9	3	5
13	7	4	10	11	16	11	11	7	9	11	6	7	7	7	7	6	8	12	12	9	10	12	6	14	5	10	4	3	3	13	7	7	8	7	10	5	11	5	6	8	9	13	10	4	6	2	12	3	7
11	11	6	8	5	13	16	10	16	8	7	8	9	21	18	7	9	13	12	9	2	15	10	15	10	10	12	9	9	5	10	12	7	9	7	7	6	11	10	9	7	13	7	6	5	8	8	4	6	3
15	11	7	15	8	15	22	10	13	15	11	11	12	14	12	15	16	13	19	11	16	12	12	16	11	16	14	6	9	5	6	12	5	14	15	6	14	9	7	7	6	11	4	7	7	11	7	7	4	7
16	17	6	12	9	32	19	12	12	15	12	11	8	20	13	11	13	14	16	17	11	15	14	15	9	17	15	8	6	9	10	15	9	10	11	14	8	5	12	16	10	10	7	6	3	9	9	10	7	8
14	16	15	6	10	22	15	14	13	12	15	20	11	14	18	11	14	16	13	15	18	12	15	12	14	21	18	9	9	13	15	10	15	5	14	10	17	18	12	17	6	8	13	11	9	11	11	13	2	5
11	15	8	6	11	15	11	17	10	15	15	13	16	14	12	11	11	15	13	12	7	15	15	12	14	10	10	12	9	12	8	11	10	13	15	13	9	8	7	10	9	6	17	3	4	4	7	7	3	4
13	9	6	13	10	11	11	8	13	20	13	15	12	15	9	8	18	4	10	19	8	18	6	11	13	11	11	11	17	14	3	11	12	8	10	8	5	6	19	4	9	14	5	10	6	3	12	10	3	2
12	14	9	10	9	18	23	22	9	11	11	14	12	11	9	11	19	8	15	17	11	17	16	15	9	7	6	10	7	5	10	6	14	13	12	7	19	10	7	11	9	12	5	8	7	6	8	13	2	8
13	15	11	12	7	13	12	24	14	19	8	13	20	13	11	8	10	15	6	21	15	16	8	13	16	7	17	6	16	10	6	10	7	9	7	7	11	5	15	12	10	15	9	7	5	7	10	6	6	6
13	10	8	6	14	22	14	12	17	18	13	11	12	15	25	10	10	8	12	16	11	24	13	20	15	12	11	21	11	10	9	12	10	11	7	8	15	8	13	16	9	14	6	8	7	7	11	16	3	6
20	12	6	12	19	12	12	17	12	29	9	13	21	16	17	13	13	9	16	13	20	17	14	17	21	16	14	10	11	14	8	8	12	13	5	13	13	13	11	12	9	17	14	4	6	14	12	9	3	6
25	6	7	8	6	16	11	22	16	20	8	15	10	20	13	12	9	13	9	17	13	14	10	5	16	7	13	8	10	7	17	8	11	18	13	10	11	11	17	13	11	12	3	7	5	11	11	7	6	5
13	15	7	18	14	12	7	24	12	16	10	10	11	15	10	12	15	7	9	16	10	13	15	16	17	17	12	10	7	13	7	6	12	8	10	10	11	5	14	10	7	5	5	5	12	11	9	2	4	8
10	19	4	7	12	14	12	13	8	18	11	9	9	10	18	3	11	12	10	11	11	13	7	12	11	7	8	12	8	11	7	9	6	7	13	7	10	10	16	4	13	7	12	11	6	10	9	5	2	5
15	20	8	10	17	13	18	17	17	19	8	16	12	18	8	13	11	18	15	20	20	12	10	10	15	10	14	14	16	11	9	11	5	14	13	8	9	13	12	13	16	10	6	7	9	9	13	8	6	6
11	15	2	9	7	18	14	14	16	24	10	9	15	12	8	8	7	10	13	10	11	8	13	20	18	6	10	9	12	9	7	5	12	10	20	7	8	10	11	7	6	11	12	6	4	2	10	12	3	5
14	11	7	10	15	15	17	25	11	19	7	11	10	18	9	16	10	12	8	10	9	18	13	8	12	11	14	10	4	3	9	13	9	10	7	8	7	4	8	10	11	10	6	7	5	7	13	8	3	4
0	0	0	0	0	0	0	0	0	0	0	0	0	0	0	0	0	0	0	0	0	0	0	0	0	0	0	0	0	0	0	0	0	0	0	0	0	0	0	0	0	0	0	0	0	0	0	0	0	0
0	0	0	0	0	0	0	0	0	0	0	0	0	0	0	0	0	0	0	0	0	0	0	0	0	0	0	0	0	0	0	0	0	0	0	0	0	0	0	0	0	0	0	0	0	0	0	0	0	0
0	0	0	0	0	0	0	0	0	0	0	0	0	1	0	0	0	0	0	0	1	0	0	0	0	0	0	0	0	0	0	0	0	0	0	1	0	0	0	1	0	0	0	1	0	0	0	0	0	0
0	0	0	0	0	0	0	0	0	0	0	0	0	0	0	0	0	0	0	0	0	0	0	0	0	0	0	0	0	0	0	0	0	0	0	0	0	0	0	0	0	0	0	0	0	0	0	0	0	0
0	0	0	0	0	0	0	0	0	0	0	0	0	0	0	0	0	0	0	0	0	0	0	0	0	0	0	0	0	0	0	0	0	0	0	0	0	0	0	0	0	0	0	0	0	0	0	0	0	0
0	0	0	0	0	0	0	0	0	0	0	0	0	0	0	0	0	0	0	0	0	0	0	0	0	0	0	0	0	0	0	0	0	0	0	0	0	0	0	0	0	0	0	0	0	0	0	0	0	0
18	10	9	14	11	18	12	15	18	7	12	8	14	14	16	10	17	9	15	17	19	12	13	11	20	10	7	9	15	15	9	19	11	17	17	13	11	8	16	9	14	16	14	6	6	16	8	10	3	8
18	12	11	5	12	17	16	17	12	22	13	19	12	12	8	15	14	14	15	11	12	12	15	15	15	11	7	8	8	10	9	9	9	12	12	11	15	10	13	11	10	7	6	7	5	9	10	9	4	13
9	15	9	7	14	19	19	14	24	16	17	14	10	11	18	10	15	7	19	11	17	19	14	12	18	10	10	14	14	12	7	12	6	9	6	11	12	10	10	8	15	12	11	5	7	12	6	6	7	3
14	24	4	13	8	19	15	15	10	16	16	13	13	20	10	7	15	10	13	8	13	15	15	13	13	13	13	13	8	7	7	8	12	9	8	16	10	12	13	9	11	8	10	6	10	7	6	6	2	8
14	11	11	7	12	20	20	10	12	15	9	13	13	12	11	6	10	10	8	13	13	11	11	15	11	16	16	11	5	9	12	10	8	14	12	14	12	10	8	12	11	6	8	8	5	9	5	6	4	6
7	7	12	10	12	17	22	10	16	18	16	12	11	11	16	6	16	10	11	13	16	15	14	14	9	6	22	9	7	8	5	8	12	6	11	8	17	5	12	18	8	8	10	10	2	6	11	13	6	4
16	16	5	16	9	21	10	15	12	15	12	9	8	16	10	11	8	10	9	11	10	13	9	20	11	6	10	7	5	13	4	16	8	9	7	10	7	10	12	6	10	7	6	5	6	9	10	9	6	8
8	5	6	13	6	7	15	11	10	10	11	13	7	15	5	11	9	9	10	11	12	16	6	14	15	5	7	8	7	14	9	13	2	12	9	8	10	11	12	6	4	6	12	3	5	5	4	4	2	4
8	5	3	7	19	11	14	16	21	14	7	11	8	14	10	8	10	15	10	13	16	13	9	12	12	11	12	11	15	9	12	8	7	9	11	8	5	9	8	15	10	8	8	9	5	9	9	9	3	7
16	17	6	9	7	9	12	15	12	21	15	12	7	13	6	7	12	13	14	13	10	6	11	7	11	7	8	11	13	11	5	10	13	7	5	12	11	3	14	8	11	4	2	5	4	8	9	9	3	7
12	13	7	8	15	12	15	15	17	16	15	16	21	13	15	6	13	14	12	10	15	10	15	10	12	11	13	9	7	7	11	9	9	7	12	11	9	9	9	9	12	13	7	6	8	4	8	11	5	9
9	9	10	14	15	13	10	16	13	18	11	6	6	11	11	9	11	7	11	25	9	14	3	12	15	18	7	4	13	9	6	6	6	11	7	7	15	13	14	8	2	10	9	9	5	13	6	11	10	8
11	13	6	10	8	13	21	15	18	25	11	13	16	20	12	15	17	13	17	13	12	16	12	7	12	10	13	13	9	7	6	8	7	7	10	10	13	11	13	11	8	8	6	10	6	9	4	10	6	10
9	16	8	13	10	11	15	13	16	12	16	9	14	16	16	15	9	17	13	18	8	15	13	13	16	13	7	10	6	19	10	8	13	7	11	10	15	10	8	6	9	12	10	5	7	8	14	13	4	7
12	13	7	7	10	14	11	16	17	15	11	10	10	14	13	13	7	18	12	10	6	13	11	13	8	12	8	9	9	12	7	14	14	7	11	15	7	9	15	9	7	9	9	5	8	7	8	8	2	6
13	9	7	9	10	15	15	13	3	12	10	8	10	10	10	13	13	14	17	12	15	7	8	9	16	8	10	8	8	6	8	5	7	4	13	11	4	9	12	7	16	10	6	3	9	5	7	7	4	3
7	8	7	10	5	9	6	11	7	14	7	5	8	11	7	5	11	16	10	7	12	9	5	6	9	4	12	8	7	10	11	8	12	6	8	6	9	6	6	6	12	7	5	7	2	11	5	10	3	5
4	10	3	7	12	17	9	19	10	6	8	13	2	11	6	11	7	11	7	15	15	8	12	13	13	8	7	15	4	4	13	10	6	8	10	5	13	7	6	8	8	10	11	5	3	3	8	5	4	7
8	7	7	8	9	13	11	14	10	9	8	11	7	11	12	8	8	12	10	12	10	9	8	9	10	7	15	13	4	12	6	11	5	8	5	8	9	14	12	4	7	4	10	4	7	8	8	5	4	4
4	17	12	8	5	20	9	14	13	15	10	8	12	15	6	5	18	12	9	12	8	14	7	12	7	10	12	12	10	8	9	10	11	14	13	11	12	8	5	9	12	8	6	6	4	10	11	14	4	7
3	10	6	7	10	12	15	7	8	11	14	9	11	12	13	7	7	14	8	6	8	9	6	12	10	13	18	6	7	4	4	7	14	11	9	3	11	16	9	7	9	7	3	9	9	7	11	3	2	9
4	8	11	5	9	7	21	6	6	9	9	8	12	8	9	8	10	8	7	8	8	13	8	14	14	5	13	11	7	10	7	9	7	12	11	4	7	5	7	7	11	8	5	6	17	6	8	5	6	13
11	9	4	6	11	13	8	10	12	10	13	11	6	13	5	7	3	14	9	11	9	9	12	13	13	9	10	4	17	6	8	9	8	7	7	10	12	7	10	4	11	10	7	9	8	13	8	9	5	8
8	9	3	5	6	13	9	14	12	16	7	7	8	14	9	13	6	8	10	10	11	5	12	13	5	6	14	11	7	9	4	14	11	12	6	10	8	12	12	8	5	8	7	3	5	7	6	10	4	7
5	4	7	6	11	13	10	18	10	8	11	9	3	7	4	9	9	10	15	10	6	9	8	8	11	8	2	18	8	11	4	5	5	5	6	7	11	9	10	10	8	4	9	7	5	7	7	10	5	3
9	13	5	8	7	14	16	13	13	15	11	15	12	6	4	8	15	8	12	15	7	12	11	4	11	24	7	14	9	3	6	7	8	9	11	11	10	7	8	15	6	16	10	13	7	11	12	11	4	6
8	15	6	9	8	12	10	13	12	15	13	10	7	23	12	10	19	13	17	20	17	11	11	8	12	9	11	7	11	7	7	11	7	9	8	12	14	10	4	8	16	15	11	10	5	10	10	11	4	7
19	10	4	11	14	19	13	15	13	14	15	14	17	15	22	9	17	11	9	12	13	13	12	12	18	20	8	8	10	9	6	12	14	9	12	11	4	14	14	14	9	10	8	10	10	7	13	15	6	7
7	12	4	5	9	18	12	20	12	20	15	18	16	14	12	4	11	13	12	17	16	11	18	13	18	18	8	15	8	14	8	8	8	12	11	9	12	11	8	14	13	9	8	9	8	4	13	9	3	10
15	17	7	8	10	16	15	24	12	25	17	20	16	27	10	11	13	15	14	18	11	11	7	21	11	10	16	11	12	17	4	9	11	10	12	7	8	8	7	13	9	7	14	6	4	10	9	18	5	4
11	9	7	9	11	14	19	15	19	11	12	9	13	13	12	14	11	14	17	15	9	10	12	11	22	8	9	9	10	13	9	9	15	16	7	10	9	19	8	18	10	11	6	10	6	8	13	9	3	15
13	12	7	6	8	12	11	14	12	15	8	5	9	25	12	2	11	6	8	11	13	17	7	17	12	11	10	11	5	5	11	8	12	16	7	10	17	10	12	14	9	8	10	8	3	7	7	4	3	2
17	14	4	12	8	14	16	14	7	15	15	12	15	25	12	12	7	10	15	16	17	10	13	10	30	13	19	15	4	9	8	9	11	10	13	12	8	13	15	8	8	12	11	10	9	11	10	6	7	7
12	11	4	3	9	12	16	17	8	12	16	12	13	14	11	14	10	14	17	17	19	12	5	10	15	15	11	11	9	3	6	12	8	8	9	10	12	19	15	12	7	12	2	5	6	9	16	5	3	6
16	12	7	6	15	19	15	12	9	24	10	16	10	19	12	14	11	14	20	21	18	19	14	20	16	13	10	17	15	10	11	5	17	5	13	12	17	17	18	10	16	14	10	6	8	10	10	12	1	6
11	16	9	12	7	11	11	17	11	20	12	17	8	15	13	16	11	15	14	15	14	16	13	14	16	9	11	9	17	17	9	12	12	11	8	14	5	7	12	9	16	7	10	10	5	8	17	11	6	7
16	10	8	13	9	17	24	11	15	22	10	11	10	18	17	13	8	10	9	12	19	17	13	8	18	7	12	10	9	8	11	9	4	14	15	10	17	13	7	14	8	14	14	13	4	16	10	10	6	3
13	13	5	5	8	13	22	19	17	22	11	13	4	17	10	10	6	7	25	17	12	16	11	20	19	21	15	11	13	18	2	10	9	7	18	13	16	16	16	18	11	15	10	6	2	9	13	4	6	7
15	9	4	13	10	11	19	31	19	19	11	17	15	21	14	11	11	16	21	20	19	22	10	13	16	22	18	7	10	12	10	12	10	10	7	9	7	11	15	13	8	16	7	8	5	8	16	6	6	3
17	11	10	12	5	27	19	14	11	16	17	12	11	15	11	11	14	19	14	21	9	9	7	16	17	19	7	6	11	13	12	8	13	13	7	5	13	12	15	11	11	13	4	13	5	16	10	10	5	5
17	16	5	21	8	20	23	21	15	22	13	12	16	26	19	11	18	17	15	22	9	9	17	18	23	22	12	14	17	14	16	9	13	17	12	18	14	13	15	24	18	9	23	7	8	11	10	8	5	13
15	9	4	11	8	30	19	24	10	13	10	15	13	19	12	11	12	15	9	13	17	20	16	19	17	8	12	5	7	10	9	9	17	17	14	9	11	17	21	10	9	12	10	7	8	15	15	10	5	7
15	14	8	6	7	25	15	7	18	15	15	10	14	17	14	17	13	16	17	13	17	11	11	20	23	6	12	18	10	10	4	9	10	13	9	9	12	13	13	8	13	15	13	8	8	11	12	17	2	7
13	10	6	11	7	19	20	20	16	18	20	28	18	18	10	8	14	18	19	13	20	22	22	16	20	19	16	14	8	5	9	9	8	14	17	10	15	12	15	12	17	11	16	5	6	11	12	10	8	8
17	15	16	14	13	26	27	16	19	18	22	18	18	14	18	17	18	18	17	16	15	23	19	20	14	14	22	26	14	13	17	25	14	9	15	11	18	19	18	11	21	10	11	14	12	13	10	11	6	9
18	8	11	12	8	20	17	16	21	18	18	17	18	19	13	13	16	12	16	14	17	21	6	19	32	16	18	11	11	8	9	12	6	12	18	16	19	12	8	25	19	12	6	13	9	13	7	10	6	5
13	16	8	6	10	22	22	16	17	27	18	12	14	17	13	15	17	13	18	19	18	23	17	11	16	18	11	22	13	9	10	13	11	20	11	18	13	11	15	17	11	18	14	14	10	16	7	15	9	13
11	14	8	10	13	21	20	26	12	28	20	17	12	18	13	9	10	18	16	15	20	20	18	15	18	16	17	12	8	8	12	12	11	14	11	16	14	15	17	13	13	13	15	8	4	11	7	5	5	10
18	21	11	14	10	25	25	29	21	23	15	17	16	23	13	14	15	23	16	17	19	14	14	19	31	16	22	8	9	17	16	15	21	17	18	9	15	19	12	18	14	12	17	7	9	14	15	13	4	1
14	13	9	13	16	22	26	16	14	25	14	15	16	23	20	14	22	21	13	18	22	17	17	19	26	18	11	9	15	17	16	21	14	14	16	10	12	10	24	10	14	12	12	9	6	14	10	13	6	8
14	15	8	24	6	22	17	22	15	14	13	14	12	20	20	8	8	24	18	12	15	14	13	16	18	18	16	20	13	15	9	10	16	9	4	9	14	15	9	7	11	12	10	6	4	8	6	7	4	5
15	11	9	9	8	18	17	21	15	21	11	11	15	16	25	15	17	9	17	17	20	16	14	16	24	19	12	16	11	18	16	12	10	17	20	14	13	11	15	11	10	10	12	7	7	9	11	19	4	12
11	12	5	11	10	14	13	17	15	15	8	14	12	19	21	13	17	15	19	11	20	14	10	17	13	15	14	18	19	13	15	16	11	14	12	17	11	14	11	13	12	14	9	6	9	10	10	14	7	7
16	12	7	11	8	11	25	27	17	18	17	13	10	20	12	19	12	26	18	18	23	14	21	26	18	16	15	16	18	20	11	17	17	9	19	6	13	17	13	22	20	12	10	11	7	8	13	7	6	11
15	14	13	14	15	17	18	22	27	21	17	18	23	18	24	15	23	30	28	21	26	20	19	22	23	24	18	14	14	15	18	13	14	19	22	15	18	15	20	21	12	20	14	15	11	11	13	19	6	11
20	21	8	12	18	17	21	33	22	29	13	25	20	20	19	16	24	30	20	27	17	25	25	16	20	12	17	21	16	19	13	14	19	23	20	17	9	11	19	15	23	14	14	11	11	12	11	15	12	7
17	22	9	18	15	23	27	25	22	27	15	20	12	26	15	12	17	17	17	14	26	19	16	27	22	23	15	24	7	15	5	13	11	13	14	13	12	14	16	9	16	12	8	8	11	17	14	21	7	13
14	26	4	10	15	22	20	21	19	21	11	13	21	11	16	24	20	20	16	15	24	18	23	22	20	14	15	15	13	16	9	10	7	11	10	22	26	16	21	17	12	19	14	11	10	14	15	14	3	7
18	10	8	12	22	25	31	24	21	31	17	12	18	30	20	21	14	29	21	23	19	16	25	26	26	25	29	11	17	18	20	15	19	23	12	15	16	21	28	18	20	16	10	10	18	18	23	15	3	15
19	17	8	11	17	19	20	17	16	25	8	20	22	24	27	11	18	16	24	17	21	15	9	24	19	20	17	21	16	13	12	11	17	13	13	18	11	15	12	14	15	20	19	12	14	10	15	7	7	7
11	17	8	18	16	20	20	22	18	27	16	11	9	18	20	15	26	14	14	18	17	25	22	23	22	29	11	22	11	12	12	21	18	16	17	12	14	13	9	20	13	14	18	12	11	13	15	17	9	7
22	14	7	14	11	16	23	16	26	22	16	18	12	19	10	14	18	24	21	24	20	23	17	17	23	12	19	20	13	18	13	17	27	23	19	17	11	20	10	13	21	19	12	10	11	13	16	12	4	10
14	23	6	14	18	21	27	24	21	27	15	17	16	17	18	17	15	14	16	14	20	19	14	24	23	17	24	18	16	9	10	17	20	19	17	11	12	13	19	16	21	18	10	15	8	21	12	19	9	9
22	15	10	17	11	17	24	24	13	26	15	22	15	16	20	20	17	19	19	13	16	18	9	17	24	16	15	12	13	16	10	10	15	24	13	16	15	20	19	17	10	19	12	19	9	14	8	16	4	9
19	14	7	11	5	21	24	23	14	31	19	26	20	25	18	22	15	19	11	19	16	19	20	28	30	19	19	16	15	12	19	6	12	18	14	18	15	13	27	25	15	17	15	13	9	19	17	9	13	4
13	21	16	14	12	18	26	29	18	29	20	19	20	33	19	13	18	21	15	18	17	23	17	21	15	13	15	16	22	19	11	13	10	22	19	21	17	13	19	15	8	22	18	15	14	16	12	9	9	9
24	13	12	14	25	24	19	23	25	27	22	21	20	25	16	24	16	26	17	17	20	20	24	16	29	11	17	19	17	14	6	14	19	19	21	19	11	19	11	19	17	15	16	12	12	23	17	11	10	13
14	14	9	13	13	19	21	21	18	17	16	14	14	18	19	15	20	14	19	15	20	21	18	20	17	19	15	18	14	14	17	13	11	11	17	6	17	9	15	20	12	18	20	8	12	15	12	11	6	5
15	15	12	12	19	26	27	13	17	35	21	30	20	26	22	19	28	21	18	22	15	14	26	23	26	14	22	16	20	15	12	21	16	15	21	22	22	12	17	21	12	17	11	12	11	11	18	17	11	15
27	20	12	11	20	21	22	29	21	24	17	26	17	33	19	20	26	14	23	20	16	18	13	20	22	10	19	17	18	23	15	14	8	15	19	21	12	15	20	19	11	16	10	16	4	11	16	13	5	7
15	20	12	16	18	24	21	20	22	24	11	23	18	33	21	17	21	22	26	31	20	21	18	16	31	19	22	17	15	19	13	28	23	18	17	17	21	16	17	17	26	18	17	12	8	15	7	8	7	8
14	16	11	17	11	20	22	25	17	25	19	22	14	21	19	20	14	13	22	26	34	20	16	18	17	13	14	15	15	9	25	10	16	13	10	20	12	20	16	22	20	16	12	16	7	9	17	12	7	11
19	24	17	18	13	21	21	26	27	28	21	20	23	26	21	19	13	22	22	29	27	20	21	19	31	16	27	18	23	16	7	17	13	13	20	19	18	16	15	16	19	17	16	5	12	17	13	14	5	10
16	20	9	15	15	27	28	28	16	16	16	19	22	19	25	21	13	18	29	16	21	23	21	22	21	22	11	10	13	22	16	22	11	19	17	15	12	15	29	19	14	20	18	16	9	12	12	13	8	11
14	19	10	22	14	20	24	23	19	20	13	14	18	28	23	19	22	20	28	20	23	21	17	24	22	25	27	17	14	16	14	16	19	16	13	20	23	26	18	18	10	12	14	17	8	14	12	12	8	11
17	19	6	11	19	23	19	20	24	18	21	14	26	23	26	18	19	22	23	25	18	17	21	17	27	22	18	20	16	23	12	15	14	10	16	17	20	13	28	12	16	23	17	11	11	17	13	12	6	3
20	17	11	15	14	33	22	22	19	17	24	24	19	17	19	15	21	15	14	16	21	16	22	17	20	21	20	19	13	10	14	14	18	12	14	8	18	18	24	19	24	11	16	10	8	10	11	14	11	9
20	23	13	10	14	28	28	28	17	20	22	19	22	28	25	17	27	25	37	29	16	22	23	17	25	22	21	23	17	24	16	20	25	12	19	20	22	17	18	18	19	22	20	12	9	24	13	16	7	7
18	30	11	15	8	18	25	23	20	25	20	15	14	24	14	16	22	24	24	18	22	10	27	21	31	19	12	16	13	18	10	19	18	15	11	13	22	13	18	22	10	16	12	10	11	17	14	17	10	3
23	23	16	14	12	27	26	34	27	25	13	23	24	31	16	22	18	23	19	20	26	28	18	14	21	27	24	17	20	21	22	19	5	16	20	16	18	22	20	16	20	25	14	16	9	18	16	21	7	14
20	24	12	16	13	24	31	20	22	23	17	13	14	18	20	16	23	26	24	30	22	27	16	21	27	18	11	19	15	16	13	17	12	16	24	22	23	15	20	19	22	12	22	10	8	11	12	14	8	11
22	15	7	10	7	22	22	17	18	20	21	18	24	19	24	19	18	13	17	18	20	25	16	31	14	16	19	22	15	13	16	16	19	14	17	19	20	11	19	16	18	15	18	15	10	15	15	13	5	11
21	18	15	20	18	11	30	21	26	23	20	9	24	30	16	15	23	26	17	18	19	14	17	18	22	17	17	23	14	15	17	12	14	17	20	20	19	15	17	16	22	17	20	5	12	8	14	12	10	9
22	16	10	23	14	24	13	24	24	36	23	25	24	24	18	26	14	16	17	18	20	20	23	23	28	14	18	18	15	15	11	16	12	21	21	16	19	16	17	25	20	24	16	9	9	14	17	14	7	6
21	13	13	23	13	24	18	25	15	19	29	19	16	29	24	21	20	23	14	20	28	20	24	19	21	19	31	14	18	24	17	15	15	15	14	18	17	24	18	17	12	16	16	18	14	16	16	16	7	9
9	23	13	24	17	29	33	26	24	19	21	20	19	17	16	15	22	16	21	21	20	21	17	17	19	19	14	15	16	17	14	19	11	14	13	16	16	16	22	29	22	11	17	12	13	16	11	13	6	14
19	20	9	23	17	25	22	21	17	21	25	14	18	27	17	19	21	19	22	20	23	18	19	16	20	16	13	17	22	20	13	23	7	23	14	21	13	10	17	19	9	18	14	6	12	15	15	13	7	7
17	16	17	18	18	29	21	21	21	28	16	24	10	22	14	19	18	21	29	26	24	21	20	21	19	25	25	16	23	20	10	17	20	11	17	18	23	17	26	17	22	15	15	13	6	15	15	15	7	16
17	19	18	14	13	25	30	18	19	20	18	15	17	28	17	15	22	12	13	23	20	23	26	15	23	23	19	11	13	23	10	24	18	18	17	18	15	17	13	13	12	16	15	11	7	13	15	17	3	11
21	22	11	17	21	24	22	33	31	27	20	20	18	15	11	14	20	25	15	16	12	24	18	19	21	17	15	20	18	21	11	19	15	13	19	21	14	14	13	21	18	16	19	18	15	21	13	17	10	14
30	19	13	11	24	29	23	30	16	25	22	25	18	29	15	14	34	19	23	29	22	25	16	19	24	15	20	22	13	16	13	14	20	20	17	12	16	13	22	21	18	29	17	15	15	21	20	14	9	11
15	21	17	13	22	24	24	20	24	23	17	8	18	23	10	13	24	8	19	22	21	16	18	16	16	16	12	20	16	8	10	18	19	23	19	19	19	16	22	12	9	11	9	16	14	17	13	8	8	10
23	26	14	19	10	18	24	24	17	27	14	15	9	23	21	20	23	24	18	26	23	11	13	18	18	14	18	21	21	16	18	23	13	16	18	9	22	15	16	19	17	21	17	24	11	20	13	15	12	13
30	21	17	18	14	21	30	31	16	27	20	24	20	27	18	15	21	29	16	15	19	26	18	22	26	9	27	20	20	15	19	20	17	20	24	12	19	19	16	18	21	16	14	10	7	17	19	10	11	9
19	19	10	15	15	30	25	19	18	35	29	20	22	31	24	18	22	24	27	25	20	25	15	19	22	22	19	20	16	25	17	23	15	18	19	21	22	18	18	16	15	19	20	14	13	17	16	12	6	12
17	14	12	28	17	26	20	24	17	34	19	15	13	20	18	21	21	21	19	26	19	21	24	31	18	24	21	25	9	16	13	18	15	22	17	30	13	12	19	27	12	12	18	14	9	21	9	16	8	8
19	20	12	30	20	20	17	28	21	24	26	29	19	24	21	24	23	19	27	12	11	21	18	18	20	19	19	19	18	20	17	18	16	23	21	16	15	16	21	18	16	19	20	19	18	12	10	19	6	8
23	20	15	16	20	23	25	33	16	29	19	19	16	34	20	21	17	20	34	12	31	20	16	18	30	16	11	28	16	22	14	21	20	21	18	16	15	22	20	14	13	17	17	17	12	17	16	16	4	13
26	19	17	14	18	21	23	23	24	30	25	20	23	34	29	15	18	23	23	24	21	23	27	29	22	23	25	27	23	18	15	26	15	17	21	20	13	19	18	29	12	20	24	15	12	17	14	17	12	14
13	26	15	22	16	28	29	27	22	14	20	23	20	22	25	25	18	24	25	34	26	22	15	14	21	25	22	20	18	14	21	20	17	22	23	15	12	16	23	15	20	17	10	21	12	20	19	16	10	6
21	17	9	23	19	27	29	24	31	37	28	24	27	31	16	23	27	32	31	27	20	29	21	18	29	16	22	27	20	23	20	26	16	30	23	20	31	16	18	17	20	22	19	19	12	17	11	11	12	17
18	23	15	17	26	28	18	22	23	27	17	14	18	16	20	19	13	23	26	15	27	20	21	20	16	23	15	19	15	20	10	17	13	25	20	13	25	17	19	20	22	19	16	18	16	15	15	10	6	13
19	10	11	16	10	20	29	15	19	34	24	19	18	27	10	15	14	16	17	16	11	19	16	15	19	22	16	13	15	19	13	12	24	15	18	17	20	15	17	21	22	20	10	15	14	16	15	13	8	5
14	10	9	13	18	22	32	18	19	34	17	12	19	19	19	17	15	23	15	14	19	22	23	27	23	17	17	18	18	15	13	14	14	13	20	18	17	11	15	22	11	11	13	12	9	21	12	10	4	16
24	18	13	24	27	28	22	25	24	19	23	20	24	29	18	19	30	18	18	24	24	25	19	18	37	28	21	23	16	20	15	21	14	11	24	11	17	12	19	14	16	24	14	16	18	17	11	19	8	13
22	17	15	22	26	21	22	23	20	27	35	17	25	21	11	19	22	24	16	16	17	14	21	20	20	10	17	20	18	14	15	16	15	18	20	22	19	16	25	14	15	21	9	15	12	12	15	14	9	9
23	11	13	11	19	17	22	18	16	14	14	12	18	15	21	12	8	19	14	26	16	12	16	24	16	15	14	17	13	16	14	22	10	8	16	11	22	17	5	16	12	11	14	15	7	17	14	10	7	12
27	17	11	19	20	29	25	21	22	26	20	23	20	18	25	14	32	20	21	19	15	14	20	17	31	16	25	12	18	21	14	14	13	18	13	13	20	17	14	23	23	21	16	17	10	23	9	9	11	9
26	21	14	20	23	23	17	12	20	20	15	17	14	28	26	10	29	22	12	17	15	33	18	13	23	16	17	11	20	15	13	22	21	15	16	18	14	8	18	11	16	11	17	22	13	16	11	20	8	11
25	28	19	28	24	38	25	32	33	35	26	27	19	31	17	14	23	20	24	23	19	23	21	25	26	25	30	26	13	16	18	17	17	12	16	27	19	23	19	27	24	24	16	27	18	19	10	12	9	11
28	24	18	23	20	35	43	36	14	28	26	17	13	28	22	16	22	20	26	23	32	28	17	21	30	18	25	18	17	10	17	23	23	22	21	14	17	23	23	17	25	18	9	17	13	11	19	19	16	23
20	15	16	16	14	35	18	31	22	29	21	34	22	20	23	20	19	27	29	34	21	17	28	17	23	25	19	23	17	20	19	28	23	22	19	18	19	29	21	20	24	29	12	17	14	11	22	25	10	12
23	28	16	31	17	27	29	28	27	29	24	27	21	16	28	17	17	27	25	17	26	25	31	26	31	19	19	17	13	25	19	23	16	24	25	13	14	19	22	20	17	22	15	17	12	15	21	15	5	12
30	29	22	32	27	40	36	33	31	34	34	33	27	26	32	18	23	30	20	25	27	28	34	35	31	33	17	20	17	31	16	26	26	27	20	33	21	18	19	24	23	20	10	20	14	25	12	27	7	13
29	28	16	29	25	32	28	26	27	37	21	30	28	39	24	23	18	23	20	18	33	20	34	27	35	29	20	18	27	24	19	17	13	22	14	22	15	14	17	21	13	18	16	17	14	18	20	16	10	10
28	36	19	31	22	37	39	20	25	36	29	35	29	28	33	23	23	20	29	11	35	18	23	16	26	29	24	24	31	20	14	20	16	28	15	23	25	18	22	21	28	26	28	25	9	14	14	26	10	14
34	23	14	36	37	39	29	29	22	23	22	19	22	20	17	23	22	21	25	32	18	18	26	20	17	16	17	15	26	19	26	17	12	13	13	17	21	14	20	20	29	18	19	15	11	19	10	18	9	15
29	14	13	19	29	13	13	15	15	13	21	15	11	11	12	11	9	12	12	12	24	13	16	14	17	19	14	6	13	18	18	9	13	13	12	9	9	15	15	6	12	11	15	6	12	9	9	17	4	12
31	27	20	25	22	20	29	31	21	27	18	23	18	30	23	18	25	19	28	16	20	25	13	8	14	16	21	19	12	27	19	16	9	18	7	24	12	24	14	17	10	10	15	24	13	21	15	9	7	15
38	32	26	31	24	27	23	26	34	37	21	20	26	26	21	15	20	20	25	14	18	25	15	21	26	25	26	16	19	12	11	21	24	19	16	17	20	18	15	22	28	17	15	17	13	7	16	15	7	9
37	34	12	39	23	38	45	40	23	49	24	32	30	44	28	32	30	40	31	29	36	31	32	43	33	35	25	24	21	25	29	27	23	19	30	35	23	26	23	23	27	35	21	25	18	29	24	19	13	17
52	32	23	29	35	33	27	39	36	37	41	29	26	34	32	16	24	27	38	33	23	28	27	31	38	40	34	31	21	26	18	23	29	24	20	38	16	27	21	26	24	29	18	21	17	24	23	25	12	23
32	30	21	25	19	29	40	29	23	33	26	24	18	37	25	22	40	26	36	31	23	23	20	29	28	24	23	27	18	23	17	20	19	25	30	24	25	23	18	22	31	22	16	21	15	20	19	19	15	15
29	39	26	31	19	44	44	49	30	38	25	30	28	34	28	23	30	28	40	26	44	25	31	41	33	34	31	23	25	19	20	27	24	24	28	31	24	23	13	21	31	28	21	15	20	22	29	17	12	15
38	32	23	28	22	27	36	43	30	37	29	32	26	35	30	22	28	27	27	21	26	40	26	28	35	26	31	23	19	28	20	18	30	30	23	21	20	15	31	26	27	21	23	24	14	20	22	27	11	19
46	32	16	33	21	35	31	38	28	32	19	33	25	30	27	19	27	27	35	39	25	29	27	25	32	21	26	19	20	18	20	23	27	22	22	22	27	17	24	22	17	36	27	19	20	24	17	22	17	20
28	19	16	15	11	19	9	17	17	10	13	15	15	20	15	9	16	14	14	18	13	11	14	11	15	11	18	8	16	14	12	17	11	13	14	15	6	9	14	20	16	18	20	14	11	12	11	12	6	9
30	38	25	29	37	35	39	29	31	42	30	36	32	42	31	30	36	24	25	28	23	25	31	28	26	23	25	22	19	33	30	33	31	30	21	22	27	30	30	29	33	24	37	24	22	24	20	32	17	26
42	23	22	25	45	46	51	31	21	38	39	33	35	43	31	19	26	16	33	35	32	31	25	30	35	37	36	26	26	26	25	29	35	24	25	35	33	32	24	38	45	27	21	23	23	39	28	22	14	26
44	34	38	33	31	51	46	47	22	50	35	37	37	35	37	34	33	37	51	33	39	47	28	38	41	20	24	24	25	36	25	25	32	34	33	27	42	24	33	30	36	30	34	30	15	36	22	29	18	28
41	38	21	30	35	40	38	37	29	35	28	30	26	38	30	28	42	34	33	29	37	39	26	37	29	21	29	38	20	30	28	22	19	29	36	28	27	32	38	27	42	21	23	18	24	34	23	28	25	19
44	29	17	25	32	32	30	30	30	29	31	28	30	32	29	19	32	36	38	25	25	33	22	36	25	23	24	22	22	22	17	26	24	27	18	23	33	26	25	25	34	19	24	17	28	27	18	23	11	15
28	39	29	32	26	37	28	38	46	35	25	27	25	32	27	36	35	24	37	38	27	31	16	26	30	35	30	30	27	30	24	32	26	36	25	23	26	28	29	26	21	26	21	27	17	25	20	22	18	26
53	32	20	33	32	46	53	43	37	47	37	26	36	48	29	32	37	28	39	38	27	33	28	40	47	36	28	21	35	28	31	26	20	29	38	28	27	36	39	47	42	35	28	29	26	30	16	30	7	23
45	41	36	45	25	53	48	45	41	53	37	42	35	56	27	24	27	38	57	34	38	42	33	36	38	28	33	39	20	33	25	38	27	35	34	32	34	40	34	29	32	33	26	32	23	28	34	31	11	21
56	36	33	26	33	54	37	44	53	52	32	27	35	51	29	33	37	40	28	44	37	42	32	39	32	33	46	29	34	43	23	36	22	26	34	42	33	36	43	22	33	34	28	27	19	31	29	38	15	29
50	34	30	40	44	51	53	44	40	49	34	31	32	44	47	38	46	29	54	37	31	34	32	37	52	28	38	41	24	27	32	24	29	27	35	31	25	37	36	36	29	33	30	28	30	34	33	42	7	23
30	48	29	35	30	38	47	37	44	44	34	38	33	42	30	35	28	35	47	40	40	28	32	42	36	47	39	33	37	33	32	39	34	21	30	31	31	35	39	30	27	29	30	33	22	26	38	30	11	24
51	30	18	34	34	40	36	31	38	45	26	30	35	30	36	32	30	32	35	33	22	32	18	35	34	30	37	30	25	29	26	30	25	34	21	30	21	29	29	34	30	36	32	24	27	37	19	21	10	19
42	44	24	37	26	38	38	47	41	44	31	34	29	51	26	29	50	30	36	35	34	31	30	33	51	33	31	34	33	28	40	32	34	36	31	29	25	30	32	25	28	33	31	30	25	25	31	33	26	27
48	33	24	29	30	31	24	32	27	37	32	27	34	40	30	27	30	33	25	27	27	25	24	40	33	29	29	21	28	34	18	24	32	21	17	32	32	31	33	28	49	28	34	24	26	26	25	27	14	19
30	36	18	31	24	41	33	38	29	44	25	34	30	25	40	27	27	37	40	27	26	28	23	38	42	38	39	31	24	18	29	19	26	25	27	29	27	32	31	13	37	30	25	14	29	34	29	20	19	19
54	33	26	42	43	47	44	34	40	50	35	49	40	39	34	31	33	42	35	34	38	33	34	33	42	32	46	27	27	36	24	38	26	38	36	35	30	28	39	35	45	38	34	29	21	32	34	40	15	22
52	45	36	46	35	39	37	37	42	42	40	37	39	39	37	33	50	39	33	39	44	38	34	45	54	28	38	35	30	34	30	34	35	33	30	32	24	41	45	47	34	29	40	25	22	30	38	40	19	27
61	46	32	35	47	41	48	35	50	42	49	45	40	57	41	29	38	39	40	33	40	33	40	37	46	39	43	33	39	30	28	30	39	35	39	33	43	28	31	36	40	44	48	42	25	39	42	33	21	30
36	38	33	43	45	44	46	51	46	36	29	28	46	47	34	25	49	33	38	41	42	36	32	39	44	31	35	31	31	29	22	35	25	26	42	39	27	33	40	30	33	32	32	34	18	37	23	40	18	27
66	64	21	49	61	57	44	55	27	65	30	29	29	41	36	36	44	38	40	44	31	31	31	37	47	39	59	42	40	34	38	40	43	30	31	46	27	31	37	35	44	37	38	43	30	34	47	40	21	29
45	58	29	46	45	49	64	52	42	43	38	46	38	40	40	37	40	47	36	43	35	43	31	50	56	50	40	47	23	23	25	48	36	42	23	46	42	34	40	39	48	42	41	38	34	29	32	46	16	40
55	53	29	35	31	47	42	48	42	67	41	35	37	40	43	35	45	32	49	33	49	29	40	38	36	53	47	36	43	36	27	38	36	37	29	38	44	41	42	40	44	48	37	36	31	30	30	38	17	34
60	40	30	35	34	44	42	49	48	65	43	50	36	44	34	31	34	42	44	30	31	51	39	41	36	31	34	35	27	30	30	35	23	31	41	34	39	29	37	34	41	44	45	29	18	32	28	36	22	24
82	42	33	40	40	48	50	58	43	52	37	51	33	55	37	38	42	33	42	28	32	43	38	48	39	34	51	39	40	37	25	33	29	29	44	39	31	38	55	39	39	33	33	40	28	41	34	39	16	29
43	43	28	34	43	47	52	63	50	56	54	31	35	41	44	43	49	58	43	34	47	38	41	54	55	40	32	37	34	34	29	31	46	38	29	33	53	41	41	46	54	24	33	40	45	29	27	31	23	31
57	54	45	34	37	65	51	55	49	62	43	49	39	51	41	33	33	38	47	54	47	51	41	43	46	50	38	55	31	42	54	34	31	43	43	38	38	46	42	42	40	37	45	42	38	44	35	30	21	18
72	45	31	48	46	38	59	39	39	54	33	47	39	50	38	41	39	41	46	43	40	47	39	44	55	55	34	44	37	34	40	36	29	49	37	40	36	45	46	60	48	41	24	28	35	35	36	24	22	22
76	49	41	49	53	59	50	49	49	58	42	44	42	68	42	33	43	53	41	45	35	32	47	59	57	47	41	35	45	51	39	48	30	37	38	45	41	45	40	38	41	44	36	40	43	31	29	24	20	26
84	62	43	57	55	76	65	54	66	68	49	61	40	80	56	40	45	61	52	39	46	51	54	53	56	48	64	41	49	46	37	50	41	50	40	48	49	38	50	43	55	35	34	48	34	44	30	47	13	23
81	46	40	50	34	45	62	49	38	54	45	49	46	45	39	42	43	43	43	35	45	29	35	50	37	43	56	46	29	46	35	42	38	34	54	51	47	41	43	39	45	43	34	42	21	32	42	34	15	22
52	39	35	41	40	35	54	42	41	53	25	44	31	42	30	34	42	25	39	24	33	42	37	42	41	36	24	45	30	33	36	33	33	31	39	39	39	43	44	31	34	41	27	32	45	33	34	38	12	23
78	44	34	59	53	60	63	61	40	48	44	40	42	53	54	45	45	53	47	51	34	54	36	53	68	50	55	43	48	43	35	58	54	50	46	46	46	48	57	45	62	45	36	41	36	52	34	27	26	31
82	50	40	40	52	46	69	47	54	52	48	45	45	48	48	41	40	45	37	46	52	48	50	50	56	49	55	40	31	50	44	52	51	54	42	47	46	47	57	54	45	63	50	32	36	50	33	33	21	33
70	47	39	71	63	72	60	67	59	75	61	64	55	68	54	37	63	62	68	54	69	55	52	59	67	60	64	41	41	53	46	47	65	59	58	51	45	57	45	47	56	51	39	44	42	49	30	38	20	28
102	61	58	62	67	71	77	79	51	103	61	73	43	68	60	57	59	52	70	53	60	57	63	53	77	56	61	57	55	67	43	65	58	57	53	64	47	53	58	47	64	55	59	47	39	42	45	41	31	35
83	66	48	52	47	68	82	60	48	67	58	51	67	64	59	47	60	51	63	44	49	50	47	53	50	40	45	47	55	40	44	44	61	52	47	53	60	57	47	58	42	49	50	39	26	33	40	41	20	37
87	59	48	55	53	63	59	56	47	60	54	53	50	43	53	49	40	53	50	44	36	43	47	58	52	37	55	42	45	28	56	48	35	54	30	48	41	45	33	53	48	49	33	44	28	38	31	32	17	29
99	59	51	64	44	62	51	48	52	78	56	50	47	62	45	56	45	55	66	44	43	48	48	53	70	34	59	40	46	34	44	53	44	55	49	44	50	33	53	42	52	46	42	35	34	41	34	39	22	29
101	64	44	63	62	60	46	65	64	86	59	38	57	75	52	44	60	50	64	54	37	61	45	56	63	48	52	60	55	57	48	58	54	43	48	50	50	44	53	48	44	51	45	37	34	39	31	41	15	27
70	64	46	56	54	55	49	62	64	71	59	36	44	61	56	58	55	58	58	37	53	57	47	39	70	59	49	56	38	44	59	52	45	38	43	42	46	38	50	30	36	51	37	38	33	41	39	26	9	23
107	60	52	61	55	76	76	60	60	78	51	68	55	69	58	47	70	59	62	57	49	68	44	46	70	37	59	50	50	56	55	58	46	58	54	50	45	48	41	39	61	54	41	42	25	49	36	51	16	34
113	50	68	74	76	68	67	76	54	74	59	63	71	77	58	44	63	63	60	47	57	53	39	60	78	49	69	50	45	49	50	48	36	49	45	49	38	45	43	28	46	52	38	39	41	34	41	34	23	24
108	79	45	80	72	79	73	54	54	71	70	79	65	84	85	57	80	58	64	59	66	46	52	54	83	59	69	49	57	55	49	66	54	63	50	57	43	47	43	54	58	45	46	36	43	44	33	41	24	24
89	58	55	76	73	67	57	81	59	79	67	64	54	77	40	53	64	76	70	56	55	56	49	74	61	61	71	46	40	58	47	51	37	56	48	45	48	36	52	50	58	45	47	40	31	36	52	32	25	35
106	82	55	65	58	77	81	74	65	88	68	75	65	92	69	56	63	76	70	75	74	59	63	62	90	58	68	39	66	58	59	61	64	50	63	60	50	79	66	57	67	52	39	47	38	53	44	41	28	30
130	73	62	75	78	66	79	87	59	107	72	76	74	83	62	58	68	56	66	71	63	50	56	52	64	63	68	59	51	60	51	73	54	58	39	52	63	51	52	54	50	53	51	44	37	50	37	40	17	35
96	75	60	87	76	49	56	61	47	87	58	64	53	55	53	58	73	62	67	55	57	42	50	55	46	61	72	59	39	40	60	45	48	52	48	43	56	52	47	38	51	56	35	39	36	40	28	38	20	30
88	68	57	68	54	49	59	52	53	69	56	54	48	70	53	39	62	51	61	62	43	44	44	44	43	26	57	41	44	39	45	32	35	37	35	39	45	42	29	42	32	28	36	25	30	38	29	24	17	31
81	52	43	60	55	48	52	57	40	52	61	51	34	68	61	52	50	44	61	52	41	51	35	51	44	35	41	39	31	41	35	41	45	33	34	55	40	30	32	36	39	39	31	33	34	30	30	21	18	28
121	85	79	99	101	74	50	60	67	100	74	73	65	85	75	58	72	67	68	51	52	45	49	48	73	57	60	54	55	57	58	65	57	57	40	42	50	52	31	47	49	47	34	41	31	45	31	26	18	38
112	75	57	76	86	69	63	60	52	80	63	50	65	74	63	56	70	66	80	46	46	44	52	51	55	47	44	48	45	58	50	52	59	51	45	42	52	43	29	28	44	38	40	42	28	34	34	32	19	30
118	74	81	101	66	75	86	65	67	83	80	68	62	76	80	69	77	84	66	60	54	63	47	69	71	61	66	52	35	52	51	60	47	62	37	45	41	50	38	48	35	58	37	40	43	40	42	35	17	33
145	96	72	90	84	82	78	80	82	105	85	101	86	99	76	48	87	66	77	61	65	60	63	65	83	51	64	70	55	47	59	68	57	42	58	55	49	52	52	45	53	43	49	48	43	45	48	50	20	41
100	80	55	90	91	98	84	87	88	100	62	81	83	91	64	56	70	82	59	65	69	74	57	72	63	72	60	52	62	58	43	55	53	62	44	54	66	40	60	47	49	51	50	39	39	42	36	45	24	36
145	96	88	94	85	100	123	114	107	135	97	92	83	137	89	83	97	108	110	70	67	79	69	81	84	61	80	62	67	72	53	77	60	88	61	68	63	64	62	58	65	61	66	46	33	58	53	55	38	33
126	78	59	70	77	68	69	79	54	93	63	58	64	86	64	58	70	59	75	38	60	61	53	56	68	60	59	66	33	42	42	36	52	55	36	45	57	41	52	40	41	53	27	44	38	42	40	39	21	43
121	71	66	87	84	89	88	82	80	105	81	82	71	87	82	70	75	75	72	82	66	70	58	75	96	58	69	58	59	69	57	56	57	59	62	62	61	55	48	55	64	70	56	38	37	51	51	49	31	32
123	88	68	80	64	71	88	101	79	87	83	78	75	83	75	50	78	73	80	53	52	66	50	63	59	59	47	61	48	58	61	47	46	53	42	52	47	51	52	39	39	56	42	35	38	33	24	30	25	16
169	110	111	119	133	99	119	100	100	118	103	93	103	129	91	71	101	85	74	105	72	74	53	73	68	86	73	62	59	76	61	54	85	65	54	70	61	69	56	69	47	60	51	39	38	50	46	37	19	21
196	156	127	142	181	118	100	104	93	123	92	129	80	113	100	86	95	92	67	81	60	68	69	64	64	41	79	60	56	62	66	69	49	60	63	51	59	47	43	52	57	56	40	41	29	41	43	43	22	34
200	107	106	134	140	83	86	94	95	110	79	91	93	100	76	60	92	66	71	65	64	65	50	72	70	43	67	58	52	61	57	57	47	49	35	54	37	47	48	39	50	50	35	37	29	35	34	38	21	38
229	127	120	132	142	105	115	127	85	148	110	107	97	151	113	113	106	96	93	89	68	69	60	89	72	77	77	64	68	79	62	65	75	77	67	75	83	64	67	63	59	66	53	48	42	65	50	49	32	41
232	137	94	125	109	117	123	142	93	159	122	134	106	149	118	103	136	98	89	93	87	89	73	79	94	81	85	71	78	96	78	77	90	88	63	72	74	89	67	70	77	63	64	63	58	64	51	54	26	60
213	128	93	147	116	114	123	109	121	151	99	86	94	140	101	84	94	86	90	73	70	76	75	77	99	78	82	69	60	60	68	75	48	77	61	57	72	62	66	54	64	61	58	53	69	51	49	55	31	30
172	98	115	108	119	75	93	80	59	101	95	77	66	97	80	54	59	62	62	58	32	55	33	64	60	49	42	42	42	65	43	49	45	56	47	39	29	39	41	42	30	28	32	20	30	29	19	43	16	24
376	207	187	208	186	177	141	123	144	186	151	146	128	173	130	85	130	122	111	101	95	106	91	88	118	88	93	74	72	89	89	99	93	93	91	83	81	70	79	74	67	71	62	69	58	64	38	57	42	47
517	190	199	202	174	150	178	133	137	196	169	161	145	186	136	117	146	157	118	97	79	110	80	117	121	108	104	88	84	101	94	89	93	89	65	72	83	69	74	66	64	67	57	62	41	34	52	61	33	30
915	312	280	291	268	214	185	209	173	270	202	205	159	258	183	156	169	177	152	116	108	129	112	150	160	128	139	110	115	132	103	118	108	120	103	90	110	90	105	90	82	86	76	72	61	63	63	77	34	48
503	102	88	100	71	51	48	50	45	76	47	39	42	67	46	35	41	41	37	30	24	28	26	27	28	28	31	29	27	28	23	19	22	18	21	20	23	18	20	20	19	20	13	18	13	14	9	13	3	14
[truncated: 351 more columns]
