# Supplementary material for: H-NS is a bacterial transposon capture protein
Source: Nat Commun. 2024 Aug 20;15:7137. doi: 10.1038/s41467-024-51407-5 (PMC11335895; doi:10.1038/s41467-024-51407-5)
Supplement: Supplementary file 8 — Supplementary Dataset 5 [file 41467_2024_51407_MOESM8_ESM.txt]

Supplementary data 5: Sites of ISAba13 insertion different A. baumannii strains
Site of
ISAba13	read strand sequence surrounding insertion site (5'-3')
Insertion depth
Wild type A. baumannii AB5075
1273		28		-	ATCACGCCCACCAAAAGCCATTCCAATTTCAGGAAAACTAT
1274		1		-	GATCACGCCCACCAAAAGCCATTCCAATTTCAGGAAAACTA
2846		1		-	CAATCGCGTCGTCAGCTTCATATTGAATATAATTTTTGGGT
3491		4		+	GAAAAAACTCTTGATTATTGCCTTAAAACTGTCACAAATTG
5362		3		-	TGACGGAAGAAGAATGTTAATAACAATGTACGAATGTGCGA
6166		1		-	CATGAGAACATGCGATCAGCTTCAATTGCATCATCAATAGT
6506		2		+	TCTTCAAAATTATCTTTACCTCATAAGTTGGAAGGTTTACC
6969		2		+	TAAAACGTGCTAAAAGAATAGTTTTACCGCCATGTTGCAAG
7197		40		-	TGTGTTTATGTTCTTTTTACCTGGAGATAGCTTACTTTTAA
7725		25		+	TCCTTACGATTAGCTTCATATAGTGAAGTATCTGCTAAAGC
7731		4		-	GAAGAAGCTTTAGCAGATACTTCACTATATGAAGCTAATCG
7933		3		-	AGCACGTCAGCAACAAATCAATGCTCAGACTGCTATAGAAC
9682		1		+	TTTTGAGCAAGATAGGCCAAATTTAGAAAAATATGGCTAAA
10117		4		+	AGGCAATTAGTTACGTTTTAGATCAACGTAATAAACATCGC
10217		26		+	AGCATACTTATTTGTAAGAGATAGAAACCTCAACTCAATTG
10937		1		+	AATGAGATAAAAATATTTGAGTAAAAGCTCTATTTTTTTCT
12472		111		+	AAACCATATGTGTTTTTGACTTTGTTGGTAAAAATGGCGAT
12685		14		+	CATTAGATGCAATTGGCGCGATTCCAGATCTCAAACTTGCT
13120		1		+	AATTCCCAGCTGGTTTTGGTCAGAAATCTAGAGAGTGGGTG
13174		3		-	AATATCCGCTTTCATTTTACCCAAGATAGTAAAAGCACGCG
13364		6		-	ATTTGTAATTCTCATCTTGTAAGCCACATTCAAAGTTTTTC
13843		3		-	TTTATTTAAAATTCTTTTTAAATTGAGAATGAAGAACCACA
13997		2		+	GAGGCATCCATAAAAATAGCCTTATAATTATTTTTAAAATA
14066		1		+	GTTACTGCAATATCATGCTTACCCCAAATAAAAAGAGTGGG
14410		2		+	AATATACTGCGGATACTTCATAGCTACACTAGACGCAATTA
14417		37		-	GGTTCTGTAATTGCGTCTAGTGTAGCTATGAAGTATCCGCA
14418		1		-	GGGTTCTGTAATTGCGTCTAGTGTAGCTATGAAGTATCCGC
15158		19		-	TAAAACTTACTGTACGTGCCATTCAAAAAGCGATCTATCGT
15165		11		+	ATCGCTTTTTGAATGGCACGTACAGTAAGTTTTAATAAGGT
15175		11		+	GAATGGCACGTACAGTAAGTTTTAATAAGGTAGCTTGAATA
15453		1		+	AAAATATTGGCAGGTCCCGTATCAAAACCAAAAACGCCGTC
15773		5		+	ATCTAATTGGTGCTTTTCAATGAGAGAATTAATCCCGTGAC
16083		5		-	GCGGGCAAGAAATTTGACATCACAAAACCTAAACACATCAG
16704		1		+	GGCCGTACATTACAAAGCCGTTATGGCCAAGAATCACAAGT
17395		2		+	ACGTGGAACCATCTAACTATTATTAAGAATAAAATAAATTA
17602		17		+	TATAGAGGAATAAAAACCATATAAAAGACTCCCTAACTCCA
17848		7		-	CAAATTCATCACTTAAAGCAACCAATCTAATCACAAGTAAC
18172		1		-	AGCGTTCAATCTGAGCCATGATCAAACTCTTCAGTTAAAAT
19780		1		-	GACCCCACGCTTATCAAGCGTGTGCTCTAACCAACTGAGCT
24259		5		+	CTTATAGAGTTCTTTTTTATATGGGGAAGATCAAAATTCTA
24292		7		-	ATGTGGGCTTAGAAGCACATTTCTAAATTAAAATAGAATTT
24729		1		+	GACCCAAAGTTTCTGATTTAGTTTGAGTATCTAAATTAACA
25113		1		-	CTATAAGTAATTAATTTTTATATGAAAATTAATTAAATAAA
25113		7		-	CTATAAGTAATTAATTTTTATATGAAAATTAATTAAATAAA
25204		1		+	ATACTTTGATAGCTTACTCATCTACAAATTAGTTGATATAT
25223		1		-	ATTCCCATTCATAAAGTAGATATATCAACTAATTTGTAGAT
27085		1		+	TAAGTAAAATGAAAGATCGCTAGGAGGATAAAATAATGAAT
27208		3		-	ATCTTTTACTTCTTCTAAAACTTCATCTAACTCTTCAGGAT
29636		5		+	TACAAAGGAGAGCTAAAGCCATAAATAGTGAACAAAAAATT
29649		5		+	TAAAGCCATAAATAGTGAACAAAAAATTATTCAAAAACTTT
31683		1		-	GCTGCACTTGTGGTATGCATTGCATAAACTTTTAACGCTTT
32448		1		-	GCATGTGAAAGATATCTTCAAGTAAATGTAAGAAGTTCTGA
32847		2		+	AGAGCTCGCAGACTATTATGATATTCAGCTAAAAGTTTATC
33222		2		-	ATACATAGCTTTGCCCATCGATACGCAACTCTAAAACCGGC
33222		4		-	ATACATAGCTTTGCCCATCGATACGCAACTCTAAAACCGGC
33304		14		-	GAAGTTGAGGCCGTTTTGTATTTTTCTTCTAAAACATTGCT
33856		4		+	GCAACAGGCGTTATTATTATTCCTATTGTGCCGTATTTGCA
35980		2		-	AAAAACTTATGCCGCCTGTGGTGACTGGTGCAATTGTGATG
36099		2		-	TATCACAGGTTCAGGGGCCAATCCAAATCTTTCTATTGCGT
36152		27		+	GCTGCAACAACACCAATAAAGGCAAAACTCGATCCTAAATA
36923		100		-	TTACTTACGTTAAAAGATGAATCAAAACTATTAAGCGACAA
38101		12		-	AAGCGCGCCAAAATTTCCTTATTCAAGAACTCCAAAGCAAA
38162		4		+	TTACCCAGACCTAAGTATTCGGTAATTGCTGAAATGGCTTG
39077		12		+	TTAAATAAGTGAACAAGGGGATTCGGGGAGTTTGCATCCGG
41539		9		+	ATTATTGGTGCAATTTCTTATTCAAAACTCTCACAAAGTGA
41725		2		-	GAATCTTTAGCAACAAAAGTCACCATCGACTCGCCTGGACG
42594		1		-	GCGAGATCTTGTGCAGCCCGACATCAAATAAATTCATGCCA
43085		6		-	CACGGTTTTACGGTAGGTCACACAAAACTCGACCATTTTCC
43121		1		-	TACAGACAGCACAAAAATCCCCACCGTTGTTGCAATCACGG
44000		4		-	TAACTTGTCCATTGATTCAGCTAACTCACCAACAACGGTAG
46914		2		-	TTACGTAATTGGCTTACTATATCAAAACTCTTTGCCCACAA
47045		6		+	GTTCAACAAGCAGGTTATCAATTGGGAGCCGCTGTTGTACG
47661		4		+	TTGAAGTGACTCACAAAGCCACTAACCGTATGAACTTTGCT
47662		1		+	TGAAGTGACTCACAAAGCCACTAACCGTATGAACTTTGCTG
48907		1		-	CGTTTTGCAGACTTGTCCATCAACAAAACTCTGATTGGTTT
49855		5		-	TTGCAGTCATTCCATCTTCGACTAAACGTGAAAACCTGATT
51113		7		-	TAAACGGCTCTTACATACCAATTTGGCGTGCAGACTAGAGT
51898		2		-	GGAGAGTAGCAAACCAATGAAATTAAAAGTTATATTGTTAT
52807		14		-	CAATAATAAAACACTGATATTTTGCAGCTAATTCAGCAATC
53418		3		+	AGATGCAAACAGTGAGTTAGTTTTATTCTGCAAAGTCTGCT
53661		2		-	CGGTTCTTTGCACTTCTTAGGGCTCACACTAGAACCTGTTC
53855		16		-	TGGGGCTGTGAAATTACGGCGTTTAGTTCTAACCCAGATAA
54224		3		-	GGACGAATTGTTGCTTTAGGCTCAGAAGCCAAAGGACTACA
54290		9		+	GGGTACACGGTTGAACGCCATTCATTATTTAAAACAGAAAT
55089		19		-	GCCCAAATGAATGGGTACCATTCAAACTCTAAAATACCAAG
55089		21		-	GCCCAAATGAATGGGTACCATTCAAACTCTAAAATACCAAG
55891		2		+	AAATACTCCCTGTCACAGCCATATCAAAATTATTTTGCTCA
56930		7		-	TGCCTGAATTTTCTTTTTCTGATGCCCTCTTAAACTGGTTC
58157		1		+	TTGAGCTGCAGTCGTTGTTACTTTTTTATCGCCATACATGT
58418		10		+	TTCGATTTAAATACGCTTGATTAAAGCATAAAAAATAAAAT
58424		3		-	ATATGGATTTTATTTTTTATGCTTTAATCAAGCGTATTTAA
58490		1		+	GAAAGAAAAGCATAGAAATATTTATGCAATAAAAAAAGAAG
58642		4		+	CTTTAGATAACCCTGCAACACCACCAAACCCTAATAGACTG
59133		1		+	TCAGCAGCAAGTACCCGACTGTTTACAACTAACACCGGAAA
60193		3		-	GTCCTTTACGGTCAAAGGCCATTCCTAATGGGTTACGATGT
60535		3		-	AACCACGAATACGTTGCTTCATTTCTAATCTCTGCACTTCT
61264		13		+	CCAAAACGATAAATTTTTAAAAGAACGTTATATTCATATTG
61363		3		+	ACTTGACTTAATTGCAAGTACTTTTGAGCCCGAAGTTGAAA
62140		1		-	GCAAGGAGAAGCTTCTCTTGGTGAATATATGTTTAATTTCC
62305		1		-	TCTGCTTAAAGGGGTTATGTCTGGACTTTTAATTGCTGCAT
65107		2		-	AAAAGATGAGCAACAAGCAAAGACGCTTAACAATAAGATTG
65792		1		-	TGACTCAGCAAGCACAGACCATTCAAGGCTCAATCGTCGCA
66343		6		+	ATTTCTTTTGCAGCCAACCATCCGGGCAAGCAGCCATTTGA
67031		10		-	CACGGCTTTAGGGCTTTGTAGTACCCCTTTAAAATCATCAA
67236		13		+	GGCTTTATCGGTCGCCTGTACCTCGGTATCAACACTCTTGG
67875		13		-	CAATTCGAAGCAAAAGACATACCAGTTTTAAATTCAGCTCA
68013		22		+	TTCTAGCAATTTAATTGTAGTTTTAAGTGGATTGATTGATA
68121		1		-	TCACACCTTGCAGTATCCCCATTCCAATGACATAAACCACT
68327		2		-	TAAAATAAATACCAAAGCCCAAATACAGTTTTTAGTAGTTG
68689		1		-	GAACAAAATGCAACAACGTCCATCAACGCCATGATCGCAGT
68952		4		-	CTGAATAGAACGTGACAATTAAGCCCCGCTCCAACCATAAA
69020		1		+	CATCACTGCTCTTGATTGTCTGCATGTCTCATTTTCTCGAT
69153		7		-	AGTGCAGCCCTTTATAAGCCATCCACCAACCACCGCCCAAT
69286		3		-	CCTAATCAAAAACCTCTTAATTGCTTTCTAAAACGAAAACA
70320		1		+	AAACTAGATGGATATTTTAGAGAACCCATTAGAATTATGCG
70547		1		+	CATCTGCTTGTGCGATGGGATTCAAAACTCGTGATGCAGCA
70547		13		+	CATCTGCTTGTGCGATGGGATTCAAAACTCGTGATGCAGCA
70985		2		+	TTGCAGAATTCTTAGCTGATTTTAATGGCGAAGGTATTCAG
72245		7		+	TTTACTTCAGCAGTTAAACAGTTTTGTTCAGAACATAAATT
72390		5		-	TAAACCTCTATCAATTTACGCTATAAATGTAAGATGAAGGT
72596		1		+	TCTAACATTTCAGTTTTCATTTCTTCAGTAATTTTTGCAAT
73285		4		-	ATTCTTGAAGGCTTTCAAACACTCGAACAGCAACTTCAAGA
73292		4		-	GCACTGGATTCTTGAAGGCTTTCAAACACTCGAACAGCAAC
73758		2		-	TGGTTTTGGTGAAGTCCGAAATACGGTACTTCCTGCATTAA
74382		1		+	GTTTCCCCACAATAAATGCAGTCTCAAGTTCAAAATCGAGC
74994		3		-	AGACAAGGAAGCGAAAATGGAACAAAAACTAAACTCTTTTA
74994		12		-	AGACAAGGAAGCGAAAATGGAACAAAAACTAAACTCTTTTA
75290		5		+	TTCATCAATCTCTATGAAAATCCGATCAATTTATGATATAC
75735		1		+	GGCCGCAAATCCCAACGTGGGCATCTGCTCTAACGTTCTTT
75798		10		-	AAACCAAAATTCCATTTCGCCAAAAAACTTAACATGCAGTA
75862		3		+	TTTAGCCATGATCGGTTTCGGTTCATATTTACTTGCAACCG
76674		3		-	GCGCTTAAATTGATAAGCCACCATCAAACACAAAATCCATC
76675		2		-	GGCGCTTAAATTGATAAGCCACCATCAAACACAAAATCCAT
78135		3		+	CCTGTGGCAGAAACTTTTACTTTTGAAGATGAAGATGGAAA
79280		1		-	CCTTCCGAAACACAAGCACATAGTCTATTTACCAAAGTAAT
79418		1		+	GTCATACTCAAAATAATCAACCATGAAAGAGGTTTTTTATA
79461		3		-	TTTAATGGCGATTTTTTCTCATAAATATCAGCCAAATTGGA
79652		15		-	TCTGTAGAAGAAGTTTTTTACTTTGTTTTTCCATTATTGTG
79842		2021		-	TCTGGTATTACTCATTTTAGGTGTAAGCATACTTGGTTCAT
79842		1		-	TCTGGTATTACTCATTTTAGGTGTAAGCATACTTGGTTCAT
79843		2		+	TGAACCAAGTATGCTTACACCTAAAATGAGTAATACCAGAC
79860		9		+	CACCTAAAATGAGTAATACCAGACACGGTAAAATACGTGCT
79922		25		-	ACTTTAAAACGAGACAAACAATTTTCTGCAATTAACCTCAA
79953		61		-	TGTGATTTCGGGTTTTTTAATTACCCATCACACTTTAAAAC
80031		1		+	TGACTGTGCTAAATGCTTCACCTAAGAAATCAAAACCTAAC
80071		2		+	CCATGTATCTTTAAGTTTATAGGGAATATTAAAATGATGTA
80072		25		-	TTACATCATTTTAATATTCCCTATAAACTTAAAGATACATG
80138		11		+	CGAAGAATATCTATTTTATAATTCCGCATTCGATGTGCTTC
80146		15		-	TAAAACTGGAAGCACATCGAATGCGGAATTATAAAATAGAT
80162		2		-	CCACACAGTATATTAATAAAACTGGAAGCACATCGAATGCG
80416		8		-	ACCACATACAACATGTTAATTTATGAATTAAATATATTTTA
80451		32		+	TGTGGTTGTATATACATAGCATGTCAACTAAAATACCTTTT
80854		7		-	CTGCATTTGCATAAATTTGTTCTAAGACTAAAACTTCAGCA
80926		2		-	CATTTTCATAATGCACAATAATCGAGTGAAATAATTTTTGC
81193		6		+	AAACAAACAACTCATTTCAAGTGCACGATTGATTTATCCGG
81558		1		-	GATCATAAATTAAATTTAAATCCCGAATTGCACCGTCTACC
81813		4		+	TTGCTATATCATTGAGCTAATTCAACGATAAAACAATATAA
82385		5		+	AGATGCACCTCGCGTTTTAATTGCAAACTCAAACCTTGTAC
82391		8		-	AGTGCGGTACAAGGTTTGAGTTTGCAATTAAAACGCGAGGT
83209		1		-	AATTAACTCCTTAACTTTGGCATCTGTTTTATAAATATCTT
84197		8		-	TAATTAAGGCCAACAAAGCATCAATGACTTTACGACGAATA
84301		1		+	CACTTGCACACATGTCTTTAGTTTTACTTGGTGAAAGTAAG
84462		1		+	GCTTACGCTTTACGCGGCTTATTCGAAGCAGAAGATTTATT
85485		10		+	GCGGGGCTTAAACACCCGCCACATTCGTTTCTTGGCATTGG
85738		1		-	TCGGCAATTGCAACAATCACCATCTCAAAAACATAAGTCCA
85997		21		+	ATAGCAGTGTAGTTCCGGGGATTCAAAACTTATGGATTTAT
86044		2		-	GATAAACATGCAACCAAGCCTGCAATGCCATGTGGCATAAA
86044		20		-	GATAAACATGCAACCAAGCCTGCAATGCCATGTGGCATAAA
88630		4		+	ACAGGCAGCAAGGCTTTCAGAACAGCATCAAAAACAATTTA
88637		4		-	AAATAATTAAATTGTTTTTGATGCTGTTCTGAAAGCCTTGC
89056		6		+	TTCTTGAGAAACAATTTTTAATGTAGAAATGAAAATTGCAC
89063		47		-	GATCTCAGTGCAATTTTCATTTCTACATTAAAAATTGTTTC
89064		62		-	CGATCTCAGTGCAATTTTCATTTCTACATTAAAAATTGTTT
89141		1		+	AAAGTCAGATATGGAATATAGATAGCAACTATAATTAATTT
89149		11		-	TTTTAATTAAATTAATTATAGTTGCTATCTATATTCCATAT
89237		2		-	ACAAAACAAATTACGTGCCAAGCAGCATATAAAATAGTGTA
89253		1		+	CTGCTTGGCACGTAATTTGTTTTGTCTTTATTTTAAACTTC
89339		1		+	TTGCTTGTATCAGTGTTTTATTTTGGATGTCTCATTCTTCT
89340		1		+	TGCTTGTATCAGTGTTTTATTTTGGATGTCTCATTCTTCTA
89347		14		-	GCAGCATTAGAAGAATGAGACATCCAAAATAAAACACTGAT
89462		26		+	AAGCTTTAAACCAACTTTTACAAGAACAGTGGGAATATACT
89612		3		-	AAACCCTGTGCTATCAATCGCTTCAAAACGTTTTAAAAAAT
89687		6		+	TTTATCAGTTGAAAGAAACACTTAAAAATTATGATTTGAAA
89776		3		-	TGCTTAGTATTATCAAATGGAATTGCACTAATGAATCCCGG
89780		3		+	GATTCATTAGTGCAATTCCATTTGATAATACTAAGCAATAT
89971		12		+	GGGAAGGACAGTGTTTTTGCTTCTCCATTAAAGCAATTTCC
89977		6		-	TTTTTTGGAAATTGCTTTAATGGAGAAGCAAAAACACTGTC
90420		2		+	GGAGTTGCCGAAGCTGTTTGGTTTGTTACCAAAAAATAAAG
91085		8		+	TAAATATACTCGATGCCCGTATTAAAAATTGGATAAAGGAA
91126		2		-	TGACCTAAATTTCGATTTTTGTTTTAAGCTGCCACTTTTTG
91263		8		+	ATATCAGGCTATTATTTTTGATTTAGATGGCACCTTAGCCG
92278		2		+	GCAAAAACTTAAAAAGTTTAATTGAAACCTATGCGCAAGAT
92559		1		+	CGGCAGCTCAATCAATATCATTTAAATTCTGAAAGTCCAAA
92637		1		+	TTGGAAGTTGCGGACATTACTTTTTCTTTGTTAGGTACGCA
92658		26		-	TCTATAGCTTTTACGGGTAATTGCGTACCTAACAAAGAAAA
92658		36		-	TCTATAGCTTTTACGGGTAATTGCGTACCTAACAAAGAAAA
92705		5		+	AACTCTAGAAAAGATGATAAGAGGTATATGCTTATCATCTT
92748		1		+	ATATTTATATAAACTGTTAAATTAAAATTAATGATTAATCT
92805		4		+	ATATACAACTCAATTTTATATTTTAAATTTAATTAAAAACT
92813		3		-	ATATTTACAGTTTTTAATTAAATTTAAAATATAAAATTGAG
92824		4		-	ATTCCCCTCTTATATTTACAGTTTTTAATTAAATTTAAAAT
92989		9		+	CGTAAATCTATGGCGGATTATAGTTCTACTATAAGACGTTA
92991		6		+	TAAATCTATGGCGGATTATAGTTCTACTATAAGACGTTAGG
92997		2		-	CAAGGGCCTAACGTCTTATAGTAGAACTATAATCCGCCATA
92998		5		-	GCAAGGGCCTAACGTCTTATAGTAGAACTATAATCCGCCAT
93108		1		-	CCGCGAATTAATTTAGGGTGGTAGAACGAAAGAGGGTTGAC
93192		1		+	CATTATTCAAACTTATTTTCTCTCTCAGTTAATTATTTTAT
93199		4		-	TAAATAAATAAAATAATTAACTGAGAGAGAAAATAAGTTTG
93306		1		+	ATTTTATTTTCCTATATTTGTAGGAGGGTTAATTATTATTT
93324		5		-	AATGTTTAAATATTTTTTAAATAATAATTAACCCTCCTACA
93324		3		-	AATGTTTAAATATTTTTTAAATAATAATTAACCCTCCTACA
93451		45		+	CCTTGTGTTCGGTGTTTACAGTATTACAAATGATGATGCCA
93453		135		-	ATTGGCATCATCATTTGTAATACTGTAAACACCGAACACAA
93487		1		-	CTGACAAACAAATTCTTTTAAATTCCTGCTGAGCATTGGCA
93563		4		+	CAACAGCTTGCACAGGTGTATTCACCTCAAACCGTACAACG
93926		26		+	GATCTAATTTGTGCAATTAATTCGAAAATATATAGAAGAAA
94066		3		+	ATGAATTGGCAGCTTTATTAGAATTGGATGCAAAAGATTTA
94066		1		+	ATGAATTGGCAGCTTTATTAGAATTGGATGCAAAAGATTTA
94100		1		-	AACAGAAGATACGTTTCTAAAATTATTTTGGAAGTAAATCT
94101		2		-	TAACAGAAGATACGTTTCTAAAATTATTTTGGAAGTAAATC
94358		1		-	GTTCTTTTTCTCTGTTTTTCTCTTTAAAAGCTTTTGCTAAT
94383		10		-	GGGGCACATGCAACAAACAAAAGTGGTTCTTTTTCTCTGTT
94389		10		+	GAAAAAGAACCACTTTTGTTTGTTGCATGTGCCCCATGTCA
94494		3		-	AGAATATATTCAGGTTTTAATTTGCTGATAAACCTGTGTGT
94494		15		-	AGAATATATTCAGGTTTTAATTTGCTGATAAACCTGTGTGT
94622		2		-	CATATTCTTCAGATTTTGCGATGAATTCTGTAATCTTATAT
94775		8		-	GTATTTCACCAGCTTTAATAGCTGGAAATTCTCCGATAAAA
94926		4		+	AATGAATGCCATAAGGCACACTCTGGACATATGGATGTGTA
95195		7		+	TTTATCAATTCTTAAGCATTATGAAGAAGTGAAAAATAAAA
95455		42		-	TTTTCGATAGCATCTTCATCTTCAAATTTACTATCTGTGCC
95581		13		+	CAAGTATTAGTGATGACAAGATCTAAAAGAGACAATGAATT
95684		15		-	TTCACCATGTTGTTTTGTTAATATTGGAATATCAATATCTG
95729		3		+	CAACTTTTGAGGATGTTGAATCTCTTAAACATCAAGCAATA
95784		7		+	TCTATCAAACAAGATTTCTGCATCTAAAATTAATAAAATAT
95786		3		-	ACATATTTTATTAATTTTAGATGCAGAAATCTTGTTTGATA
95852		1		-	TTCATCTTGCTTATTTAGAGCATTTCTCCAAAAATTAGGAT
95853		2		-	TTTCATCTTGCTTATTTAGAGCATTTCTCCAAAAATTAGGA
95956		3		+	TTTATAATATCGCCAGTTGACTCTGTAATTACGAATGAAAT
96001		3		+	GAATCAGATGATAAAGAAGTATCTAAATTAAAAAAAGTATT
96008		1		-	ACCTAATAATACTTTTTTTAATTTAGATACTTCTTTATCAT
96008		26		-	ACCTAATAATACTTTTTTTAATTTAGATACTTCTTTATCAT
96105		1		-	GCTCAGCAATATGATCAATAGTTTCACCTGCTAAATTATGG
96146		11		-	ATGATCAGCTAATTCAATATCATCAGGTGTGAAAAACTCTT
96217		5		-	TCGAATAGCTGCTTGAATATTTTGCCTTTACCAGAAAATTG
96290		1		-	AGCCAATACGATTCTAAATGGTCCACAACTAATAGGCGAAT
96363		5		+	ATCACCTGAATTACATGAGTATTTAAGAGGTAAAACGATAA
96364		3		+	TCACCTGAATTACATGAGTATTTAAGAGGTAAAACGATAAA
96372		11		-	CACCTAGCTTTATCGTTTTACCTCTTAAATACTCATGTAAT
96467		4		-	TGCTCTATAAGTTCTTCTCTTTTCTACACCAAAAAAATCAA
96525		2		+	AAATCGAAATATGATTTGCTATATAGAATTAACTAGAGAAA
96549		18		+	AGAATTAACTAGAGAAAATAATTCAACACTACAAGAAAAGG
96557		27		-	TCGACCTGCCTTTTCTTGTAGTGTTGAATTATTTTCTCTAG
96618		1		-	TGAAAAAATTTTCAATGATAGAACGAAACTGCTTATAGGCT
96640		25		+	ATCATTGAAAATTTTTTCATTTCTGTTGCTAAACAGTATTT
96695		21		+	AGCTTGCGGAAACATTTAAGTTTGAAAAAGAGAGAAACAAG
96748		18		-	TTTTTCTTTTCATTTTTTAATTTCGCTCGCTTTTCTAAAGC
96841		16		-	TTTTCTATTTCAATCTTCTTATTTAAAATTAAAGTCGTGAA
96849		5		-	ATACTTTATTTTCTATTTCAATCTTCTTATTTAAAATTAAA
96997		7		+	CCAAGCGGTGTAGGATTTAATCGTGAAATATCAAATCGTAT
96997		33		+	CCAAGCGGTGTAGGATTTAATCGTGAAATATCAAATCGTAT
97070		1		-	AAGCTTATTTAGATTACTATTAAACTTCTCTAACTCAATTA
97118		1		-	TTTTTTAAGATCAACTTTATTTCCATACTTATTCTCAAAAT
97124		3		+	AGAATAAGTATGGAAATAAAGTTGATCTTAAAAAACGTATT
97196		10		+	ATAAACAAAGCATTAGTCAATTGTATAGTGAGACTAACAGT
97202		1		-	AATTGCACTGTTAGTCTCACTATACAATTGACTAATGCTTT
97208		9		-	TTCTTTAATTGCACTGTTAGTCTCACTATACAATTGACTAA
97232		3		+	ACAGTGCAATTAAAGAACTAACTGAGTGGGCAACTAAAGAA
97289		11		+	AGGAAGGATTTAAGGCTTTAGTACAACTGCAAACAGAAGTG
97302		3		-	AATCTACTGAGGCCACTTCTGTTTGCAGTTGTACTAAAGCC
97410		2		+	ATCTGAAACAGTCTCAAATAGTTTGAAAGATATTCAAACAC
97418		1		-	ATTTATCTGTGTTTGAATATCTTTCAAACTATTTGAGACTG
97509		1		-	GCTGCTCTTTTAAGACCTCATATTCAGTTTCAAGAATTGAA
97872		3		-	AGGTTGAACTAAATGCTTGAATTTTAAAGTTCAAAAATTCC
98133		2		+	GCTAGAACGAGACGGGTTTAATTTAGAACTAGAAGAATTTG
98134		82		+	CTAGAACGAGACGGGTTTAATTTAGAACTAGAAGAATTTGA
98140		6		-	TCTGGATCAAATTCTTCTAGTTCTAAATTAAACCCGTCTCG
98141		2		-	TTCTGGATCAAATTCTTCTAGTTCTAAATTAAACCCGTCTC
98606		8		-	TTACTCTGATCACGTTCCATTTGCCAATCTAAGATAGTAAT
98767		4		+	TTTAAAAGACCAATTTACAGAATTTCAGCCAAAGATAGAGA
98872		3		-	CTTCAATTGATCTATCTACTAAACTTTCAATATTTGTTTGC
98978		2		+	GATAAAACACATCATCATCTGTATAAGTTTAATAAAAAATT
99050		5		-	ACTTCATGTGCATTTTCTCTCATTGCAGGTGACGAAATTAA
99237		1		+	AATTTAAAATTGGAGATTCATTTGAAGTTCCAGTTACATTA
99300		12		-	TTCTTCCAAAATGTTTTCAAACTCAGATTTATCAGTTACTG
99891		7		-	AGATTTTCGTTGACGTAACCATTCAAAGGAATCAAATCCAA
100079	1		-	AAAGTTTTTTGATGATGGCCTGCTGTTTTAATCAATTAAAA
100582	9		-	AGTCAGTAACTGTAGAGTAATTCAAAAAAGATCATTATTAA
101390	5		+	GCAGTTTCACCTGACTGTGAAATACAAATATAAAGTGTATT
103477	17		-	GTGATGTTCCTTTAGTCCGTCAAACAACGCTTGAACAACTG
105224	16		+	CAATAATTGAGAACTCAGCCATAGAACATCAAGCCTATTAT
106363	3		+	CTGCATTGGATTTCACCGGTTTTGGCTTAGTTAAATCATCC
107911	1		-	TCCTTATGGTAGGTACAGTTTTCCAATTGCTTTCGGACGTT
108047	4		+	TGATAATGCTTTGTACATAGCTCAATACTCTTATTTAAAAA
108545	4		-	GTTTTGGCAACAAGCGGCATGTCAAAAACTCGCCAAGGTGA
111548	7		-	TGACGTACTTTATCTTTTACTGGTTTTGGTAATTTTGGTGG
111664	3		-	TGATGGACCAGTCACTTTCAATTTAGAAGTTGAAGCATAGA
111705	10		+	TTAATCAAATGAACTTTCATGTCCGCAGCAAAAACACCTGT
111880	23		+	AAACAAGCAGGATTCCGCCATTCGCCTGAGATACATTCCAG
112098		1		-	TTCAATTAATTGCAGAAACTTTCTCTAACAATGCGCGCTTT
112641		5		-	AAAATATAATTCATTTACAATGGCTAAAACAAAAATCTCAA
112808		5		+	GGTACCCGCCGTCGTTATAGTTTTGAATGGCAAAAACATGT
112814		9		-	GCAACTACATGTTTTTGCCATTCAAAACTATAACGACGGCG
112814		3		-	GCAACTACATGTTTTTGCCATTCAAAACTATAACGACGGCG
113106		1		-	ACCACTGTCATGACGTAAGCCATCAAATAATTTGGCAAAAT
113543		2		-	AAACTCTGATTTTCTGCTAGTGTTTAGCAGAAAATCAGATA
113981		3		-	GGTAAACCTGCACCAAGCCATGCATGAATTCCGCCATTAAT
114206		9		-	GTACTCCATTCAAAATGGAGGGCATTTGGAATGTGACCACC
114843		8		-	AAGGCTGAGCAAGTTGTGGATCGCCAATTAACTTTTCTACA
115587		1		-	ATAGCAGAACCAGATATCAAACAAATACTGCTAAATAAAAT
117036		13		-	GTGAGCATGCTTACTTTAGTGTACAAGATACCGGTATCGGC
117118		1		+	GTGTACTTAATGGCATTGGTAATTAAATTACTAAATGCGCT
117502		1		-	GATGTGACTCGTATGCATAATCTTGAGCAAATGCGTAAAGA
118922		3		-	TGTAATAAGCCTGTCATAACTACAAAACGGTTCACCGTTAA
119369		17		-	ATTACATAATCAGGCCACCATTCAGGAAACTCTCGCCCAGT
119389		5		+	ATGGTGGCCTGATTATGTAATTCTTGGACCAAAATTGCATC
119591		3		+	ATAAATCTTCACTCTTTTTAAATGATTCATAAAAATAACGT
120250		3		-	AAAATCAGGTTAACACAGCCATGATCTTGAACAGTTTCCTG
120335		2		-	CCAGAAGTTAATTCCCACAATCCACTCTAAATCTTCGTAAG
120649		2		+	GGTATGGACCCAACTAAATCGATTCAAAACTTTGATAAGTT
123539		2		-	ATTTTATAACGTTAATAATTTCTTTAAGAGAACAATATGCT
124211		7		-	GAGTGGGTGGTACAAAATCCGGATAAAACTCGCGAATTGAC
124383		6		+	AATTGGCAATTTGTTCTTGGCTCACAAATTCAAAAACTTTA
124384		1		+	ATTGGCAATTTGTTCTTGGCTCACAAATTCAAAAACTTTAG
126008		4		-	CAAGACATTTTAAACTTCTGGTTTTCACCTGAACACCGTTC
126873		13		-	TGATTAAAGGCAACAAATGATGTTCATGACCCGTAAGAAAA
126947		22		+	TACGTATGGGACGTTTAGGCTACCAAAACTCGGCACAAAAA
126948		17		+	ACGTATGGGACGTTTAGGCTACCAAAACTCGGCACAAAAAA
127766		1		-	TTTTTATCTATATTGTTCAAGATATTGATCAAAACTGATCT
128320		1		-	GTTGAGCCTTTTTTAATTACTTTAAACTTACTTTTTAGCCG
128360		2		+	CTTAAGTTGGGCTTTTTTTATAACTTTCGAATAAGTGAAAA
128441		3		+	AGATAGTTCTGTTTTTTATAAAGTGCAGCCGTTTATATATC
128857		4		+	GTAATAGTCGTGTTTTTATGAATAAAAGTATTGTAGAAATT
130228		7		-	TGCCGCATGACTACTTTGTAGTTGGGTACTAATTTGCCCAG
130518		84		+	GATGCTTTGAACGTGATTAATCGCTTACCCAAATTCATCCA
130627		18		+	ATAACGATCCTATCCATGCCCTAAAAGACTGCGGTGGCTTT
130791		3		+	CATGGCCCTGATATTGTTAAAGGAAAACTCGCAAGTATTAA
130932		7		+	ACTTTTAGTAAAGGTAGTAAATTGGAAGTATCACCTTCTAA
131430		1		+	TTTTCAACAACTGGTGGTAAGTTTGAAAGTAAAGCTGGGCA
131520		1		+	CCTAGTTCTTTTGATTATAGTAATAGAATTGATTTGTATAA
131705		6		+	ATATAGTGCTGATAAATGGCATAAAGAAACAGAAGAGTTTG
131739		1		+	GAGTTTGAGGATTTTGATGACTATGAAACCAACAATGATTC
131769		1		-	TCCCCTTAATTAGAATTATTATTTAAATTAGAATCATTGTT
131770		5		-	CTCCCCTTAATTAGAATTATTATTTAAATTAGAATCATTGT
131867		2		+	AATAATATACCTAATTTATATCATGTTATTAAGAATGAAAA
131910		4		-	TAAGCCATTACTATTTGTCATTCCAGAAGCAATAGTTGTGC
131920		1		+	TGCTTCTGGAATGACAAATAGTAATGGCTTAACAGTAATGA
131933		11		-	ACATCTCTACTTATCATTACTGTTAAGCCATTACTATTTGT
132041		5		-	GATGATGTTACTCTTACTATCTCCTTTTTATAAATAACAGT
132042		7		-	TGATGATGTTACTCTTACTATCTCCTTTTTATAAATAACAG
132044		5		+	GTTATTTATAAAAAGGAGATAGTAAGAGTAACATCATCAAA
132123		1		+	ATAAACCTGGTAATTATAGATATTTAACGCATAAAGTAAAA
132131		25		+	GGTAATTATAGATATTTAACGCATAAAGTAAAAAAAGGAGA
132137		1		-	AAGTTTTCTCCTTTTTTTACTTTATGCGTTAAATATCTATA
132138		1		-	TAAGTTTTCTCCTTTTTTTACTTTATGCGTTAAATATCTAT
132211		1		-	GATCAGGATTTTTTAATTTATTCAAATGTACAATTTCACTA
132237		1		+	TAAAAAATCCTGATCATATAGATGTCGGACAAATTATTAAA
132317		17		+	CCTGATAACAAACAATCTAAGCATGAAAATAATAAATCATC
132343		18		+	AAATAATAAATCATCTTCTACTCAGAAAGTAAATTCACATG
132418		24		-	TTGTATATTCATCAGTTATATCTTTTGACTCTATTCTTTTT
132431		1		-	TTTCCTGACTCTTTTGTATATTCATCAGTTATATCTTTTGA
132483		1		+	TTGCTACTAATGCAACTTCACCATGTATTTGTAAACAATAT
132484		10		+	TGCTACTAATGCAACTTCACCATGTATTTGTAAACAATATA
132646		3		+	AGAGTCTGCCGGAACTTTTAGTCCAAAAATTGGAACTTTTA
132647		17		+	GAGTCTGCCGGAACTTTTAGTCCAAAAATTGGAACTTTTAT
132677		4		-	CCTTTAGCATCATCTGTTAATTTTTTGCTGATAAAAGTTCC
132678		1		-	ACCTTTAGCATCATCTGTTAATTTTTTGCTGATAAAAGTTC
132792		2		+	AAATGTCAGCTGTACAACAATTAGATTATGTAGAAAAATAC
132812		7		-	TGAGCAGAGTTTAATTTATAGTATTTTTCTACATAATCTAA
132840		4		-	TAATCCAGTTAGATTTTTAATCTTTGTATGAGCAGAGTTTA
132925		4		+	AGAAGATGAAGATATTGTATATGCGGCACCCAAAGACGCAG
132932		3		-	GTTACTTCTGCGTCTTTGGGTGCCGCATATACAATATCTTC
132941		1		-	TTTTTAGAAGTTACTTCTGCGTCTTTGGGTGCCGCATATAC
133047		5		+	ATGGTAAAAAAGTTATTAGACAAGGATTTAAAAATGGTTCA
133119		98		+	AAAAACATTTAACCGAAGGTATAAAAAGTCAAAATTTAGAG
133138		29		+	TATAAAAAGTCAAAATTTAGAGAAAAATTATAATTGTGCAT
133158		3		-	TATCTCAGTATGATTTATGTATGCACAATTATAATTTTTCT
133158		14		-	TATCTCAGTATGATTTATGTATGCACAATTATAATTTTTCT
133293		5		-	ATGTCCTGAAGTGTCGGCTCCTCCTGCCTCTAATGCAATTC
133336		5		-	CTATTTTTTTGAGAGTTGGCCCCCAATCTGATGCTGCGACA
133417		1		-	ATTGATGCTTATCAGTTTTGGTGATGATATAAATATCACCT
133481		7		+	GGTAGCCAATGGATTTCTGATTTTAAACAAAAAGGTCATAG
133523		11		-	TACATTCTAAAATATCTGTAGTTAACATGATCGCTATAAAT
133533		2		+	ATCATGTTAACTACAGATATTTTAGAATGTAATTTGTTAAA
133559		5		-	ATTAAAAGTTTCATTAAAATCTCCTATTTAACAAATTACAT
133626		3		-	ATTGTAACATTCAGCTTCTTTTGCGGAAGCGCAACCAGATA
133748		1		+	ACCTTAAGTAATTTTTTTGATAAAAACCTTACAAATTTACT
133768		1		-	TACATTCTTGATCTTTTATAAGTAAATTTGTAAGGTTTTTA
133770		67		+	AAAACCTTACAAATTTACTTATAAAAGATCAAGAATGTAGT
133812		1		-	TAAAATATTAAAATCAATATTACAAACCCCATTATTTCTTG
133865		1		-	TTATCCGTATCCTGTAATATTTTATATTTATTAGGAGTATC
134059		4		+	TATTATTCTTAATTTTACTATTTGCTAATTATACATTTGCA
134060		6		+	ATTATTCTTAATTTTACTATTTGCTAATTATACATTTGCAA
134111		9		-	GTAGCTCCTCTGAACTATAATAGTGATATGTACCATTCCAT
134164		1		-	TTTCTTGGGTGCTACTGTTAAAGTTGACTCTATCGTGGCAA
134205		4		+	TGTGTGTACTCTATTGTCGGCTTTCAGGTTGATAAGTCCTA
134237		1		-	GTTCATTATTTTTCTTTTTCACTTTGCATACATAGGACTTA
134272		33		+	ATGAACTTTATTTTTTTGATAATAAAAGTGGTAATAGATTC
134278		1		-	TTTCCCGAATCTATTACCACTTTTATTATCAAAAAAATAAA
134348		2		+	TTATTCTCCTGAAGTTTTAGATAGTAAGGATAACTTATTTA
134395		1		+	ATGAATAGTTATTATATGGTTTTTAAAATATAATTTATTTG
134401		1		-	AAATGCCAAATAAATTATATTTTAAAAACCATATAATAACT
134409		3		-	TTGGTATCAAATGCCAAATAAATTATATTTTAAAAACCATA
134477		2		+	TGTTTTATCAAAGGTGTATATAGTGAGAACTAGTTTTATTA
134538		10		+	ATTTTTAGCGTATGTATTACTTCAAATGCTACAGATTATAA
134545		1		-	TTCTGGTTTATAATCTGTAGCATTTGAAGTAATACATACGC
134545		3		-	TTCTGGTTTATAATCTGTAGCATTTGAAGTAATACATACGC
134619		2		+	GAGCATGAACTGAATAGTGTGTATTCAGATATAAAAGGCTA
134620		4		+	AGCATGAACTGAATAGTGTGTATTCAGATATAAAAGGCTAT
134628		7		-	TCACTGATATAGCCTTTTATATCTGAATACACACTATTCAG
134694		28		+	GTTGATACTCAACGTTTTTGGTTGAAAAATAGAAATTTAAA
134745		1		+	AATGGAAAAGAAGCAAATAGTGGAAACTATAAATGTTTAAG
134784		3		-	GAATTTTTCAAATCTTTTATTTTAGAATTATTAAAATCACT
134785		5		-	TGAATTTTTCAAATCTTTTATTTTAGAATTATTAAAATCAC
134847		2		+	GAAGGAAAGCTAATAAAACCATTTAGATATACAAATGGTAT
134901		4		+	GAAACAGGTGGATGTTATTGTAGTGAAAGTACAATTAAGAT
134909		12		-	CTTTTAAAATCTTAATTGTACTTTCACTACAATAACATCCA
135011		2		+	TGTTGGTAAGAAAAAAGATAGTTTTTCTGTAGAATATCAAA
135012		1		+	GTTGGTAAGAAAAAAGATAGTTTTTCTGTAGAATATCAAAT
135082		2354		-	TATATTCCAAACATTTTTACCGTTAGTAACAAATGCTAAAT
135083		733		-	CTATATTCCAAACATTTTTACCGTTAGTAACAAATGCTAAA
135151		1		+	TAATAAATTTAAATTTTGGAATTAATTATACAACTGATATG
135157		1		-	TATATTCATATCAGTTGTATAATTAATTCCAAAATTTAAAT
135251		1		+	AATTTTGATTGCATTTGATAATAGTAATATCAGCTTAAAAT
135286		2		+	TAAAATTTGATATTATTAGTATTATAAAATAGAAATTCTAA
135293		2		-	TATTCACTTAGAATTTCTATTTTATAATACTAATAATATCA
135353		1		+	AAAAACATTTTAAATTTATAATTTCCACTGTTCTTATGATG
135427		3		+	TTTATTCAAGATAAGGATGGGTACGTTAATGTACGAGGAAA
135429		10		+	TATTCAAGATAAGGATGGGTACGTTAATGTACGAGGAAATT
135460		3		-	AATTTGGACGTAACTTTAGAATTTAAACTTGAATTTCCTCG
135510		2		+	TGAAATTGTTTCTTGTGTGATGGATGAAGGGACAAATAATT
135600		4		+	TAGAGTAAATAATTTTAGTGGTTACAATTCTATTAAGCTAT
135613		7		-	CTAGAATATTGAGATAGCTTAATAGAATTGTAACCACTAAA
135694		1		+	GTGTATGCAAAAAAAGCTATTTTAGATCCTAAACTTTATAA
135700		1		-	AAAGTTTTATAAAGTTTAGGATCTAAAATAGCTTTTTTTGC
135723		1		+	TAAACTTTATAAAACTTTTAAAGGTGAATATAAGTATTTTA
135747		3		-	CAGTACCAAAGAATTTTTTATTATTAAAATACTTATATTCA
135828		1		+	AATCATTATTAAGAGTAAAGATATGAAAATAGAAATTGGTA
135829		3		+	ATCATTATTAAGAGTAAAGATATGAAAATAGAAATTGGTAA
135856		7		-	GGAAAAAAGTATTGCTCTATATCATTTTTACCAATTTCTAT
135936		1		-	TTAAAATAAAAATATTATTATTTAAGAAATATATTTTAAAA
135997		2		+	GCAGCAGCATATAATATCGTTTTAAATATAAAAAATGGAAA
136090		2		+	TCTACAAAAGCTAATTAATTAAAGAAGCCCAACATAAGTTG
136168		1		+	TTCGAGCGAATAGTTCGGCATATCAATAATATGGGTTTGAA
136201		4		-	ATCCTCATGTGAATGATTATGTGCAAGACGGTATTCAAACC
136268		1		-	TATGGCTTAAATCACTTTGAAATTCAGTATCACTCAAGTGT
136365		3		+	CACCTAGTGCGCTTTTTACACTCACTAAGTAATCGCCAATC
136366		5		+	ACCTAGTGCGCTTTTTACACTCACTAAGTAATCGCCAATCA
136372		1		-	TTACCGTGATTGGCGATTACTTAGTGAGTGTAAAAAGCGCA
136805		7		+	ATGCTAGTAATTCTTGGATTACGCTGTACTAAATCTTCTAA
137109		9		+	CTCCGAAAATACCATTTAACACTCCTACTAAAAAATGAAGG
137374		1		-	TACTAGAAGGTTTAGCTCAACTGTTCAGTACCAGCTTAAAT
137622		3		+	GTCTGACAATAGTGTTTTTATATACAAACTGAGAACAAAAA
138811		10		-	TTATGTTTGAGTGCTTTTAACGCAAATTTTGGACTATCAAA
139213		6		-	GATAAAATATAGTTCACGCCATCCCAAACATCTTCAGCCGA
139821		3		-	GCATTGCTACATACAAATGCCCTTCTTCAACCAATGCTGGA
140238		5		+	AATCACCACAACGGGTTCTACTATTAAATTAAAAAATAGAC
140841		3		+	CACCATCCGGAATCATATTAATACGGATATGAGAGATTTTT
141740		18		+	TCTGCCAAATTGGTTTTAGTATTCAAAATTTCAGGAAGTTC
141830		6		-	TTAGTGTGAGTGCAGTTTTAAATGAAAAATCATGTTTTTAA
141872		5		-	ACCATGCTTATATATTTATGTATAAAACTCATCTCAACACG
143440		3		-	CAAATGACGTTCGTTTATGGCATTCCATTTAAAATCGCATC
143819		57		-	TAGCGTGACTGGACTTTATGGTGAAAACTATGAAGTTGTAG
144029		7		+	AAGCCCACCGAAGTGGGGCGCTAAAAAACTAACTCATTAAT
144805		2		+	TAGTACCAGCAACAATAGCCAACAAAATTGATAAACGGCGT
145868		8		-	CTCAGTAGCGACGAGATTTTAAAAAAACTCCATCAACGTCT
146584		19		+	TTTTAAATATTGAAAAAACTGTTCTGAGCTATTAAATCCAC
147406		28		-	TATTTTGAAGATCTTCATACCTTCAATATCAGTCCATCTAT
147962		1		+	GCCCTTCGGGGCTTTTTTTATGAAGACATAAAAAGACCAAT
149722		12		+	GAGAACTATGGCCAAAGCCAAGTTTATTACCATCAAGTCAA
150300		3		-	ACAGATTTAGTGCAAAAACCACAAACAACAAACTAAACGCA
151579		3		+	TTCAGAAAGACACCGAGCAATTTCAATCAAAACCTGATCAC
151791		3		+	CTCGTTGACGCCATTGGGTCAGCAATATTTCAAATAAAATA
152404		4		+	ATCGAGAATCACCTGTTTTATTTTATTTATAGGACGAGTGA
152411		16		-	CGTTTAATCACTCGTCCTATAAATAAAATAAAACAGGTGAT
152508		19		-	GTATGTTTAGGTTATGAATCCTTCAAACTCTCCCTCTTTAG
152951		4		+	AAGTAGGGCATCATGTTTTTGGTTAAATCTTAAAGACTCAC
152985		2		+	GACTCACTGGTTAGGGTTAAATCTAGAAAAGGTGACAATAA
153397		8		-	TGAACAACTTTGCCGAGCCTTTCCAAAACAAAAAAATGTAA
153589		17		+	TTATTTTTCAAGGTTACAAGGTTACACGAAACAGTCACATT
153712		1		+	TTAGCTTTAGGACTTGTTGGTATGGCTGCATTTGCCAATGC
153842		2		+	ATGGAACCTTAACTGCAACCATTCAAAACATTTTGACACCA
153842		5		+	ATGGAACCTTAACTGCAACCATTCAAAACATTTTGACACCA
154191		3		+	TAGGCCGTTTCATCAAAGCCCACAAGAAACCCTTTAGAGGT
154484		13		-	AAATGTTAAAAATTTATGGTATTAAAAACTGTAACTCGATG
154484		16		-	AAATGTTAAAAATTTATGGTATTAAAAACTGTAACTCGATG
154655		3		+	ATAAGACAAGGTAATAATGAGCTTAATAAGAATAAATTAAA
154677		3		-	TTTGCGCTACGTTCTTTTAGTTTTTAATTTATTCTTATTAA
155489		3		+	CGGCCTTGACTATCGGCCAATTCAAACCCTAAACCATCTTT
157231		11		+	CTGGTTGCCATACCAAGCCAACATTTGGGCTAAAAGTACTG
157621		11		-	TTACTACTGGCAACAAACCAGCAACAAGACCACAACCAATA
157693		4		-	AAATTATTGTGGTTTAGATGGAAAAAACTCAAAGAATGAGG
158164		2		-	TATGGTGAGTAAATTCGCCAATTTTGACTCTAAAAGTTCAG
158481		11		+	GTTTGAGGGATATCTTTTTTATCTAAACCATTACGAGTGAC
160132		6		+	GTATTTGTAGGTCTTGATGTAATTGGGAATTATGTCACTGA
161772		11		+	TCCGGTTCAGATATTAAGGCATCAAAAACCACACAACAATT
162257		1		+	TAAATTAAAAGATACCTTCGTACAGTTCCTTCATAACTTAC
164999		1		-	CCGGCGCATGAATTTTTCCAATCAAAACTGAAACTTTATGC
165518		7		-	CATCTTTAAGCAAACTTGCCTCAGCCGTAGCCAAGCAAGAA
167377		10		+	AAAGCGTAATACAGTTAGCCATACATCAACTCAATCTGCAC
167378		2		+	AAGCGTAATACAGTTAGCCATACATCAACTCAATCTGCACA
169156		7		+	AACCGATATCAAGGAAGAGATCATAAGGAACTTGAGTAAGA
169312		36		+	TCAGATCGATTGGAACAGTTATCAAAAACACTATCTCAAGG
170181		1		-	TGAATCGAATGCATCTTGCCATTCTTGGGTTTCTTGTGCGT
172376		8		+	CGTGATGAATACCAAATCCATTCAAACGTTTGGAGTGTAAC
172757		1		-	ACCGGACGGTCAGTATCTAGCTCAAAGTTAGAAATTGCATC
173640		24		+	AGTTGATGTAGACCAAAGCCTTGTTGTTGTTGAGTCAGATA
174585		1		+	GAAAGATTTACAAGGTGCTAACTTCACGATCACAAGCTTAG
174909		2		-	GCTTAATCTGTAGATTAACCTAAAATTAAGTCAAATAGACA
174924		2		-	CTCTCGATAAGTCCTGCTTAATCTGTAGATTAACCTAAAAT
174997		7		-	AGGGCAACATAATTTTCAGAAAACCCAACATTTACTATTTC
175003		7		-	ACAACAAGGGCAACATAATTTTCAGAAAACCCAACATTTAC
175136		1		+	GTCGCTACTCTGATTTTACCCCTTGAATATCAAACTGGAAC
175851		3		-	GGGTCTTATCGCCAATTTCCGCCAAGAAAAATAAAATAAAG
176395		8		-	CGTTACAAATTTGATCCATCATCAAAACTTGGTTGGTATGT
176707		1		-	GGAAAACAGGTTGAGGTCGGGATGAAATTACAAAGTCCCGA
177248		2		-	TAAACAAGGTGAAATTGATTACACGACTATCAGCCGTAGAA
178367		6		-	TGAATCATAATGTTATTTAAAATTAAACTGCAATAAATTAA
178383		1		+	TAATTTTAAATAACATTATGATTCATTTATAAAATAAGAAA
178575		1		-	GGTAAAACTAATACATTTGTGTACGCCATTATCAAATAATA
179321		4		-	ATGTCGAATATTATTTTTTATGTTGGACAGCTAAAAATTTG
181292		2		-	CTGAAGTAATTTTCACAAATTTCGCATTTTGGCGAAGATCT
183166		9		+	TAGATTTGGCAGAAAATCCATATGCTGAATTGTTATTTTAT
184447		9		+	AGTGTTTATTAGCTGACACGATGGAAACTGCATACCCCATT
185093		6		+	ATTAGCGATAGACCAATATAGTTTCGATGCTATTGCTTTTA
185651		5		+	AGGAGCTGGTAAATAACCTACTTCTGCAGCATAAGTAGTCA
185659		21		-	CAGTAAAGTGACTACTTATGCTGCAGAAGTAGGTTATTTAC
186252		1		+	AAAAATGAGGAGATTTTGTGTAGAAACTTAAAAATGCTGGA
187551		4		-	AGAGTTATAGAGAATTAAAAGTTCAAAAGACTCTTATAACC
187854		1		-	TGACCTGCGCAAACCCCTTTTTCAAAACTACCACCACACTC
188404		1		-	GGTGCAACAGGAATATCGCCATTTAAAAGCTCTGGATGTGA
189263		2		-	AAATAGTCAAAATTCAAAAACTGCGGAAAATATAACATAGA
189271		2		-	TTTGCCTCAAATAGTCAAAATTCAAAAACTGCGGAAAATAT
189271		26		-	TTTGCCTCAAATAGTCAAAATTCAAAAACTGCGGAAAATAT
190640		11		+	ATCGGATACATGGTCTATCCATTCAAAACGTCAATTACAGC
190800		4		+	ATTCGTGAAGAATTACTACCAGCAAAACTTCCGGTTCATTT
191014		9		+	GCGATACAATTGTTCCTGAAATTCAACTCTATAAACGCTTT
191967		2		-	CTCGTCAAAATCTTGTTTTAGTTTTAAACCGTGTCGGTAGT
192392		5		+	TATTCCGTTCCTTTTTGTAAGATTTGTGTCGGGGTTTGAAT
193001		19		+	CTTTGTTGATGATCAAAACCATCAAAACTTAAAAAAATTAT
193001		24		+	CTTTGTTGATGATCAAAACCATCAAAACTTAAAAAAATTAT
193311		1		+	AGCAGACTACTTTAAACGTTATCAACACTCTATCGAGAACC
194694		1		+	TCGCTTTATTGAAGCTTACTTCTCGACCTTTAAAAATACTT
195243		2		+	AAACCTGTTTAAAATTTTGCTAGAAATTCAGCAGTATTTTG
195499		11		-	TTATCCAAACAGTTTTTTAGAAACCAATTTAAAAGAACTTT
195499		1		-	TTATCCAAACAGTTTTTTAGAAACCAATTTAAAAGAACTTT
195655		1		-	ACAGCTCGAGCAATATTTTAATGAAAAAGGTTTACCGATTA
195802		3		-	GCGGGCAGAGAATAACCTTGTTTTATCTTATACCAACAAGA
196003		10		-	CTGCATCCATTAACTGAGCAATTCGCGCTCCTACTGCCTGT
196977		18		-	TACCAATTTCAGAACTACACTCTTAAACCAAAACCTCTGCA
197994		1		+	AAGTCAAAAAAGTGTTTGAAAAGGCCTGTAAAAGAAGCACG
198265		29		-	AATCATGACTGGTATCACATCATCAAAACCCTTAAATATTG
198334		3		+	GACTTATTAATCAACAATGCTGGCGAACTGTAAAATAACGA
198380		26		-	TCAACTATTCAGGTTTTATATTTAAAACTGATAAGGTTGAC
198381		4		-	ATCAACTATTCAGGTTTTATATTTAAAACTGATAAGGTTGA
198481		3		+	TATTTTTTAGAATAAAAATAAAGCTTATATAAAAAACAGAT
198510		1		+	TAAAAAACAGATTAATTTTGATTAAAAGGTAAAAAACATCT
199921		1		+	GCAAATACATCAAAATTTAGATCATGAAATACATTAAGTGC
201212		3		+	ACCACCACTCGACCTTTGGCGGTATAACGCAAAGCATTACT
202650		1		+	CAGGCAAGCTACGCAAAATAGTTGGAAATAGTAATGTATAA
202671		1		+	TTGGAAATAGTAATGTATAACTCCACATTAAAAATCCAATA
202678		7		-	GACTTATTATTGGATTTTTAATGTGGAGTTATACATTACTA
202776		1		-	TTTCGGCTTATTGGCTTTTAGTGCTGTAGCACAGTTTGCAC
202953		1		-	TATTATGCTCAGTAATGACTTGATTATGCCTGCTCTATGGC
203384		1		-	TGTGTCGCTTTATTTTTTATTTTTGAATCACCGGCCAACCT
203384		7		-	TGTGTCGCTTTATTTTTTATTTTTGAATCACCGGCCAACCT
203867		4		-	TTAACTTTAGGTGTCTATTGTTCCTCTTGGACATTCTATGG
204207		7		+	TTTGGTTATGGATCAAAGCCAAGTAGAACAGATTCTACGTA
204228		2		+	AGTAGAACAGATTCTACGTAATCCAAAGTTTCAAAAAATGG
205074		5		+	AGCTCATCAAACTATTATTTGGTTTGAACTATAACATTGCA
206079		3		+	CTGATACCCCAATTAACCCGTTCAATGGTCCTGCATTATTT
206413		6		+	AAAAAATGGAAAATAATTAAATGCGATCTATCATTGAATTC
206586		39		+	CTCATTATTGCTAAAGTTATTCGCCAAACACCCATGTTCAC
207187		1		+	AAGTATTATCGGCTTTCTCTATTGAAAGATATAACTTTGTT
208132		3		+	TTTATTTACTTCAAACCACTATTCAAAACACTGGGCAGTAT
208628		2		-	AAATAATAGCCAACACCGCCATAAGCACTGTCCAGAACAGG
208741		74		-	AAGATGCAAGGCTTTTATTAATCCCCAACTCATTAGCAGCA
208814		18		+	TCGCATTACACCACGCGCCATTCATAACCCTAGAAGCTGGC
211301		3		-	TTTTAATTTCAACCAAAGCCTGTTTAGTTTTTAAGTACTCT
211569		9		-	TCAGGAGTTGCAACATAATAGTCAACTACAGCACGAGCCTG
211694		8		-	TGTTAATTTGGCTATCTTTACTTTTTAACTGTAGCATCAAA
211994		7		-	GATAGGCTTGGTGCTTTTGGCTTTCATCTAAAAGCTGACCC
212590		1		-	AGCCCGTACATTTGCTTTTAATTGATCTGCGATACGCCGAA
212657		1		+	TGATGAGTTTTTAATTTTGTTAGAACAAGTGCAGTTTTTAG
214659		1		+	ATGTTTACGGCCGCGTTCATCGATATAACTTAAATCGATTT
215742		1		-	CACAATTGAGATGTTTTATGAGCCAAAGTCATATCCGTATT
215965		2		+	TTAACATTCCTCATTCTACATTTCTACTCTAAGCAAATTTT
216102		4		-	AAAACCTTTATGTAGCACCAGTTCAAAACTGGTATCTAAAA
216474		1		+	TAGCTTTGCTACTCAAAGAAGGGCAACAAGAAGGATCAATT
217078		5		+	TCAACCGGGACAATGGCTCATTCAAAACACAGCGAATGGTG
217763		2		-	TCATGCCATAAGGTTTGTCCCACAAAAACATCTCTAACACT
218069		13		-	ATCCTATCTGGTCATATCCATTTCAAAACGCTGTATTTTGC
218490		1		+	TCAGAACTCATCTTATTTTAGATCTGATCTAAACCTAACCA
218498		9		-	AAAGACAATGGTTAGGTTTAGATCAGATCTAAAATAAGATG
218677		2		-	TTATCAGGCATGGATCGATACCTACGCAGGTGAAGAATTCC
219117		3		+	GGTAGGTCGAGAATTTTTTGATATAAATTTAAATTACGTTG
219124		18		-	ACTCTGGCAACGTAATTTAAATTTATATCAAAAAATTCTCG
219210		14		+	TAAACCCGATTTTAAATCAATTTTAAAATACAAAAATAATA
219413		8		+	TTAAATTTAGTTCTTGGTATAGGTCTGATCCATGAAGCATT
219699		3		-	GCAGTCACTGCAACAATCACGACTGGGAAAATCAGACGCAT
219888		2		-	GCAAGTTTAGATTCAAGCCATCTAAACCAATGCGTTTCTTT
220203		21		-	GCAAATGCACCAATTACACCATCAAAACTAAATGATGCATC
220204		5		-	GGCAAATGCACCAATTACACCATCAAAACTAAATGATGCAT
222012		4		+	TGTTCGGTAAAGAGGTAGCCATTTAAGCATAACTCTTATAA
222012		17		+	TGTTCGGTAAAGAGGTAGCCATTTAAGCATAACTCTTATAA
222942		7		+	CTTGGCACCTAAGTGGAAACCAGCAAAACGGATACTGTACG
223488		3		+	CTACCACCTACCGCCAAGAATCCAATAAAAATAAATTCAGC
224284		2		-	AATAACGCCTTTGTGCCTGTTTCCAAAGCTCTAAATATATG
225153		10		-	TGCATGATGGCTAAACTACCAATCACAAGGAAAACAACAAT
226029		2		+	GGTTGGGGTAAAGACCGTCGTGCAACCCATTTAACTCATAG
226073		2		-	GAGGCTCTTTTGATTTAAAAATTTAAACTAACTTTTCTTCA
226216		2		-	GGACTGCTGATGGGCTTTGCCTGTGTAAATGAAAAAGATAT
227321		2		+	AAGAACTTTGAATATTTGGGCTAGAAACTACTTTTTTCTTG
227985		6		+	CACCCTAAAGTGATTGCAGCGGTGACTGAACAACTTACTAA
228791		6		-	CTTGTTGAATATCTTTAAGGGTAGCAACTAACTCTGCACCT
228792		3		-	GCTTGTTGAATATCTTTAAGGGTAGCAACTAACTCTGCACC
231215		1		+	ACTTTAGGGTAGGTTTTTAAAAACTGATTTAAAATTTTTCT
232069		1		+	AAAGGACCGTTTGGACCAGTTTCAAAACTGGTTGTTAAAAT
232157		5		+	TGTTTTTAAATTTATCCGGATCGATATCTCGAACTAAAGAA
232345		15		-	AATCCTATTTTTTAGACTTAATTACGACAACAAACTCATCT
232448		48		+	ATGCAATAATGTGTTGCTAATCCTGATCTATAAACTGCAAT
233325		5		-	TCCATAATCTCGGCTTTGGTATTCATGACAAATGGACCATA
234248		1		+	AAACTGCGATTCACCAGTTCTTTAAATCTAAAAATCAAGAT
235838		2		-	CTTTGTGCTTGTTGATTTTGAATATACTGTGAAAAACCTAA
235909		1		+	CCAAATGACTGCAAAGTTATGCCAACAACTCTATCAAAATG
235980		1		+	TAAAAAAATAGGGTGAGCCATGTCAGTTAAATATCAAGGAT
236810		1		-	TTTACGTTTTGGAACTTCCTGTTCCTGATGAGCTCATCATA
236817		4		+	AGCTCATCAGGAACAGGAAGTTCCAAAACGTAAAACAACAA
236818		1		+	GCTCATCAGGAACAGGAAGTTCCAAAACGTAAAACAACAAT
237240		9		-	ATGCTAAAGCGCATTAATGTAGTAAAACCCTAACTTTTTTA
237259		5		+	CTACATTAATGCGCTTTAGCATGTGAAGTATAAACCGCTAA
238665		3		-	TTGGTAAAGTTTTTTTCTTCTGCTACTGCCAAAAAGTAGCG
239446		7		+	TCCCTACGGTGGGTTTAGGGCTTGCCTATAAAAAACATGCC
239588		2		-	TATATGGCGCGATTTTTATTATTTCAGGCATCTTTTTAATG
239904		19		+	CCGTTTAACTTGAACTTTTTCACTAAAACCGAAAATAAGCC
240182		6		-	CTCAAATTGCTATCTGTGCTTTTTTAGGTATTTTCTCGCTA
240268		2		+	TTTGGCTGACAGGCACTTTAAATAAAAACACACTTAAAAAG
240391		1		+	TAGATGCATTTAAAGCCGCTGCGCACAGTGCAAATAGGGTT
240739		1		+	CCATGCAGAATTTTCTTATGAACAAGAATTACAACAAGGCT
240746		6		-	TTATTACAGCCTTGTTGTAATTCTTGTTCATAAGAAAATTC
241165		3		+	TAGCTATTCAGGCGTTTATATGGGCTTACGAAGCTTAATTT
241283		1		+	CATATTCAGCTCGATTTTAGAACCAATGCGAAATTAGGAAA
241392		1		-	TGTTTAATCTTATTTTTCAGACTCAACTTTTAAATACGTTC
242180		9		-	ATAACCTCGACGAAAATGATTTCCGTCGCCAGTTACCACGT
242761		4		-	CTCAGACGACACACAAAGCATTGCAACTCTAGAAAAGGCCT
242761		7		-	CTCAGACGACACACAAAGCATTGCAACTCTAGAAAAGGCCT
242839		29		-	TAGAACTTTAGGACAAACAGGCGAAAAAGTATCAGCACTTG
243248		19		-	CGCCCCATTTTCAGCTTAAACTCAAAACTGCAAATGACTTT
244101		3		+	AACTTGAGAATTATCCTTTGCCTGCAAACTACTTTAGGGTA
244246		1		+	TTAAGTTGAAGGTCTTTTTAGCTTAAATATCTAATTGAATA
244994		8		-	ACACCGTTCAATAAATCTTTCTTTGGAGTGAAAGTAGCTAT
245215		2		+	CAAACCGCACTCAGATATAGGCGGTGGCTTAAAAATGAAAT
245533		5		-	CCAGAGAAAGTTTGGCTCAGCATTTTAGTGAAAAAGAGATT
245684		5		-	AAGGAATTAAGAGACTTTGGCATAGCTCAAGAAGTTATCGA
245773		2		+	CAACTCGGCTAAAGCAATCAGTTTTGGGTCTAAATCTGAAG
245781		4		+	CTAAAGCAATCAGTTTTGGGTCTAAATCTGAAGATCTAATA
245788		1		-	ATTCATCTATTAGATCTTCAGATTTAGACCCAAAACTGATT
245803		1		-	ATTTATATTCAGCTCATTCATCTATTAGATCTTCAGATTTA
245936		13		+	GTAAATTAGGCATTTTTTTGTTATGTAGGTATATTTATTAT
246177		1		+	ATTTATTTTAAGAGAAGTCTATGCAGAAGTGCCTGTTAAGG
246325		1		+	AATGAATGTTTTAAGTTGGGGGAAGATCCGACGGGAGTTGG
246370		28		+	ACTTTTAGTAAAAGATTCAACTGAGAATTGAAACTAAATGA
246376		6		-	CAATAATCATTTAGTTTCAATTCTCAGTTGAATCTTTTACT
246377		10		-	TCAATAATCATTTAGTTTCAATTCTCAGTTGAATCTTTTAC
246496		5		+	GTATATGGATATATTTTCACTTTAAAGTTTAAACCGTTAGA
246624		14		+	CATACCTATATACTCTTTAATAAAAAATAGAAAAATAGAAA
246629		1		-	AAACGTTTCTATTTTTCTATTTTTTATTAAAGAGTATATAG
246630		13		-	AAAACGTTTCTATTTTTCTATTTTTTATTAAAGAGTATATA
246712		3		+	GTTGGTACTCTTTCAGCTACTTTTATATTGTTTATTTCAGT
246734		1		-	AAAAGTAGGGCAAACAGAGATTACTGAAATAAACAATATAA
246796		2		-	AAAAATGAATCTGATTTTTCACTAATTTATATAGATTGGAT
246851		1		+	AATACATCTTAGTTGGTCTAAATTGAGGTTTAAAACCACAC
246879		3		-	ATATATTTTTAATAGTTTTACTTTGTGGGTGTGGTTTTAAA
246949		20		+	ATAAAGTTAATATTTTATAGTTTATCAGAGATAATTGAATT
246955		7		-	TAAAATAATTCAATTATCTCTGATAAACTATAAAATATTAA
246959		1		-	AATATAAAATAATTCAATTATCTCTGATAAACTATAAAATA
247081		7		+	GCCTTTCATTCTAATTTCTATCGTTCACTCAAAACCAATTG
247089		2		-	AGATTAAACAATTGGTTTTGAGTGAACGATAGAAATTAGAA
247169		53		+	TCCACCAATGCGCTGCTTCCATCAGTAACTCAGGGTTATCA
247177		25		+	TGCGCTGCTTCCATCAGTAACTCAGGGTTATCATTCTTATT
247183		1		-	TTTAAAAATAAGAATGATAACCCTGAGTTACTGATGGAAGC
247308		8		+	ATGTCTCATATTGAGTATCACTTTCAGTCTATAAAACTAAG
247309		1		+	TGTCTCATATTGAGTATCACTTTCAGTCTATAAAACTAAGA
247315		7		-	ATGAATTCTTAGTTTTATAGACTGAAAGTGATACTCAATAT
247324		5		-	GAGCGGAATATGAATTCTTAGTTTTATAGACTGAAAGTGAT
247468		4		-	CTGAGCAATACACTTAAAGAGTTAGAAAGAGACGAACTGAT
247822		4		+	CGCATCCTCACATAGACCAGTCTGTAATTAATAAAAGATGG
248013		1		-	GCCAAAACTTCATCAAGCCATTGTTTCAAAAGCGGCGGACA
248239		2		-	ATCATCTGGTGAAGGGTTTGTGTCTAAACCATAAAATGCAT
248459		2		-	AAATTCTATTCAAAGTATTGCTGATCAACTGAATTTTGAAG
248541		7		+	CCGATCAATTAAAGTTTTTGCGTTATCGTTAAAAAATTGTT
248549		7		-	ATTATCGAAACAATTTTTTAACGATAACGCAAAAACTTTAA
248581		1		-	GCTTTAAATATTACTCCCTATTATCTATCTAAATTATCGAA
248804		1		-	GATAAATCAGACCACTTTTATCCTACAATCAACCTCTGAAT
248834		1		+	TCTGATTTATCCATGTTTTAATTAAGGATTGGTAGCTCATT
248842		22		-	TCACCAGAAATGAGCTACCAATCCTTAATTAAAACATGGAT
248912		12		-	CTTTGCCGCAGAAGTTGCATCTGTCTTACCAAATTCTTTAT
248985		1		+	ATCGGCAGATCGTTTTTGTAGTATTGCCAATGAATCTTCCG
249047		48		-	TGCTGATATTAATATTTTATTTAAAAACTACCACTTAAAAT
249047		31		-	TGCTGATATTAATATTTTATTTAAAAACTACCACTTAAAAT
249214		4		+	TGCACTACTCTAATCGCTCCTATCAAAATTTCTAACTTTAA
249215		5		+	GCACTACTCTAATCGCTCCTATCAAAATTTCTAACTTTAAT
249244		3		-	ATAATTTAGGTACTTTTTAAAACAAATCTATTAAAGTTAGA
249245		10		-	GATAATTTAGGTACTTTTTAAAACAAATCTATTAAAGTTAG
249860		7		-	TCTAAATTTCTCGCTTCCAGTCTTCATATGATAAATAACTT
249882		1		+	TGGAAGCGAGAAATTTAGAATTATATGGATAAAAGTTCTAT
249888		1		-	AAGAGAATAGAACTTTTATCCATATAATTCTAAATTTCTCG
250255		6		+	TAAAAATCATATTGGTTTAATTACACAATGCAAAATACGGC
251889		21		+	CCGTATTAAAATTTTCTACGGCTTTAAAGATGAAATGAATG
252631		20		-	CGGAGTCCATTTAATGATCCATTCAAAGATTATTGGTATTG
252686		11		+	CAAATTTGTGGAGCTAACCATGTCATAAGCCCTAAGTGCAT
254870		10		-	TCCAAAGCTGCAACTACATCATTAAAAAAACTCTGCAATGC
255053		13		-	CTTTTGTTTACTTTTGGGCTTTCAAAAGTAAAAAAATGTCT
255071		17		-	CCCTCTGATCAACAAAGCCTTTTGTTTACTTTTGGGCTTTC
256652		7		+	TAGAACCATACCGCCCTTGTAGCTCAACCACTAATGGGCTC
257150		4		-	AATATATTTGTGTGCCACCCATTCAAATGCATTCGCAACTG
257496		11		+	TCCGTGGCATTACGACCACCATATGAACTCTAATCAAGATG
257701		3		+	GAGAAAAAAGAACAGCCTAAACTCGTTAGTGATGTAAATGC
259458		1		-	ACCAAAAACGGCAAGCCGCCATTGCCAAGAATACATCTAAA
259932		3		-	GAATAAAACTCATAATGCCCATTAAAACGAAATAAAACACA
260009		1		-	TTTGTCTTGTGAATAAAGCCAATAACTTAAAGCATTCATCA
260758		6		+	AATCGGCAGCTTAATTTTTAACTCACTGACTAAAACACCTA
261154		2		+	GCCGAGCACTGTTAAAAGCTGTCCAAAACTCAAGGAAATTT
261621		3		-	ATATTGCACAATTTCTTTTAGTTTGAGTATGTCACCAACTT
262281		1		+	TGATTCGAAATATATTTTCATATCAGCAATAAAAAAGAGCC
262289		2		-	CTGCTTTAGGCTCTTTTTTATTGCTGATATGAAAATATATT
262740		10		-	CATTATCGGTACTAAAGCCGTTCAAGAGCCTGAATTTGTAG
263636		2		+	TACCTGAAAAGTAGGTTTAGATTCAGAATCAAATCCTAAAA
264019		3		-	CAAGCTGGGAGCGTGTTTTAGGCTGGATTTATATTGTGCTT
264296		1		+	TTTGTAAAACCAAAAGTAAACATAATAAGTAGAATGGCGGT
264461		15		+	ATCCTAATCATTTGATTTTATTTAAAAGTATGAATATTCAA
264574		5		+	CTTGACCTGATCTGTTTTAGTTTTTGAATCGAATTAAATAT
264582		1		-	GGAATGGAATATTTAATTCGATTCAAAAACTAAAACAGATC
265462		13		+	ATAAATAAACCCGGACGACCAGACAAATCTACAACCACACG
267303		3		-	TTCGAATTTTTATTTTATCTTTTCAATACATCAAAACAAAA
268034		2		-	AGAAGTACTACAAGACTGTACTTTTGAATTAATTGATGCAG
268105		1		-	ATCGGTTCAATTGCAAACGCTGTACTAACAGGTTTAAAAGA
268453		2		+	ATTACTTTTTCGGCAAAAATTGCAAAACTTGCAGAGTTACC
269186		2		-	AGGTAATTATTTCTTTACCAATTCCAAAACCCGCCCCTGAA
271218		1		+	CAGTTTTTACAACAAAGCCTTTATCTTCCAAAAAACGTTGC
271672		2		+	TATTCATTTGTGGTTTAAGTATGAGAACTTAATAATTTATT
271691		18		-	AGTTTTTCTTATCTTTCTAAATAAATTATTAAGTTCTCATA
273105		1		-	AGCAATAAGCTCGACATTGTATTCACGACATAGACGTGCAA
274713		2		+	CTCCTTTCGGGAGTGGTCGTATTTCTCGTGGCTTTACCCTT
274721		2		+	GGGAGTGGTCGTATTTCTCGTGGCTTTACCCTTATGTTTGG
274985		3		-	CATTGTTTGGAATAAAGTTAGCAAAGAAACCCAACTTAAAT
275960		7		-	GATTCAGAAAAGTCACTTGTGAAGGAAGCTCAATACGCGTC
277307		10		+	GCTTTAGAAGCAACATAAGCCGAGAAGCGGGTTGCATTTGC
277517		2		-	GCTTCTGTTGACCATATTGATATTTTAATTAATAACGCAGG
279187		8		-	AAGTTCAAGGCAATATCTATACCCGTATTATGAATCCAACC
279453		14		-	GTTTCAGCGTATATTTTTCTATCTATATTCCTAAAATTGGA
281419		3		+	AATTGATTTTATACTTATATTTTTGACTTATTGAAGTTAAT
281440		5		+	TTTGACTTATTGAAGTTAATATTATGTCTCAATTCATTAAA
282063		1		-	CTATTATTGCTGTTTTTGTAAGTCAGAAGAAAAACGGATCA
282442		13		+	ATAAAAGCTGTGTTTGGTTCTCCATAACCATAAAATGATTT
282513		14		-	TTTCAATACAATATTCCCACTTCAAAACTCTCTGATCAACA
282513		51		-	TTTCAATACAATATTCCCACTTCAAAACTCTCTGATCAACA
283662		10		-	TGTGCTCGCGCTAATGCCTGTTCAAAACTAAAAGCTGCTTT
283688		2		+	ATTAGCGCGAGCACAAAGCTATCAAATTCAACAAGGTGTTT
283956		1		-	AAGGCCACTTGTGACCAGAAATATTTAACTATTAACTCAAG
284921		5		-	ATTACTCCAACCCAAAGCCATTGAGAATTTTTCTTTAAATT
285899		1		+	AAAGCGCAAGCAGTTCAACAAGTTGAAGGTAAAGACGTTAT
286898		2		+	TGAAGATATTCAAAACATTACTGTAAGTACCAAAAATGGTT
288484		2		+	TAGAAGACCAGCAGCGTACCATCCAAAACTTAGCTCAACTT
288485		32		+	AGAAGACCAGCAGCGTACCATCCAAAACTTAGCTCAACTTC
288963		10		-	AAGCTCAGCATCACCAAACCATTCAAAACAGCGACACCAGA
288963		30		-	AAGCTCAGCATCACCAAACCATTCAAAACAGCGACACCAGA
289100		4		-	CAGTTCCCGTAGCCAAAGCCATCGGAATAAAACCAAGTGAA
290011		1		-	TTCGAGCAAAATATTAATACTTTGTTTAAGTAAAACCCATG
290376		1		+	AATATAGGTTTAAATTTCCCACTCATGATTGCAGTCACGAC
290551		3		+	GCACCATTACCAAAAATCCACATAAAAATACTAATCACAAC
290675		1		+	TCACCGGCATAATTTTAACACTTTGACATTGAGGGCAACGA
290841		1		+	GGTATATAAAAAAACGATGATTTATGCGTACACATAAAAAT
290851		1		+	AAAACGATGATTTATGCGTACACATAAAAATTAAAATAATG
290857		1		+	ATGATTTATGCGTACACATAAAAATTAAAATAATGCTGTAG
291623		2		-	ATGGAATAGGCAACATATTAATCACTTCAAAACCTACTCGA
291966		1		+	TTTATGATCAGCTTTTTTATTGTCTAGATAAGAAAAAAGCC
292405		1		+	GACAATTTCATGAGGTTGGTTGGCAAAAGTAAAAATCTCTT
292619		1		-	TTATCAGATCCTTCTTATCAGTTTTCAGTACAGCGCTTTAT
292781		22		-	CATGAAAGTTTAATTCAGCAATTCTTGATTGAAACTTATAT
293015		28		-	AATCAACTTGATCTTAATACTTTACTTCCAAAAACTTTTAA
293095		2		+	CATATGTATATGTAGATCTCTTAAATTAACTCTACAGTGCA
294389		1		-	CGCTAGGAACCGAGTTTACCGCCGCTGCTCTACTTATGCAG
295184		1		-	TGCACCGAGTAAAAAAGAGGTAAAAAACTGGGAAAAGCTTA
296626		7		+	ATACGAGTACGAACTTTCATAGTTAATGGGTCAAAATAAAA
296627		1		+	TACGAGTACGAACTTTCATAGTTAATGGGTCAAAATAAAAA
296643		14		+	CATAGTTAATGGGTCAAAATAAAAATTGGAACTATTATAAC
297275		5		-	TTTTGTAATTATTCTTATAGTTTATTTATAGTCTTCACTTT
297289		6		+	AAATAAACTATAAGAATAATTACAAAACTTTTCAAAAAGGA
297326		1		-	CACTTTAAAAGATATAGTTAACTCTAATTTTCCCTTCTCCT
297342		1		-	TAAATGTTTTACTAATCACTTTAAAAGATATAGTTAACTCT
297349		10		-	ATACAAATAAATGTTTTACTAATCACTTTAAAAGATATAGT
297367		1		+	ATTAGTAAAACATTTATTTGTATAACTATTTGATTGAAAAC
297383		1		+	TTTGTATAACTATTTGATTGAAAACTAAAAAAATAAAAATA
298076		1		-	GCCAATAGTGCTTCGTTCTCCCAAGAAAGTAGAACATCTCC
298433		14		-	TACCAAAATTTTATCTACTGCTTTACATCATAAATCTGATC
298583		1		-	CACCAAACGGCTTTTTGTAGGAAAATATTAATTTTTCATAG
301223		11		+	TGGGGAAAGTTCAGGTCTGGTTTTACCTGTTAATAAATTAA
302390		1		+	TCGTGACCATCTGGATTATCACGGCACTTTAGAAGCTTATG
305198		5		+	ATTCCTTTCTTTAAGAATCTTTCAATTCCGCTTTCTATTGT
305671		1		-	AGTGATGGTGCAAAGGTGCCATCAAGAATACGCGTTTATTC
305841		5		+	GTTTCTACTGGCTTTTTTTATTGGAGAGGTAAATGACAAAA
307449		1		+	AACCCATGTTACAGTTACTAACTTGCCATTAAAACCTGCAA
307502		7		+	TTGCATCGTTAGTCGTACCTGTTTTACCTCCTAAATCACTA
307688		13		+	GTTGTTTGGTTGTCTTTTCTTTCTGCTCTAGCTCTTTATTT
308556		7		-	CATATGCCAACACTTATCCGGCGCAAGTCACCAAGGTAAAT
309260		1		+	TAACACTTTCACTCAAAGCACGGCCTAAACCTTTAAAACTA
309324		8		+	AGAATCTTCTGCTGCTAGGAATGCATGAATAAAATTAGGAG
310727		1		+	CAAATGGGCTTTTCTCCTCAAGTCGATGTTCAAAAAATTGA
310803		8		-	GTAAATTAATTGTTGCCATTAATCAAAACTCCTTAAAGCCA
311349		4		+	GGTGGAAGACCACTATGGTAGTTTTGTTGTGACTGTCGATT
313571		6		-	CTTGGAAGTCTAATGAAAGTTTATTTCCTGAATAATTCGGC
316236		1		-	TCATCATTGGCAACAATGCGGGCTTTGTGAGCACATGAACG
316370		1		-	ATAAATCTGCCGCCATAACCATTCCAGTTGCTACAGCTTCA
316750		51		+	TCCTTGCTTTTATTTTTTGGGTCATAACTGATAATAAAAAA
317435		10		-	GCTGATCAATATTAGAATTAGATTGCTGTACATCAACCACA
322382		4		+	AAATCCGCAACGAGTTTGACTTCTACAGCCGTAAATTCTGG
323536		2		-	TCTTCATACGCATTTTTTACTTCACGTGCAGAACCCGGCAT
323752		36		-	CTACCAAACCAGTCAGCAGGGCTTGGACGGAAACCGAACGC
326134		2		+	AGAAAATCTTAAATCTGTACCAACAAGGTAAAGCACAAATA
326643		3		-	ATTACTACGCCAGCACCATTTACAAAACCAGCTACCGCTGC
326719		7		-	CAGAATAGCCTGTAAAATCAGTTGAGCAATTGAAGTTATGA
327201		2		+	CAGTAGAAATCATCTTTGATCGTGGGATTAGAAATGCAACT
327280		2		+	AGAGCAGCTTCAACAAAAGCAATATCAGAAAGCGGTAGTTA
327281		6		+	GAGCAGCTTCAACAAAAGCAATATCAGAAAGCGGTAGTTAC
328337		26		+	CTGAATATTTATGTAATCTATTGAAAAATATTTCTTATTAA
328887		1		-	AGATGAAGTGTATAAATTAAATGTGACTCAATATTTAACCA
329432		30		-	CCAGTAGCACATTATGAGCACTATTAAACCATACATGCACT
329607		18		-	AAGTAAGCGTAGCGTTGAGGAAACTCTAACATGGCATGAAT
329613		18		-	AGTAAGAAGTAAGCGTAGCGTTGAGGAAACTCTAACATGGC
330143		13		-	CGAAAATTATATCCAAAGCCAAATGTAATTCCTCATAAAAA
331738		3		-	AGCTAAAATTTGTTCTGCTTTACTAAAATCTAACTTCTAGA
332749		3		+	TGTAAATAATCAAGTAAGTCATTAAAAGTCGTTTTAGCGCA
336700		14		-	GTCAAAATAATGACTTTCTTTTTATTTATTCTAAAATTACA
336763		1		+	AAGGCCGAGGAGACTTGTTAATGCATCACTATAAGCAAAAA
336917		13		+	ATTAAGTAAATCTCAAGCCATTCTAGTGATGAGGGGATTAG
337032		3		+	TCTGATACTCCTGCACCCACGTCATGTTTTAACTCTCTATG
337175		3		+	TACAATGGTGCAACAACGCCAGTGCCTATTTGTCTTTTGGG
337849		9		+	TGTTAGCGGGGGACCTAATAGTTCAACGGTATTTTTTACGT
338030		10		-	AATTACCAGCTGCGTTTTTCGCACCTAATAAGACATGAAAA
338330		3		-	CGACCTTTAATATTTTTATAATTTAAATGGGTCATATTGTT
338560		12		+	ATTGACCAATATTACCAATGTGATTGGAGCAGCACTGAAAG
341035		2		-	ACATAACTTGCTGTATTAGCCACCGTATCAAAAGGATTAGT
341222		10		+	CTTATTTATCGATGGGGGGAAGTATTCACTCTTTACCGGTT
343372		6		+	AACAGATTCGAGAAATTTTAATTTTATTGCTAAAAATTCAG
343388		2		-	CTTTGACAACGTATACCTGAATTTTTAGCAATAAAATTAAA
343922		19		+	GTTGGACCGAGTAATTTAAATTCAAAACTGCGGATAACTCA
346333		5		-	CAGACCCTGTATCGGTTTACCGTCAACATGCTAACCGTTTA
348214		11		+	CAAATAAGTATTTTCGTTTAATGGTGAATTTAAAGTAGATT
348785		4		-	TGTTGTTGTAGTTTGGCCTAATCGAACAGTAGTTTGATAAC
349459		5		-	CATCCCATTCCATGCCCATGTTTTATACTCTACATCTACTA
350281		3		+	CCTGAGGAGTGGTTCATACTTTTATGTATCTTTTAAAATTA
350287		3		+	GAGTGGTTCATACTTTTATGTATCTTTTAAAATTAGAAATA
350305		1		-	TTTCTGTAATGTTTTTTATATTTCTAATTTTAAAAGATACA
351020		2		+	GAAACCTGTTAATGCTGCCAATGCTGGTGCTAAACTTGTTA
351779		1		+	GGAAATACCTTAACGCTTTATTTGATATTTAAAAAATAAGG
352161		2		+	ATCGAGCCTGAGAAAAAAGTAATAGGTAAAAGTATACAAGC
354036		2		+	ACAAAAGGAAACGGATTTTATCTTTAGGTAGTGAAAGATGT
354291		4		-	TCAGAATAGAGATACTGTCACTACAAAACATGTTTAACACC
355862		1		+	GGTAAATTATTCGATCTTTAAATTAGATCTATTTTGTAGAA
355897		2		+	GTAGAACTACATAGTTTCTACAGAGTAACCGACAAAGGCAT
356403		1		-	TCAAAGATGATGTAGTTGACGTCAAAATTAAAATTTTAGAA
356909		1		+	TCAAATGCTTCCATTGGCGCATTCCAAGTAAGCGACAACAT
357251		2		-	GTCATTAATGGTGCCAAACAATTTGCCCACTCAAATGGTGA
357994		5		-	GACACAATATCACTTTTCAAATTGATCATCAATCGGACAAT
358196		3		+	TGACTACATTATTTATTTCAATATGTAGTTGCTGAGACATA
358401		8		+	GGTGTAAGTGCAACTTGGGCGCCGTCTTCAATGTCATTTTA
358755		3		-	AAAGCAATTGCCACAAAGCCCCAGTGCCATGAAACATAATC
358755		17		-	AAAGCAATTGCCACAAAGCCCCAGTGCCATGAAACATAATC
359542		6		+	TTCATGCTCTAAAAGTTTGCCTTTTAAGCTTATGAGTTCAG
360355		29		-	TTGTTTGCCAAATTACTTACTTTGCAACCAAAAGTCGTTTA
360971		1		-	ACTCGCCTTAAGGCATCACGAGTCAGTAATAAAAGTATTTA
361286		12		+	CCTAAACCAAACATGCTATAAATTGAGAGTAAAATCGTACC
361387		1		-	TAGCACCTTATAAATTTTTATTTATTTTATATCTTTCAATT
361776		14		+	TATTTTTTAAGATTTTATAATAATTAATTAGTCTAAGTTGC
361843		8		-	TCAAATAAGTGCTTTTTTTAAATTGTGGGTATCTAAAAAGA
362006		14		+	GCAATAACAGCAGTTGTAGCTACACCAGTATTGTCAACGAC
362097		19		-	TGCTTTAGCTGCTGGTAGCCACTATAACCCTAACCAAGCCC
363407		1		+	GTTTCGGCCTTCATGTTGTAGAATAAAAATAGCACATGTAA
363407		39		-	TTACATGTGCTATTTTTATTCTACAACATGAAGGCCGAAAC
365713		1		-	ATGGATTGAACACGGAAGAGTTCACATGCACCATCGCCGGT
366200		3		-	ACCAGGTCTTGGAAAAACTCAATGAAAGACCAGTGAAGAAA
368616		10		-	TGATAAAAAAATATTTTTTAAGCAAAAAATAAAGCTCAAAT
368655		5		-	TATTTAAATAATGACTTTTAATTTTATATACAAATAAATTG
368805		3		-	AGGGTAATTATTGTATTTTAATTAATCTTACATCATTTCTT
368973		9		+	TTGTCGTTACAGTTTTTTATATGCAATCATTAAATTATCGG
369013		1		-	TCAAAGGTGCAGAACTTCCATGTTGCGATGCATCATTATTC
370239		1		+	TACGTTTCGCTGCACCACTTTTTCCTCTTACTCCAATTGTA
370252		1		+	ACCACTTTTTCCTCTTACTCCAATTGTAGGCGGGCTATTCT
370504		19		-	AAACAAAAAAAACATTTTCAAAAAAAATATATAAAACTCAC
370584		1		+	TGTCGGAATATTATTAATAGCTAATTATTATAAGTTTTTAA
370658		1		-	TCTAATTCAAAACAAAGATATATAAATATTTAAACAATCTC
370674		5		-	ATATTTATTCAGTTTCTCTAATTCAAAACAAAGATATATAA
370843		10		+	TATAGTGTAGTGTTTTTTTAGGTCTGGTTACTTTTTTATTA
370854		1		+	GTTTTTTTAGGTCTGGTTACTTTTTTATTATAAAAAATAGA
370860		1		-	ATTTTCTCTATTTTTTATAATAAAAAAGTAACCAGACCTAA
370861		1		-	AATTTTCTCTATTTTTTATAATAAAAAAGTAACCAGACCTA
370928		1		-	AGTAAATATAGCACAGAGCAAGTTAATTTAGAACATTTTAA
370940		8		+	AAATTAACTTGCTCTGTGCTATATTTACTTAAAGATTTTAT
371005		3		-	TTGTTCAGTAATACTGCAAGTTTCACATCACTACTCAAGCG
371026		19		+	CTTGCAGTATTACTGAACAATTTTTATTTAAAAAGACTAAT
371348		9		+	AGCTGAAGATTTTATAAATAAATCAAAACATTGTTATTGCA
371348		1		+	AGCTGAAGATTTTATAAATAAATCAAAACATTGTTATTGCA
371350		6		-	CTTGCAATAACAATGTTTTGATTTATTTATAAAATCTTCAG
373091		13		-	ACTGGTTCATTGGTATAGCCATTACCAACGTGCCAAAGTTT
374645		14		+	ATTGGGCACCATTTTTTTAATATGGATTTCTCAACTGCAGA
376297		4		-	TTGGCAATTTTTAATGCTTCATCAAAACTGTCATAACGCTG
377634		2		-	GTACCCATTTGAATCATGTCATTCAAATAGCTCCACACTGC
379012		8		-	CTTTTATTAAAGGTCTTTTCGGTACTAACTAATTAAGTTAG
380006		1		+	TTTCATCTTACAGCTTTTTAACCTTCATCTCCTAAATTTTT
380355		1		+	AAAGAACAGAGATCTTAAATGATGAAAATTATAGCTTCCCT
380543		11		+	ACCTAAAAACGTATCTTTAAATTCAAACCACTCTCAATCGG
381067		2		+	TGAGGCTTTAGTATCTTTATTAAATGATCCGAACGTTAAAG
382258		13		-	GTCAAGCGACCAATTCGACAACCAAAAGCTCTACCACTTTT
382684		3		+	CTACTCTGATTTAATTTTAATTGGCAGTCGTACTAGATTTA
382931		1		-	TATACAAAACAGGAAAAGGCATTCAAAATTTAGGAGATTCT
383158		1		-	TCATTGCAGTACAAGCTTTATTTTTAACAGTAAGATCAGCT
383390		1		+	GGATATGCGCTAAGTTTTTATATTGCTCATAAATACTTTTA
383967		10		-	TTGGAGCACCTTTGTTTTATCGTGAAGGTAAAGCTTTAAAA
384133		2		+	ATGTTTTATCATTCACTTTTAATGAATATTTAACTCAATAT
384675		2		-	GGACTCGGTACACCAAAACCATGATCTCCACTGACCACCAA
384675		12		-	GGACTCGGTACACCAAAACCATGATCTCCACTGACCACCAA
385090		3		-	CCTATTCCCCCAATTCATCCATACCAAACTCCCCACAATAA
385090		22		-	CCTATTCCCCCAATTCATCCATACCAAACTCCCCACAATAA
385175		22		+	AATGAAATGATTGTTGTTACCCTGACCTATAAAAAACCGTT
385240		8		+	ACAGCATATTGCATTTTTAGATCATTACTATGAGCAAAAGA
385247		4		-	AGAAATTTCTTTTGCTCATAGTAATGATCTAAAAATGCAAT
385247		11		-	AGAAATTTCTTTTGCTCATAGTAATGATCTAAAAATGCAAT
385312		3		+	AGTAGGTGGGGTAATTTTAGTTCTAAGCTCTTCGATTCAAG
385369		1		-	CATAATCAGCCACGTCATGAATATAAAACGGATCATTTTTC
385429		5		-	TCAACTAAATATATTTTTTAATTTCTTCTAAACTTTTTGAT
385525		1		+	AAATAGATTTTTATTTATAATAAAGAATTATTTATAATTTC
385525		12		+	AAATAGATTTTTATTTATAATAAAGAATTATTTATAATTTC
385532		5		-	TTTAAATGAAATTATAAATAATTCTTTATTATAAATAAAAA
385548		1		-	GTACAAGAGATCATTATTTAAATGAAATTATAAATAATTCT
385586		1		+	TACGTCTTTCTCGTAAGTTGTTAACACCCTCAGTTGCTGAA
385615		122		+	TCAGTTGCTGAAATTTTGTATTCATCTGGTAAGTTTGAATA
385615		1		+	TCAGTTGCTGAAATTTTGTATTCATCTGGTAAGTTTGAATA
385767		2		+	TGACTTTTTTGAAAATTTTAACTTCAAATATATTGAGGATG
385776		1		-	TTGAAAAGACATCCTCAATATATTTGAAGTTAAAATTTTCA
385801		7		+	GAGGATGTCTTTTCAATTAATTTTACTACGTCATCTTTGCT
385843		11		-	AAGACCAATGAATATTTAGAATTATATTCAGAAAACTTTCA
386117		5		-	CTCGCAGTATGCAACTTCAGACTTTATGCTAACAGCAAAAC
386177		2		+	TTAAAGAATTCGCAGTTCTATTGATACGTTGAAAAATTTCT
386334		6		+	ACGATTATCAATAAATTCAATAATAGCATTAGTACGCTGTT
386408		13		-	TCCTCAGCTATTTATTTCCAAAGGAAAAGTAGATTTAGTAG
386450		2		+	AAGGGAGACCCAGTAAAATAGTTTCAATAAAGTCTTTTTTA
386458		8		-	GAAATCCATAAAAAAGACTTTATTGAAACTATTTTACTGGG
386541		13		-	GGTCACTTCTCAATTTAGTAAATGACATTAGAGAAAGAAGG
386583		9		+	TGAACGAACTCGATAATCTAACATTATATTAATCCTCGAAA
386629		1		-	TTGAAAATAAGCAATTTGCAGCTCTAGATAAAAGTTTAGAA
386629		8		-	TTGAAAATAAGCAATTTGCAGCTCTAGATAAAAGTTTAGAA
386685		1		+	AATAAATACCCGCATTGATATTGCTAAAGTATTGAATATAT
386712		17		+	AGTATTGAATATATTTCTCACTTAAATGATTAAAAAAAGAG
386744		1		-	ATGCCGAAGAGTAAAGATAGAACAGAATGGTTCTCTTTTTT
386925		6		+	TAAATGCGACTTCGAAATATTTGGTATATAGTTCTGGGGAA
387038		2		+	GCTGAACCACACAGTTGTATTGAATGAAATGGAATATGGAA
387205		1		-	ATATGGATGCAAAATATTATTTTGAAACAATAAAAAATGAT
387219		1		+	TTTCAAAATAATATTTTGCATCCATATATTAAAAAAAGGAG
387771		2		+	TCCAAGAATGCAACAGCATCAGCACGAGTTTTATCGTGGTC
388571		3		+	TGCACGTAAAGCCACAGGCCATTCAACCAGACTTGTTACTT
390097		2		-	GTCCAAAAGATGGCCGCTACGGTGAAAACCCGAACCGTTTG
390412		1		-	TGGAAATATTAAAGTTCTAGTTACCGCCTCAATAATTTCCT
390445		1		-	ATGATGTGGCTAACAATTACTCCAACAGGATTATGGAAATA
391345		17		-	CCATATACCTCCCCTATGGCACTAAAGATAAAAAAGGTCGT
394098		3		-	TTACTATTTTAATATTTTAATATTCAATTAATTTTTCATTT
394796		9		+	GAAGCAAAGATCCAACACCTACTCAAAAAGTATCAATTCAG
395102		15		-	ATCTGTTGCCCCTTTAAACCATTCCACAACTTCATATAGCG
395125		2		+	TTTAAAGGGGCAACAGATCCAAGAAACTCTTGGCAGCATTA
395125		6		+	TTTAAAGGGGCAACAGATCCAAGAAACTCTTGGCAGCATTA
395336		1		+	AGTTAAATCGTAAATTGTAATTTTAAATATAAAAAAAGCTA
395748		5		+	AATCCGAATGAATTAAAGGTTCACAAAACTAAAAATGGTTA
395827		1		+	ACTAAAATGCACTGTTTCGGGGCTGAAAGTGTTTGTAGCAG
395888		1		-	ATCATTCACATACAACAGCAATGCTACAGTTCAACCTTATT
396140		36		+	GAGGGTATTCCAGATCAAAGCTCAAAACTATCCGAAGCAGA
396637		1		+	AGAGTCTATACATCATTAGTAGTCGAAACTAAAATGTTCTG
398522		1		-	ATTAACATTGTATTTTTATCATGCGAGTGAATAATCAAATC
398592		1		+	ATTTTGTCGAAAATAAATACACCTGAAATTATAATTTCTGC
398638		9		-	AAAAAATTAGTTGTTTTTTCACATAAAAGTATAAGTCCCGA
398755		5		-	GTGTTGTGCACATGCCGTCAAGCCCAAACTAAATAAACATA
398821		1		+	CGAGTTTAGAGCAAAAAGCCATTCAAAGTGTTAATGCGATG
399025		5		+	CACAGAAACAAACCTTATATGCGGCGATTGCAAACGAACAA
399238		6		+	AATTGCCAATGGTGCTTGATCTTGAGAATTATAAGTTTTAC
399536		14		-	ATTTTTCATTAACTTGCCCAAACAAATCTACTTCTAAAAGC
399540		1		+	TTAGAAGTAGATTTGTTTGGGCAAGTTAATGAAAAATATCT
400051		16		+	AGTTTATTAATGATGAAGCATTCAAAGCTCTTTGGTTAAAA
400413		1		+	AGTGATGTACAAGATTTAGATGCAAATCTGGCTGTACTTGC
400819		1		-	AGCAGAAACACCATTTTGTTTTTCAAACTCTAACTGATACT
400934		21		-	CATTATGTTCAGGTTTTAAGTTCTGAATTGTTTTTTCCGAA
401230		1		-	CAACTACCTGAAAAATTACAATTCAAATATGCCTATGAAAT
401715		11		+	AAAGAAACTTCGCATGCTCGATTCAAAACCGTCAAGAGGAG
401991		278		-	GGGATTCTTTGGCTTCCACCCTAAAGAATCTCCTTTTTTGA
402009		5		+	TAGGGTGGAAGCCAAAGAATCCCCAAAACAAAAAATTAGGC
402558		6		+	TCTGGATAAAATGGCGTTAAGTCAAAACCTCCACCAAACCA
403482		13		-	GTGGCCCACAACTACAAGCCACTCAGAAACTCATCAATGAA
403682		4		-	GCCTATAGAGTTCATTGCAACATCAAAACTCCCGACCGCTT
409491		5		+	CCCAAAATTCAGTGTTATAGTATGCGGGCATAAAAGTGCAG
411084		14		-	ATGACCGCAGTCAACACGAAATCAAAACCTAAAACACATAA
411085		26		-	CATGACCGCAGTCAACACGAAATCAAAACCTAAAACACATA
415621		1		+	ACAGCAACTGAAAAAGATACTGTGGGTTTAAAAACTTAAAC
416550		8		+	CACGAGTCCTAGTTTTGCAAATTCAACGTTATCTTGAAATA
418289		7		+	GTATTTTTAGCTGATTTTGAAAAACCCCATAAAAGCTATCT
418793		2		+	TCAAAAAGAGCAGCAAGCCATTCAAGCCTTTGATGAGGGTA
418854		3		-	CTACCCATAAAATGATTATACTGATAAGTATTAAAGTTACT
418910		6		+	TCTTATACCTAATAACCGGACTGCACGAAATCTATTGCAGC
419235		2		+	CCTTATAACCTACAGAAAGATTTTGGGCCAGATACTCAGGT
421061		7		-	CGTGGTAATGGCCTTTATACTTCTGTATTTAAAGAATATTT
423207		16		-	TCCATGTCATAGAGCATCCATTCATCAGCACGAAGTGGGCG
423535		1		+	ATTTTAGGTTTAGCCTTTGGCTTCCTACTTACCATGTATCC
423924		3		+	TAACCCATTTAAAGCTTTTAGTGACGGGAATGTTTTAGCTG
424062		13		-	CTAACGGCGCCAATTTCATTACCCAACCTACTAACATCATC
424962		15		+	ATTCTAGAGCAACCCAAGCTGCGAAAAATCTAGATTTGGCA
425672		1		-	TTGAAGAATAAGGCTTTAGGTTCTTCTATTGATTATAAGAT
426577		12		-	AATCGAAAGACACCAAAGCCAGACTCGCACCCAAGCAAAAG
427622		4		+	TTCAACACCAATTAAGATATCTGCCAACTGTAAGTAAGCTT
427906		10		-	TAAGCGTATGTTGAATAACAACCCAGAACTAAAAAATGTTT
429926		18		-	TTTTGTGATGCTCTTAAGCTATTCAAACTTGGTTTTAGTTG
430125		6		-	GTATGAGCAACAATCGAATAATGCTAAAACCCTACTGACAT
430713		1		-	CGACAATATTGCTCAAATTGAGGGTGGTTTATACTGCCTAC
430722		1		-	TACACTAGGCGACAATATTGCTCAAATTGAGGGTGGTTTAT
430908		1		-	GCATAACAATTTCCAAACCCAACTCATTCATGCACCACGAA
431407		12		-	TGCATTGGCAATAAGTTGGCCTCCAAGACAAAGTCCTATCG
431407		1		-	TGCATTGGCAATAAGTTGGCCTCCAAGACAAAGTCCTATCG
431893		1		-	ATAACGATTGTTTAAGTCTTATGCAATTCTCTTTTTCTATT
437479		7		+	TTTTGAACAACAACAAAGCTCCGATTGCGACTCGTATCTTC
443124		7		+	TGCCTGTCCGTGGTCAACGCACCAAAACTAACGCACGTACC
443814		9		-	TCTTTATAGTAGTTACTAAATTGACGCTCTAACACACCGTA
443979		2		-	GCGATGTTTACACGACGACCATTCAAAGTAATGCTACGGTG
443979		1		-	GCGATGTTTACACGACGACCATTCAAAGTAATGCTACGGTG
444695		11		-	GGGAAACGAGAGTCAGATGTTTCATAACCACGACCTTGAGA
445158		4		-	ACCGAGTTGTAAACCTTTCGATGCCAAAACATCTTTGATCT
445687		3		+	GCTTTATGCCGGTCTTTTTTATTTTCTAAAAAAATAAAATT
445691		1		+	TATGCCGGTCTTTTTTATTTTCTAAAAAAATAAAATTAAAA
448950		2		+	TACCGAATTACGTGACTTTATCTATAAATTAAAACACTATG
449291		1		+	TAGTGATCTATTTTGAAGGTCATAAAACACTAACTTCTATC
449361		1		+	GTGGAAAAAGCTTAAAACTTTAGAAAAACTCTATTAATTGT
454155		1		+	AGAAGTACACAAGTTTCTACTACCGATATGAACGTTGGTTA
454822		45		-	AGACATGCCACTACAAAGAAAACAAAACTCAAAACTATTGT
455740		25		+	TAAGCATATGGTGTAAGCCATGACCAAACTCGTGGAATAAG
457054		4		-	ACAAGATATTCAACAAGCGATTCAAGCAGGACAAGAGTTTT
457129		12		-	GCTATTAGCAATGACTTTACAGCAAGCGACTCTACCTACTC
457712		1		+	TAAAGAAATCATCGCCAAGTTGGCTAATGTGAATCATGCCA
458951		4		-	AAAAGAAGCTGAAAGTTTCAAAGAACCTGCTGAACAAGATC
459808		7		-	AGATAGATATTATTTCTTTATTTCAACACAGTAGTGCATAA
459952		3		-	CTCACCGGAACGAGCCGCCATAATACAAACTAAAACTACAT
460448		1		+	TTCCTTAAATTTTCTTTGAGTAAAAAAACTCAAATATTAGG
460492		5		+	CATCCGTCTTGCACCTTATATAGCGGGTTATAAGCTTGGGT
460500		2		-	CGTTACCCACCCAAGCTTATAACCCGCTATATAAGGTGCAA
460771		15		-	CTGTCAAAATACCATTATCTATTTCAAGTTGATTACAGATA
460965		1		-	TCTTTTTTAATATATTTTTAAATATTAATTAATCTCTTGCC
461007		1		+	AGCCACTTATATAAAGTGGCTTTCTTTGTAATTATTAAACA
461036		1		-	GATAACTTCCTAGAAAACTCATTCAATACTGTTTAATAATT
462757		8		-	TTACAAATGGCACAACTGCTACAGGTATTGTCACTGGTGTG
463258		8		-	TTTCAACTGTAACCGATACAGTTTCACATACAACCACAGAC
463302		3		-	CAACATTGCTAATGTTTCAACAACAGGCTTACTTTCTAATG
463401		1		-	CTCTTCAATATCAAAAGTTACTCAAGACCTGGGTAATATTG
463434		4		-	ATAGACCACCATGTTCTTACTGAAAAATCTCGTCTCTTCAA
463469		19		-	AAATACTTACTTAAAAATACATAAATACACAGGAAATAGAC
463473		7		+	ATTTCCTGTGTATTTATGTATTTTTAAGTAAGTATTTATAT
463549		1		-	TTGACACTTTTTGAGATCTACACAATACTAATTTTTAATTA
463631		1		+	GACAATTAGTTATTCTTTAGATTTAGACATAAAAATAATAA
463632		2		+	ACAATTAGTTATTCTTTAGATTTAGACATAAAAATAATAAT
463638		2		-	AAAAAAATTATTATTTTTATGTCTAAATCTAAAGAATAACT
463639		1		-	AAAAAAAATTATTATTTTTATGTCTAAATCTAAAGAATAAC
464174		7		-	ACAAGTACCAGCTTTCTTTATTAAAAAATTATAAAAAAACA
464372		1		+	TGAGGTATTAATTTTCTCATCAATAATTGGATTGTAGTGTT
464917		1		-	GGAATTCGTCATGTCTTTCTTTGCAAAACTATTTGGCTTCA
465069		6		-	GAATCAAAAGTGATTTTTTATTTTTGCTTTAACTGTAAAGC
465129		2		-	CAATGTATCAATATTGAATAAATCGAAACTATTAGAGCATA
465375		8		+	CTTGGTTATGCAAGGTCTAATGCGCTACTGGCTTTTACCTA
465860		1		+	CTGCATGGGGTAGTTGTCATTTCGAATGCGAATTTGTTTTA
465961		1		-	TGTAAGTCACGTAATGTTAAATCCAATCCTAAAGTCACTGC
466343		3		-	AATAGGGTTTAAAGTTTAATAACTTAAATAAAATTATGCTT
466496		12		+	CGATGCGCTGGCATAGCCCAAATCAAAAGCGATACTTTCTA
467289		3		-	CATTTAGCACCTTTATTTATAGCGAAAAATCTGACTATAGA
468428		5		+	CTCCAAAAGTCGACTTGAGATAAATTGCGGACCAAAACATA
468781		8		+	TTCATAACTGGTGAAATTTGACATAACAAAGCTAAATAAAT
468883		2		+	AACTGTGCGGTTGGGAATAGTCCAATATAAAATAAAAAAAC
468883		8		+	AACTGTGCGGTTGGGAATAGTCCAATATAAAATAAAAAAAC
469509		1		+	TGCGTCATCTATCCCGATTTTTTTAATCATGATGTGGGTGA
470118		13		-	TGCCCACCATGCATTGAACCAGAAGAAGTAAAAACGCATGC
471101		1		+	TTACCTGTATAACTTGTTAATAACAAACCATAAGATGTTTT
472949		3		+	TCTTACTGCATATTTTTGTGTTGCTCATCCATTTTGCGATG
475503		1		-	GGTTGGTCGTTTTGCAGAGATTGAGATTACTGAAATTAAAA
479335		21		+	GCTGTTTGTGCGCTAGATCCTTCTAAACAAAAGCAGCGTAA
481138		22		+	AAGAAAATATAGGCATAGATATGCAACTCACATCTATTGTT
481203		3		-	AGTTGTAATGTCGGTTGTTGTTCAAACATTGTTATTCTCCC
481203		2		-	AGTTGTAATGTCGGTTGTTGTTCAAACATTGTTATTCTCCC
481978		7		-	GCGATTGTGTCCAGAATTGGTGAAACAGACCAACTCTATTT
482776		1		-	ATTCCTCAATTCAACGATTAGTTTAACATGAAAAAAATATT
483526		2		-	ATTACTAATAATCCACAACCATTCAAACCTACAGGTGTGTC
484528		14		+	CTAAAAAAAATAACGAGACCATCAAAACGTAAAATTAGATG
485414		43		-	TGTAATCACCACGACTTTCACCATAGAGTTCAAAAATAACT
486104		1		-	CAGCGTTCAATCTGAGCCATGATCAAACTCTTCAGTTAAAA
488188		1		+	TGCTCTAAACTGAAATGTTGAAGTTACTAACTTGTAGGTAA
491591		1		+	AAATTGAACTAAACGGCAGAATATTATAAAACTATAAAAAA
491937		1		-	TTTATTTTTATCTTTTCTAAATCAATATCATCTATACATCG
492024		4		+	GATGACTAAAAAACAATTAACTTCAAAACAAATAGATATGT
493910		4		+	ACCTTTTTTATTTCAAAGCCATTTCCCAAACCATTTCCGTT
494323		3		-	TCGGGAAGCTTATTTCATCATTTCAAAAGTAAAGATGATAT
494323		12		-	TCGGGAAGCTTATTTCATCATTTCAAAAGTAAAGATGATAT
495828		1		+	GAAAGTACCTATGGCGACCATGCCAAAACATTAAATAGTCG
496495		3		-	AACTCATCTTTGTTTCATCCATTCATTTTATTTTTCTAAAA
499115		2		+	TACTGCCGAACATGAAGCATTACGTCGCACAGCGCGTCAAT
501435		4		+	TATTGGGCCTACCGCTTCTGCAATTGAGTTAATGGGCAGTA
502040		11		-	ATTCGCCACACGTAACTGCCATTCAACTAAATCCAACCCTG
503192		2		-	CTCCTCTTGTTGCTTTAGCTATTTTAGGCTATCTCTATTGT
503192		15		-	CTCCTCTTGTTGCTTTAGCTATTTTAGGCTATCTCTATTGT
503507		11		+	AAGTTGATTAAGTTCTGTTAACTGTAATGCCAGAATCTCAG
503634		3		-	GATAATAAAATTTATCATGAAATCAAAACTGCCGATCCATT
503846		4		-	GAACCAACCAAGAAAAAGCCAACATTAAGAATTTTAGATTA
504190		8		+	GAGTTGATTGTCACAAATCCATTCATAGATTGCACGAGCAA
508452		10		+	AATGAGCGTTTACGTTGTATTACCAATTACTTAACTCGTAT
509210		5		+	TTCCCACTAGAAGCAAAGCTCCAACAAAAAATTTCCCCATA
511203		7		+	GCATACGGGTTTGATGGACTTTCTCTAACTTATCTTTTAAC
511906		2		-	TGTTATACCCATCTCGAGCCATTCTATACGTTTCGGAATAA
512151		8		+	TGTCGTCGTTTATGTCAAGTATTTAATCTTGAAGTTCAAGT
512840		16		-	AAAAGGCCCTATAATTTATAAAAAAGAACCAGAAATGAAAT
512937		5		-	AAACAATTCACCATACGATGGATGAAAACTTAAACAAATAT
513389		1		+	TTTCTGGTTTTTCCAAATGGTTAATCAATTGGAAATTTAAA
513433		4		-	GACTCACCTGATAAAATTAGATCAAAAGCGAAAAAAGAAGA
515837		1		+	GCTCTGCTTCATGACTTTGTTTTAATGTTGCGTCATTAAAA
515849		1		+	GACTTTGTTTTAATGTTGCGTCATTAAAATCAAATAATAAG
515908		2		-	CTAAAAAAAGAGGGGTTTGTACTTACTAATGAAGGCTGGAC
516404		2		+	ATGTCCGAACTGATCATTAATTGATTTGAAGTTATTGTTAT
516606		2		+	TGAATTTCTTCAAGTAACTCATTAAAAACTGTATTTAAATC
517559		4		-	ATTCAACAATTATCTTATAATTATCGTGTACAAACCGTTAA
517704		5		-	GAGTGGGCCTGCTTATGCCAATTCAAAACATAACTTTTATG
517704		13		-	GAGTGGGCCTGCTTATGCCAATTCAAAACATAACTTTTATG
518335		1		-	AGCGTTCAATCTGAGCCATGATCAAACTCTTCAGTTAAAAT
524040		1		+	AATAACTCTGCACCAAGCAATTTCTGACTTTCTCGCTCTAT
524046		6		+	TCTGCACCAAGCAATTTCTGACTTTCTCGCTCTATATAAAC
524135		10		+	TTCATAAGATGCTTCACCTGTAACAAAATCTACTCCATTAT
525427		3		+	ACTTACGCCATTAATTACATGTTTAAAGTCTAAAGTACTTC
525434		1		-	TTGAATGGAAGTACTTTAGACTTTAAACATGTAATTAATGG
525450		16		+	TAAAGTCTAAAGTACTTCCATTCAAATCTTGTTTAAAAGTA
525594		17		+	GTAAGCTTAATACTTGATTCTTACCTAATCTCACTCTATAT
525978		9		+	CCTGGAAGTTTTTATCCTTATTTTCATTCTCAAAAATATAA
525993		4		-	ATCTAATACCAGAATTTATATTTTTGAGAATGAAAATAAGG
526078		1		+	AATATTCTTTAAATCATCTGCTGTAATATCAAAATCCCAAT
526084		7		-	ATAATGATTGGGATTTTGATATTACAGCAGATGATTTAAAG
526148		4		-	ACTACAGATTATCGCGCTTGCTACGTATTTAAAGGTGAAGA
526167		16		+	AGCAAGCGCGATAATCTGTAGTACTATTAATAAAACATTTT
526437		19		-	GGGTGGTGATGGCTACTATAATCAAAACTCAGACTCGGGTT
526438		3		-	GGGGTGGTGATGGCTACTATAATCAAAACTCAGACTCGGGT
526529		1		+	GTAAGTTTCATCATTATCCCCATAAAAATGATAAGTTATTT
526571		13		-	CTCATGAAATATATGTTATTTTGTAAAACTAAAAATTATTT
526672		1		+	GACAGTAGGGCGTACTTGCATAGATGAACACGCGCTGAGAA
526769		4		+	AAAGTGATTTCACAACTTTAGCTGAAGACTGTTTGTATATC
526819		1		-	ATAGAGCTTTTTTTTAATAAAAAAATATATACAACTGCATC
526839		2		+	TTTATTAAAAAAAAGCTCTATCTTTAAATAAAAATAGAGCT
526972		1		+	CGGTTTTGGAAGTTCATTATAGTGATTTGCAAAAGTACGAA
526979		1		-	CTTGATGTTCGTACTTTTGCAAATCACTATAATGAACTTCC
527372		2		+	TGTTTTTTGTAAATTCATTACTTCGACCATAATGCCACGGA
527468		3		+	TGATCGCAGCTGACTTTTATATTCCAAAAACAAATAATAAA
527608		24		+	TTATTTGATTACCGATATTGGGGTGGAAGTACAGGTAAGCC
527657		4		-	CATGGTCTTCCAGTCTTCTAGTTGAGAGTTGATAGAAATCA
530122		1		-	AGATTGCAACACGTTTTGACTTCCGTGGTCATGATGTTTCT
530173		1		+	GTTTTGTACAGCGTGATTAACTTCAAATAACTCTAATTCAG
530766		26		+	AGGCTTTTGGGAACAGGATAAGCTTCACCTAAAATTTGGGC
530848		4		-	GAATGAAAGCCGTATTTCTACTTTTGCAGGTTTAGGCTCAA
531496		2		+	CTTGTGCATTTTTTAAAGCCATTTGTTGTATTTGAATCGGG
531511		3		-	TTTTCAAGCCTTTCGCCCGATTCAAATACAACAAATGGCTT
532279		8		-	GCAACTATGGCAACAAGTTCGTCCAAATAACCACAGTCATT
533383		1		-	TCACCAGATGCTTAATGTAGTTTCGGATTGATTATAGAGAT
534032		4		-	TGCATCTTTTATACTATGCCATTCACCAAACCTGATCAGAT
536133		25		+	GATTCACTGAAACAGCGCAGTGTTGAACTGAACCAAAAAAT
536853		4		+	CACACGGGGCTCAAGCATTTATTACACCTCTAACTTTTCAG
539175		1		+	AACAAGGAACGTTGTTAAGTTCGAGTCGAAAATGGTGTTAT
541906		26		+	AGCCGATTTCAAGTAAGCCATTTAAAGACTCATCACGTAAG
542700		1		+	CGACTAAAAGTTCGGTTTATAGTCAAAATTGTCAGTAGCCA
542989		8		-	AATGTCGATCATACTGATATTGCTCAATTACAACAGATTGA
543254		13		+	AAATGAATAAGCCTGTCATTTTTACTCCTCTTATTGTTATT
543816		1		-	CATCAAGTCCTGCTATTTAAATACCACTATGTAAATAATTT
544127		3		-	GATATTTTTTTCATCCTCATATTCAATATATTTGGAGTCTA
544371		3		-	TATGATAATCAACTTATTACCTTGATGCCAATTGATACCAT
544387		22		+	TCAAGGTAATAAGTTGATTATCATAAAGTGCTAACTCTAGA
544469		2		-	ATTTGAGGTTTAACCCAGCATCTATAATTAAAATAAAAATA
545692		3		-	TTAGCGCGTTTGCAAAACTTGTCAAACCCTAACTGAATATT
545692		20		-	TTAGCGCGTTTGCAAAACTTGTCAAACCCTAACTGAATATT
546044		2		-	CATTTAAAACAACATCTGCTTTCCATTTCTTATTAGGACGT
547002		2		+	AAACAGGCTTTGACATATTACAACCCAACTAATGATGAGAT
548142		3		-	GATCTTGTAAAGTGTCCATCATTCAAAACATTTAAATGGCC
548340		3		-	ATGACAGCTCTTATTTTTGATACTGAAACCCATAAATTACA
549162		1		+	TGTTTATTTCTACAACGGCAGCATTGAACTAATTCTTCATC
549731		7		-	CAATCACCGGAGAGCAATTATGCAAAACGATTCTAACGTAG
550056		1		-	AAGGAAATTGGTCCAGAAGATTTCAAAACTCAATACCTTTG
550447		1		+	AGATCTACCACTTTGCAGGTATTCAAAAGCTTCCCAAAATT
551723		2		+	TCGCCCGTAACCTCGTTACGTTCAAAATAAAGGGGATCAAT
551818		1		+	CTTTTGTTGATCGAGTAGGGCATCAAAACTTGGATCTTCTT
552659		4		-	AAAGATATTTGCGAAGACTTATTCAAAGATTGGTCCAAAGA
552791		1		+	TGTGGGCAGATGCCTTGTCTGTACCATTCTCCAACTCTTTT
552797		25		+	CAGATGCCTTGTCTGTACCATTCTCCAACTCTTTTGAATTT
553105		3		-	AACAACGTCACACTGAAGGAACCATGGTTCGTTGGACCGCT
553113		3		-	TCAAACTAAACAACGTCACACTGAAGGAACCATGGTTCGTT
553690		1		+	AATGAAGTGTGTTGATGATTGCCGAAAACTCTTTTTCTTCT
553762		2		-	AATTGAATATCCACTTGAGAATCTAGAAAACTTTTTGCTAG
554231		11		+	CAAAATTGTGCAGTGATGCCCAAAAATCTTCTAGTGTTTTG
555494		1		-	TCAATTTCTTGAAGTCTCACTCGGCCATCTAAAAATAAACC
556319		46		-	TTCAGGTTCATTTGAACAGCCAACAAAACTTAGTGAACAAA
557444		1		-	AATAGATAAAGCTAAGAAGGTTAAATAAAAAAAATCCTTGC
557444		4		-	AATAGATAAAGCTAAGAAGGTTAAATAAAAAAAATCCTTGC
557455		1		-	GAACAAGCCCGAATAGATAAAGCTAAGAAGGTTAAATAAAA
557455		2		-	GAACAAGCCCGAATAGATAAAGCTAAGAAGGTTAAATAAAA
557576		21		+	TAAGTTTGAGATCTTTACCATTCTCACGATAAAAAACGATT
558351		11		+	AATTACCTGGATTGTTTTACTACTAAAGCTACGTTCACGCT
558734		6		-	ATAAATGTTTAATCAGATCACCAACAAACTAAAAGACGCAG
559158		32		+	TTGATATGCAGCTGTTCGTAATGAAAATACAAACAGCCCTA
561805		15		+	TCCTTAAACTCTTCTTTTTTCCCAAAACCAATTAAACGCTG
561925		2		+	TTTTTTTGATTATGTTGCCATTCACCCGTTAAGTAACACCA
562254		1		-	TCATTGTCACCAATCATTTAGGAAAGAATCATAAAATTAGT
562763		5		-	CTCTAAAATGGAACAAGTCACATTTAAAGTGCTTTGCGCTC
563464		3		-	TGTGTATGTGCTAATTGGGAAACAAACTCTACCTCTTGAAT
563465		1		-	CTGTGTATGTGCTAATTGGGAAACAAACTCTACCTCTTGAA
564034		1		-	GGAATGTGGCTTTCATTCTATCCAATGGATCAAAACCTGTA
564953		9		+	AATTTGATTCATTTGGAAATATCCTAAAAGTTAAATAAAAA
565870		1		-	AGACGATCCTTTATTTGCTTTTGAAAACTATACGCGTACTG
566813		7		+	TCTGTGAAAATGGTTTTTACATATGAATCATTTGGGTGGAA
566933		3		-	GATCGAGTTGTGATAAGACTATTTAACTCTAACTCCATAGA
566933		16		-	GATCGAGTTGTGATAAGACTATTTAACTCTAACTCCATAGA
567240		3		+	TATACTCAAATTTATTATTAGCTGTATGCGTGAATGTTAAT
567588		1		+	AATGATTACCCGAATTGTAAGATGGATTTACTAAACTATGA
567717		1		+	GCACTCCTTTACCTTTATTATATCTAGATCGAATTATAAAT
567725		6		-	CTTTCAAGATTTATAATTCGATCTAGATATAATAAAGGTAA
567770		3		+	CCTTTTTTAAAAACAAAGCCATTACCGCCATGATACTCAGT
567985		5		-	TCTTTGGTTATTCTGAAGATATTACATTTAGATGCCATACA
568412		18		+	ACTGAGGCATCGATTTTTAATTCAAAATTGGCCGTATTATC
569139		1		+	CATTGGACTTTCCTGCCACCATTCATGAACAGTTAATGAAT
569149		2		-	AGTTTCGGTTATTCATTAACTGTTCATGAATGGTGGCAGGA
569235		2		-	ATGAAGTCAAACGTGCACAAATTAAAAACTCAATCAAAGTT
571338		1		-	AAGCTCCAATTGCTGAAAACAAAAAAACTCTAACGCAAAGT
571339		5		-	CAAGCTCCAATTGCTGAAAACAAAAAAACTCTAACGCAAAG
571765		1		-	CGATTGTCTCCAGGTGAAAGGGCAAAACTGGCTAAGAATAT
572085		21		-	AAAGTAGAAGAAGCCATTACTTTTGAAGCTGAACTCATTGA
572357		9		+	TAAAGCATGGGGCTTTTTCATGCTGCAGTCTTCTCACGATA
572761		1		+	TATATTTGGAGTAATTTTTACCTGAGAATTAGCAAATGTTT
574016		10		-	CTAAATGTGGAGTTGGTTTAGATGAAAGAGATCTATGCAAT
574886		1		+	ATTTATTTTGAATATTTCGCCTTGCTTATAAGCAATACGCG
576632		13		-	GTTTTGGATTGGTTAAAGCCACAACAAGAACAACAAGAAAA
577022		3		+	TTTAATGCAATTACTTTTGCATATGTGCCAAAAGTACTATC
577692		1		+	GGGAATGAAACCGATCTTAATCCAAAACTTAAAAACAGAAC
578867		1		+	TTTAACGACCTTCAATTATAGCGTCGATGTAAAAACACAAT
578875		2		-	CATAACCAATTGTGTTTTTACATCGACGCTATAATTGAAGG
580331		6		-	ATATGCTGTATATGCTATAGCTTTGACTACAAAACCGCTGG
580424		1		-	TAAGACCATTAGAAATACAAATTTTAATCTGTAGAATTTTG
580494		1		-	ATTTCCATATATATTTTCTCTTGTTTACCTTTTTTTGGAAT
580613		3		+	CTACTTAATAAGTTATTTTAAATCAATAATATAAAAGGTAA
580629		2		-	AAAAGGTAATCAACACTTACCTTTTATATTATTGATTTAAA
580714		6		+	TATTATTCTTGTATTTGTATATATAAAACATAAGGTTAAAT
580732		1		-	TTGGTTGACGAATTTTATATTTAACCTTATGTTTTATATAT
580893		1		-	TGTGTTAAATCAAGGTAATGAATCAAAACAGGTGGAAAAAA
581241		1		+	CTTTTCTAGCTAATTTTGACTTCCTATTTCTTATTACTTAC
581249		4		-	AAAGAGTTGTAAGTAATAAGAAATAGGAAGTCAAAATTAGC
581447		3		+	TTCAAAAGAGCGGTTCCGACCAACAATGACAAAATCTGTGA
581525		1		-	AATCCAAGTAATAGTGATATTTTACAAGCTGTTAACTGCTC
582229		3		-	CTTGTCTAAGTTTAAAATTAATTGGGTGATAAACAAAGCGA
582839		1		+	CGGAGCAGTTACAAAAAACATTACGTGCCAGCCAATATGCT
584091		16		-	CATCTAACACTTCATCTAGCTGCTGCTCTAACTGTCCAAAG
584157		1		-	CATTGGAAGGAAGTTTTTTAAGTGCATGACCATGCCAAAAC
587792		2		-	CATACCAAAATGCAATTTTAGTATTGGGGTAAGACTCTTTA
588111		10		-	GGCTGTTCAAAACAACCATAATATTGATAATTTACATGGCC
588631		1		+	TTCGAGTAAACTACCTCGCATTGTGATGTTACATCAGGTCA
588805		9		-	GATAATTATCCATAAAGCCATCATCAAAACTTAAAGCAACC
588805		25		-	GATAATTATCCATAAAGCCATCATCAAAACTTAAAGCAACC
589537		3		+	GATGGCGATGAAGTTTTATCTAATGAATTAAAACAAGAAAT
589543		1		-	TCAACAATTTCTTGTTTTAATTCATTAGATAAAACTTCATC
590085		19		-	GTGTGCTGCTCTAATCCACCAACTCCACCGCTAGTTGCCAA
590091		19		-	TTAAAAGTGTGCTGCTCTAATCCACCAACTCCACCGCTAGT
592643		4		+	ACTTAAATTTAAAAAAGTTAAATACTCATTAGGAAGTTTTT
592812		2		-	AATGTATTGTATCAAGTTAGTTGAAACATGAAAAAAATTCT
592812		20		-	AATGTATTGTATCAAGTTAGTTGAAACATGAAAAAAATTCT
592947		1		+	TTGCATGTTCTGTTTATTTATTCTGAACTATCTAGAAAAAG
592953		31		-	TTATTCCTTTTTCTAGATAGTTCAGAATAAATAAACAGAAC
592969		7		-	ATCATAATGAAGTAAATTATTCCTTTTTCTAGATAGTTCAG
593076		17		+	AAAAAAAGACAATAGATTCGATGTTAAAGTATTAGTAACAG
593077		4		+	AAAAAAGACAATAGATTCGATGTTAAAGTATTAGTAACAGC
593078		8		-	AGCTGTTACTAATACTTTAACATCGAATCTATTGTCTTTTT
593089		1		-	TCTCTATGTTGAGCTGTTACTAATACTTTAACATCGAATCT
593246		1		-	ATGCACTAATAATATATGTGGTCTAAAATTCTGATAAATAC
593262		17		+	TAGACCACATATATTATTAGTGCATGGTGATACATTGTCTG
593312		1		+	TGGCTCAATCTGCATTTTATAACCAAATTGATATTGGTCAT
593366		8		-	ACCTTCTTCAGGCCAAGGCGACTTTAAATTATAAGTTCTTA
593396		5		+	CTGAAGAAGGTAATAGACAACTAATTTCTAAAATTTCAAAT
593403		5		-	AATGTAAATTTGAAATTTTAGAAATTAGTTGTCTATTACCT
593549		15		+	CTGACCAAATTTTACCTTTACCTATAAAATATAATGGTAGT
593591		1		-	TGTGATCAGAATTTTTTTTATTTTTTCATCCAAGTTCCACT
593659		11		-	AAGGCTAAATCTTTTATAGCCTGACAAATATTAATAAAACC
593727		1		+	TCCTGTTCATTTAAATCCTAATGTGAAAGATATTGTTTTTA
593798		1		+	TATTACCACCACAGTCTTATTTAGAATTTATTAATTTAATG
593804		7		-	ATGTTTCATTAAATTAATAAATTCTAAATAAGACTGTGGTG
593907		2		+	AATTCTAGTAATGCGAGATACTACTGAAAGACAAGAAGCTA
594130		1		-	ACTTATACGTTATTTTATACAATATAAACTAAAGTAATTTA
594155		1		+	AAAATAACGTATAAGTTTAAATAAATCTTTAATTTTAATAC
594234		3		+	ATATTTTCTAAAGATTCTAATTGTTCATTAAAATATATCTC
594252		1		+	AATTGTTCATTAAAATATATCTCTACTGCATTTTCTTTATA
594293		9		-	ATCATTTTTATGGTTCTTGGTTACCAGATAGAACTAAGAGT
594373		1		-	TGGAAAGGATTCTATAAATACAATTCATGTATATCCATCAA
594383		2		-	ACTTGCAAGTTGGAAAGGATTCTATAAATACAATTCATGTA
594450		40		-	AGTACTAATACTTTTTCGGTATCAGAAATATTAAGAGAAAA
594528		8		-	TGGGGCTCAATACCAAATCATAGCCTAACCAAAAGAATTTT
594629		1		+	AATATCAAGATTTTCTTTTAGTTCTACATCAGTATCTAAAT
594629		16		+	AATATCAAGATTTTCTTTTAGTTCTACATCAGTATCTAAAT
594642		1		-	TTTGGAGGAATTTATTTAGATACTGATGTAGAACTAAAAGA
594790		4		+	TCCATAATTTTATTTCATAATCTGGACAAAATAATCTCCAT
594916		4		-	TACAGTTTCTTTATTTTTAAATATTATTTTGAAAGACACAC
595036		10		-	TACGACAAATCAACGTATTCTTTATTTCTGTGTAAGTAGTT
595303		2		-	CAACAAAAGAAAGAAGCTTAATTGCTCTTTAATAAAAAACC
599217		16		+	AAGGGGCAATCGCAACTCGATTCCAAAACAAAGGTTATGAT
600619		7		+	ATTTAATTCAGAAGTAGGCGATTCAAAACTAAAGCAACGAC
600619		1		+	ATTTAATTCAGAAGTAGGCGATTCAAAACTAAAGCAACGAC
601238		2		+	TATGAAGCTGTATTAAAATTAATTAATACGGCTAAACCTAA
601249		3		+	ATTAAAATTAATTAATACGGCTAAACCTAAAGAACATCTTG
601743		5		-	AAAAGTCGATAAACCTGACCATTCCATAAAACGATAAATCC
602569		1		+	ATCAAGATAAAAAGGAATACTCCATGAAAAAGCCTATTGTT
604848		18		-	GCCGGTACTGACTTAGGTATTATCAAAACTAAAGCCGAGCG
605286		1		-	TTTTGGCAGGCTAATGAGAAACTCGCTCATGTAGATGCTGC
606750		3		-	CTCTGGCGAGAAAATCTTTATCTCTGCTGGTGAACACGACA
607032		7		-	AGAACAATACGGTGGTCAAGGTTTACCTAACTCTTTAGGTA
608520		3		+	TCCAGATGCGGGAACGGTAAATAAAAACTCTATTTTTAGTG
608870		3		-	ACTTAATGCATCTTCTTTATCTAAAACTGGTTTTAGACCTA
608931		12		+	AAAGCGCTATTTACTTTTAATTTATGCCTTAACATTACTGT
610456		1		+	CGAAACTGGTAACCGTCATGAGTGGATTCAAGCTGTTTATG
615179		1		+	CGGGTTGAAGCAAATGGTAGTTTGGAATGCAAACTTCACCA
617213		10		+	TGACTGTTCTACAATTTTAGGTTCAATAATAGAAATTCGAG
617771		21		+	TTTAAGCAGCTCATGAGCCAATCAAACCAAAAACGTACACG
617928		2		-	TTGTACATAAGGCGGAACGAGTTTTGCTAATTCTTCTGCCT
618566		5		-	CGAGGTCACGGTCGAATTCTGCCAAAAACTGTTCATCATTT
621468		8		-	CAACAGTACTTATGTTTGGCTTTACACTCTACCGCACGAAT
621870		3		+	ATCCGCAACTCGTTTTTGTAGTTCAGGGTCATCAATTTTGT
623253		14		-	ACAAATTGAGCAAAAAAGCATCCAAAATTCTATTTCGTTGC
623253		1		-	ACAAATTGAGCAAAAAAGCATCCAAAATTCTATTTCGTTGC
625492		1		+	TGAAGTTGATGACCAAAGCCTGATTGATGCTTTTGTACAAG
626477		1		-	AACGCCACCCATCCAGCGTTGTTTGTTATTCATTGACATTC
627356		1		+	CTAAATTACGTGCAAAAGGCTATAAGGTCACGACGAGTCCA
628224		15		-	CTGAAGACAATGAAAAGCGTCTTATTAACCTAAAAAAATTA
628940		1		-	AGAGTTTGTGCAAAAAACAAAAATCATGATCCATAAAATTC
629554		3		+	CGGTCTTTGTCAGCAATAATTGGAAAATTGACTGTTGTATT
629677		10		+	TTTTCAAATTCATCTTTTAGTTTTGCTGTATAACCCAATTC
629683		1		-	ACAACTGAATTGGGTTATACAGCAAAACTAAAAGATGAATT
630377		22		+	TTAAGCGATGCAGACTTATCTGCAAAAACTCCAGAATTCAA
630381		22		+	GCGATGCAGACTTATCTGCAAAAACTCCAGAATTCAAACAA
630800		1		-	ACCATGTTGTCACGCAAGTAGTCAAAACCAAATTCGTTATT
631742		3		+	GGTAGCCCGAATGCAGTAACAATCGCAACAAACATGGCCGG
631783		7		+	TCGTGGTACAGATATTATCCTTGGGGGTAACTGGAAAGCGA
633159		2		-	TGAAGCTGTTTCTGCTGCGAAAACAAAACTTGGCACAGCAA
633916		2		+	ACAAAAACACAATGAGTGTATTTCCAGACTCTAACATACTA
634931		1		+	GGTTGACTCCATATAAGTCCTTATATCAGTTAAAATTTATT
635309		9		+	GAAATTTTCTGAAAACGGTGAATAAAAACTAACTTGAAAAG
635619		5		+	AGACAGAGGCAACTACTGCCATAATCACACCAGCGCCATGG
635838		7		+	TATATCAGTGTCGGTTTTCTCCTTTGAGCAAGAACAGCAAT
636363		1		+	GAGTGCATACGAACAAATTGATGCTGAGCAAAAAGAGTTAA
636958		1		+	ATTCAAGCATTGAAAGAAATGTATGGAATTAAAAAACAGAC
638778		1		+	GTTTATGCAATTCTTAAATATTCAAGAGCTCTAACTTATTG
638778		18		+	GTTTATGCAATTCTTAAATATTCAAGAGCTCTAACTTATTG
639381		2		+	CGCGCTGGATGGACGCCTTCTGCAAGTAAGCGCATACCTTC
639725		3		-	ACCTGATTATTGAAGCCGTATTTGAAAACCAAGAACTTAAA
640319		4		-	CGATTGCTTGGATCAAAGCCAATCCAAAATCTCAACAGCCT
641479		2		+	AAAGCCCATTTGGCCCATCATTTCAAAACTTGGGTTGAGCT
642127		1		-	AGGCTTATATTATTGATGCCATTCGCACCCCACGCGGAAAA
642197		12		-	TTGCCTTTTAAAACCAGTACACTCAAAACACAACAAAGTTT
644403		6		+	GACAAGAAGTTAAGCAAGCCATTCAAGAAAAAATTAAAGCC
645388		3		+	TCAGTGGTATAACTGGCCAGTTAGCCAATGGGCAATGCGTG
646231		6		-	CCTGATCTTGAAGAAGGTTGATTCATAAACCACCTCTTATC
647556		12		+	TACCGAGTTGAAAGAACGTTATGCGAACTCTATGTTAGCGA
648274		18		+	GGATATGTTGCTGGTGTAGATTTGAAAACTCATGAAGTCGT
649143		1		+	CAACTGTACAAATGCATGCCATTCAAACCAGTGGTAACTGT
649144		17		+	AACTGTACAAATGCATGCCATTCAAACCAGTGGTAACTGTA
649931		7		+	ACTCACGAACAAAACATTGCTTTAGCAGATGTACCTCAAAA
651918		2		+	TTTGTGGGTCATTTTTTGTAGTTTTTTCATAAAAAATCCCA
652526		1		+	ACAATGACATCACCTTTACGGGTAGAAACAGTAACAGGTAC
653145		4		+	CAATTACGATGTCAGTCATTGTTGTAATCTCCGATTGTTCT
653146		17		+	AATTACGATGTCAGTCATTGTTGTAATCTCCGATTGTTCTT
653242		4		+	GGGTTAGCTTCTGCATTAGACTGTAGAGTTCTAACAATTTT
655506		2		+	TCATGTCTTAACCTTTAATACATAAAACTTGTTTAAGAGTA
655742		4		-	TCGTATATTGTTAAAGGTAAAGCAAACCCTGAATCTTTTTG
659596		1		+	TGCAATACCGCCTGTTGCTACGCCGGAACTAAAAATATTTT
659663		2		+	ATTTGTGGCACCTGAGCAACACCCAAACCTAATGCAAGTGA
662109		1		-	TAAAGCTACGTTGTGAATTAATTCGCGATCAAGACGCTCAC
663901		9		-	ATAGCCTTCTACCCAATCTGCTTCTGGATCTAACTCTAAAG
663974		28		-	CACGTTGGTATTGAAAGCCTTCAAAATCATCTAACATTTGC
666808		2		+	GCGTAAGGATTGGCAAGCAAACCCAAAACAGATTGCTCCTT
667497		1		-	CATTTCAGTAAAAGTTGGTGTTTCAAAACCTTTGGCATAAC
667812		16		-	AAGTTTTTCAGGAACGTTCGCATCAAAAGTCGCATCTAAAT
668469		47		+	ATGATCAGCAACGTGACCAGATCAAAACTTTATTGGGAAAA
669438		1		-	TGAGGACACTACAGTACCCCATCAATAATAAAATCAAAATT
669575		47		-	ATAAGCAATAAAATAAGCAGGGTGCCAAATATCTTGTAAGT
669958		4		+	TTGCTAGATATTCATCTGCCTTCAAAACTTGGTCAAGCCTT
670747		1		-	CAAAATAGCGACTATTTTATTTGCACAGAAAAAACCTCAAT
671195		1		+	CATTTCTTTTTAACCTTTTACTTTGTAGCTACATCATTCCA
672087		1		-	GCCATCATAATCCACGTTGTAATCTAAGAGAAAAAATATGA
672312		9		+	GCAGGTTTCGCAACAACTAAGGCAATATAACCGTCAGTAGT
673060		12		-	AACGTATATTTTTGGTGTTTTTTCGACCTAAACCTATTGTT
673292		8		-	TATGAGCCCCCTACTTTTGCATCAAAACTATGAACCTTCGC
673293		1		-	GTATGAGCCCCCTACTTTTGCATCAAAACTATGAACCTTCG
673981		1		-	ATTTCTAATAACTCTTTTACTGCGGGGTTGGTTTCTAGTTC
674203		6		-	TGGCATTTTGGACAGTTTGGCAAAGACATAAAAAAATCTCA
674429		6		-	AACTAAACGAATACTTTTTACTTTTGTTCCGACTTTAACAA
674645		13		+	TTCCTTAAACTCTTCTTTTTTCCCAAAACCAATTAAACGCT
674765		3		+	TTTTTTTTGATTATGTTGCCATTCACCCGTTAAGTAACACC
675604		4		-	CTCTAAAATGGAACAAGTCACATTTAAAGTGCTTTGCGCTC
680308		6		+	TTAGCTTCTCTAAGGTTTGATAAGTCTTATCAACAACTTGG
680532		5		+	GATTGAATCTGAACAACCAGTTCAGAATTCTTTTGTTGTAA
681428		13		-	AAACCATTCCTTTAGATAGTATTCAAAATCTGCAACATGAT
681832		1		-	TGTTAGAGCTCAACAAGCCAATGTGGATATTGCTAAAAAAG
681880		2		-	TGTAGAGTTTGAACAAAGTCAGGTGGATTATAAAGGTCAAC
682715		6		+	TTGCTATATGCTCTTTTTAATTTGTTATCTTCTTCTCTATA
682732		3		-	GTGCATTATCAGCTCGATATAGAGAAGAAGATAACAAATTA
682784		3		-	AAAAGAAATCATCCTTATAATTCTGAAGCCGATTTAAATCA
683147		4		+	CGACATTATAAAAAAAATGATAATTTTTTTGAAAGTGTGAT
683150		4		+	CATTATAAAAAAAATGATAATTTTTTTGAAAGTGTGATGAG
683251		4		+	TATAGATATGTTAAAAATGCGTATAAATCTGTAAAAACAAA
683537		7		+	GTTATCAAACTTGTGCTTTGATTAAGAACTCTCAAAATTAT
683641		1		-	TTGCTAAAAGGTTTCGTCAAGTATTCATCTGAACCTACCAC
684640		3		+	TCTTTTTATTTAGTCGGTTATTGCAAAACCCACACTACATG
685381		1		+	TCGATTAACTCGGTGTTAAGTGGTACGGACGGAAATGTATC
687355		5		+	AACGAGCACATACCTTAGATTTCAAACCTCTTATTTTATTA
687440		4		-	CTGTTTCGGCCGTAAGCGTATTTGAAAGTTGTAAAAGCTCT
687834		1		-	GAACTATATCTAGATAGTAGTTCCAAGCTATCTCGAACAAA
688021		5		-	AAACTCATTACGAATACCCTTCTCAAAATCTAATTCTGCAT
688039		1		+	AGAAGGGTATTCGTAATGAGTTTCCTGATTATCTTGAACGC
688880		8		+	TAACGCATTAAAACGAGCGGGTCAAAACTCTAACTTCCAAC
688880		1		+	TAACGCATTAAAACGAGCGGGTCAAAACTCTAACTTCCAAC
689488		4		+	GTTTAGAAAATATTCAATTCTTTGAAACTACAATCCAGATT
691582		10		-	GCATAGGTATCTGATCGTTACATTCAATGATATAAGCGTCA
691609		1		+	TCAGATACCTATGCTATTGCCACAAAACATCGTGTTGTCTG
691908		7		-	TAATTTTTCAATATATTCTAAGTTAGGTATATAGTAGCGTT
692057		1		+	ATTTATGCGCATATTTTTATTATATAAATTCAAAATTTTTG
692064		3		-	TCTAGATCAAAAATTTTGAATTTATATAATAAAAATATGCG
692065		4		-	ATCTAGATCAAAAATTTTGAATTTATATAATAAAAATATGC
692211		1		-	TTTTTGGATGAAATTTTTAATTGAAACAATATCCATAGTCA
692335		2		+	AAATAATTACTTTTTATTAAATACAGATGCTCAATATAAGT
692397		1		-	AAATCCACAATGAGGTGGATCAGTAGGAATACAATATGGAA
692430		13		+	GTGGATTTTGTCTTTTCCCAACACAAGACTATAAAGGTAAG
692431		1		+	TGGATTTTGTCTTTTCCCAACACAAGACTATAAAGGTAAGC
692513		3		+	CACTTATATAAAGAATTTTATCAAGGAGCTAAGCTTGAAAG
692583		6		-	TACAACCTTAGTCAGTTTCATATAATCATTAGGCTGAAGTA
692747		1		+	ATGGGAGTACAACAGGTTAATGATGAGTTAATCGCTACAAG
692840		6		+	AAGTATTCTTTATCTTGTAACGTCGATTTGATCTATGGCTG
692912		10		+	GACTTGGAAAGTATTGTTCAATCAGGAATAAAACATATTAC
692918		10		-	TAGTGAGTAATATGTTTTATTCCTGATTGAACAATACTTTC
693162		2		-	TGTGGTCATTTTACTTTGCCCATTGGCATCTAAGCAGTCTC
693333		2		+	CTGTTGAACGTATGTTTGTTCATGATACTGAAGATGTAAAG
693340		5		+	ACGTATGTTTGTTCATGATACTGAAGATGTAAAGTTAATTT
693340		2		-	AAATTAACTTTACATCTTCAGTATCATGAACAAACATACGT
693346		1		-	ATATCCAAATTAACTTTACATCTTCAGTATCATGAACAAAC
693421		4		+	AAAGTACGAGAAAATTTTTAATAGTGATATTAAACTCGATT
693422		4		+	AAGTACGAGAAAATTTTTAATAGTGATATTAAACTCGATTA
693428		99		-	GGCTTATAATCGAGTTTAATATCACTATTAAAAATTTTCTC
693500		3		+	GTAGAGCATAATGATGAATATATTAAACTTATTAATGAAGG
693501		15		+	TAGAGCATAATGATGAATATATTAAACTTATTAATGAAGGT
693538		30		-	GACTTAATAATGCCTGAATAAGTGGAGTATAAAACTCACCT
693710		2		+	AAAAGAAGCAATTTTCTTATCTCATGGTGCTTTTTCAGACA
693778		3		+	ACTTGGCAAATCATGGATATATCTGTTTTATTTTAGAATGG
693789		3		+	CATGGATATATCTGTTTTATTTTAGAATGGCGAGGGCACGG
693796		17		-	GCTTGTGCCGTGCCCTCGCCATTCTAAAATAAAACAGATAT
693840		3		-	TATAACGCAACAGTTTCAAAATTAAATGGAATATCTGTTTT
693872		1		-	GATAAATATAGTGAAATGCAGTTTTATATTCATATAACGCA
693912		4		+	CATAATTTTAATATCGCCTCTTTACACTGTGTAACCCATAG
693972		2		-	ATATTCTTTAAATATTCTGGATAATTAATCAAGAACATTGT
693991		2		+	ATCCAGAATATTTAAAGAATATCCAAAGTATTACTTTTATA
694068		4		+	GACTTTATTAAACTCTTTTCTGCAAAACTCATTGTTAAAGG
694099		2		+	TTGTTAAAGGTCTAGGCCAGATACCAGCTAATAAATTTAAA
694119		27		-	CTTTCATTTACTCGTCCTAATTTAAATTTATTAGCTGGTAT
694199		2		-	TTTTATAATCAATATTTTTAAATTCACTAATAAAATTTTGC
694232		14		-	AATATATTGGGACTCTAATAGAGCTCATATGTTTTTTATAA
694240		9		+	AACATATGAGCTCTATTAGAGTCCCAATATATTCTATTAGC
694288		1		-	ATATTTATAACATCCTTTAACTGGTGCAATAAATTTATCGC
694360		8		-	ATAATTTTCCAAGTTATTATTAGAGCAACCAAATTCACGAA
694451		1		+	CACTATATTGCAATGGATAGATAAGAACTCAAAAGAAGTTC
694457		17		-	TTTATAGAACTTCTTTTGAGTTCTTATCTATCCATTGCAAT
694550		1		+	TTTTAACAAATATTCTCACAGTTAAAAATAATAAAAAGCAC
694557		1		-	CTTTAGGGTGCTTTTTATTATTTTTAACTGTGAGAATATTT
694557		17		-	CTTTAGGGTGCTTTTTATTATTTTTAACTGTGAGAATATTT
694648		4		+	TCTCTAAAATTTGCTCATAAATATCAGTTAATGGATCAAGA
694866		6		-	TGGAATTTGTCTGGCTTACCATTCTTAACTCCAGTAGGTGA
694891		3		+	AGCCAGACAAATTCCAGACAATTTCATACTGCAAGCCATGC
695217		9		+	TTAAGAGAACCACGACGGCCATTCTTAACAATATCACCTAA
695816		3		+	CGAATCTCTAAGGGATGGGTATTTAAAAATAAAAAAACCTT
695828		6		-	TATCGTTTCGATAAGGTTTTTTTATTTTTAAATACCCATCC
696228		1		+	GGTTTCATTAATATTTTGACAATATAGGCCATCAGTCCACC
696384		8		-	TAAATTTACCTCAAGAACAGCCTATTCCTGAATGGGTAAAT
696498		13		-	CTTTAAGTAAAAAGCTTTACCACTTTACTGACAAACAATTT
696622		1		+	TCAATTTCTTGAGTATTTTGATTTAAAACTAAAAAATCGAG
696630		1		-	TAGGTGAACTCGATTTTTTAGTTTTAAATCAAAATACTCAA
697576		3		-	TTATGGGGAAGCTTGTCTTGCGCCAAAATTAAAAGATTATC
698189		1		-	CACTTATTTTAATATTTTGATCATTCGGCTATTTAAACAAT
698797		4		-	TCTAACCAACTGAACTACCGCTGCACTTGCAATACTTTAAA
699159		3		-	TAAACTCGATAGTAATAATAATTTAAAGTAATAAAATCTGA
701116		7		-	ATAATGCAAATCCGACAGATATTCAAAACTGGAATCAGGCA
701186		5		+	GCACCATTGTTTTTAAGCCATTCATCTACTGTGTGGCCAAA
701531		1		+	TTAGCATTTTGATCGATATAATGGCCTGCTAAAGACTGGCG
701737		7		-	ATATTGAAAAAATGGAGCTTTATGAAGATAAAAAGCTTAAT
701817		3		-	AATTGAATTAAGTTTTGTAGATGCAACGCCACAACACGAAC
702974		1		+	CTGACCTTTAGGATCTTTTACTTTAAAGTTAACTAAAATAA
703161		12		+	ATTTTACGCTTAACATACCATTCCAAACCATATTTACGGCC
703458		3		+	AAACTGTTTTAAGTTTAGCATTAATTGGCATAAGTCAGGAA
704965		2		+	ATGTCTTGTGCGACAAAGTAATAATGTAGGCTACGGCGAGT
705573		2		+	AGTGAGAGGAATTGTTGCTAATTGATGTCCTAGAAAATAAG
705801		1		+	GCTTGTCTGTATGCAAATGATTGAAAAATGAAATATCGTTA
706641		19		-	TTTCAACACGTGTGGTTAAGTGCTTATTTAAAGATGACATT
707939		11		+	ATGATAATTCGAATATGCCACTTTAGGCTTAAAATGGTAAA
709404		17		-	TTGATTTGAACTGAATTAAATACAAAACCATAAGTAAAGAT
709405		3		-	ATTGATTTGAACTGAATTAAATACAAAACCATAAGTAAAGA
710384		5		-	TTTCTAAGAGGCTTTTCTTACAAAATTACCAAATATCTGAA
712004		10		-	GCCGTGACTCCTGTGCGCTGTGCATGATAAGCGACCCCTTG
712871		22		-	AGATCTGGAGCGCTTTTTAGTTCAATATCGACACTCACCGC
712872		1		-	CAGATCTGGAGCGCTTTTTAGTTCAATATCGACACTCACCG
714136		14		+	AAGAACTATTTCAGACTTTACTTCCACTATGCCTATTTTAA
714507		1		+	GGTGACTTGAATCTCTTTATAGTTAAAAGTGTCTTTATCAT
715261		47		+	AAAATTTAACACTGTTGTTAACTTCATAATAAAACAGACAT
715262		1		+	AAATTTAACACTGTTGTTAACTTCATAATAAAACAGACATG
715521		2		-	GTTCATAGTCTGACAAAGCAAATTCAATCTGCACAGGTTGT
715756		24		+	TCCGATGAAGGAATGACTGCTGTGTTATTAAAAATGGATGA
716968		9		-	CTAAAATAGAAAACTAGATTTTTATCTTGTAATTCCCAACT
718615		1		-	TACGTCGTCCGGGACAGCCATTCGGTACACGCTGTGAGCTC
720001		1		+	TTATTTAGGTTTGCAACGTAATCATCGACTTCTTTTTTAAC
720759		5		+	CATGAGTAAAATTTCTTTACATTCAAAATAGGGAAGATGGG
720775		5		-	ACTTTTAATCAATCAACCCATCTTCCCTATTTTGAATGTAA
720784		5		-	GATTGAATAACTTTTAATCAATCAACCCATCTTCCCTATTT
723966		3		+	TGCAACACAGCAACAAATCTTAAGTCAGGTGGTGCAGACCC
727649		19		-	CAGGTAACTTGAAAAAATAGTTCGGTATAAAAAAACCACTG
728803		6		-	CTGGAAATGATTGCTCACCCATTCAACAAACTCTTTTGCAC
729866		13		-	GATCATAAAGTGGATATTAATGAAAATCTATCTTTATTGAA
730445		9		-	TACTACTTCCCAAGTGCTGCATTAAAATTACAAATTAATGA
731231		1		+	TTGCTTTATTTAAGGGATAACCGAAATAGAAAAGAAATCGG
732590		13		+	GTTGTTAGGTTTTGTTCACATCGCAAAACATCTAACAGGGT
735145		3		-	TATTATTCCAATTAAATACAACTCATATCAAAAATTCAGAC
735456		4		-	AACTTGCTCAAAGAAAGTTAGTTAATCACTAGAACGATCTA
735587		5		-	CCACCATCTGAATGGAAATCGATAATATGACCAAATAAAAT
735737		4		-	GGGGAAAAAGCAATTAAGACACTAATGGCAAAATGGCGTGA
735863		10		+	GGCGCGCTTATTATTTTCTGGGTTGAATCTAAACAATTTGA
736151		15		-	AAAGCAGCAATAAATGCCGCAACAAAACCCACTCCAATATT
737343		5		-	GACGTGTTGATTTACTTTAGTTTGTTGATAATTTAGGTGGA
738066		2		+	ATATTGTGGGTGGCTCTTATTTTCAGAAAAACTTAAATCTA
738073		2		+	GGGTGGCTCTTATTTTCAGAAAAACTTAAATCTATTAAAAC
738472		3		+	TTAATTGTGCCTATTTCTATATAAAAATTGCCAAATTCTAT
738843		14		-	GCATTATCTAAATGGAACATTGGCAAAAGCATTTCTACTGG
739879		1		+	CATCTTTCATGCTGAGAAAGCCGCATAACTCTTCACTACAA
740452		1		-	AAGCGAATCGGGAGCAGAACAATGAGCATAACTCTTAATGG
742635		14		-	AGAAGATTATGAATGCGCCAGTACAACACTCAGGACAAAAC
744911		1		+	ATATTCTACATTAACTTCTCGTTTTAATCTAAAGATTTTGT
744912		27		+	TATTCTACATTAACTTCTCGTTTTAATCTAAAGATTTTGTA
744919		5		-	CCCAGCATACAAAATCTTTAGATTAAAACGAGAAGTTAATG
745042		11		-	ACGAGTCGCAAGTTCTGATATTTCTGGGTATAAAAAGGTTT
745179		1		+	AAGGATAGGAGTTCTTTTAGTTTTATAGTTGGGAATTTTGA
745220		1		-	ATATTTATAATTATGCTCACTATAGTAATTCACATATAAAA
745259		28		+	ATAATCATTGCTTCTGATTAATTCTGGATTAACTTTTAAGA
745267		5		-	ATTAGGTTTCTTAAAAGTTAATCCAGAATTAATCAGAAGCA
745506		1		+	GGCAGAAAAACTTCTTTTGGAAGTGAAACTACTGCTTTTAG
745533		13		-	AGGAAGTATTTATTTGAAAACGCCCAACTAAAAGCAGTAGT
745638		12		+	TTTTTTGTTGCTTTAAAGCAATGTAGAACACATACTCCATC
745768		3		-	AATTTGCCAGATAGACACACTTCAAAACCCTATTGAATCTG
745769		17		-	GAATTTGCCAGATAGACACACTTCAAAACCCTATTGAATCT
745838		5		+	ATTCATTTTTGCGAGTTTTGCATTTGAGGTAATTTCTCTTC
745839		1		-	GGAAGAGAAATTACCTCAAATGCAAAACTCGCAAAAATGAA
745890		9		+	TTATGTTTAAGCTTGATTTCTTCACTACTATTGTTTGCAAT
746064		1		-	CAGCAAGCTACAGCAACTAATAATGACTTAGGAGAATATTT
746145		1		+	ATTGATGAGAGTTTTAACTTATCCAACTCTTTGATCATCTC
746198		5		-	ATGGTGCTTCTGTTTTTACAAATTTACAGCTAACCAACCCT
746268		2		-	CTCAAAAGTCTCGATAATGATTTGCTAATTAATACAACTAA
746323		1		+	CTGTATTAGCATTCTCTGTATACAATTTTAAAAAAAGAATG
746376		1		-	CTAAGAGGTGAAGGTTTAAGAGCTGGTATAGAAAGGCTTTC
746465		11		-	AGGAAACAAATGGTATTTATATTACACCTAAAGAAATTTTA
746600		6		+	TTCGCAGAAACCATTATTCATTGCAAATATCAAAGGTGCAT
746752		4		+	CATAATCGGGTCTTTTTTTACTTTTCTTGAGAAACTCATTA
746862		1		-	GATACACGTTTTATTGTTAACAATAATTTGATTAACAAGGG
746947		9		+	AAAACTATTGGCAATCTACACATTACACACTAAAACATCAA
746948		1		+	AAACTATTGGCAATCTACACATTACACACTAAAACATCAAT
746948		1		-	ATTGATGTTTTAGTGTGTAATGTGTAGATTGCCAATAGTTT
747233		1		+	AATAATCTGGTTGATTGGTCGTTTTGAATTGTCCATAAGTC
748532		1		-	TAACTCCCGTACTAAAGCCGACATTCCCAAACGCGCGAAAG
748964		17		+	CCTGCTAATTGGTTTAATACTTTCAAATTGGAAAATGGAAA
750238		1		-	CTTTCAAGAGTTTTTTCTAGTGCTTGATTGAAATCGAAACT
751091		3		+	AAGAGAGAGGTGCGGCGTGAATCCAAAACAAAGAGTAATCG
751896		1		+	GCCTTCACAAGTAATTCATCCCTACATGTTTGGTGATCCTG
752894		2		-	GATCAATAAACTCCAAAGCTTCTTCAAGGCTCTCTGCATAC
754804		4		+	GAGTTTAAGGACTCGTTTAGTCAGCCATCTAAAAACCGTGC
756351		7		+	AACGTTCTTATTACAAAGCTCATTTCATCTAAGTCATATGG
757192		1		+	ACTTATAAGCAATACAGCCACTCAGGTAGAAAAGACAGAAG
757319		6		-	CGCTTCAATCTTTGCGCAACCGTAAAATCTCTAAACTTTAG
758883		1		+	TAGAGATTTTTATAAGTTAGTTTTAACTTTAACCTCCAATG
759187		1		-	AAAACGCCAATGCTTTGTAGATTTAAACTGAAATTTCTTTT
759848		6		-	GAGTTCATGCTCAAGCAAAGCACAAAACTCACGATCATTTG
760765		6		+	CCAGTTTATGCAACAAAGCTTGGGAATTCCCTAAAGTACCT
763060		4		+	CTGCAGCAATTGAACAAGCCATTAAGTATGCAGCACAGTGG
763187		4		+	TTATGAGGGTGCTATTTCAGGGAAAAACTCTTTCCGCACAT
767902		1		+	ATCTCAAGAAAAGATTGGGATCCTAAAACTGAAACGTATGT
768302		1		-	TTAGCTTGAGAGAAACATCTATTTTTATATAAAAGCTTTAT
768549		3		-	ATTTAGATGATTTAAATTATCCACAAACCATAGTTGCCGAG
768835		1		-	TCCTCTGCCGTTTTAGCCACATCAAAACTAAAATCAGTTGG
768835		9		-	TCCTCTGCCGTTTTAGCCACATCAAAACTAAAATCAGTTGG
768987		3		-	CTGCATCCTGCACCGCATTAGTTTCAGGTCCACGTACACCA
769763		2		+	AGTTACTGGAGTAAGTGTTGATTTAGATTACAAACCTTAAA
770205		3		-	TGCAGTCACCCCGTCAATTACCTGAAAAGTCAAAGTTTCTG
770328		1		+	GCTGCCTTTTGCTTCGGGCATTCCAAACCTCACTCCAGACT
771633		1		-	TCAAATGTTCCAAGAGATAGTTCAAACTCTAACTGGCCTGT
773895		1		-	AAAAAACGAATTTCCTCACCATTCAAGTCAGGCTTTTGCGT
774831		1		+	TAAATTTTGATATTTGATAGGTTTATATATGAAAAAGATTG
774875		29		-	TGTTGTCGCACAACCGGCCATCCCAAAAACCAAACTTAATA
774876		1		-	CTGTTGTCGCACAACCGGCCATCCCAAAAACCAAACTTAAT
774983		1		-	ACCCGTCCCATCACTTTCTAGTATTAAAGTCCCAACCAACC
776536		16		-	TCTGCTACTTTCTTTAACCATTCATGAAGCTCGTGTTCAAT
779430		8		+	GCTACTCATGCTCAGATCATGGCAGAAATAGAACTCGAAAA
780654		1		-	AATGCAGCGGTGTTTTTTATAAGAAAATCATTTTTCAGATT
781758		1		+	TCTTTGCGATTAGTTGCTGAGGGTAAACTCTCTGAAGATCA
783460		1		-	TCGGTTTTACTTAAGTTCCAGTTCACATCAACAATGTGGCT
783480		7		+	CTGGAACTTAAGTAAAACCGATTTCAATAAAATGATGGCGT
783659		7		+	TAAATGCACAGCTCGAAGTTGTTCAAAACCAGCCTAACCTT
784212		18		-	GTGACTCTTCATATAGCCCCCTTCAAACCACTAAAACGATC
785679		2		+	CGAAGTCGGGTGCTATGTAACTTTGTGGCCACAAATGGACT
787187		2		-	TTGGCAAATCCCCTCTTTGCATCTGATATAAACGTGCCAGA
789364		1		+	CACTATCAATTGACTTCTCCATCCAATCCAACTTTGACAAA
789489		4		+	ATATCTTCAGTGATCTTTCTTCTTGACATTGTTTTAAATCT
789683		4		+	TCTTTAATCACTTTTAAATCTTTAAAAACATTTTTGGGGAT
789890		4		-	GATGTATTTGGCAATCTGACATTCAAAGCAGATTCTGAAGA
790124		2		-	GGCAACCAAAGGAATTTTATAATGAGTACTCAAACTATTAT
790132		4		-	CCGAAAGGGGCAACCAAAGGAATTTTATAATGAGTACTCAA
792437		1		+	CGAGGCAATGACTTTTTATAGTTTTAAGTACAAGCTGTTAG
792445		1		-	ACAGTAATCTAACAGCTTGTACTTAAAACTATAAAAAGTCA
794046		1		-	GACGCGGGTTTATTTTGGAAATTTCAATTCATGCCTGCAAT
795771		2		+	CTCGCCGTGCTGCGGTTGCTGTTGAACTCATCCATTGTTAT
796421		1		-	CGAGCTAACAGGAATTGTGAAATCTCAACTAATTCTTTTGC
797385		16		-	ATCTTCACGAGATCACATTAAAGCTAAACTAAAAGCTGCGA
799640		1		+	TACGTGTGCCTTCTGGCGCCATTCCAATCCAAATCTTGTCA
799837		18		+	GCAAGAAAACCATACCAGCCATCAATATTGGAGGTGTGGGG
800760		7		+	TCATCAATATAGCCAACCAAGTCTAGTTACAAAGATTAAAG
801024		1		+	GTCCACAGCATTAATGACTTTTTCGATATTAAAAATTATGA
801697		1		-	CTTCATGTTGTAACGAATCCTACACAACTCTCTTATCTTAT
801944		4		+	TTTGATGGATCTATTCCTTAATCGTAAATCGTTTGTTGTTA
802850		36		+	TGACTTTAAAGTGTCTGATCCTTTAAAACTCTTTGCTGACG
802989		6		+	CAAGTGGGTGGAACTTATAAGATTTTACCTAACTTACGTTC
803363		1		+	TTTTATTTAAGTCATTTTTAAGTTTCAATTTCTACATTAAA
803421		29		+	TAGTCACTCACGATGCTGAATTTTTTTTCAACATTAAGAAA
803518		2		+	TTTTAAATATTGGTTTTTATCATCAAGTCCATACTTTAACT
803937		4		-	GCAGCGAAATCGACATAGTAGGTAAAAAGTAAAACACCGAC
803937		11		-	GCAGCGAAATCGACATAGTAGGTAAAAAGTAAAACACCGAC
804351		2		-	TGGTAACCCGCACGTTTTGCAATATCTAGTAAACCTTCGCG
804936		8		+	GCTCAAGTGAATTGTTTAAGCCAACAAACTAAACAAAAGTT
805610		1		-	TCATATAACTTATCTTCTAAGTTGGCTTTAGAAAAGATTTT
806382		20		-	AAAAGACGGTTCATTTCGTCAATAGTAGGTAAAAGCTCTTG
806761		2		-	AATAATCGAATGTACAGTAGGTTCAATACTATGCATTTCGA
809079		13		+	ACTGTACCAAGTTCCAAGAATGCAAAACCTGCGTGCATGGC
811048		1		-	GCCAACACATAACAACCCTAGTGGCAAACTCGACACTGAAA
811347		1		-	TTTATATTTTAAGAAAGCCACCAAATCACTAATGGTAAAGT
811348		5		-	GTTTATATTTTAAGAAAGCCACCAAATCACTAATGGTAAAG
812554		1		+	AGGGAACATAACATATTCTATCCCCAAACTCTGTTCGTGCT
812702		2		+	GGAAAATGCAATAGAGTTAGTTTCAGGTTGGAAGAATAGAA
812708		48		-	TAATAGTTCTATTCTTCCAACCTGAAACTAACTCTATTGCA
812708		20		-	TAATAGTTCTATTCTTCCAACCTGAAACTAACTCTATTGCA
813199		8		+	ATTATTTTGAGGATGAATATGTTGCTGAGCATGACTTAGCT
813364		1		+	ATAATCAGCCCTTTATATTACAATTAAATTGTGAACTTTAA
817726		11		-	CATTAGTTTTTACAAAGCCCGGGAAAATAACCGAAACTTCA
817733		5		-	AACGAAACATTAGTTTTTACAAAGCCCGGGAAAATAACCGA
817843		1		-	CTTGCATTAAAGCCTTAACTGACTGTTCTGCAAAAACATCG
817849		1		-	CCTGTCCTTGCATTAAAGCCTTAACTGACTGTTCTGCAAAA
817857		1		-	AATATATTCCTGTCCTTGCATTAAAGCCTTAACTGACTGTT
817944		8		+	TGTCACCGAAACTACTCTATAAAATGATCCGGAAAACAAAA
818410		1		-	GCGGATTGCCAATATTTTTAGTTAAGTGTTGGCAAATTCCG
820110		3		-	CGCGTAATGATGTAGCGAACTACAAAACTCAAATTGCTCAA
820850		2		+	CTGAGTGTTTATGGTTTTTGGTTTGTACTTAAAGATACTAC
820857		5		-	TGGATTCGTAGTATCTTTAAGTACAAACCAAAAACCATAAA
821754		10		+	ATACGCATTGTATTGTTGATTTCGGCAATACTAACGCCCAT
822830		1		-	CGGTCATTAATATCTTTGGCTTCTCAATTAACACCTTAACC
823991		22		+	ATGAATAAAAAATTGTGCCATTCAATCTACCCCTTATGCAT
824403		5		-	ACAATTACATTACGTGCCGTATTCTCTAACCCGAATCATTT
829260		3		-	TGGTTTTGCCGAAATAAAGAACAAAAAACTCTTCATGAACA
829436		8		-	TTAACTAAGCAACAGAAGCCATCATTCTTACATAATAAAAA
830372		5		-	GTAAGATAACTTGCTAGCCTTTCAATTAATCCAGCTAAACA
831017		18		+	CTTTAGGTCAAACGACTTATGTTCGTTTCAAGAATGTTAAA
831155		3		+	TACGATGGCTTTCTTTTTATATATCAAGCCTAGATACATTT
832641		7		-	TGTAGACGCGCTAAAGGTCCCTTCAACACACTAAAACGTGA
834071		2		-	CATGCTATCGGCAACATCTAGATTGTCATTAAAAACTTGTT
834560		1		-	CTCAGGAGAACCTTCTTTTAGATGGCCTGTAAGAAAGCGGA
836800		1		-	CGGGGCCTTAACTGCTTTTAGTTTTGTAAACTTCTCTGTGA
837136		1		-	CTTTATCCAGTTGTATTTCCCTAGCAACCCAAACATCTATT
837466		4		+	CACCAAGTTGAATAACCACAATTGTACTGTTAAAACGCGCG
838182		1		+	ATCAGACCTTTAGCTTTTTGCTTTAGATATCTAAATCTTAA
838622		4		-	AGCTTCTACAATGGCAGGTATCGCATTCTCTAACTCGATGG
838990		3		-	GCACACAACCTACCAAAACCATTAAAACCATTTTTCGTCAT
838990		13		-	GCACACAACCTACCAAAACCATTAAAACCATTTTTCGTCAT
844347		8		-	TTTCTAGATGCCTTTTTTAATTCATATAAATAAATTCTGAC
844485		11		+	TTTCAGTGGTTTTATCAATACAGTACAAGCAAGAAACACCA
844793		1		+	GCGATTTTCTTATCTTTATGTTGTTCTAACTCTTTTTTTAC
847564		6		-	ATAACGTTACCCTATTCTTAATTTTTATTTAAAAATTTGCT
847742		8		+	CATTGAACAGTCTAGAAAAAATTAAAACTCATTTTTTGTAA
847743		4		-	TTTACAAAAAATGAGTTTTAATTTTTTCTAGACTGTTCAAT
847923		1		-	TTAAAATAAGTGCATTTTAGACTAAAGATAAAGTTAACAAA
849043		1		+	CTAAAGAAGATTATTCAAATATTCAAAACCTCACTTTCGAT
851634		1		-	CTCTTTTACCGACTAAAGTATAAGACACGTATTATAAAATT
854844		1		+	TAAAATCTGGCAAACAAATCCGTATCAGTTTTGCAGGTCGT
856188		8		-	TTACTCTACCCTGGTAGGTATTTATTCGAAGAAATTAAAGA
857012		9		+	TGAAGTGACTGTTAAATACACTCAAGCTGGTGAAGACAAAG
858723		5		+	AAAGAGCGTGTAATCGAAGCGTTCAAAATCATTCTTGCTGA
859969		6		-	TGTTAATTATTCAATGTTCTACTAGAATTAATATCATTTCA
860021		4		+	AGGGAAAAATAAATGAGTAGAGAAGAATTAATTTATTGTAT
860186		3		+	GTCCTAAAGGTGATGAGTACTTGTATGGTGAAGATGAAGTG
860263		121		-	ATCTTAAAGAATAAAAATAGACAATATATAGAATTTAAATA
860321		1		-	CGATTGAATATTAATTTATTTATAAAAATTAGTATTAGTCA
860540		1		-	GAGAATCACGCTAGATATTTTCGCATACATGACGATTGCCT
860863		2		+	CCAAAAGACCCTAAGGAGCCAGTCAAAATTTATCGCTACTT
862044		13		+	AGGGCTTTTTTGATTTATATCTCTAATATAAAAATTAGAAC
862481		1		+	TTAGACATTTTCGCTTTACCATCAAAACCAGGTAAACGAGC
863219		4		-	GATTTTTTTCAATTTTTGTAATTTTACTGAATAAATTCACA
864124		17		-	GCACCAGCAACAATTCCTATTGCAAAGTTAATAAGCGTTGG
864330		5		-	AATTTCCATGCAACAAATGCCACAACCAAACCAATAATACT
864330		27		-	AATTTCCATGCAACAAATGCCACAACCAAACCAATAATACT
865538		1		-	TATTGATAGTAATGAATTGATTACCATTTAAAAGACTGGCT
865754		9		+	GTTTGGTAGCTTACTTTACGGTTTCCAATTGTTAGTTGGGC
865896		5		-	TCGTTAAATAAAGATTCTCCTTCTAATTTAACAATGAGATG
865910		10		+	ATTAGAAGGAGAATCTTTATTTAACGATGCGATGTGTATTG
866647		1		-	TTTAAGCCCTTCCGTTTCTTCATTAGGATTGTAATAAAACG
866778		7		+	ATCTTTAACCCAGATGTTATTGTTGATCAAAAAACAGAAGA
866778		1		+	ATCTTTAACCCAGATGTTATTGTTGATCAAAAAACAGAAGA
866871		1		+	GAAAGTCCCGATAATTTCTAAAAGTAAATAAAAGAATAATT
866920		3		+	AATATAAAAATGAGGCTTTAGTGTAATAGTAAAATATTATC
866928		2		-	TGGCCTTAGATAATATTTTACTATTACACTAAAGCCTCATT
866928		7		-	TGGCCTTAGATAATATTTTACTATTACACTAAAGCCTCATT
867244		4		+	CACATTACTTAATGTTTTTAAGTTGTAGGTCAAAAACTCGA
867245		3		+	ACATTACTTAATGTTTTTAAGTTGTAGGTCAAAAACTCGAA
867252		1		-	TAATGTTTTCGAGTTTTTGACCTACAACTTAAAAACATTAA
874741		3		+	GATTCATGCTGAGGCTGTAGATGCGCAAGGTAACGTAGATG
875150		1		+	CAAGACCTGATTACAGCAATTACGATTCCTGAAGACCTAAA
876124		1		+	CCTGATTACAGCAATTACGGTTCCTGAAGACCTAAATGGCG
876333		1		+	CAGCAGCCGATCCTGTGACTGGTCAGATTGTGATTCATGCT
876339		1		+	CCGATCCTGTGACTGGTCAGATTGTGATTCATGCTGAGGCT
879592		8		-	CAACTACAGTACGAGTGCCATCTGGATTTACTCGTGTTAAT
880600		8		+	TTTATCAAGTCTGATTTCTCTTGGTACCGTAACTCTAGATT
881823		3		-	TACCTCTGCGATAATGATTATTGTGAAATTGGTGATGAACC
881996		66		+	AATATCGTGCAACAAAGCCGGAAATTAAACTTCAGTCACTA
882267		14		+	TAATACGGTACGTCATTGTACTTCGCTTTACGCGCTTTTAG
882299		14		+	CGCTTTTAGAGACTTTTGAAGTACAAGATAAACCTGAATAC
882396		1		+	AGACCCAATAACTGCTTTTATGATTGATGGTAAAGAAGGGG
882398		13		+	ACCCAATAACTGCTTTTATGATTGATGGTAAAGAAGGGGAG
882425		3		-	GGCATTTGCACCTAATTTAATTTCTAGCTCCCCTTCTTTAC
882500		5		+	TCACAGGAAAAGATGATTATTTAAAATATGCAGAGAAACTT
882532		9		+	GAGAAACTTGCTCATGGTATTTTAGAATTAGTAGATCCGGA
882538		2		-	AATCCATCCGGATCTACTAATTCTAAAATACCATGAGCAAG
882568		14		-	TAATTTGGATAATTTAATACATGAGTAGTTAATCCATCCGG
882697		5		+	AGATTATTAGACACAGTTAAGTTAATGTTTGAAAATTTTAT
882704		1		-	TTTATGAATAAAATTTTCAAACATTAACTTAACTGTGTCTA
882807		2		+	TCCTGAAGAAAAATATTTTATTTTTGGCTTAAATAATTATT
882961		31		+	CTTTTTGAACAAGCGTATATGTCTGAGTTAAAAAAACTCAT
882961		21		+	CTTTTTGAACAAGCGTATATGTCTGAGTTAAAAAAACTCAT
882968		5		-	AAACGTAATGAGTTTTTTTAACTCAGACATATACGCTTGTT
882968		2		-	AAACGTAATGAGTTTTTTTAACTCAGACATATACGCTTGTT
883279		17		-	TTCTAATGCATAATCAATCAGTAATAATGTAGAAATGTCTC
883500		1		-	TTAGACAAGATCAATTGTGTTTGCTCAATAGAGCCAAACAG
883563		22		+	GCTTTAAGAGTACCTAATCAATTAAAAAATCTATTTTTGTT
883641		1		-	ACTTTATTTTTAAAAGAAAGTTTTCTAATAAAGAAAAGTTT
883666		136		+	CTTTTAAAAATAAAGTATATCAACCGATTACGCCTTTGCTT
883934		2		-	TTTGCCCTCTAGACTTACGCTTTTCGGTATACATTTCACCA
883991		1		+	ATATGGATATCATTATTCATTTGAAAAAATACAATCCTTTT
885357		17		+	TAAGGGATATAACGGTGTAATTTAAATTTGAAAATCTTATT
885422		1		+	ATTTAAAATCTTAATTTCCTTGCGCATTTGTTGATAATTAT
885982		3		-	ATTGCTTTAAGTTTACTTTGCCATTTAATAAATAGATTCCT
886086		7		-	AAAGTCATATCCCTGTTTTAATAGTTCGTTAAAATTAAAAA
886275		1		-	AAGCCAAGCAACAATTTTTGCAAGAAGGTCTTAGTGTAGAA
887060		2		+	CAAAACAAACAAAATTACCAATATAGAGCTGATCAATTGGC
887480		4		-	TGTTGGTGATGATGAAGCTGATTTTAAAATCAATAAAATTT
889844		13		+	CGTACCAAATACGTTCAGGTCCCGGAACTTTAAGCTCTTTT
889879		1		-	GAAGCTGGTGCAACAAATGTAAAAGAAACTATTCTAAAAGA
891776		6		+	TACCCACGAACCTTCAGACCATTCAAAGCCTGTCGGGTCAC
892006		9		-	ACTATTACACAGCAACTTCCGTTCTGAGCAATCATTAAGTG
894815		11		-	AACACTTTAACAACAAACTGTCCATTTGGACCCAAGACTTT
897759		3		+	GCCCAGCAAAATTTAAAACTATTAAAAGAATTTTGGAAACT
898362		4		-	TTGTACCACCATCATCATTGCCTCAGCAATATAATCAGCAG
899973		6		-	AACTGGACGAATTGGCATCCATTCAAAATAGGCCTGTAGGG
900403		3		+	ACTTCGTTTACAACAAAATGATCCGACATTAACAGCCCAAG
900703		1		+	GTTTGAATTTGCATTTACTACATTAATTGATGAATTGGTTT
902379		14		-	TATAATTACTATTTGATCATCTGCATAACGAGCAAGACTAA
902994		2		-	TTCTTTCTTCAATTTTTTCATATTTTGGATGACTAAAATTT
903668		1		-	CATGAAAGACACCAAGCATCATTCAAAAATTAAAGAACATT
904933		2		-	CCTTCTACCGCAACAACTCCACATTCTAATTTAGATACAAA
906901		5		-	CTCTAGCATTTAACTATCCATTGACTACCCTACTGTTGAAT
906995		5		-	TTTCTCATGTTCTTTTTATTGTTGATCTTATAAAAATTAAA
911105		7		+	TCTGCCCTTAGGGACTTTTAATTATGTTGCTAAAGTTTTAG
911106		4		+	CTGCCCTTAGGGACTTTTAATTATGTTGCTAAAGTTTTAGA
911113		4		-	CGGAATCTCTAAAACTTTAGCAACATAATTAAAAGTCCCTA
911113		3		-	CGGAATCTCTAAAACTTTAGCAACATAATTAAAAGTCCCTA
911191		10		+	GTAAACCTAGGTCAGTACATGTAGCAGTTATTAATGATCAT
911313		12		+	CTGCCTTTACATGCCTATACCTCAGCTTTAGATGTTTTATT
911743		5		+	CTACATCTGTCTGATTTACACTTTGGGACAGAAAAAAAAGA
911750		16		-	TAAACACTCTTTTTTTTCTGTCCCAAAGTGTAAATCAGACA
911773		3		-	ATACAAAAATCTCTTATTGCCTCTAAACACTCTTTTTTTTC
912028		1		+	TTAGAAACTGAACATTTTTATATTGTAGGCGTAAACAGTAT
912028		53		+	TTAGAAACTGAACATTTTTATATTGTAGGCGTAAACAGTAT
912036		10		-	GACGACGTATACTGTTTACGCCTACAATATAAAAATGTTCA
912119		13		+	CTACTTATGAGCATTTAGACAGGGGACCTAAAAATAAAATA
912187		11		+	TATACGCCGCCTGATAATAAGCATGGAATAAAAGATTGTCC
912194		18		-	CAGAACCGGACAATCTTTTATTCCATGCTTATTATCAGGCG
912209		1		+	ATGGAATAAAAGATTGTCCGGTTCTGGGTAAAATCGCTTTA
912310		2		-	TGATCTATTTTTAGAGAATAAATCTGAGTTAAATCATATAT
912445		4		+	ATTCAGCATTATTGGTTTAATTACGATTTAAAGATTTTTCA
912478		2		-	GTGTCTTATAGAATTTTTATAAATTAAATTAATTGAAAAAT
912488		6		-	CATAAGTTAAGTGTCTTATAGAATTTTTATAAATTAAATTA
912631		1		+	ATATTAATACATAAAAAGATTTTGACTATATAAAAAGCCGT
912637		2		-	AAAAGCACGGCTTTTTATATAGTCAAAATCTTTTTATGTAT
912701		2		+	GTTTTTTATGTTCTTTAATAATATTTTATTAAAATGAGTCT
912773		2		-	ATACTTGTACCATTTTTCCACCATGAAATTTCAAATAATTA
912901		1		-	TATTGAAGCAATTTTTTCTGGATTAATATCAATTTTTGCGA
912994		1		+	TTTTAGAGAACTTTTTTATTAGTGAAAATCCACAAATTCTT
913025		2		-	TAGCAGCCCAATAAGTCTGCCCCTCATTTAAAAGAATTTGT
913051		5		+	CTTATTGGGCTGCTAATTTAGCTGAAGATGCTACAGGACAG
913086		11		+	GGACAGACCACTGTTAATTATTTAGAATTAAAAGAGATACC
913092		2		-	TATTTTGGTATCTCTTTTAATTCTAAATAATTAACAGTGGT
913093		2		-	ATATTTTGGTATCTCTTTTAATTCTAAATAATTAACAGTGG
913441		2		-	ATTGCCAGCAGCGTCTGTCACTACAGCTTTATAAAGATAAA
913441		1		-	ATTGCCAGCAGCGTCTGTCACTACAGCTTTATAAAGATAAA
913878		3		+	ACGCAAGATAAAAACTTCAATTTAAAGCTTGAAGGACAGGA
914810		1		-	CAAGCCAATCACCATTTTTATTGTAGATATCGACCTTACTT
914858		8		+	AATAACTAATGAAGAAGGTAAATTTACTTTACAAGATCTTT
914858		10		+	AATAACTAATGAAGAAGGTAAATTTACTTTACAAGATCTTT
915000		2		-	GCATAACCACTAATCACGCCTTCTGGACTAATTCGTGTAAT
915088		2		-	AATACCAGAGCTATCAAATACATTAGAATTAAATTCTTGTA
915106		14		-	CATTACACTAAATGGTGTAATACCAGAGCTATCAAATACAT
915197		3		+	GGAAGGGGCTCAAATTATTATCTCTATAGATAAAGATAATA
915262		12		-	TTGTGGAGTTTCTAAAAATACTGCTGGAGTATAGTCTGCAG
915460		6		+	CGGTTTCTGTACAAGTAGTAGATAAAAATCAAAATACGAGT
915460		19		-	ACTCGTATTTTGATTTTTATCTACTACTTGTACAGAAACCG
915467		1		+	TGTACAAGTAGTAGATAAAAATCAAAATACGAGTGAAACCC
915726		6		+	TCCGTTCAAATTATTGATAATAAAGGGTTAATGAGTCCTGA
916917		1		+	TCTATTGATGTATTAGATCAGACTGGAAATAAGATTGGTTT
917070		4		-	GGATTTGGTACGACGTCATCATTCAAAGCACTCTGCTTGAC
917422		1		-	CTCACCAACAGCATTTTTAACTTCAATTTGAGTATTTGCTT
917422		3		-	CTCACCAACAGCATTTTTAACTTCAATTTGAGTATTTGCTT
917681		2		-	TCTCACCAACAGCATTTTTAACTTCAATTTGAGTATTTGCT
918372		1		-	AAATTAGTCGCATTTTCCGGTGCTGTATTATCAAGAAAGGC
918481		1		+	ATCAGTATGGTCAATTATTAAATCAGTGGAATAATAATGTT
920025		6		+	GTTGAAATTATTGATCAATATGGTGCAGTTATCACAACAAC
920473		9		-	ACCATCATTGTTAATTACCACTTCATTAATTACTGGAGCAA
921135		2		-	TTTACCGTTAATGTTTCGCCATGCCAATACTCATACCATAG
922218		8		-	GTATCGTTACCTTCACGCCCATTCAAAACGTTATTACCAGA
922403		1		-	ATGCGCTTACATCTTTAGAATAGTCAATTAATAGTTCACTT
924873		4		-	TTAACTTATCCTTAAAATTACTGGAAAAATAAAAAAAATCC
925651		1		+	TTAAAAATTTAAGTCAGGCTGAAAAAACTAAAATTTTAACC
926688		1		-	GTTTATTTCTGATGCACATACGGCTGGTTTAAAAGTACATC
927608		3		+	AAGCATAAAAGTGCTTTTCTAAACATAATTCTACTCATATT
927656		1		-	TGATCATGTCAAACAAAGCACCGAAACTTGAGTCGTTTCAA
929120		5		-	GCATGAGCCGCTCAACGTTTTCTACGACCACAATCGCGTCA
930397		9		-	ATCTTTTTGTTGGTTAACAAGTTGTTCTACATCTTTCATCG
933118		2		-	AAATATGGCGGTATTCCGCCATTCCGTGAAACCCAAGATTA
934004		2		+	CAATTTTATCCACAGGTTTTGTGGAAAACTGTGGAAAAGTC
935745		5		+	CCCGAGAGGTAAGCTTTTTATTTATACAAACAATGAATTTA
937158		1		+	TTAAATATCCGATATATCATCATAACAACATGAATTTATTA
938553		2		-	TAAAACGAAGATACTCTTGAAAGGCGAGCTAAGATCACCTG
938681		1		-	TTTTTAACTTATATCTTTATCTGGATTTTATAAAAAGTTAA
938724		18		+	ATTGATGCATACAACTTTAATATAATGTTAATAATCAAACA
938796		6		+	TTTTAAGAACACTTTTAATAATTCAGAACTAAACAATTAAG
938797		13		+	TTTAAGAACACTTTTAATAATTCAGAACTAAACAATTAAGT
938804		10		-	ATTTTAAACTTAATTGTTTAGTTCTGAATTATTAAAAGTGT
938915		4		+	TCTAGCTTTTTACTTCATTAGTTTTGTACGTTTTTATCTTA
938931		6		+	ATTAGTTTTGTACGTTTTTATCTTAAAGATAATCTTAAAAT
939030		5		+	TCTTACTCTGTTGAATAAACATCAAAACTAAAAAATTTAAT
939098		2		-	ATTTATTTTTCTGACCCATTAACGAAATCTAGATAGGCCAT
939125		16		+	TCAGAAAAATAAATTATGACTTCATTTAAGCCAAATCAGAA
939132		2		-	CTTAATTTTCTGATTTGGCTTAAATGAAGTCATAATTTATT
939229		1		+	TATCATCCGGAATTTTTGCAGAATGAAGTCTTAGCCGATAT
939261		1		-	TATCAGGAAGAGTTTGTGCAGTATGAGCAAAAATATCGGCT
940905		6		+	GGAATATAGCCATCTGACCATTCAAAACTTATATCAAGCGA
940905		3		+	GGAATATAGCCATCTGACCATTCAAAACTTATATCAAGCGA
942352		1		-	TTATCTGGTGTTTTTGATTGCACGCCAATTAAAACATTGTC
942945		1		+	CGAGTTTAATAGCTTTTCAGGCCCGCAAACTCACTTATTTG
943024		1		+	AATGATGTTGTGGTAAATACACGCAGTATTATTTTGTATAA
943151		2		+	GGTCACCAGCCGTACCTTGGGTTCATAAATAATTAAGTTTT
943174		1		-	TTCTACAGAGGCTTTTTTAATTGAAAACTTAATTATTTATG
943175		3		-	TTTCTACAGAGGCTTTTTTAATTGAAAACTTAATTATTTAT
943311		1		-	TTAAAATAATAAAAGAAGCTTTAAAATAACTTAAATAAATC
943372		5		+	TTCTAATTTTTGCTCTTAGAGTTTATTTGTTAACTTAAGAA
943373		1		+	TCTAATTTTTGCTCTTAGAGTTTATTTGTTAACTTAAGAAT
943465		2		+	CTCCAACACCTACGCTGATAGTTACTAGTTCTAAATTAAAT
943486		1		-	ACATGGCTTATGGAAAGAGATATTTAATTTAGAACTAGTAA
943547		155		-	GTGTAGTAGCTACCTATGGCCGTAAATCTAATAATCGGGGA
943565		2		+	ACGGCCATAGGTAGCTACTACACCAAAACCTAAAGTAGAAA
943565		11		+	ACGGCCATAGGTAGCTACTACACCAAAACCTAAAGTAGAAA
943566		7		-	CTTTCTACTTTAGGTTTTGGTGTAGTAGCTACCTATGGCCG
943652		2		+	TAAAGGGATTAATATTGTTGCAACAATAGTCACAACAAAGG
943665		11		+	ATTGTTGCAACAATAGTCACAACAAAGGCAGTGATGATATG
943745		1		-	TCATTGATTAGTATTTTCCTAAGATTAGTATAAATTTAAGC
943785		1		-	TTCTAGATAAAGAATTTATAAATTAAGATGTGTACTTAGCT
943791		1		+	GTACACATCTTAATTTATAAATTCTTTATCTAGAAAAATTA
943846		2		+	CTTTTCGAAAAGCAAACATGAAAAAAATTATAAAATAGGCC
943852		1		-	CTTCTCGGCCTATTTTATAATTTTTTTCATGTTTGCTTTTC
943938		9		+	GGATAACCTTTTCCTATGAGAGTAGAGGAAAAAATTGAAAA
944007		8		-	AAGAAAAAAGAATTTTCTGAAAATTATATAATGCTTTCAAA
944008		1		-	TAAGAAAAAAGAATTTTCTGAAAATTATATAATGCTTTCAA
944076		4		-	ATTATTTTGGGAATATTCACTTCCATATTCTCAATTTTTCT
944090		8		+	TATGGAAGTGAATATTCCCAAAATAATACTAAATAAAATTG
944211		29		-	ATTTATTCTGGTAGAATTAAAGGTGCTCTAAAAAATTAAAT
944238		9		+	CTACCAGAATAAATATTCAGTGTTTTTGTATAAAGTAGTCT
944332		3		+	CCTTTAAAATCATTTTTCAATTTATTTATAAAACTAGTACA
944371		1		-	AATAATATTTATGTAATGTATCCAGAATTAATAAATGCTTG
944404		3		+	ATATTATTTTGATCTTTATTAAACCAAACTGAGTTGATTCT
944477		1		-	TTTTTCTTATTCCTCTATGGAGTTTGAGGAAAAAAATATTC
944569		1		+	AATAATAGTAGATTTTCTTCATTGAAGATAATTTTATTTTT
944598		1		+	AATTTTATTTTTAACTTTAATTATCAAAGTACCTTCAATTT
944599		12		-	GAAATTGAAGGTACTTTGATAATTAAAGTTAAAAATAAAAT
944599		2		-	GAAATTGAAGGTACTTTGATAATTAAAGTTAAAAATAAAAT
944699		1		+	TTTCCATGTTGCCTCTTTGGAATTTTATATAGTAAAGAATT
944733		1		-	TTAATAAAAATATCTTTATAATTAAAATCTTATAAATTCTT
944791		10		+	TAAAAAAGTTTATAAAATCAGTTTTCGATTGAAAATAAATA
944799		7		+	TTTATAAAATCAGTTTTCGATTGAAAATAAATATTTGCTTC
944799		1		-	GAAGCAAATATTTATTTTCAATCGAAAACTGATTTTATAAA
944805		1		-	TCAGAGGAAGCAAATATTTATTTTCAATCGAAAACTGATTT
944910		1		+	ATTTCATCAGAATTTTTTTGAAAATAATTCAAAATATCTTG
945008		1		+	ATCTAGATATGTGTCCATATATTTCCTTCTTATTAAAATTA
945009		1		+	TCTAGATATGTGTCCATATATTTCCTTCTTATTAAAATTAG
945052		1		-	TTCGTATAAGGCGTTTTTTATATTTTTTGAAAATTTCATTT
945089		7		-	CATTAAAGAAATTTTGTTAATCATCGAACTAGAAAATTTCG
945201		2		+	CCATAGGAGTTCCTCTTTAATAGGAGGATCGAAAGTTAAGT
945207		3		-	ATCAAGACTTAACTTTCGATCCTCCTATTAAAGAGGAACTC
945208		1		-	AATCAAGACTTAACTTTCGATCCTCCTATTAAAGAGGAACT
945307		2		-	TTATTAGATGTACAACAAGTATTCAATGATCTGTTAAACCA
945375		2		+	TTTCATATTCTATTCTTGCCTAACTAAACTAATTTATCTAT
945386		1		+	ATTCTTGCCTAACTAAACTAATTTATCTATATAAATTTCAT
945394		1		-	TAAAGGCTATGAAATTTATATAGATAAATTAGTTTAGTTAG
945466		1		+	ATTTATCCTTACTTTTTAATGTTCTAAATTAAAGCAAATGT
945602		2		+	TAAAGGTTTTATACTTTTAGTGTGTACACCCTCGTGCCCCC
946318		9		-	GTTGGGATAGCTATTTTTAATTTCAAAAACGGCTTTAAATA
948766		2		+	TAACCGATTAAGTTTTTTTATCTTTTAAGCTAGTTTGACTA
951422		2		-	CCCCAACAGAAAATTGAACGCTCTGACTCTAAAAAGAGTTT
952631		4		-	TGCTCTGGTGCATTTCCGGGATGTAAAATCACAGGAACACT
953576		6		-	TTAAAAGATATATTTTATATTTCCGTATATAAAACAAATCC
953670		1		-	CTGAACCTTTAGAATTTTATAATAATCTATAAAAACTAACC
953731		4		+	GTACAATCAATAAAAGAATGGGCAAAACGTCTAAAAAAACA
954076		12		+	GCCGTGATGGCTTACTTTTATTTTGGCGGTGGTTTGTAAGT
955121		16		+	AGTGCTCAAGCAAAAACTATCTCAAATTTATGATATTGCTC
955878		5		-	GTCAGTTAAAAAGACAGGTGCATCAAACCCTAAACTTGGTT
957753		1		-	ACGTGTTGCACTTGGTCTTGAACAAAACCGTTTAAACATGC
959196		3		+	CTTTTTGATTTGATTTTAGCTAACGGACTAAAAAAATTACT
963042		1		-	GACCACATCGCCTTCTTGCCATTCAATTTGTAGCTTACCAC
963136		9		-	AAAAGAGGCTTCTATTTAGGCCATGCGATTAACCTTGGAAA
963526		6		+	CTTAATTGCAACTTCTGGTGGAATCAACTTGGAACCATTTA
964200		12		-	CGCAGATATACAAGACAATCATTCAAATCTCTCTACTTCAG
964253		17		-	GCTTATTTAGCATGGTTGGGTTTAAATATGATTTTAAAACC
964763		6		-	TAAATCAACTTTTTTAAGCTCACAAAACTCAAGGAAGCTTC
965693		14		+	ATTTTGTCGGCATATATAGTCTAAAAACTATAAATTTTGAC
966002		7		-	CGTTTTACAGCAACAAGAGCCTTCATGTAATCCTCGGCTGT
967755		1		+	TAGGGGTTTTTTGTTTTACAGTCTGAAGTTAGAAGTAAAAA
967769		4		-	CATAAATTTTCTAATTTTTACTTCTAACTTCAGACTGTAAA
967836		1		-	CAATCATTATCTTCATGCCTAATCAAAACTATGTGAATTTT
969243		8		+	ATTGATGAAATTATTGAAACCATCAAAACTTCTGCAAACCC
970770		3		-	TATTTTAAAACGTTTTACTCTTCAGAAGTATCTTCATTATT
971677		7		+	CTACTCGCAAAAAGCCATGGTAAAAAACTGACAAATAAAAT
972025		20		+	CGTGCATAAATAGTGAAGTCCACAAAACATAAAACACTAAT
972592		1		-	AATGAAAGTTTTCTTTTACTTTCAAACCTCTATTTTAACGT
973086		5		+	ATGGAAATTCCCTCAATCAAAGTTTTAATGATAATCCACAC
973228		5		-	ACGTCAACATGGCCGTTCTAGCTTCAACTTAAAATCTCTTT
974498		39		-	GATTTATGGGAAACTGCTGCTGCCAAATTAAAACCGTTTAG
974498		45		-	GATTTATGGGAAACTGCTGCTGCCAAATTAAAACCGTTTAG
974731		3		+	GAGAAATTTCCTTAATTCCAACTTAAAGTTTTCTTAAGGTT
974868		2		+	TTATAGTAAATAAAAATATAATCTGTACACTTTAATTAGCC
974882		2		+	AATATAATCTGTACACTTTAATTAGCCTGTAAATAAGTTTA
975586		1		-	CTAAAGAAATTGGGTTAGGTCTTGCCACCTCTATTGAAGCA
975784		2		-	AAGTCATTGGTCAAACAGCCAATAGCCCTCACGTTAAAATT
976210		1		+	TTTAATGGTAGAGTAACGCCTGCAAAACTTAAAGAAGATCC
976460		11		-	GGTGAACCGAGAGAGTTTTATTCAAGGCTTATTGGCTAAAA
977202		1		+	ACGCTCAGGCACCAAATGTAATTTAAAACTACGAATGTCAT
977774		1		-	ACAGGAAAATATTGATACTCTTTATGCCAATTGGCAGAGTA
978141		1		+	ATCACTTTTACTCGTTTTTACTTCTTGAGTATTGTCGGTTT
978149		8		-	AAATACTCAAACCGACAATACTCAAGAAGTAAAAACGAGTA
978372		8		+	TTTATAAGCATTTAAAGCCATTTCTGTTTTTAAAGCACTTA
978674		5		-	AAATGAAAACTGGATTGTAGGTGTTATGGCAAAATACAATC
979113		1		+	TGCGACCAGTTGTTGTTGTAATTGCACATTAAAATAACTTT
979169		3		-	ACGCTCCGAGCTTTCAAGCCAACAACAACAAGATATCCAGC
979782		27		-	ATTGAATTTAATAACAAGAAATTTAAACTATAAGGGATGAT
979797		3		+	TTAAATTTCTTGTTATTAAATTCAATTATCATATTGTTTAT
980875		1		-	CCACCCTGCTCTAGTAACCATTCAAATACTAAACCAGACAA
980921		2		+	ATGCTATCCATAAAGTTAACCTTGAAAAAGCTCAGTTACTC
980931		3		+	TAAAGTTAACCTTGAAAAAGCTCAGTTACTCTATGGTTATA
980936		3		+	TTAACCTTGAAAAAGCTCAGTTACTCTATGGTTATATCGAT
981373		3		-	CTGAACAAACCACCAGCCTCATTCAAACTAGTAACCCACGT
981582		1		-	CCTTTATGATGTCACTTTAGTTTTAGAAGACAACCTTCCTG
981764		1		+	TCTTTAGTTTTTGGTTGCCATTCATTAATCAGTTCTTGTAG
981859		2		+	ATGTTTAATTGACGCTGGATCATCTACGACAATTGTTTCTC
981905		2		-	GTCCAATTTAATGCATGGGCCTATGAATTAGAATCAGTGCC
982025		1		-	TGTGACTCTGCTACTCAAGCGGTATTAAGTTTAAAATTAAA
982088		1		+	GCATTATATTGATAAGGACTATCAAAACTCGGGAAGGCAGT
982614		2		+	GCGCTATTCTCTAATGAAATGCATCTGTTAGACTTATATTT
983416		25		-	ACCAAACATCAAGGCAATCATGCCAGAACTTAAATATTGGG
984126		33		+	TGATCAAATTGATCTCATATCTTAAGTAGTAGAAAATAGCG
984126		2		+	TGATCAAATTGATCTCATATCTTAAGTAGTAGAAAATAGCG
984671		1		+	ATGAAAAGAATGTCTCTATCATTCAAAACCATATTGTTGCC
984986		6		-	GTCATCGGCAACTTGAGGAGCGGCAAAAATATCATCTAATT
986415		22		-	ACGAACATTGGTCGTTTATAAAGATAAAAAATAAAGGCAAG
986794		6		+	CCACCCCAGGAGCTTTTGATCAGGAAAAGTGGTTTATTCAG
986941		1		-	AGTTAAGCGAAGTTTTTCTATATTTAAACGAAAACTACTGG
987219		1		+	CAGGTTTTGATGGCTGTACCATGCTGCCTTGGTGTTTTAAT
987315		4		-	TTAATAGGTTGTTTTAATAATAGAAATCCAATAAATATAAG
987490		1		+	TACCTGAGCAACATTTTTTAAGTCTGAGCTCAAAAATGATT
987498		8		-	CTCATAAAAATCATTTTTGAGCTCAGACTTAAAAAATGTTG
987787		1		+	TAGAAAAACTCTCTTTAACATTACAAGGTATAAGCTTGACG
988301		13		-	GGTTAGAAGCAACAAAAGCCAGATCTTTTTCTTTAGGCCAT
988449		1		-	CCTAGCACCAACACATCTATCTTCAAGTTAGGATAATCTTT
989808		4		+	GAATTTTATGTCCGATTGGCCACCAAAACCACAAAATGAAC
991967		7		-	ATACACATCAACGTGTATTAAATACGGGGGATCGATTACAT
993257		1		+	TTGCATAGTGCACCAAAGCCACCAAGTCCGCCCATTACTTC
[truncated: 37,846 more rows]
