# Supplementary material for: H-NS is a bacterial transposon capture protein
Source: Nat Commun. 2024 Aug 20;15:7137. doi: 10.1038/s41467-024-51407-5 (PMC11335895; doi:10.1038/s41467-024-51407-5)
Supplement: Supplementary file 10 — Source data [file 41467_2024_51407_MOESM10_ESM.zip]

Archive with 2 entries (2 files):
- Source data numerical values.xlsx
- Source data uncropped gels.pdf
