# Supplementary material for: H-NS is a bacterial transposon capture protein
Source: Nat Commun. 2024 Aug 20;15:7137. doi: 10.1038/s41467-024-51407-5 (PMC11335895; doi:10.1038/s41467-024-51407-5)
Supplement: Supplementary file 10 — Source data [file 41467_2024_51407_MOESM10_ESM.zip › Source data numerical values.xlsx]

## Sheet: Figure 1c
Gene	log2FC	logCPM	PValue	Log10 Pvalue
ABUW_2588	3.67335	-1.40001	0.262421	0.581002
ABUW_1703	2.41492	-0.036148	0.00921353	2.03557
ABUW_2112	2.41094	-0.399842	0.0228814	1.64052
ABUW_1766	2.13863	6.19967	1.14E-09	8.9431
ABUW_1785	2.07894	0.0627805	0.0142655	1.84571
ABUW_3803	2.07382	6.20147	3.78E-09	8.42251
ABUW_1269	2.03264	-1.05002	0.241646	0.61682
ABUW_2965	1.95761	6.10548	4.52E-06	5.34486
ABUW_0603	1.95719	4.16901	4.57E-07	6.34008
ABUW_2088	1.95492	1.23768	0.000306532	3.51352
ABUW_1095	1.91287	0.377985	0.0114197	1.94235
ABUW_1424	1.84976	0.152932	0.0188368	1.72499
ABUW_1796	1.83045	7.13904	0.0952044	1.02134
ABUW_2015	1.7647	0.75419	0.00520918	2.28323
ABUW_1468	1.76079	0.75566	0.00585347	2.23259
ABUW_2720	1.74743	3.07077	0.00330768	2.48048
ABUW_2850	1.74443	5.37511	6.54E-06	5.18442
ABUW_1413	1.72048	-0.152554	0.0520235	1.2838
ABUW_1471	1.69414	1.89227	0.000411153	3.386
ABUW_2434	1.68323	0.0465811	0.0355881	1.44869
ABUW_1398	1.66045	3.16624	0.000117273	3.9308
ABUW_1563	1.65327	5.16699	3.31E-06	5.48017
ABUW_0607	1.52519	3.28652	5.18E-05	4.28567
ABUW_1291	1.52424	2.00795	0.0104088	1.9826
ABUW_3695	1.51527	7.3716	0.000138224	3.85942
ABUW_1862	1.48109	1.11318	0.00953728	2.02058
bfr1	1.47902	9.80233	0.031089	1.50739
ABUW_3187	1.47524	0.696861	0.0345417	1.46166
ABUW_0343	1.46968	5.69946	0.000802785	3.0954
ABUW_3508	1.45722	7.47781	0.0963008	1.01637
bfr2	1.45526	10.2893	0.0580057	1.23653
ABUW_1345	1.45495	7.49841	0.129566	0.887508
ABUW_3875	1.44918	5.51113	6.85E-05	4.16431
ABUW_1675	1.44906	7.69019	0.00049812	3.30267
ABUW_1233	1.42627	5.45885	0.00065076	3.18658
ABUW_0754	1.42503	-0.0937524	0.0979412	1.00903
ABUW_1723	1.42292	2.97487	0.00603471	2.21934
ABUW_3334	1.4216	1.45907	0.00447393	2.34931
ABUW_1441	1.41449	5.40405	0.000793001	3.10073
ABUW_1526	1.40493	7.00868	0.0117202	1.93106
ABUW_3200	1.37249	0.739196	0.0274416	1.56159
ABUW_0336	1.36722	4.81398	0.000738368	3.13173
ABUW_3156	1.36304	5.54081	0.00789854	2.10245
csp1	1.36177	10.9732	0.0590442	1.22882
ABUW_0372	1.3559	7.37934	0.0652758	1.18525
ABUW_2952	1.34193	0.613592	0.0351518	1.45405
ABUW_1352	1.33535	7.38702	0.00893062	2.04912
ABUW_3149	1.33086	3.10308	0.00168236	2.77408
ABUW_0743	1.326	2.70707	0.000685822	3.16379
ABUW_2685	1.32041	1.75204	0.00527904	2.27744
ABUW_0255	1.31834	10.3284	0.015158	1.81936
ABUW_1255	1.31562	-0.150777	0.135426	0.868299
ABUW_3158	1.29996	5.49135	0.00476517	2.32192
ABUW_2625	1.29917	-0.160767	0.138696	0.857937
lrp	1.29205	5.64902	0.000406252	3.3912
hemF	1.28936	9.52924	0.151238	0.820338
ABUW_1676	1.28342	5.92601	0.000730208	3.13655
rpmE2	1.27437	5.20314	0.000489331	3.3104
ABUW_1903	1.26656	1.67998	0.0430965	1.36556
ABUW_1393	1.26139	1.05431	0.0191039	1.71888
ABUW_0044	1.25943	4.89291	0.00133777	2.87362
ABUW_0219	1.25622	5.20665	0.00861882	2.06455
citA	1.25278	3.29521	0.0150841	1.82148
ABUW_3874	1.24456	3.59335	0.00330584	2.48072
tatB	1.24353	3.27104	0.0137363	1.86213
ABUW_1645	1.23562	1.79302	0.00631531	2.19961
ABUW_0469	1.21747	7.78942	0.0332919	1.47766
dcaI	1.21691	1.10646	0.0228535	1.64105
ABUW_1405	1.20789	-0.939491	0.477109	0.321383
ABUW_0356	1.20764	5.91648	0.0093434	2.02949
ABUW_3583	1.20657	12.4325	0.265328	0.576218
ABUW_1436	1.20594	5.31292	0.010164	1.99293
ABUW_3809	1.20446	5.37344	0.000650084	3.18703
ABUW_2065	1.19871	4.33183	0.0346765	1.45996
ABUW_0636	1.19464	7.22778	0.000601781	3.22056
ABUW_2919	1.1927	-0.943113	0.477918	0.320647
ABUW_1440	1.18621	1.81059	0.00918387	2.03697
ABUW_1164	1.18049	4.47559	0.0532138	1.27398
rpoN	1.17832	8.22234	0.0109787	1.95945
gloB	1.17591	6.53854	0.00482378	2.31661
ABUW_1801	1.17402	4.31541	0.00156834	2.80456
ABUW_1344	1.17163	4.34831	0.138679	0.85799
ABUW_3698	1.16795	6.13794	0.000872778	3.0591
leuA	1.15447	8.77997	0.0545278	1.26338
ABUW_1978	1.1542	5.08721	0.00744847	2.12793
ABUW_1674	1.15083	7.63118	0.0060595	2.21756
ABUW_1302	1.13901	0.983136	0.0398523	1.39955
ABUW_1823	1.1324	4.50802	0.0514136	1.28892
betA	1.13207	10.1004	0.134551	0.871113
sugE	1.12396	5.1393	0.0022632	2.64528
ABUW_3684	1.1207	0.792225	0.0550745	1.25905
ABUW_0360	1.11728	5.28281	0.0139748	1.85466
ABUW_0113	1.11455	5.65789	0.00250454	2.60127
ABUW_1536	1.11432	4.05089	0.0131921	1.87969
ABUW_1890	1.11096	4.63476	0.00295952	2.52878
ABUW_1659	1.10954	2.01514	0.00910339	2.0408
calB	1.10915	8.09985	0.0167822	1.77515
ABUW_1093	1.1067	4.29185	0.00181283	2.74164
ABUW_1076	1.1026	4.0868	0.0554391	1.25618
ABUW_0259	1.10027	5.45495	0.00217991	2.66156
ABUW_2771	1.09617	3.80321	0.012925	1.88857
ABUW_1425	1.09206	0.350745	0.144362	0.840547
ABUW_2761	1.09001	4.45985	0.0205335	1.68754
ABUW_1400	1.08929	6.14637	0.00252307	2.59807
dcaC	1.08862	1.69998	0.0220414	1.65676
ABUW_3398	1.08689	5.89357	0.0454945	1.34204
ABUW_1508	1.08402	7.68685	0.00247128	2.60708
pncB	1.08262	7.68378	0.011544	1.93764
tatA	1.0774	2.13871	0.0118089	1.92779
aspA	1.07429	8.49214	0.00495014	2.30538
ABUW_1428	1.07028	-0.271595	0.257342	0.589489
ABUW_2593	1.06904	1.6918	0.0294095	1.53151
ABUW_3143	1.06847	7.13447	0.0135233	1.86892
ABUW_3344	1.06774	5.37319	0.0128428	1.89134
ABUW_1673	1.06469	4.2497	0.00482663	2.31636
cinA1	1.06351	-0.0863953	0.231947	0.634612
metQ2	1.06255	3.3923	0.0149946	1.82407
ABUW_3015	1.06038	0.854605	0.0705384	1.15157
ABUW_2292	1.06033	6.26496	0.00250737	2.60078
ABUW_1046	1.05917	6.58502	0.040784	1.38951
ABUW_2233	1.05783	1.47555	0.0518647	1.28513
catC	1.05726	1.29334	0.0501075	1.3001
tatC	1.05289	3.48553	0.00556239	2.25474
ABUW_1361	1.05209	6.96159	0.00933157	2.03005
ABUW_3754	1.05193	5.6499	0.00416798	2.38007
ABUW_0574	1.05174	4.28962	0.010834	1.96521
ABUW_0601	1.04869	7.11014	0.00963469	2.01616
ABUW_0229	1.04721	5.18289	0.0126163	1.89907
ABUW_0660	1.04531	5.98119	0.00389186	2.40984
ABUW_0244	1.0453	4.63771	0.00513438	2.28951
ABUW_3726	1.04306	6.03574	0.0046643	2.33121
ABUW_3068	1.0411	4.29368	0.00934692	2.02933
ABUW_1763	1.02888	4.12457	0.0775315	1.11052
prpB	1.02808	5.902	0.00948625	2.02291
ABUW_0785	1.0279	0.552563	0.13002	0.885989
ABUW_3208	1.02752	3.31281	0.0146529	1.83408
ABUW_0789	1.02674	2.30497	0.0687588	1.16267
ABUW_0341	1.02565	8.01663	0.0759132	1.11968
ABUW_2783	1.02463	1.07723	0.081095	1.09101
modA	1.02448	4.95157	0.0338765	1.4701
ABUW_1112	1.02354	3.07493	0.0233484	1.63174
ABUW_3090	1.02258	8.40942	0.00481981	2.31697
ABUW_1427	1.02144	0.752308	0.163964	0.785253
ABUW_2894	1.02134	6.35576	0.010922	1.9617
ABUW_1938	1.01984	3.38475	0.0488201	1.3114
tauB	1.01909	5.09744	0.166986	0.77732
ABUW_2497	1.01783	2.81357	0.0225743	1.64639
ABUW_3851	1.01748	3.17661	0.0189694	1.72195
grpE	1.0127	7.56903	0.0187605	1.72676
ABUW_2375	1.0126	5.13336	0.0099803	2.00086
ABUW_1379	1.0105	5.21585	0.0301421	1.52083
phaE	1.00762	5.76084	0.00425324	2.37128
ABUW_0628	1.00539	4.82148	0.0614131	1.21174
ABUW_2517	1.00258	0.820829	0.0863217	1.06388
ABUW_1469	1.0016	1.26248	0.0518952	1.28487
ABUW_0112	0.999528	5.55197	0.0284555	1.54583
phnW	0.999267	3.30311	0.0134064	1.87269
ABUW_1085	0.998329	6.93309	0.0104519	1.98081
ABUW_0814	0.99281	6.16143	0.00286283	2.5432
ABUW_2630	0.99271	6.01896	0.0678424	1.1685
hcaR	0.990812	4.52423	0.00765828	2.11587
ABUW_1324	0.989723	1.04476	0.0856588	1.06723
ABUW_1980	0.985783	5.15576	0.0314394	1.50253
ABUW_1149	0.984922	3.63164	0.0178996	1.74716
ABUW_1566	0.982728	3.76841	0.0141279	1.84992
ABUW_1990	0.981739	6.16328	0.0117183	1.93113
otsB	0.981732	1.12093	0.0980098	1.00873
ABUW_2708	0.981457	8.23549	0.153377	0.814239
ABUW_2784	0.98059	0.513544	0.149297	0.825949
phaC	0.978677	5.61659	0.00571575	2.24293
ABUW_2985	0.977816	3.84921	0.0101406	1.99394
atsA	0.977641	4.83427	0.025724	1.58966
ABUW_3752	0.976831	5.66353	0.0106054	1.97447
ABUW_0132	0.973561	4.84256	0.00974648	2.01115
ABUW_3383	0.969496	3.93737	0.0365597	1.437
ABUW_1570	0.968443	3.60086	0.0273439	1.56314
ABUW_1096	0.965834	1.29607	0.060439	1.21868
ABUW_1654	0.965191	5.29947	0.102916	0.987519
ABUW_2406	0.962493	4.24038	0.0249803	1.6024
ABUW_1336	0.962181	4.13326	0.00695318	2.15782
ABUW_1897	0.961733	1.56091	0.0532546	1.27364
ABUW_0730	0.960329	5.61472	0.00818624	2.08692
phaF	0.958623	4.55594	0.0118381	1.92672
ABUW_1474	0.958246	2.50632	0.0259073	1.58658
ABUW_1004	0.957345	4.05651	0.0208715	1.68045
ABUW_2368	0.956863	3.99026	0.011262	1.94839
ABUW_2938	0.956586	0.146788	0.210814	0.676101
ABUW_2610	0.955776	5.31268	0.00724414	2.14001
ABUW_2064	0.955288	0.287075	0.20178	0.695122
ABUW_0247	0.954245	5.50697	0.0120603	1.91864
ABUW_3179	0.954106	7.02276	0.105279	0.977658
ABUW_0361	0.953295	4.19565	0.0143486	1.84319
moaA	0.951674	4.26904	0.0378969	1.4214
ABUW_1421	0.951088	0.00508503	0.245029	0.610783
uvrB	0.949231	7.86239	0.0580557	1.23615
ABUW_2592	0.947756	0.00690498	0.245753	0.609501
ABUW_3753	0.947137	4.82732	0.0208929	1.68
ABUW_2991	0.946152	3.7179	0.00817088	2.08773
ABUW_2622	0.944909	3.59638	0.00984738	2.00668
ABUW_2767	0.944741	6.85584	0.260056	0.584933
ABUW_2074	0.944662	1.80241	0.0602827	1.21981
ABUW_3882	0.943241	8.48191	0.0715708	1.14526
ABUW_2739	0.940381	3.03646	0.0231915	1.63467
pobA	0.938786	3.39382	0.17454	0.758106
ABUW_1420	0.936714	2.70754	0.0182263	1.7393
phaAB	0.936565	9.08679	0.0133546	1.87437
ABUW_2156	0.936307	4.03114	0.0807621	1.09279
ABUW_0177	0.93507	4.44658	0.00831465	2.08016
ABUW_3433	0.934039	9.35047	0.0929755	1.03163
ABUW_0454	0.933693	5.13066	0.0169802	1.77006
ABUW_2639	0.933186	7.40004	0.0830269	1.08078
ABUW_1721	0.932298	6.35626	0.0396098	1.4022
ABUW_2851	0.932272	5.59346	0.00656547	2.18273
dcaA2	0.931701	2.832	0.0157012	1.80407
metN1	0.931352	3.06607	0.018573	1.73112
ABUW_1133	0.92959	8.40905	0.0462931	1.33448
ABUW_3705	0.92839	4.05802	0.014163	1.84884
tauA	0.928007	5.77913	0.18601	0.730464
xerC	0.927639	6.74122	0.00666248	2.17636
ABUW_1407	0.925667	1.08884	0.0994817	1.00226
ABUW_1511	0.925267	5.25466	0.00604172	2.21884
ABUW_2514	0.924037	-0.529839	0.427662	0.368899
phaD	0.923959	8.09426	0.0114304	1.94194
betI	0.923778	8.63955	0.116021	0.935463
ABUW_2687	0.922672	8.72301	0.0193763	1.71273
ABUW_2940	0.922371	2.92984	0.0286033	1.54358
ABUW_2388	0.921139	3.28692	0.0585246	1.23266
ABUW_3763	0.920655	5.8407	0.0112622	1.94838
proP	0.920059	5.69807	0.0298348	1.52528
ABUW_2953	0.919667	0.679499	0.141391	0.849579
ABUW_0620	0.91929	5.28467	0.0850908	1.07012
ABUW_0483	0.919131	1.81209	0.044188	1.3547
mobA	0.917966	3.57069	0.0420148	1.3766
ABUW_2328	0.913446	6.60978	0.0111707	1.95192
ABUW_1863	0.91334	1.68278	0.0457326	1.33977
ABUW_3489	0.912785	6.58679	0.0447369	1.34933
ABUW_1949	0.912191	3.40206	0.0112	1.95078
ABUW_0580	0.910404	2.6723	0.0575693	1.23981
ABUW_2143	0.91018	4.01766	0.0716254	1.14493
ABUW_1572	0.909669	1.86075	0.0471509	1.32651
ABUW_3013	0.909079	0.853563	0.122073	0.913382
ABUW_2500	0.907765	1.06007	0.122386	0.912269
ABUW_2760	0.906174	5.12993	0.0337253	1.47204
ABUW_0227	0.904537	5.21368	0.0329759	1.4818
ABUW_0949	0.904316	10.1143	0.0392318	1.40636
ABUW_3894	0.904131	4.43737	0.0220891	1.65582
ABUW_1346	0.901167	5.24114	0.0411818	1.3853
ABUW_2742	0.90005	6.07887	0.0118852	1.92499
ABUW_3332	0.897377	2.96201	0.0203744	1.69092
lpdA2	0.897118	3.18001	0.0238932	1.62173
sspB	0.896931	6.21551	0.0462638	1.33476
ABUW_0176	0.896545	3.64545	0.0146248	1.83491
ABUW_1935	0.896196	2.80893	0.0194253	1.71163
ABUW_2793	0.894338	5.84008	0.0238179	1.6231
betB	0.893818	9.33808	0.189773	0.721767
ABUW_1439	0.893524	1.32941	0.138536	0.858436
garD	0.89189	3.04002	0.023854	1.62244
ABUW_0572	0.891058	2.83389	0.0290526	1.53682
ABUW_0816	0.887477	3.09543	0.0476637	1.32181
ABUW_0500	0.885088	5.61752	0.024983	1.60236
ABUW_2584	0.884065	3.2874	0.117844	0.928692
ABUW_1108	0.883137	5.70589	0.0160891	1.79347
baeS	0.882555	6.04158	0.0139833	1.85439
ABUW_2237	0.881527	4.80075	0.0293161	1.53289
ABUW_2862	0.877713	4.21564	0.0623411	1.20523
ABUW_3768	0.877615	6.24844	0.0190262	1.72065
ABUW_2220	0.877131	6.0884	0.0118294	1.92704
ABUW_2026	0.876944	1.47854	0.0808194	1.09248
ABUW_1423	0.876218	2.38984	0.0292287	1.53419
ABUW_2499	0.87615	1.93317	0.0711158	1.14803
icc	0.874787	5.76415	0.0539252	1.26821
ABUW_0639	0.873596	8.28292	0.0239784	1.62018
phoL	0.873408	9.27229	0.0324167	1.48923
purT	0.87316	7.1301	0.0235538	1.62794
ABUW_2860	0.873091	3.90138	0.0443238	1.35336
ABUW_2966	0.870825	7.63528	0.0173485	1.76074
ABUW_3418	0.870159	5.19464	0.0523689	1.28093
ABUW_1857	0.869147	2.05036	0.0379596	1.42068
ABUW_3526	0.868657	6.18837	0.00792184	2.10117
ABUW_1561	0.868629	3.68454	0.0283941	1.54677
pepN	0.868073	8.60951	0.127259	0.895313
ABUW_3147	0.86711	4.66174	0.224371	0.649033
ABUW_2162	0.866533	5.61424	0.0270435	1.56794
ABUW_1768	0.866227	5.12591	0.0400337	1.39757
ABUW_1288	0.865488	7.35476	0.147211	0.832061
ABUW_1159	0.863513	3.75588	0.0717123	1.14441
ABUW_0357	0.862606	1.52219	0.102839	0.987843
degP	0.861795	7.31885	0.0390218	1.40869
ABUW_2200	0.860942	7.12898	0.0366022	1.43649
ABUW_0382	0.86001	6.40822	0.211964	0.673739
eutC	0.859424	3.25321	0.0400353	1.39756
ABUW_0688	0.859202	5.34922	0.0138956	1.85712
tusD	0.858341	7.00327	0.0191804	1.71714
ABUW_3016	0.856604	7.53424	0.030057	1.52205
ABUW_3563	0.856375	6.73399	0.0276368	1.55851
ABUW_1565	0.856343	4.87959	0.0261125	1.58315
ABUW_0568	0.855293	5.67618	0.0107743	1.96761
ABUW_2695	0.854718	6.70719	0.0134526	1.8712
ABUW_1301	0.854373	-0.0365015	0.323749	0.489791
ABUW_3384	0.853983	5.49263	0.0207893	1.68216
ABUW_3209	0.850256	4.70549	0.0171023	1.76695
lspA1	0.847921	5.15722	0.040336	1.39431
ABUW_2316	0.847856	4.15522	0.0735006	1.13371
ABUW_1887	0.847548	3.62783	0.0521276	1.28293
ABUW_3845	0.845659	7.28857	0.0330781	1.48046
ABUW_2786	0.845165	6.39308	0.0152401	1.81701
ABUW_2759	0.844531	2.56052	0.0453434	1.34349
ABUW_2416	0.844034	2.58143	0.0396666	1.40157
ABUW_0632	0.840888	7.03628	0.103473	0.985175
ABUW_3132	0.839235	6.82103	0.0238132	1.62318
ABUW_3014	0.838387	0.891731	0.170096	0.769306
wax-dgaT	0.837011	7.74774	0.0515027	1.28817
antB	0.836978	1.27698	0.0966426	1.01483
pmrC	0.836302	5.26031	0.0243968	1.61267
ABUW_1629	0.836235	2.67472	0.0549825	1.25978
ABUW_3238	0.835855	6.24843	0.0658579	1.18139
benP2	0.835549	3.32598	0.0212597	1.67244
ABUW_2698	0.835525	4.48324	0.0480843	1.318
gst	0.834902	7.85218	0.0806953	1.09315
ABUW_1079	0.834759	5.59491	0.0130293	1.88508
coaD	0.831372	7.46397	0.03057	1.5147
prlC	0.830549	7.85082	0.153776	0.81311
ABUW_2272	0.830493	6.47846	0.0186834	1.72854
ABUW_2489	0.829334	7.05123	0.498416	0.302408
ABUW_1172	0.828688	-0.208197	0.383782	0.415916
ABUW_2544	0.82676	4.44118	0.0240748	1.61844
copR	0.826611	5.18892	0.0257437	1.58933
ABUW_3189	0.826069	4.92247	0.0209995	1.67779
tauD	0.825906	6.56947	0.223084	0.651531
ABUW_0667	0.825414	4.17894	0.0618889	1.20839
ABUW_0333	0.824853	5.35466	0.0360819	1.44271
ABUW_0971	0.824818	7.2455	0.0761432	1.11837
ABUW_0851	0.823999	6.07007	0.0804164	1.09466
ABUW_3039	0.82347	2.80429	0.0292505	1.53387
catR	0.822584	5.94509	0.0217017	1.66351
ABUW_1556	0.821502	7.61776	0.0353978	1.45102
ABUW_3058	0.821318	5.24717	0.129215	0.888687
ABUW_0183	0.819075	5.38033	0.127977	0.892868
estA	0.818327	5.93809	0.0287103	1.54196
ABUW_1647	0.815338	0.323693	0.255959	0.59183
ABUW_3674	0.815106	6.28276	0.0296067	1.52861
ABUW_1275	0.813472	-1.39546	1	0
nirB	0.813191	4.08832	0.0321428	1.49292
dcaH	0.81319	3.5622	0.0362414	1.44079
ABUW_2543	0.812336	4.92738	0.0790527	1.10208
cadR	0.812177	8.45834	0.0372909	1.4284
ABUW_0460	0.810155	6.75357	0.0302701	1.51899
ABUW_2158	0.809468	6.26032	0.0502028	1.29927
ABUW_3533	0.808626	6.76555	0.0486026	1.31334
ABUW_3464	0.808558	3.88269	0.045859	1.33858
zur	0.808491	7.49366	0.0347136	1.4595
ABUW_2847	0.808064	6.59248	0.0164262	1.78446
ABUW_2090	0.807707	3.35096	0.060691	1.21688
ABUW_2144	0.807595	6.61468	0.0208962	1.67993
ABUW_2520	0.807561	2.29503	0.0430721	1.3658
tniA	0.805857	5.04493	0.0244957	1.61091
ABUW_0604	0.804581	3.86462	0.0545885	1.2629
ABUW_1695	0.803175	7.62518	0.0474888	1.32341
ABUW_0737	0.80232	3.25066	0.0682599	1.16583
ABUW_1495	0.80225	4.06491	0.0475689	1.32268
ABUW_0909	0.802204	7.9114	0.0281561	1.55043
ABUW_0251	0.802003	7.79327	0.0249124	1.60358
ABUW_3656	0.801009	6.56385	0.0255032	1.5934
pgaA	0.800282	4.08176	0.0656933	1.18248
ABUW_1708	0.800124	5.34798	0.0680391	1.16724
ABUW_3877	0.799608	5.9442	0.0208021	1.68189
cinA2	0.798462	3.81898	0.0915357	1.03841
ABUW_0787	0.798409	3.38389	0.0479749	1.31899
ABUW_3579	0.798073	6.64426	0.110423	0.956941
ABUW_2868	0.797042	9.78547	0.0516545	1.28689
ABUW_0374	0.795922	7.61321	0.0537294	1.26979
ABUW_3791	0.795872	3.93891	0.0255173	1.59316
ABUW_1956	0.795826	3.10273	0.0568311	1.24541
gacA	0.795511	8.51324	0.114506	0.941172
ABUW_2123	0.792325	3.62113	0.0339675	1.46894
ABUW_3006	0.792144	6.69965	0.0369045	1.43292
acdA	0.792067	7.37989	0.0362322	1.44091
ABUW_1657	0.791876	2.83058	0.163962	0.785256
cydA	0.790519	9.17636	0.499193	0.301731
ABUW_1293	0.789103	3.58701	0.0379406	1.4209
ABUW_2463	0.788964	3.33259	0.0394733	1.4037
ABUW_1437	0.787074	5.4226	0.0363022	1.44007
ABUW_2498	0.786495	2.76082	0.0380458	1.41969
ABUW_1065	0.786425	4.11629	0.0831428	1.08018
cadA	0.786275	7.0777	0.027382	1.56253
ompR	0.786168	9.62504	0.0579004	1.23732
raiA	0.78218	5.86314	0.25095	0.600413
ABUW_1048	0.781344	5.76407	0.0649404	1.18749
ABUW_0166	0.781314	10.173	0.213867	0.669857
ABUW_0705	0.781142	5.04715	0.0422031	1.37466
ABUW_2516	0.780774	1.97502	0.110336	0.957281
ABUW_0359	0.780241	6.42082	0.184658	0.733632
ABUW_2609	0.779516	5.1713	0.0764334	1.11672
ABUW_0241	0.777853	6.9014	0.0215005	1.66755
benP1	0.777414	3.07835	0.0918128	1.0371
ABUW_0774	0.777247	0.797386	0.369158	0.432788
ABUW_2014	0.777147	4.99373	0.0366719	1.43567
ABUW_2441	0.776712	3.25912	0.040738	1.39
ABUW_3706	0.776034	2.57826	0.133516	0.874467
ABUW_0274	0.775682	4.49947	0.0696877	1.15684
ABUW_0301	0.775008	6.84162	0.085982	1.06559
ABUW_1574	0.774788	4.06363	0.0424477	1.37215
ABUW_2003	0.774507	4.96302	0.0380341	1.41983
ABUW_2629	0.772589	1.30386	0.123251	0.909209
lip1	0.768488	6.537	0.0215827	1.66589
quiC	0.767468	3.33363	0.0521832	1.28247
ABUW_0096	0.766836	8.42166	0.0392513	1.40615
ABUW_2025	0.766153	4.93627	0.0330678	1.48059
ABUW_0727	0.765762	4.77438	0.0617074	1.20966
prpC	0.765413	5.47558	0.0679796	1.16762
ABUW_2108	0.764618	2.09708	0.0975154	1.01093
catB	0.764032	3.50465	0.0628245	1.20187
ABUW_1476	0.762662	3.68926	0.0783732	1.10583
ABUW_0133	0.762323	9.71948	0.387903	0.411277
recF	0.762164	8.39433	0.0294391	1.53108
ABUW_1948	0.762082	3.64896	0.0440781	1.35578
ABUW_1102	0.761353	6.55061	0.0464173	1.33332
ABUW_1239	0.760971	2.97444	0.0482126	1.31684
ABUW_0468	0.759737	4.87491	0.0692914	1.15932
ABUW_2728	0.757771	5.57587	0.0599417	1.22227
ABUW_2858	0.757128	7.1424	0.0333712	1.47663
ABUW_2931	0.756596	5.01574	0.0368695	1.43333
ABUW_0759	0.756594	1.64931	0.152863	0.815697
ABUW_3112	0.755916	8.19017	0.0401743	1.39605
ABUW_1128	0.755576	7.09077	0.0464856	1.33268
ABUW_1084	0.755342	6.15197	0.053475	1.27185
betT	0.755119	8.09219	0.213795	0.670003
ispA	0.754467	7.13988	0.0288214	1.54029
tynA	0.754336	3.65801	0.0611006	1.21395
ABUW_0233	0.754031	6.17594	0.057417	1.24096
ABUW_2165	0.753998	6.26924	0.0307718	1.51185
ssuA1	0.75092	3.34431	0.0736829	1.13263
ppc	0.750175	8.92462	0.0746966	1.1267
pgaB	0.748898	4.29656	0.0731347	1.13588
ABUW_1119	0.748522	8.06325	0.102791	0.988043
ABUW_0329	0.748374	6.75049	0.0457071	1.34002
ABUW_3135	0.74816	7.49146	0.042205	1.37464
ABUW_0640	0.748069	4.22385	0.0750769	1.12449
ABUW_0362	0.747874	2.56405	0.076427	1.11675
adeR	0.747418	4.87001	0.0287558	1.54128
ABUW_3072	0.747098	5.09695	0.0523959	1.2807
ABUW_3727	0.746852	6.24801	0.0279843	1.55309
ABUW_3077	0.746674	3.11362	0.0522866	1.28161
ABUW_2909	0.74664	5.94446	0.0260526	1.58415
ABUW_1104	0.744453	9.29774	0.171856	0.764835
ABUW_1952	0.744288	3.0426	0.0769176	1.11397
ABUW_2824	0.744256	5.8711	0.0525537	1.2794
ABUW_1895	0.743892	3.93942	0.0492644	1.30747
ABUW_0576	0.742735	0.0355788	0.486955	0.312511
ABUW_3322	0.742655	3.37137	0.0493559	1.30666
ABUW_1683	0.742643	3.66687	0.0918393	1.03697
ABUW_0543	0.741302	2.57524	0.13744	0.861888
ABUW_2946	0.740553	2.80347	0.088084	1.0551
ABUW_1106	0.739546	5.25558	0.113738	0.944094
ABUW_2944	0.738522	2.5903	0.0810488	1.09125
ABUW_2276	0.738312	8.485	0.057395	1.24113
ABUW_2724	0.737988	7.19149	0.109795	0.959417
ABUW_1649	0.737149	2.62375	0.0726437	1.1388
ABUW_2410	0.737102	3.35197	0.102486	0.989337
ABUW_0648	0.735671	5.9331	0.0510209	1.29225
ABUW_0599	0.73526	4.94528	0.0394579	1.40387
ABUW_3005	0.734372	6.26506	0.0302877	1.51873
phaG	0.733359	5.9906	0.0274992	1.56068
dgt	0.733028	6.87769	0.0482187	1.31678
ABUW_3419	0.732934	4.71305	0.0445889	1.35077
ABUW_2329	0.732904	2.5143	0.0799913	1.09696
ABUW_3730	0.730417	6.03824	0.031237	1.50533
ABUW_2729	0.730217	5.50572	0.0556314	1.25468
ABUW_3264	0.730039	6.66891	0.0602829	1.21981
ABUW_2168	0.730023	2.44793	0.114186	0.942389
ABUW_2384	0.729966	3.10934	0.0731091	1.13603
benA	0.729284	3.12652	0.0791321	1.10165
def2	0.729149	5.74869	0.0942566	1.02569
ABUW_3456	0.728711	8.5291	0.088905	1.05107
ABUW_3432	0.726439	7.81401	0.062235	1.20597
ABUW_0123	0.726301	6.55913	0.0400846	1.39702
ABUW_1274	0.725998	1.228	0.185814	0.730922
ABUW_0072	0.725758	3.92055	0.0530676	1.27517
ABUW_2744	0.72437	3.7494	0.0956315	1.0194
ABUW_2702	0.72302	2.93492	0.0672877	1.17206
ABUW_1705	0.722819	2.98674	0.18409	0.73497
ABUW_0184	0.722801	7.32076	0.206288	0.685526
ABUW_3113	0.722137	6.94317	0.0828256	1.08184
ABUW_0895	0.721607	6.14789	0.0487731	1.31182
hmgR	0.720747	6.07552	0.0577668	1.23832
ABUW_3775	0.720435	3.19553	0.0723619	1.14049
ABUW_2819	0.720318	2.29579	0.190049	0.721135
ABUW_1094	0.719795	1.42112	0.221397	0.654828
murI2	0.719184	7.65375	0.0505275	1.29647
ABUW_1435	0.719138	2.29376	0.0787191	1.10392
sndH2	0.718012	4.40487	0.156353	0.805895
ABUW_2490	0.717916	3.37631	0.0674702	1.17089
ABUW_2964	0.717877	5.317	0.062409	1.20475
ABUW_3694	0.716332	8.90323	0.0947866	1.02325
ABUW_1622	0.715558	6.84532	0.0464485	1.33303
ABUW_2668	0.714328	2.56167	0.13829	0.859209
ABUW_1636	0.713932	2.48533	0.278359	0.555394
gdhB2	0.713497	5.57436	0.100723	0.996873
ABUW_0456	0.713002	6.50021	0.0937521	1.02802
ABUW_1376	0.712141	6.8001	0.0717729	1.14404
ABUW_0137	0.711387	5.93088	0.0990116	1.00431
ABUW_1426	0.711295	3.35357	0.0634477	1.19758
dsbC2	0.70975	5.62862	0.0458122	1.33902
ABUW_3198	0.709181	8.13603	0.0653343	1.18486
ABUW_0109	0.708828	6.58215	0.0759985	1.1192
ABUW_3658	0.708099	7.1736	0.0630059	1.20062
priA	0.705639	7.57341	0.0783575	1.10592
ABUW_1727	0.705368	6.27899	0.0380682	1.41944
ABUW_0055	0.705316	4.96753	0.0580073	1.23652
ABUW_2322	0.704797	4.48921	0.0662712	1.17868
ABUW_0303	0.704749	4.27137	0.100497	0.997847
ABUW_2408	0.704685	2.59862	0.0723157	1.14077
ABUW_2519	0.704671	3.37987	0.0864183	1.06339
uvrC	0.704612	6.83004	0.046492	1.33262
ABUW_3343	0.704026	5.06641	0.0414831	1.38213
pbpG	0.703271	9.12504	0.0749928	1.12498
ABUW_1388	0.703137	1.42355	0.152454	0.816861
ABUW_3801	0.703035	3.06855	0.119694	0.921928
ABUW_3146	0.702901	7.50704	0.0437781	1.35874
estB	0.702745	7.17845	0.0524039	1.28064
cysW	0.700526	3.60318	0.222191	0.653274
ABUW_1901	0.699644	0.160119	0.395862	0.402456
ABUW_0540	0.698923	2.81603	0.0737731	1.1321
ABUW_0397	0.698873	6.6199	0.0453648	1.34328
ABUW_1455	0.698708	4.80338	0.0755411	1.12182
ABUW_1285	0.698458	2.24213	0.145863	0.836055
copC	0.698303	2.33442	0.217739	0.662064
ABUW_3804	0.697618	4.09953	0.0776786	1.1097
ABUW_3582	0.697234	5.55048	0.297231	0.526905
sirB	0.697087	6.42042	0.0454059	1.34289
ABUW_0129	0.696762	5.05986	0.0746697	1.12686
ABUW_1896	0.696145	4.61124	0.113123	0.94645
pcaD2	0.696128	3.65018	0.0664174	1.17772
fkpA	0.695752	8.28394	0.0503124	1.29832
ABUW_1909	0.694572	2.82059	0.142773	0.845352
ABUW_0837	0.69419	4.48123	0.0573222	1.24168
clpB	0.693332	8.03404	0.229215	0.639757
tauC	0.691189	5.45004	0.299155	0.524104
ABUW_2435	0.690752	2.51826	0.110044	0.958432
ABUW_1554	0.69054	7.17604	0.0550067	1.25958
mdcA	0.690192	2.29434	0.152988	0.815342
mutM	0.688739	6.40688	0.06005	1.22149
ABUW_2763	0.688321	2.08722	0.162506	0.78913
ABUW_2291	0.687683	3.99487	0.0542178	1.26586
ABUW_2387	0.687195	6.77868	0.15757	0.802527
ABUW_3329	0.686064	2.46492	0.103948	0.983184
ABUW_2062	0.685607	5.87797	0.105836	0.975367
tesA	0.685217	4.87948	0.0629428	1.20105
ABUW_0459	0.68518	7.54787	0.0672528	1.17229
dinP	0.684833	5.82727	0.0401963	1.39581
ABUW_3260	0.683744	8.82606	0.0895808	1.04778
ABUW_0555	0.683695	2.03802	0.144588	0.839867
ABUW_2045	0.683235	2.93951	0.0706858	1.15067
ABUW_1466	0.683222	2.5534	0.101579	0.993198
ABUW_3348	0.682345	6.4793	0.0668273	1.17505
ABUW_2675	0.680696	7.55462	0.0896374	1.04751
metE	0.680688	8.74249	0.0645317	1.19023
ABUW_2113	0.680431	3.53215	0.0844575	1.07336
hemB	0.680022	8.12867	0.050882	1.29344
rnr	0.679793	8.55079	0.0837426	1.07705
ABUW_3770	0.679344	5.68153	0.0704954	1.15184
ABUW_2512	0.678505	0.661898	0.517534	0.286061
ABUW_2988	0.678185	5.1392	0.0836135	1.07772
pheA	0.677947	8.10478	0.0514706	1.28844
ABUW_3884	0.676188	2.3831	0.111666	0.952079
ABUW_2900	0.674839	5.22791	0.218791	0.65997
ybgT	0.671722	4.04049	0.5381	0.269137
ABUW_1515	0.67124	4.12418	0.0976552	1.0103
ABUW_0832	0.671035	4.994	0.0848127	1.07154
ABUW_3728	0.670979	5.10668	0.0940878	1.02647
ABUW_1652	0.670197	1.36037	0.221231	0.655154
hyi	0.670101	6.12178	0.126236	0.898817
ABUW_2095	0.66986	5.90788	0.063081	1.2001
ABUW_2035	0.669238	2.87402	0.0814594	1.08906
ABUW_1900	0.666719	5.14653	0.0699219	1.15539
phrB	0.666641	6.3151	0.0607782	1.21625
ABUW_0861	0.666621	9.04386	0.0999773	1.0001
ABUW_0805	0.666561	0.280263	0.622815	0.205641
ABUW_0008	0.666051	2.92559	0.112954	0.947099
ABUW_0764	0.665576	3.76484	0.131249	0.881902
pgaC	0.665453	3.62553	0.0674396	1.17108
paaG	0.66539	3.95296	0.307029	0.512821
ABUW_0516	0.664982	5.16012	0.0582743	1.23452
ABUW_1684	0.664933	4.54622	0.0679555	1.16778
ABUW_1392	0.663718	4.42254	0.0701226	1.15414
ABUW_1189	0.663669	8.92602	0.069997	1.15492
ABUW_0499	0.663253	6.13858	0.103428	0.985363
ABUW_2633	0.663212	4.0998	0.0625041	1.20409
cca	0.661706	7.92894	0.0756383	1.12126
ABUW_0526	0.661149	6.82379	0.0634157	1.1978
ABUW_1951	0.661076	2.80023	0.0953301	1.02077
ABUW_3064	0.660333	6.52134	0.110456	0.95681
ecnB	0.660279	7.17561	0.142781	0.84533
wrbA	0.659756	6.30366	0.0631135	1.19988
ABUW_0859	0.659505	5.51004	0.151814	0.818689
ABUW_2660	0.658189	5.60138	0.0540743	1.26701
ABUW_0104	0.658103	6.65626	0.237199	0.624887
ABUW_0751	0.657701	5.85154	0.104325	0.981612
ABUW_2726	0.656616	3.84114	0.0970356	1.01307
ABUW_0369	0.65644	5.67846	0.0622623	1.20577
ABUW_2405	0.655515	2.29558	0.14369	0.842573
ABUW_3226	0.65545	4.16397	0.0913601	1.03924
ABUW_0923	0.655189	5.4112	0.0517141	1.28639
ABUW_0548	0.653664	2.8165	0.0860161	1.06542
ABUW_2928	0.65256	2.09181	0.146124	0.835279
ABUW_3215	0.652082	4.28926	0.0739584	1.13101
ABUW_0720	0.651835	8.00524	0.0747565	1.12635
ABUW_1932	0.651448	5.61727	0.0690518	1.16082
benC	0.649862	3.07776	0.119117	0.924027
ABUW_1472	0.649811	5.26506	0.201721	0.695248
ABUW_0393	0.649663	5.72654	0.0645702	1.18997
ABUW_3488	0.64921	4.08699	0.154375	0.811424
ABUW_0915	0.647446	4.90548	0.119612	0.922226
ABUW_2863	0.647164	4.56677	0.0868897	1.06103
ABUW_0600	0.644985	5.79229	0.048978	1.31
ABUW_1984	0.644765	6.43232	0.0605333	1.21801
lipB	0.644586	6.76845	0.089264	1.04932
ABUW_0205	0.643506	5.65531	0.12402	0.906507
ABUW_2510	0.642622	0.853307	0.270622	0.567637
tesB	0.642319	6.61543	0.059096	1.22844
lon	0.642276	9.70753	0.12016	0.920241
ABUW_1343	0.642198	4.55262	0.0701854	1.15375
ABUW_0504	0.642006	6.96277	0.162195	0.789964
ABUW_1678	0.641686	5.25716	0.0706566	1.15085
fadB	0.641653	7.60403	0.160317	0.79502
gabD2	0.641608	3.26203	0.115533	0.937293
ABUW_2336	0.641304	3.91492	0.092545	1.03365
ABUW_1286	0.640425	2.37656	0.206117	0.685886
ABUW_3772	0.640079	3.74821	0.0947448	1.02344
ABUW_2320	0.63995	4.38917	0.0798546	1.0977
ABUW_0968	0.639787	5.62309	0.0755622	1.1217
ABUW_0238	0.639671	4.53839	0.0685246	1.16415
ABUW_1969	0.639574	3.56834	0.0810174	1.09142
ABUW_1986	0.639553	5.04007	0.104254	0.981906
ABUW_1915	0.639482	4.61071	0.0893619	1.04885
ABUW_2189	0.639368	4.26952	0.0961341	1.01712
ABUW_1967	0.639098	3.23211	0.108897	0.962983
ABUW_2848	0.638813	3.03522	0.110035	0.958471
ABUW_3399	0.638322	5.75224	0.0702226	1.15352
ABUW_1140	0.637964	8.25991	0.067748	1.1691
ABUW_2738	0.637887	4.75361	0.0885476	1.05282
ABUW_0462	0.637612	8.98348	0.141154	0.850305
ABUW_3000	0.637394	7.25477	0.077357	1.1115
ABUW_2118	0.636959	5.7161	0.059133	1.22817
ABUW_0558	0.636317	4.67433	0.09615	1.01705
ABUW_0520	0.636244	7.13796	0.0751527	1.12406
ABUW_1358	0.635464	7.89498	0.0737752	1.13209
glmM	0.635145	8.33871	0.109742	0.959626
ABUW_1560	0.634907	3.05275	0.138842	0.857478
ABUW_2151	0.634725	4.32027	0.072442	1.14001
ABUW_0885	0.63471	9.3217	0.0889169	1.05102
ABUW_2188	0.634601	4.21108	0.158216	0.800748
ABUW_2086	0.63387	1.38328	0.261473	0.582573
leuD	0.633775	4.97575	0.0974493	1.01122
ABUW_2102	0.63354	2.45449	0.157471	0.8028
ABUW_3291	0.633296	5.10114	0.0949067	1.0227
paaC	0.633184	4.11783	0.0949666	1.02243
ABUW_0465	0.632283	7.99915	0.071842	1.14362
etfB	0.631489	8.89948	0.0712872	1.14699
gspI	0.630833	3.592	0.0831083	1.08036
ABUW_1661	0.630629	7.9234	0.284914	0.545286
ABUW_1850	0.629889	4.95261	0.34781	0.458658
ABUW_0792	0.629861	2.24979	0.126073	0.899377
ABUW_1894	0.62954	5.24094	0.0805287	1.09405
ABUW_1889	0.629275	3.93804	0.0898614	1.04643
ABUW_3465	0.62923	6.96321	0.0759958	1.11921
ABUW_1430	0.629181	4.32214	0.113785	0.943914
ABUW_0131	0.629146	3.73312	0.100383	0.998339
ABUW_0582	0.628888	2.95042	0.0980747	1.00844
ABUW_1860	0.628039	-0.121018	0.621516	0.206547
ABUW_1601	0.627958	2.56352	0.165251	0.781856
atzF	0.627243	3.62265	0.135362	0.868504
ABUW_3585	0.626868	5.56934	0.101534	0.993389
ABUW_0972	0.626676	6.73295	0.0943192	1.0254
ABUW_2228	0.625846	5.54	0.128693	0.890446
rubB	0.62579	6.91772	0.0838645	1.07642
algZ	0.624959	6.54142	0.0704429	1.15216
ABUW_2048	0.624833	3.4246	0.112089	0.950438
pncA	0.624558	5.78459	0.120804	0.917919
hflX	0.624441	7.03866	0.0844758	1.07327
ABUW_2493	0.623112	1.72914	0.17614	0.754141
ABUW_1467	0.623022	2.48239	0.137321	0.862262
ABUW_1731	0.622801	7.74287	0.0791527	1.10153
ABUW_1821	0.622499	4.66837	0.0910761	1.0406
ABUW_3612	0.621301	5.45316	0.0844885	1.0732
ABUW_2119	0.619747	5.46163	0.19599	0.707765
dcaF	0.618647	2.49088	0.123304	0.909022
nrdR	0.618169	8.30809	0.0948184	1.02311
ABUW_2485	0.616179	2.13326	0.182734	0.738182
srpH	0.615726	2.50799	0.116331	0.934305
ABUW_2663	0.615617	1.21671	0.225325	0.647191
sirA	0.615413	6.43661	0.0683924	1.16499
ABUW_1810	0.615326	2.27938	0.156528	0.805409
hemH	0.614452	7.41071	0.123113	0.909696
ABUW_0610	0.613244	7.27342	0.11949	0.92267
ABUW_1773	0.612857	4.89795	0.0976648	1.01026
ABUW_2758	0.612794	2.4844	0.266673	0.57402
ABUW_2191	0.61275	4.59864	0.0956434	1.01935
ABUW_3697	0.612495	6.61677	0.0670811	1.1734
ABUW_1966	0.611859	4.99055	0.120439	0.919232
ABUW_2595	0.610908	4.59501	0.172286	0.76375
ABUW_2807	0.610881	6.23933	0.0831856	1.07995
ABUW_1408	0.610661	0.424602	0.443148	0.353451
ABUW_3038	0.60999	7.60735	0.0768753	1.11421
ABUW_3151	0.609812	4.32709	0.0880518	1.05526
ABUW_1517	0.608726	5.16916	0.0717844	1.14397
aat	0.60852	6.50345	0.113882	0.943544
ABUW_3461	0.608381	7.98235	0.138745	0.857784
ABUW_0878	0.608239	0.323571	0.423652	0.372991
paaK	0.608159	2.70945	0.194367	0.711377
cysA	0.608109	5.03292	0.175565	0.755561
ABUW_0821	0.607442	6.9125	0.134458	0.871412
msrA	0.607306	8.7808	0.108598	0.964179
ABUW_2341	0.607006	2.43786	0.139738	0.854686
ABUW_3778	0.605697	5.33023	0.0890439	1.0504
ABUW_3485	0.605365	5.49293	0.107988	0.966625
ABUW_2556	0.605149	4.02797	0.108861	0.963129
ABUW_0725	0.60499	5.77769	0.136649	0.864394
znuA	0.604772	7.63541	0.0797811	1.0981
ABUW_0701	0.604657	7.41653	0.0942437	1.02575
ABUW_0570	0.604593	3.78361	0.0882692	1.05419
ABUW_0051	0.604373	7.81425	0.2474	0.6066
ABUW_3188	0.604119	3.57575	0.123851	0.9071
ABUW_3339	0.603931	5.19001	0.0853207	1.06895
ABUW_2447	0.603327	2.76507	0.313557	0.503683
ABUW_1457	0.603324	3.86162	0.140071	0.853651
kdpA	0.602935	4.08966	0.134343	0.871784
nasA	0.602835	4.73992	0.11671	0.932892
ABUW_0932	0.601315	5.53469	0.0790136	1.1023
ABUW_0991	0.600775	6.61922	0.135241	0.868891
qseC	0.600271	5.47677	0.0784974	1.10514
ABUW_0822	0.599809	6.45408	0.163143	0.78743
ABUW_1784	0.599737	5.30035	0.0860387	1.06531
dnaK	0.599301	11.0457	0.171514	0.7657
otsA	0.599053	4.00753	0.131105	0.882382
ABUW_0700	0.597532	7.62945	0.104726	0.979944
ABUW_1701	0.597271	4.43489	0.0947102	1.0236
ndh	0.597166	6.17396	0.127353	0.894991
ABUW_3056	0.597136	6.62707	0.166791	0.777828
ABUW_2684	0.597124	2.84948	0.176262	0.753842
ABUW_1753	0.596451	4.27544	0.16436	0.784205
ABUW_1507	0.596326	3.73062	0.116295	0.934438
ABUW_1818	0.596162	4.84062	0.0888125	1.05153
ABUW_0569	0.596059	1.97959	0.214753	0.668061
ABUW_1475	0.595463	3.50601	0.135771	0.867192
ABUW_1152	0.593581	3.55956	0.0985938	1.00615
ABUW_1957	0.593198	3.22175	0.160026	0.795809
ABUW_0190	0.592982	4.25248	0.0974787	1.01109
ABUW_2163	0.592532	8.08338	0.0951471	1.0216
ABUW_3792	0.592382	6.08272	0.114524	0.941103
ABUW_2999	0.590553	5.83928	0.0912153	1.03993
ABUW_3201	0.589653	2.48142	0.181807	0.740389
mdmC	0.589164	4.70499	0.169983	0.769595
ABUW_2374	0.588787	3.78103	0.15775	0.802032
lipA1	0.588465	9.86921	0.106228	0.973761
ABUW_1078	0.587286	2.28279	0.197798	0.703777
ABUW_0279	0.586627	8.03937	0.209589	0.678631
fklB	0.58599	7.06649	0.133417	0.87479
pilS	0.585913	7.34068	0.0954772	1.0201
ABUW_1262	0.585856	6.39269	0.109596	0.960206
ABUW_0710	0.585744	6.31995	0.105202	0.977974
ABUW_0111	0.585707	6.03834	0.113343	0.945605
ABUW_3512	0.585565	7.16891	0.123818	0.907218
thi3	0.5844	5.0376	0.0939296	1.0272
ABUW_0216	0.58385	5.62995	0.228118	0.64184
ABUW_3609	0.583714	10.7452	0.147287	0.831835
kdpB	0.582808	4.52724	0.098397	1.00702
ABUW_2166	0.582355	1.95855	0.219733	0.658105
ABUW_1147	0.581303	4.77674	0.143699	0.842547
ABUW_0583	0.58051	4.16606	0.101382	0.994038
ABUW_1363	0.580458	4.76464	0.0971772	1.01244
ABUW_0029	0.580447	5.54486	0.105912	0.975056
ABUW_1648	0.58007	4.92503	0.103484	0.985126
ABUW_0708	0.579867	4.53387	0.185916	0.730684
ABUW_2317	0.579735	3.2333	0.135076	0.869421
ABUW_0773	0.579585	2.3138	0.158849	0.799017
ABUW_3661	0.579426	7.89403	0.109935	0.958864
ABUW_0404	0.579132	3.55927	0.130138	0.885596
aldH	0.578895	3.48663	0.156709	0.804907
ABUW_3216	0.578758	3.10915	0.136952	0.863433
ABUW_3338	0.578596	3.99755	0.180668	0.743118
ABUW_0825	0.578584	4.6998	0.129294	0.888422
ABUW_2548	0.578206	2.39912	0.166321	0.779053
ABUW_0180	0.577454	8.17994	0.0950704	1.02195
ptsP	0.577081	8.82248	0.160055	0.79573
ABUW_1677	0.576492	5.27785	0.133151	0.875654
ABUW_1165	0.5762	4.7578	0.197894	0.703567
ABUW_2159	0.575576	7.51939	0.143668	0.84264
ABUW_3414	0.575514	5.07531	0.0967441	1.01438
ABUW_0977	0.574642	8.40128	0.0964273	1.0158
cioA	0.573265	7.03664	0.184021	0.735134
ABUW_0641	0.572703	9.16509	0.118466	0.926407
acdB1	0.572243	7.63769	0.217562	0.662417
ABUW_3415	0.572209	4.68441	0.128957	0.889554
ABUW_1202	0.571994	4.9142	0.158633	0.799607
qseB	0.571984	4.88214	0.121046	0.91705
paaH	0.571673	1.79704	0.439478	0.357063
ABUW_0545	0.571647	3.84259	0.154777	0.810294
ABUW_2887	0.569411	6.68894	0.120913	0.917527
ABUW_1510	0.569215	5.40875	0.0914183	1.03897
tolC	0.568997	5.8999	0.0805767	1.09379
ABUW_3751	0.568846	6.52254	0.200202	0.698532
ABUW_0056	0.568128	7.25034	0.115499	0.93742
ABUW_0188	0.567758	5.60936	0.094415	1.02496
ABUW_1156	0.566949	3.28682	0.127415	0.89478
ABUW_2933	0.566609	4.70054	0.130853	0.883215
sthA	0.566553	9.16908	0.117246	0.930901
ABUW_3558	0.566223	8.18801	0.271358	0.566457
ABUW_1399	0.566012	5.06029	0.147058	0.832513
tal	0.565623	7.11587	0.222982	0.65173
iciA	0.565158	3.99145	0.126516	0.897856
ABUW_2176	0.564496	4.89824	0.112908	0.947275
ABUW_0348	0.564441	-0.0366156	0.557913	0.253434
ABUW_2969	0.563377	9.19888	0.363462	0.439541
ABUW_2790	0.562417	3.21097	0.125568	0.901123
ABUW_0174	0.562404	5.75563	0.101433	0.993819
ABUW_0956	0.562395	5.76811	0.0971252	1.01267
ABUW_1323	0.560756	5.02601	0.149025	0.826742
ABUW_3230	0.56075	7.40661	0.144495	0.840149
ABUW_1633	0.560533	3.76985	0.149585	0.825113
ABUW_2073	0.560408	3.68854	0.126687	0.897267
rpoZ	0.560157	11.8689	0.186334	0.729708
ABUW_1930	0.559969	5.18161	0.114751	0.940243
ABUW_0345	0.559916	5.63172	0.11884	0.925036
cysP	0.559876	5.70428	0.428516	0.368033
ABUW_1470	0.559846	2.87701	0.166482	0.778633
ABUW_2861	0.559352	2.85847	0.302393	0.519429
ABUW_3761	0.559103	6.79544	0.106808	0.971394
ABUW_3880	0.558895	4.32488	0.112094	0.950416
filC	0.558268	5.28078	0.16864	0.773039
alkB	0.558091	4.25894	0.126062	0.899416
metQ1	0.557787	2.26606	0.226982	0.644009
ABUW_0726	0.557411	4.81947	0.17695	0.752149
ABUW_3716	0.557357	3.57966	0.120024	0.92073
ABUW_1664	0.556972	4.99871	0.170077	0.769354
vanR	0.55602	5.83184	0.110407	0.957003
ABUW_2051	0.555192	7.45166	0.442435	0.354151
ABUW_0471	0.554529	9.16249	0.126015	0.899577
ABUW_1817	0.554297	4.89027	0.127388	0.894872
benB	0.553638	1.43365	0.274494	0.561467
ABUW_2722	0.553283	4.8563	0.113366	0.945518
hrpA	0.553032	9.23141	0.153639	0.8135
proA	0.552725	8.99457	0.153664	0.813427
ABUW_2110	0.552326	2.00434	0.204456	0.6894
ABUW_3306	0.552209	8.03465	0.12165	0.914889
ABUW_0998	0.552202	3.75649	0.244895	0.61102
ssuD	0.551484	3.14614	0.195668	0.70848
ABUW_2428	0.550573	4.38196	0.212235	0.673182
ihfB	0.550099	7.72761	0.144852	0.839075
ABUW_2059	0.549933	5.07546	0.118115	0.927696
glnE	0.549773	8.47165	0.196059	0.707613
ABUW_2409	0.549759	4.21296	0.117569	0.929707
ABUW_0584	0.548911	4.08735	0.118674	0.925643
ABUW_0482	0.548513	3.79062	0.131805	0.88007
ABUW_2647	0.548166	6.91565	0.134454	0.871427
ABUW_1516	0.547522	3.25578	0.154418	0.811302
catA	0.547508	3.83361	0.220131	0.657319
ABUW_3282	0.546947	6.40318	0.118943	0.92466
ABUW_0300	0.546761	3.70089	0.126179	0.899013
ampD	0.546551	6.15463	0.1378	0.860749
ABUW_2859	0.54545	7.06654	0.134028	0.872803
ABUW_2049	0.545294	-0.32872	0.641189	0.193014
kdpC	0.544782	3.87996	0.16121	0.792608
benK	0.544477	3.1242	0.13327	0.875269
ABUW_1998	0.543608	4.31206	0.157055	0.803949
ABUW_0709	0.542912	4.25708	0.205077	0.688083
ABUW_0015	0.542015	11.1336	0.606412	0.217232
ABUW_3205	0.5417	3.98649	0.127069	0.895961
ABUW_0833	0.541671	3.94401	0.179176	0.74672
gltA	0.540849	10.2476	0.148336	0.828755
ABUW_0226	0.539925	2.57945	0.197288	0.704898
dcaJ	0.539715	1.35184	0.490216	0.309612
ABUW_3560	0.53971	5.52938	0.124823	0.903704
ABUW_1764	0.539252	6.60703	0.106602	0.972235
ubiE	0.5392	8.67177	0.141635	0.848829
ABUW_1281	0.538703	3.26963	0.21105	0.675614
ABUW_2929	0.537873	4.21693	0.188788	0.724027
ABUW_2977	0.537762	6.2301	0.178017	0.749537
ydcW	0.537734	4.86579	0.359984	0.443717
cbpA	0.537602	5.6475	0.277886	0.556134
ABUW_1058	0.537518	6.57676	0.260134	0.584803
ABUW_2757	0.537302	4.39637	0.158104	0.801056
ABUW_0612	0.537015	5.40666	0.112418	0.949163
mlaC	0.536915	7.38154	0.128296	0.891786
ABUW_0186	0.536838	7.99456	0.254511	0.594293
ssuA2	0.536783	3.53182	0.186091	0.730275
csaA	0.536655	4.31862	0.180099	0.74449
ABUW_2121	0.536464	3.80252	0.235407	0.62818
ABUW_0962	0.536409	1.41339	0.519541	0.28438
ABUW_3450	0.536049	5.81174	0.207799	0.682357
ABUW_0561	0.535527	4.45214	0.152315	0.817259
ABUW_2089	0.535039	2.07747	0.219534	0.658497
ABUW_2852	0.534473	3.73516	0.136682	0.864288
ABUW_0855	0.534444	4.75991	0.120667	0.918412
ABUW_3648	0.534069	7.02579	0.149543	0.825235
ABUW_0638	0.533809	4.7856	0.225386	0.647073
ABUW_1409	0.533217	1.57643	0.394467	0.40399
ABUW_3773	0.532807	4.4034	0.127726	0.89372
ppsA	0.532677	10.2214	0.160407	0.794778
ABUW_1755	0.53214	3.5716	0.185248	0.732247
pcaH	0.531564	2.38352	0.269126	0.570044
dnaG	0.531474	7.48628	0.129731	0.886958
ABUW_3707	0.531441	3.94551	0.153441	0.814058
actP2	0.531321	7.33179	0.471256	0.326743
ABUW_3446	0.530322	5.48758	0.234254	0.630313
ABUW_1325	0.530078	-0.686248	0.770908	0.112998
ABUW_0508	0.529945	11.1347	0.61391	0.211895
ilvB	0.529083	9.79053	0.159549	0.797105
copA	0.528925	5.5083	0.157876	0.801683
ABUW_3477	0.528754	7.73136	0.133992	0.872921
ABUW_3206	0.527426	5.78043	0.136298	0.865512
ABUW_0082	0.527359	4.95909	0.170827	0.767442
ackA	0.527327	4.81051	0.348847	0.457365
ABUW_0433	0.52689	6.81904	0.248606	0.604488
ABUW_3715	0.526556	11.1396	0.615373	0.210862
ABUW_0970	0.526544	4.68396	0.20299	0.692526
ABUW_3805	0.526059	7.15687	0.272519	0.564602
copS	0.525933	5.31287	0.143338	0.843638
ABUW_3258	0.525835	11.1462	0.621392	0.206634
ABUW_1589	0.525717	6.31637	0.10749	0.968633
ABUW_3496	0.525486	5.25698	0.171652	0.765352
ABUW_0178	0.525099	4.95977	0.131248	0.881907
ABUW_2835	0.524931	4.81719	0.223546	0.650632
ABUW_2324	0.524525	4.83828	0.150781	0.821654
znuC	0.524312	7.3739	0.133818	0.873486
ABUW_2804	0.524311	5.11219	0.153869	0.812848
ABUW_3025	0.52399	5.58792	0.114386	0.941626
ABUW_2963	0.523846	3.40783	0.195579	0.708678
ABUW_2185	0.523491	5.06948	0.246089	0.608907
ABUW_0665	0.522826	7.57545	0.145881	0.836002
ABUW_2061	0.522466	3.72101	0.255918	0.591899
ABUW_3484	0.522339	7.6796	0.226606	0.644728
ABUW_0474	0.521879	11.1395	0.621888	0.206288
adeI	0.520573	8.38427	0.142807	0.845251
sspA	0.520286	5.87191	0.16204	0.790378
bauA	0.52011	5.77924	0.156334	0.805947
ABUW_1056	0.519481	6.81118	0.136229	0.865729
ABUW_1961	0.519334	5.5984	0.135009	0.869636
ABUW_2319	0.519054	6.59749	0.530869	0.275013
ABUW_2857	0.518948	7.47639	0.150399	0.822756
ABUW_2508	0.518812	5.10177	0.12513	0.902637
ABUW_1926	0.518413	4.09401	0.260723	0.58382
ABUW_2298	0.518348	5.31877	0.151827	0.81865
ABUW_2506	0.517802	4.51972	0.168938	0.772272
ABUW_0063	0.517552	5.62463	0.121569	0.915179
ABUW_2085	0.516404	2.81779	0.211155	0.6754
ilvN	0.516163	7.41331	0.166407	0.778828
guaD1	0.515845	1.61671	0.470001	0.327902
ABUW_3859	0.51485	6.22782	0.117035	0.931685
argA	0.514841	6.85035	0.134997	0.869676
ABUW_1809	0.513693	6.04856	0.157102	0.803817
ABUW_0565	0.513299	9.79532	0.196547	0.706534
ABUW_2950	0.51266	1.8491	0.252401	0.59791
feaB	0.512182	3.07905	0.196416	0.706823
ABUW_3769	0.511795	5.82539	0.151979	0.818216
ABUW_0363	0.511566	4.99248	0.234895	0.629126
ABUW_0952	0.511313	6.99136	0.184391	0.734261
ABUW_2951	0.510643	2.72763	0.182852	0.737901
kynU	0.510252	3.5553	0.207067	0.683889
atoE	0.509979	4.43213	0.197139	0.705228
aroE	0.509138	7.12862	0.317056	0.498863
ABUW_0344	0.50913	5.33685	0.209482	0.678853
kgtP	0.508931	6.79716	0.145377	0.837503
ABUW_3871	0.50893	11.137	0.62918	0.201225
piuC	0.50805	7.04249	0.140961	0.850901
ampC	0.507679	5.36519	0.186144	0.73015
alrA	0.507556	5.18942	0.153492	0.813914
msuE	0.507075	3.24586	0.186153	0.73013
hcaK	0.506992	3.2536	0.17392	0.759649
ABUW_1571	0.506929	4.71047	0.163285	0.787053
ABUW_1305	0.506861	2.43322	0.248779	0.604186
ABUW_1982	0.506365	4.42242	0.17663	0.752937
ABUW_1829	0.506294	6.14798	0.12617	0.899044
ABUW_2688	0.505595	7.5394	0.358786	0.445164
ureC	0.504591	4.75453	0.157666	0.802262
pqqA	0.504576	10.759	0.193209	0.713973
ABUW_3501	0.503835	8.27992	0.153013	0.815271
ABUW_2540	0.503827	3.62422	0.213229	0.671154
ABUW_2236	0.503816	6.61102	0.136387	0.865227
ABUW_0264	0.503564	5.85156	0.127805	0.893452
ABUW_0973	0.503107	5.88594	0.144701	0.839529
ABUW_2983	0.502972	3.9612	0.172059	0.764324
ABUW_1060	0.502665	5.45909	0.318607	0.496745
ABUW_1265	0.502545	5.91786	0.125003	0.903081
arsC2	0.502373	4.00646	0.148754	0.827531
ABUW_0053	0.501845	5.26368	0.160326	0.794996
ABUW_2142	0.501411	6.70527	0.145513	0.8371
ABUW_3269	0.501305	7.21611	0.173642	0.760346
ppiA	0.50101	6.39732	0.190138	0.720931
ABUW_2766	0.500767	3.90807	0.173855	0.759813
ABUW_1927	0.500709	3.26348	0.18594	0.730628
fadL	0.500562	5.81123	0.192239	0.716158
ABUW_2424	0.500466	4.11125	0.344396	0.462941
ABUW_0880	0.500419	4.92036	0.149708	0.824756
bauC	0.499125	1.79146	0.338504	0.470436
ABUW_2507	0.496083	3.44699	0.161726	0.791219
nudH	0.496063	8.24795	0.169284	0.771384
sndH1	0.495716	4.22409	0.25646	0.590981
ABUW_0455	0.495259	5.44118	0.236976	0.625296
ABUW_3725	0.49455	6.15514	0.123132	0.909627
ABUW_0820	0.494406	4.13232	0.169949	0.769681
ppx	0.494173	10.1378	0.18188	0.740215
ABUW_2475	0.494122	2.6533	0.231221	0.635973
ABUW_1158	0.493764	2.57284	0.251938	0.598706
ABUW_2058	0.493593	5.17906	0.204127	0.6901
hcaE	0.493541	3.65005	0.231856	0.634782
ABUW_0585	0.493444	6.9137	0.367906	0.434263
ppk1	0.49334	6.30983	0.212413	0.672819
bauB	0.49235	5.12134	0.190857	0.719292
ABUW_3267	0.492149	5.434	0.170547	0.768155
ABUW_0218	0.491936	4.76002	0.240785	0.618371
ABUW_0058	0.491579	4.14084	0.342247	0.46566
ABUW_2152	0.490743	2.53026	0.256921	0.590201
adeS	0.49045	4.91908	0.159699	0.796698
allA	0.490204	5.07091	0.22505	0.64772
cpo	0.490152	5.37289	0.259065	0.586591
pqqB	0.490141	6.39386	0.146113	0.835311
ABUW_0144	0.489243	5.53035	0.1835	0.736364
pepA	0.488819	8.70024	0.200365	0.698178
ABUW_3611	0.487391	6.45354	0.193921	0.712376
ABUW_0073	0.486772	3.5564	0.197297	0.70488
ABUW_1822	0.486399	5.41676	0.156907	0.804358
ABUW_3696	0.484628	6.51229	0.302314	0.519542
xdhA	0.484119	4.13997	0.223406	0.650905
ABUW_2762	0.483905	3.57697	0.200048	0.698866
ABUW_3849	0.483875	7.63994	0.263357	0.579456
ABUW_2632	0.483572	3.21786	0.194058	0.712068
ABUW_1231	0.482801	4.95585	0.168559	0.773249
ABUW_2641	0.480457	4.05614	0.200572	0.697729
ABUW_1947	0.480206	2.58395	0.214465	0.668644
ABUW_2348	0.480008	3.91165	0.197523	0.704383
rsuA	0.479982	6.0817	0.157599	0.802448
ABUW_3232	0.47983	5.18843	0.18565	0.731305
ABUW_0208	0.479371	8.80671	0.211516	0.674658
ABUW_1023	0.479259	6.62554	0.160876	0.79351
ABUW_1653	0.479184	3.99878	0.19139	0.71808
ABUW_1849	0.479181	3.75523	0.174701	0.757705
ABUW_2303	0.479067	1.14064	0.401993	0.395782
ABUW_0011	0.478	9.67393	0.180869	0.742637
ABUW_3865	0.477985	5.06221	0.262586	0.580729
ABUW_0185	0.477579	3.49129	0.305013	0.515682
ABUW_0630	0.47751	8.28605	0.174673	0.757774
argH	0.477056	7.93794	0.200501	0.697884
ABUW_0394	0.476863	5.99658	0.215948	0.66565
ABUW_2483	0.475845	2.72799	0.256108	0.591577
benM	0.475742	6.4026	0.42638	0.370203
guaD2	0.475611	7.11848	0.170107	0.769278
ABUW_2539	0.475397	5.54087	0.153194	0.814757
ABUW_1151	0.475201	3.96528	0.212106	0.673446
ABUW_0181	0.474878	6.5487	0.260587	0.584048
ABUW_0206	0.474723	5.99865	0.242765	0.614813
ABUW_2226	0.474565	5.32951	0.22223	0.653197
ABUW_2967	0.474259	7.07874	0.367258	0.435029
ABUW_1729	0.474052	5.50984	0.164597	0.783577
ABUW_1307	0.473322	2.15491	0.446661	0.350022
ABUW_0182	0.472706	7.37626	0.193555	0.713197
ABUW_3858	0.472548	7.86805	0.197215	0.705061
ABUW_1715	0.472462	5.44061	0.176725	0.752701
glnD	0.472193	7.34656	0.176662	0.752856
pcoA	0.472017	6.08309	0.220107	0.657365
ABUW_0841	0.470695	5.24731	0.282694	0.548683
ABUW_2109	0.470071	2.0209	0.318505	0.496884
ABUW_0824	0.469156	5.85054	0.278311	0.55547
ABUW_0846	0.468453	8.24347	0.193163	0.714076
ABUW_1040	0.468154	5.22362	0.270017	0.568609
ABUW_2932	0.468145	4.18988	0.253957	0.595239
cysH	0.468133	7.17204	0.179573	0.74576
pta	0.46772	5.95322	0.205867	0.686413
bla-OXA-69	0.467367	4.70535	0.239853	0.620055
ABUW_2093	0.466998	4.10431	0.250322	0.6015
ABUW_0473	0.46651	5.7669	0.29242	0.533993
ruvC	0.466405	7.27111	0.177666	0.750395
gcd	0.466392	10.06	0.202923	0.692669
grxC	0.465913	6.81673	0.204325	0.689678
tyrA	0.465782	7.36461	0.257383	0.589421
ABUW_2551	0.465457	5.2853	0.176787	0.75255
ABUW_2504	0.465322	4.02511	0.30946	0.509395
ABUW_0134	0.465212	7.21544	0.185634	0.731342
ABUW_1111	0.464207	4.29921	0.199907	0.699173
ABUW_3141	0.463978	7.10603	0.227228	0.643538
ABUW_0982	0.463908	8.3186	0.260924	0.583485
ABUW_2084	0.463578	3.5517	0.210085	0.677605
ABUW_1634	0.463442	3.99988	0.244547	0.611638
ABUW_3124	0.463422	5.76269	0.178423	0.74855
ABUW_3587	0.463213	3.14532	0.293282	0.532715
katE	0.463167	4.38452	0.219432	0.6587
ABUW_1150	0.462818	2.78656	0.258372	0.587755
ABUW_1105	0.462645	9.93253	0.446833	0.349855
hisB	0.462562	8.23757	0.179866	0.745051
paaI2	0.461815	2.95113	0.394158	0.404329
ABUW_2803	0.460731	5.99614	0.252221	0.598219
estR	0.459758	8.28147	0.191152	0.718622
lptA	0.459531	6.50837	0.179424	0.746119
lldD	0.45951	8.49565	0.248734	0.604266
ABUW_2915	0.459304	6.17634	0.16851	0.773375
ABUW_0043	0.459227	5.53619	0.165084	0.782296
ABUW_3708	0.458901	4.74421	0.18613	0.730183
xdhC	0.458865	3.87548	0.227679	0.642677
ABUW_2091	0.458752	3.95581	0.3434	0.4642
ABUW_0666	0.458607	6.64431	0.192809	0.714872
ABUW_2167	0.458416	4.13376	0.223522	0.65068
phoR	0.458136	6.88895	0.189455	0.722493
ABUW_1946	0.457689	3.28665	0.235443	0.628115
paaI1	0.456955	2.1098	0.389333	0.409679
ABUW_1637	0.456743	3.07068	0.256009	0.591745
ABUW_2157	0.456448	3.24822	0.274514	0.561435
mdcE	0.456211	3.20639	0.204796	0.688679
ABUW_1205	0.456081	6.49155	0.248724	0.604282
ABUW_3240	0.45561	7.22445	0.259776	0.585401
ABUW_0143	0.454698	6.29916	0.167251	0.776632
ptk	0.454635	9.94108	0.221541	0.654545
ABUW_1590	0.454534	7.94971	0.220207	0.65717
ABUW_1230	0.454369	1.14835	0.53816	0.269088
ABUW_0140	0.453542	7.45793	0.212191	0.673273
ABUW_3890	0.45351	6.14916	0.160752	0.793843
ABUW_0038	0.452967	3.49739	0.23814	0.623168
ABUW_0012	0.452894	5.3712	0.192135	0.716395
ABUW_3796	0.452727	3.44894	0.278232	0.555593
ABUW_1859	0.452615	0.147173	0.594217	0.226055
ABUW_2177	0.452492	4.70551	0.230003	0.638266
ABUW_0858	0.452374	7.41006	0.310315	0.508197
ispF	0.452354	6.34274	0.170009	0.769527
ABUW_1481	0.452086	2.72891	0.294884	0.530349
fmt	0.451916	6.50348	0.172074	0.764284
ABUW_1898	0.451722	1.44082	0.493185	0.30699
ABUW_0573	0.451275	2.85976	0.398765	0.399283
ABUW_1993	0.451214	6.60088	0.174208	0.758932
ABUW_2982	0.45066	2.20557	0.336819	0.472603
vanB	0.4504	4.42303	0.274519	0.561428
ABUW_2297	0.449999	5.09957	0.335277	0.474596
rpmC	0.449499	10.4831	0.251208	0.599967
ABUW_1880	0.449466	6.50266	0.183485	0.736398
thiC	0.449023	6.66774	0.227875	0.642303
ABUW_1562	0.448973	4.88743	0.218324	0.660899
ABUW_1308	0.448908	3.72766	0.364614	0.438166
ABUW_3767	0.44839	5.64735	0.189923	0.721423
bccA	0.447966	4.74236	0.276106	0.558925
hemA	0.447859	8.16741	0.201678	0.695342
ABUW_0626	0.447615	4.08586	0.257078	0.589935
ABUW_3682	0.44738	3.9688	0.231297	0.635831
ABUW_0487	0.447225	5.24331	0.253122	0.59667
ilvA1	0.44699	7.95042	0.217464	0.662612
ABUW_2765	0.446858	2.73478	0.237656	0.624051
madL	0.446782	2.22964	0.334721	0.475317
ABUW_1991	0.446719	4.28445	0.216582	0.664377
ABUW_1965	0.446666	3.27107	0.319018	0.496185
ABUW_2764	0.446625	4.20096	0.25289	0.597069
ABUW_2376	0.445696	4.82089	0.26214	0.581466
ABUW_2787	0.445483	5.19604	0.195959	0.707834
hom	0.445406	8.47123	0.190176	0.720843
ABUW_0657	0.444893	5.83891	0.217859	0.661824
acnD	0.444654	7.32146	0.227333	0.643338
ABUW_1062	0.443756	5.65949	0.256372	0.59113
ABUW_0671	0.443622	3.47689	0.298201	0.525491
rluD	0.443238	7.3698	0.192729	0.715053
ABUW_2582	0.443226	5.67188	0.22085	0.655903
hcaA	0.443127	6.85274	0.276822	0.5578
ABUW_2357	0.442902	7.28342	0.213892	0.669805
ABUW_1538	0.442852	2.51829	0.373243	0.428009
clpS	0.442782	6.11098	0.16772	0.775415
ABUW_2125	0.442567	6.24711	0.202949	0.692613
ABUW_3829	0.442564	10.0677	0.257476	0.589263
ABUW_3186	0.442246	4.47464	0.235707	0.627627
ABUW_3139	0.44218	4.29406	0.259405	0.586022
ABUW_2459	0.442083	4.69622	0.341483	0.466631
est	0.44172	5.66763	0.220239	0.657106
irlR	0.440881	2.87768	0.282904	0.548361
ABUW_1668	0.44043	5.82238	0.436599	0.359917
ABUW_2031	0.439772	4.3639	0.278244	0.555574
sbcC	0.439257	7.72555	0.214607	0.668356
ABUW_0941	0.439185	4.64679	0.218475	0.660599
ABUW_1082	0.438816	8.80572	0.238674	0.622195
ABUW_0239	0.438576	4.28478	0.449146	0.347612
ABUW_0562	0.43854	5.62781	0.184888	0.733092
arsC1	0.437716	1.63185	0.400159	0.397768
ABUW_1808	0.437252	4.56816	0.233172	0.632323
ABUW_2890	0.437122	7.21079	0.24357	0.613377
hisM	0.436363	2.2467	0.292412	0.534005
emrA	0.436124	5.13131	0.231376	0.635681
ABUW_3007	0.435983	2.66279	0.29347	0.532436
metX	0.435928	7.80997	0.237915	0.623578
ABUW_2133	0.435832	4.48481	0.260122	0.584823
hchA	0.43577	4.38354	0.379027	0.42133
sbcD	0.435663	6.29701	0.191529	0.717767
metW	0.435577	7.97351	0.205654	0.686862
ABUW_2337	0.434987	2.58896	0.484378	0.314815
phoB	0.434048	6.53342	0.201285	0.696189
ABUW_3575	0.433858	2.84534	0.319947	0.494923
trpF	0.432031	6.85428	0.204382	0.689558
ABUW_0401	0.431809	5.52437	0.235143	0.628668
ABUW_0588	0.431269	6.00221	0.207062	0.683899
ppk2	0.43108	7.95268	0.218192	0.661162
ABUW_3683	0.430777	4.38579	0.215	0.667561
ABUW_1922	0.429757	1.89046	0.502175	0.299145
ABUW_2583	0.429427	4.33471	0.270708	0.567499
rnz	0.428861	4.5816	0.226214	0.64548
ABUW_0057	0.428092	4.76391	0.31032	0.50819
ABUW_3441	0.427899	8.74074	0.253902	0.595334
ntrB	0.427895	5.58206	0.271963	0.565491
ABUW_0541	0.427531	4.2782	0.277676	0.556461
ABUW_1992	0.427401	6.52107	0.204148	0.690055
ABUW_2560	0.426399	4.03593	0.270848	0.567274
ABUW_2653	0.426338	2.60252	0.335875	0.473822
ABUW_1870	0.426136	4.17488	0.234189	0.630434
ABUW_1359	0.425781	8.18051	0.233812	0.631133
ABUW_0581	0.424912	4.15118	0.226963	0.644045
ABUW_2494	0.423917	3.56331	0.230549	0.637237
ilvA2	0.423383	6.88908	0.268599	0.570896
ABUW_1719	0.42337	4.85201	0.260829	0.583645
ABUW_1670	0.423154	5.53178	0.224864	0.648079
ABUW_2314	0.422845	1.74322	0.435086	0.361425
ABUW_0032	0.422821	2.15801	0.314175	0.502828
holC	0.422737	6.43025	0.197129	0.70525
ABUW_1942	0.422657	7.87834	0.65648	0.182778
ABUW_1038	0.422648	6.0892	0.226239	0.645432
ABUW_2183	0.422449	4.31593	0.392168	0.406527
basA	0.42223	4.15971	0.251037	0.600262
ABUW_2009	0.421864	4.49901	0.252222	0.598217
ABUW_3586	0.421799	5.31743	0.455822	0.341205
ABUW_0213	0.421344	4.59023	0.245186	0.610505
ABUW_1855	0.420945	2.23347	0.343095	0.464585
pcaU	0.420777	4.37821	0.241905	0.616355
ABUW_3330	0.420631	2.96069	0.308514	0.510725
ABUW_2240	0.420557	8.5336	0.250798	0.600675
ABUW_0110	0.419609	6.22289	0.288641	0.539642
ABUW_2396	0.419296	3.11769	0.303529	0.5178
ABUW_0575	0.418825	2.74499	0.317857	0.497769
rpoD	0.418503	10.5762	0.27975	0.55323
ABUW_0191	0.418202	5.31046	0.221116	0.655379
ABUW_1113	0.418165	3.14909	0.266921	0.573617
algR	0.418132	5.96757	0.290197	0.537307
ABUW_2425	0.417983	6.59611	0.277737	0.556367
ABUW_1157	0.417457	3.29543	0.309944	0.508717
ABUW_2219	0.416452	5.73111	0.311445	0.506619
ABUW_3576	0.416282	4.458	0.305633	0.514799
basD	0.415994	4.58846	0.24404	0.612539
ABUW_2594	0.415919	4.16925	0.247741	0.606003
ABUW_1482	0.415846	2.97673	0.25329	0.596382
pcaF2	0.415552	3.06489	0.379054	0.421298
copD	0.415331	3.83806	0.245433	0.610068
ABUW_1885	0.41514	3.3089	0.247139	0.607059
ABUW_2172	0.414726	4.02025	0.248386	0.604873
ABUW_0547	0.414185	4.91078	0.279426	0.553733
pcaJ2	0.413983	2.15455	0.342247	0.465661
ABUW_2840	0.413958	9.0976	0.237419	0.624484
ABUW_1086	0.413485	3.74401	0.387343	0.411905
ABUW_1360	0.413142	7.45265	0.257938	0.588485
ABUW_0340	0.412628	7.55997	0.360129	0.443542
ABUW_1221	0.412023	7.97328	0.236365	0.626417
ABUW_1865	0.411902	2.39698	0.305014	0.515681
ABUW_2673	0.411046	2.9182	0.392915	0.405702
ABUW_1632	0.410788	2.17302	0.34336	0.46425
pstB	0.410746	6.35373	0.24851	0.604656
ABUW_0784	0.410465	1.40858	0.426219	0.370367
ABUW_3310	0.409526	10.8504	0.324164	0.489236
ABUW_2522	0.409305	7.12713	0.307868	0.511636
lolB	0.409232	5.81103	0.240904	0.618156
lolA	0.408101	7.77672	0.244951	0.61092
ABUW_1020	0.406993	4.74091	0.605639	0.217786
ABUW_2554	0.406917	7.45555	0.326674	0.485885
ABUW_2186	0.406468	5.38622	0.316248	0.499972
ABUW_3729	0.406284	8.48239	0.278962	0.554455
ABUW_1184	0.406024	4.48416	0.332675	0.477979
ABUW_3154	0.405748	5.22751	0.227923	0.642212
fumC	0.405676	6.31729	0.245886	0.609266
ABUW_2923	0.405472	7.53337	0.336017	0.473638
ABUW_3517	0.405355	6.15232	0.261671	0.582245
ABUW_1656	0.405227	3.76119	0.27598	0.559123
ABUW_3239	0.405163	7.56525	0.234512	0.629834
ABUW_3687	0.404591	7.07499	0.244179	0.612292
ABUW_0194	0.404309	6.49402	0.242423	0.615426
ABUW_0856	0.403594	4.80113	0.331049	0.480107
ABUW_3434	0.403083	7.12339	0.276348	0.558543
ABUW_1596	0.402746	6.70845	0.232262	0.634021
ABUW_3520	0.402578	5.31753	0.25192	0.598738
ftsK	0.402569	9.01944	0.278702	0.554861
ABUW_1514	0.401754	5.7127	0.253894	0.595348
ABUW_1936	0.401606	3.56699	0.270382	0.568023
ABUW_1910	0.401325	4.04488	0.485644	0.313682
clpP	0.401103	8.83451	0.311377	0.506713
ABUW_0064	0.401007	4.78111	0.329439	0.482225
ABUW_1612	0.40099	0.584485	0.578255	0.237881
allC	0.400602	4.55028	0.396891	0.401329
ABUW_1758	0.400059	3.23882	0.30966	0.509115
cstA	0.399974	7.21384	0.379408	0.420893
ABUW_0672	0.399618	5.59085	0.242103	0.616001
ABUW_0196	0.39956	8.37481	0.256204	0.591415
ABUW_1256	0.398995	3.34186	0.298524	0.525021
ABUW_2055	0.398963	5.01903	0.323815	0.489703
ABUW_1805	0.397555	5.16324	0.259614	0.585672
adeT	0.397462	3.848	0.294386	0.531083
alkM	0.3973	4.15053	0.303816	0.517389
tniB	0.397226	6.09861	0.222306	0.653049
ABUW_0243	0.396788	6.82183	0.26417	0.578117
ABUW_1349	0.395183	5.07473	0.280185	0.552555
folP	0.395163	6.45606	0.225019	0.647782
ABUW_1166	0.395102	3.65947	0.28296	0.548275
ABUW_2486	0.395045	5.21505	0.266979	0.573524
ABUW_2124	0.394708	4.62333	0.261991	0.581714
fxsA	0.394558	7.64693	0.388819	0.410252
pyrC	0.394311	8.03004	0.26868	0.570765
ABUW_0879	0.394211	6.04609	0.258401	0.587706
ABUW_0790	0.393839	3.75278	0.361597	0.441775
ABUW_1580	0.393606	2.39901	0.365142	0.437538
ada	0.393109	4.22396	0.380297	0.419878
recG	0.392746	7.16136	0.250763	0.600737
ABUW_1064	0.392094	4.2727	0.327978	0.484155
ABUW_3530	0.392017	5.49557	0.344487	0.462827
abeM	0.391848	6.87983	0.273808	0.562554
ABUW_1217	0.39135	5.40668	0.262784	0.580402
ABUW_3229	0.391266	7.88147	0.297186	0.526972
ABUW_2344	0.390948	5.12515	0.256463	0.590975
ABUW_1665	0.390407	2.61342	0.356502	0.447938
lldP	0.390398	9.14765	0.349384	0.456697
basI	0.390364	2.5376	0.364338	0.438496
ABUW_2613	0.38993	3.61435	0.293188	0.532854
ABUW_2997	0.389833	8.03634	0.328867	0.48298
ABUW_1417	0.389005	2.74908	0.397796	0.400339
ABUW_3437	0.388141	7.12872	0.257675	0.588927
hisIE	0.387882	7.44314	0.267297	0.573005
ABUW_1456	0.387843	6.31191	0.349085	0.457069
ABUW_2822	0.387033	4.6427	0.307679	0.511902
ABUW_3199	0.386666	3.76836	0.514301	0.288782
ABUW_1635	0.386417	2.47987	0.400248	0.397671
ABUW_3380	0.386184	9.19998	0.302767	0.518892
ABUW_1861	0.386015	1.62928	0.429121	0.36742
dapA	0.385856	9.12271	0.294636	0.530715
smpA	0.385797	8.53164	0.270036	0.568578
ABUW_3203	0.385656	5.60374	0.263874	0.578603
serB	0.385517	8.30881	0.267367	0.572892
ABUW_2437	0.384692	3.3938	0.320863	0.493681
ilvC	0.384409	10.4869	0.332714	0.477928
ABUW_1858	0.383784	0.995146	0.543415	0.264868
ABUW_1639	0.383598	4.67346	0.293286	0.532709
ABUW_1418	0.383331	1.50678	0.462539	0.334852
ABUW_0887	0.382662	5.94418	0.362429	0.440777
ABUW_3700	0.382509	4.03319	0.360291	0.443347
cueR	0.38238	4.9917	0.436701	0.359815
ABUW_1750	0.382265	5.22192	0.290879	0.536288
ABUW_3784	0.381579	5.20067	0.294879	0.530356
ABUW_0254	0.381335	4.10392	0.331483	0.479539
def1	0.381048	8.39668	0.27569	0.559579
ABUW_1099	0.380977	5.38277	0.294937	0.530271
lpxL	0.380858	6.9621	0.268977	0.570284
ABUW_2160	0.38014	4.10386	0.33185	0.479058
ABUW_0466	0.379713	6.76556	0.266342	0.574561
ABUW_2683	0.379702	3.29981	0.297444	0.526594
corC	0.379406	7.70664	0.323098	0.490666
ABUW_2677	0.379399	5.32607	0.271698	0.565914
ABUW_3514	0.378874	6.02823	0.278484	0.555199
lnt	0.377955	8.29224	0.274817	0.560957
ABUW_3470	0.377595	6.553	0.269192	0.569937
paaE	0.377396	4.8161	0.332171	0.478638
murD	0.376757	7.27661	0.289238	0.538744
ABUW_2100	0.376414	6.63139	0.258677	0.587242
ABUW_2135	0.376288	6.63736	0.284601	0.545764
ABUW_1183	0.376161	0.322963	0.634364	0.197661
ABUW_0769	0.375608	8.05623	0.276691	0.558006
ABUW_3717	0.375517	4.60715	0.305158	0.515476
ABUW_0108	0.375419	5.93398	0.398386	0.399696
ABUW_2232	0.374981	2.33486	0.418884	0.377906
ABUW_3144	0.374708	6.46979	0.315301	0.501274
ABUW_3353	0.374659	3.39749	0.321315	0.493069
ABUW_1868	0.37426	1.67017	0.436722	0.359795
ABUW_3311	0.374045	3.78185	0.426121	0.370467
ABUW_1660	0.373884	3.98441	0.470139	0.327774
ABUW_3702	0.37328	4.63271	0.456581	0.340482
mfd	0.372857	7.51077	0.304767	0.516032
ABUW_3471	0.372332	7.15449	0.289665	0.538105
ABUW_0637	0.372207	5.63582	0.369185	0.432756
ABUW_2575	0.371777	4.37608	0.372055	0.429393
ABUW_2672	0.371441	2.15746	0.369479	0.43241
ABUW_0794	0.371253	7.31119	0.285861	0.543844
filE	0.370515	5.74541	0.430281	0.366247
algW	0.370332	6.77368	0.286086	0.543503
ABUW_3828	0.369757	11.0112	0.335338	0.474518
hslO	0.369727	8.61707	0.279417	0.553747
adeJ	0.369602	9.74919	0.307331	0.512393
budC	0.369575	1.98783	0.393106	0.40549
gudD	0.369115	4.38513	0.304596	0.516275
ABUW_2701	0.369056	4.7518	0.311914	0.505965
citB	0.368559	3.08873	0.34726	0.459345
ABUW_2637	0.368498	6.8012	0.293784	0.531971
basC	0.368376	3.79075	0.339352	0.46935
ABUW_0054	0.368231	6.70965	0.307548	0.512088
gshA	0.368115	7.59849	0.291464	0.535415
ABUW_0882	0.367509	7.21015	0.344422	0.46291
ABUW_1006	0.367346	5.61091	0.310314	0.508199
ABUW_0914	0.367069	4.48681	0.303398	0.517988
pnp	0.366852	11.9151	0.346605	0.460165
ABUW_2194	0.366628	4.12775	0.38934	0.409671
ABUW_1751	0.366602	5.15365	0.448553	0.348186
ABUW_2910	0.365633	5.76586	0.355852	0.44873
ABUW_1284	0.365335	4.94828	0.312847	0.504668
ABUW_3301	0.364808	3.24903	0.333179	0.477322
ABUW_1071	0.364226	8.15124	0.298735	0.524714
ABUW_1663	0.363535	2.67591	0.42068	0.376049
ABUW_1148	0.363477	6.49451	0.381084	0.418979
ABUW_0772	0.362937	1.66186	0.427282	0.369285
modC	0.362754	3.17488	0.356945	0.447399
ruvA	0.36251	6.30058	0.290477	0.536889
caiB1	0.362302	4.08696	0.315556	0.500923
ABUW_2699	0.36207	1.93	0.416722	0.380154
eutB	0.362018	2.34515	0.36196	0.44134
rpsP	0.361955	11.4718	0.357492	0.446734
ABUW_1146	0.361898	5.14632	0.337787	0.471357
ABUW_1891	0.361522	3.63414	0.467478	0.330239
ABUW_1718	0.360816	3.93473	0.342764	0.465005
ABUW_0731	0.360514	6.8131	0.33809	0.470968
lifO	0.359991	4.0804	0.330744	0.480508
ABUW_1412	0.359969	1.02655	0.57532	0.24009
ABUW_1883	0.359944	0.39167	0.647451	0.188793
caiB2	0.359783	3.96552	0.335504	0.474302
ABUW_2545	0.359621	3.1407	0.366472	0.435959
ABUW_3178	0.359606	6.29926	0.300852	0.521648
proC	0.359591	7.36708	0.320473	0.494209
ABUW_1227	0.359313	5.29583	0.324295	0.48906
ABUW_2122	0.359071	4.45985	0.371646	0.42987
ABUW_3422	0.358948	7.76801	0.323451	0.490192
mdfA	0.358652	7.4314	0.327752	0.484454
ABUW_3204	0.357921	4.53516	0.361862	0.441457
ABUW_2443	0.357661	0.579917	0.62032	0.207384
ABUW_3138	0.357625	6.64341	0.366557	0.435858
gmk	0.357149	8.27481	0.308812	0.510306
ABUW_3887	0.356916	6.48211	0.285702	0.544086
ABUW_2309	0.356891	1.29631	0.604407	0.21867
ABUW_0627	0.356725	4.98717	0.345948	0.46099
ABUW_3843	0.356483	5.23801	0.350479	0.455338
ABUW_1726	0.356164	5.95027	0.454228	0.342726
ABUW_3259	0.356096	8.06954	0.316361	0.499817
ABUW_0668	0.355799	3.82053	0.453652	0.343278
ABUW_3307	0.355622	4.95828	0.498602	0.302246
ABUW_1083	0.355441	7.84931	0.340002	0.468519
ABUW_3410	0.35521	6.10766	0.273924	0.562369
ABUW_0946	0.354819	3.9542	0.335157	0.474752
ABUW_2343	0.354626	3.05213	0.371102	0.430507
ABUW_3137	0.35428	3.73179	0.370553	0.43115
ABUW_3605	0.354226	7.55762	0.330511	0.480814
ABUW_3758	0.354105	6.67448	0.287932	0.54071
ABUW_3087	0.35344	8.22185	0.315803	0.500584
tniC	0.353153	5.23538	0.292065	0.53452
ABUW_1899	0.352962	2.53957	0.42663	0.369948
ABUW_1465	0.352867	3.71686	0.437881	0.358644
ABUW_1759	0.352687	5.4057	0.386802	0.412512
ABUW_0364	0.35268	8.42013	0.315126	0.501516
idh	0.351644	10.8987	0.350284	0.45558
ABUW_3261	0.351531	8.58831	0.314399	0.502519
ABUW_2126	0.351503	5.1723	0.30063	0.521968
ABUW_3078	0.351471	4.93739	0.349478	0.45658
smvA	0.351179	7.3203	0.410384	0.38681
ABUW_2562	0.350967	2.38817	0.444788	0.351847
ABUW_1167	0.350939	3.84189	0.331979	0.478889
ABUW_0490	0.350851	8.50053	0.318811	0.496467
ABUW_2814	0.350636	2.14484	0.438993	0.357543
ABUW_1542	0.3503	4.34329	0.500494	0.300601
ABUW_1958	0.349748	5.89617	0.397527	0.400634
ABUW_2335	0.349569	3.77781	0.364352	0.438479
rpiA	0.34913	6.11007	0.317506	0.498248
ABUW_0309	0.349068	9.63039	0.33657	0.472924
ABUW_2149	0.347163	2.3294	0.483718	0.315408
ABUW_0559	0.347086	6.35883	0.357815	0.446341
ABUW_2989	0.347079	2.57918	0.45558	0.341435
ABUW_3102	0.34682	5.79479	0.441094	0.355469
ABUW_3131	0.346476	5.60534	0.309584	0.509221
ABUW_1154	0.346059	3.26111	0.361416	0.441993
ABUW_0922	0.346041	6.35541	0.28482	0.54543
ABUW_1320	0.345947	1.65569	0.479137	0.31954
ABUW_3443	0.345893	5.68501	0.353624	0.451459
pepD	0.345428	6.58869	0.488648	0.311004
ABUW_0308	0.345058	8.26113	0.318423	0.496996
ABUW_1316	0.344911	6.22603	0.41834	0.37847
czcD	0.34434	6.83763	0.381537	0.418463
ABUW_3659	0.344208	6.9962	0.353744	0.451311
dnaN	0.343999	9.93863	0.359987	0.443713
ABUW_0027	0.343778	7.47663	0.32574	0.487129
ABUW_1429	0.343684	3.17887	0.397262	0.400923
ABUW_0886	0.343466	5.58874	0.398935	0.399098
ABUW_2482	0.343302	1.36539	0.52488	0.27994
ABUW_2211	0.343113	5.20421	0.318113	0.497419
ABUW_0198	0.342578	4.07529	0.380948	0.419135
ABUW_0799	0.342493	6.37436	0.337869	0.471251
ABUW_2640	0.342184	4.33026	0.416093	0.38081
ABUW_1788	0.341502	6.07237	0.330663	0.480615
ABUW_3382	0.341405	6.19642	0.378347	0.42211
ABUW_2294	0.341187	4.0106	0.350732	0.455024
ABUW_1008	0.340938	4.25058	0.33027	0.481131
ntrC	0.340923	6.34468	0.387467	0.411765
groS	0.340457	7.18141	0.346725	0.460015
ABUW_2313	0.339529	4.06685	0.36066	0.442903
ABUW_1968	0.339349	2.12325	0.498513	0.302323
cmk	0.33773	9.03673	0.392822	0.405804
feaR	0.337704	2.65423	0.479335	0.319361
kdpD	0.337644	5.39522	0.311283	0.506844
ABUW_0964	0.337175	2.6785	0.410636	0.386543
ABUW_0289	0.336506	8.38035	0.343261	0.464375
ABUW_1881	0.336262	3.12749	0.367613	0.434609
ABUW_3472	0.336013	6.23494	0.363388	0.439629
ABUW_1774	0.335865	4.91255	0.374005	0.427123
ABUW_1953	0.335766	2.57969	0.39513	0.40326
ABUW_2957	0.335673	4.07715	0.364853	0.437882
guaB	0.334692	11.2305	0.384523	0.415078
mmsA1	0.334475	3.84141	0.460035	0.337209
ABUW_1403	0.334448	2.45753	0.506192	0.295685
ABUW_2815	0.334424	5.06405	0.40308	0.394609
ABUW_3491	0.334409	8.14909	0.356004	0.448545
ABUW_1294	0.334338	2.80532	0.470337	0.32759
ABUW_1519	0.334149	3.35146	0.435586	0.360926
ABUW_1155	0.333467	3.10975	0.370365	0.43137
ABUW_0370	0.333104	4.22618	0.358552	0.445448
rpsS	0.332921	10.1288	0.369311	0.432608
ABUW_0242	0.332688	5.90522	0.308814	0.510304
ABUW_3777	0.332533	4.38159	0.360344	0.443283
uca	0.332371	5.14997	0.349267	0.456843
ABUW_1588	0.331595	6.25348	0.371556	0.429976
ABUW_3567	0.331529	4.94383	0.389385	0.40962
ABUW_3561	0.331495	1.68269	0.488718	0.310942
ABUW_3070	0.330745	6.40555	0.325431	0.487541
rpe	0.330744	8.38873	0.334388	0.475749
ABUW_3749	0.330711	5.09848	0.38076	0.419349
etfD	0.330125	9.21067	0.345676	0.461331
ABUW_0966	0.32972	5.1586	0.342105	0.465841
ABUW_0664	0.329357	5.60521	0.419846	0.37691
araT	0.329081	9.45915	0.361652	0.441709
ABUW_0535	0.328981	6.27182	0.349177	0.456954
cydB	0.32872	8.106	0.737184	0.132424
ABUW_3860	0.328306	4.76199	0.343891	0.463579
icmF	0.328225	6.68474	0.364041	0.438849
ABUW_2120	0.327998	3.26317	0.450394	0.346407
ABUW_1937	0.327975	1.90797	0.445102	0.35154
ABUW_2515	0.327946	0.0977498	0.719887	0.142736
ABUW_1450	0.327637	6.0025	0.385688	0.413764
mdaB	0.327111	4.9202	0.347347	0.459237
cyoA	0.326913	10.5988	0.389062	0.409981
ABUW_1347	0.326626	4.98032	0.368627	0.433413
dksA	0.326097	9.67269	0.404688	0.392879
acoC	0.325803	3.4661	0.388328	0.410801
ABUW_1714	0.325781	6.38705	0.342678	0.465114
basF	0.325664	2.40156	0.465411	0.332163
ABUW_2589	0.324773	2.60956	0.499927	0.301093
plc2	0.324345	4.91285	0.418457	0.378349
cepI	0.324042	2.58586	0.465417	0.332158
ABUW_2448	0.323326	3.02368	0.425909	0.370683
ABUW_2063	0.323222	5.17991	0.43218	0.364335
mpl	0.323066	7.4323	0.344532	0.46277
vanA	0.322912	3.51274	0.453706	0.343225
ABUW_1070	0.322829	7.65888	0.410623	0.386557
kdpE	0.322152	4.2983	0.454901	0.342083
ABUW_0332	0.321867	8.14999	0.351525	0.454043
ABUW_1934	0.321172	3.2566	0.40717	0.390224
gpo	0.321123	4.61984	0.501766	0.299499
ABUW_2383	0.320833	5.21071	0.401415	0.396406
cysT	0.32066	4.07511	0.681961	0.16624
ABUW_3012	0.320622	1.71975	0.576784	0.238987
ABUW_3130	0.320426	4.97905	0.35544	0.449234
ABUW_3781	0.3203	3.90581	0.377993	0.422516
atoD	0.320092	4.06884	0.411075	0.386079
ABUW_2652	0.319725	0.191006	0.730066	0.136638
envZ	0.31957	8.76064	0.43494	0.36157
msrB	0.319276	4.75416	0.542713	0.26543
ABUW_1787	0.319241	5.13492	0.56036	0.251533
ABUW_2385	0.318271	3.72442	0.423259	0.373394
ABUW_3800	0.317919	5.59684	0.404746	0.392818
rumA	0.317694	8.01905	0.363127	0.439942
ABUW_2635	0.31756	6.05976	0.383734	0.415969
ABUW_0127	0.317359	3.28318	0.443091	0.353508
ABUW_0074	0.317136	4.84006	0.383853	0.415835
cysQ	0.316648	5.91097	0.43602	0.360494
ABUW_1232	0.316638	3.74909	0.377243	0.423379
ABUW_3444	0.315673	5.87844	0.37808	0.422416
ABUW_2730	0.31516	4.97801	0.508158	0.294001
ureD	0.315158	3.27982	0.521778	0.282514
ABUW_3378	0.314898	8.11411	0.372453	0.428928
ABUW_2020	0.314893	4.41796	0.413312	0.383722
ABUW_3528	0.314742	7.09885	0.390306	0.408595
ABUW_3360	0.314571	7.66846	0.379189	0.421144
ABUW_2845	0.314334	6.89685	0.364239	0.438613
citN	0.313773	8.96658	0.388157	0.410992
ABUW_3074	0.313723	4.95286	0.381761	0.418208
ABUW_1569	0.313525	3.82421	0.400589	0.397301
ABUW_2266	0.313115	6.85902	0.358728	0.445234
ptp	0.312947	7.40404	0.364421	0.438396
kdgD	0.312757	3.05743	0.468691	0.329113
ABUW_1433	0.312754	4.74553	0.371594	0.429931
ABUW_0961	0.312709	4.69595	0.373057	0.428225
aro1	0.312676	6.58654	0.389094	0.409946
ftsZ	0.312302	10.3643	0.409752	0.387479
ABUW_2022	0.311854	7.45557	0.433847	0.362664
ABUW_0009	0.311641	7.09183	0.454926	0.342059
thiM	0.311405	6.35838	0.375435	0.425466
ABUW_3140	0.311342	6.33669	0.398903	0.399133
pap	0.311206	5.33468	0.507616	0.294465
ABUW_2117	0.310523	4.06899	0.395359	0.403008
gcdH	0.310457	4.78991	0.42529	0.371315
pdxH	0.310124	7.69051	0.3638	0.439137
pqqD	0.310095	4.00179	0.408044	0.389293
ABUW_1066	0.309863	3.79951	0.469526	0.32834
ABUW_3351	0.309544	4.7857	0.369238	0.432694
ABUW_0963	0.309223	2.85162	0.463121	0.334305
rpmB	0.308684	11.2315	0.475581	0.322775
ABUW_1238	0.308419	5.38265	0.465543	0.332041
ABUW_1012	0.308369	7.81452	0.381859	0.418097
coaX	0.308102	6.4627	0.376196	0.424585
zipA	0.307581	7.39104	0.379265	0.421057
recN	0.307308	7.53592	0.374897	0.426088
ABUW_2033	0.307158	7.48651	0.449259	0.347504
mlaD	0.306132	7.33503	0.420684	0.376044
ABUW_1254	0.305967	-0.27432	0.824894	0.0836019
ABUW_1335	0.305858	4.15484	0.401986	0.395789
ABUW_1354	0.305128	5.13687	0.380687	0.419431
ABUW_1263	0.305123	5.25331	0.421605	0.375094
ABUW_1353	0.304947	4.4259	0.422964	0.373696
cycA3	0.304757	7.29775	0.423774	0.372865
frr	0.304706	8.9346	0.387508	0.41172
ABUW_1852	0.304415	3.05943	0.579103	0.237244
ABUW_0381	0.303386	12.3977	0.514204	0.288865
ABUW_3701	0.303138	6.89183	0.401138	0.396706
rph	0.303106	9.37448	0.394549	0.403899
ABUW_1277	0.303042	-0.141661	0.835173	0.0782234
ABUW_3442	0.303023	4.91335	0.375794	0.425051
ABUW_2474	0.302913	2.53623	0.487753	0.3118
ABUW_2541	0.302823	3.63856	0.477117	0.321375
hslR	0.302579	5.13747	0.411099	0.386054
alr	0.302233	6.92992	0.398963	0.399067
ABUW_3577	0.301904	3.89786	0.400772	0.397102
ABUW_1628	0.301599	6.58201	0.402707	0.395011
ABUW_1543	0.301581	5.22245	0.414269	0.382718
ispH	0.301378	7.4748	0.403652	0.393993
rhtB	0.301196	5.77362	0.374168	0.426933
ABUW_0766	0.300985	0.506216	0.829959	0.0809436
adeK	0.300558	9.86634	0.405184	0.392348
thiE	0.300398	6.20861	0.366012	0.436504
ABUW_3623	0.299459	5.43104	0.381067	0.418999
ABUW_2694	0.299343	0.76104	0.714016	0.146292
ABUW_2846	0.299295	5.40548	0.381915	0.418033
rpoH	0.299176	9.35634	0.488125	0.311469
acdP	0.29917	4.84321	0.401712	0.396085
ABUW_3024	0.297928	5.72765	0.37783	0.422704
lldR	0.297188	7.26779	0.459176	0.338021
ABUW_2442	0.296359	2.24618	0.509634	0.292742
ABUW_1760	0.295663	4.95733	0.396008	0.402296
ABUW_1943	0.295508	7.3749	0.71545	0.145421
ABUW_3876	0.295337	5.84059	0.479083	0.31959
ABUW_1055	0.295239	5.37615	0.394026	0.404475
ABUW_3157	0.294789	6.08297	0.42316	0.373495
ABUW_2995	0.294521	6.42328	0.390233	0.408676
smc	0.294316	8.32581	0.389573	0.409411
ABUW_1161	0.293821	2.95205	0.50027	0.300795
ABUW_3308	0.293787	5.11386	0.482827	0.316209
ABUW_2427	0.293589	4.47327	0.430192	0.366338
purB	0.292811	9.19578	0.409823	0.387404
ABUW_2576	0.292686	5.87644	0.457469	0.339638
ABUW_0481	0.292574	4.39464	0.491505	0.308472
ABUW_1960	0.291643	6.29325	0.389558	0.409428
acsA	0.290956	6.74376	0.509007	0.293276
ABUW_3459	0.290903	4.75177	0.600315	0.221621
ABUW_2209	0.290753	8.57286	0.42813	0.368424
paaF	0.289964	5.28319	0.442068	0.354511
ABUW_0762	0.289673	2.31491	0.545583	0.263139
ABUW_2820	0.28898	7.28899	0.417656	0.379181
gyrB	0.288763	10.3549	0.450089	0.346701
ABUW_3347	0.288544	5.12204	0.427285	0.369282
ABUW_0302	0.288026	5.9564	0.543616	0.264708
ABUW_3479	0.287896	6.69943	0.393631	0.404911
emrB	0.287581	6.27067	0.381194	0.418854
ABUW_1300	0.287537	1.51264	0.551805	0.258214
ABUW_0122	0.287436	5.80193	0.449851	0.346931
mtgA	0.28692	5.29942	0.419622	0.377142
ABUW_2027	0.285847	4.31488	0.427986	0.36857
argC	0.285711	7.37242	0.402502	0.395232
arsH	0.285455	4.8267	0.403611	0.394037
ABUW_2546	0.285331	-0.151672	0.833519	0.0790846
ABUW_1688	0.284136	6.6557	0.388758	0.410321
ABUW_2717	0.283261	8.63311	0.42048	0.376255
mdcR	0.282944	4.61373	0.492759	0.307366
ABUW_2889	0.282713	9.55228	0.432519	0.363995
minD	0.282491	8.26657	0.411156	0.385993
mucK2	0.282431	2.22013	0.559474	0.25222
gabD3	0.282042	4.91049	0.432725	0.363788
pilF	0.281968	8.07389	0.415991	0.380916
ABUW_0985	0.281346	7.10991	0.472413	0.325678
ABUW_1312	0.281134	5.32244	0.434169	0.362341
dld	0.281105	7.81681	0.426841	0.369734
ABUW_1081	0.281103	4.73535	0.414691	0.382275
ABUW_1864	0.28107	1.97536	0.541679	0.266258
rplU	0.280914	10.6115	0.475781	0.322593
pcaT	0.280887	4.67782	0.483319	0.315766
trx	0.280594	9.78756	0.435158	0.361353
folA	0.280315	6.56576	0.458516	0.338645
ABUW_1483	0.279999	4.35593	0.434753	0.361757
ABUW_3556	0.279781	6.03055	0.397666	0.400482
ogt	0.2794	4.44777	0.484244	0.314936
ABUW_2913	0.278743	8.60186	0.42679	0.369786
ABUW_2984	0.27871	2.55792	0.546988	0.262022
leuC	0.277906	5.61003	0.480346	0.318446
ABUW_1716	0.277593	3.25805	0.581566	0.235401
csrA	0.277398	10.6825	0.473741	0.324459
ABUW_2590	0.277226	2.90483	0.46704	0.330646
ABUW_0033	0.276956	5.8147	0.449891	0.346893
ABUW_2099	0.276561	5.59151	0.553287	0.257049
ABUW_3883	0.276037	7.88735	0.459986	0.337256
nadE	0.276001	8.69819	0.422468	0.374206
ABUW_3428	0.275916	5.87189	0.413331	0.383702
ABUW_0646	0.275478	4.18471	0.521434	0.282801
ABUW_2430	0.27535	3.64641	0.495552	0.30491
ABUW_2288	0.275301	3.46345	0.491325	0.308631
ABUW_0589	0.27514	6.80182	0.438093	0.358434
argS	0.275042	9.71708	0.449741	0.347038
ABUW_0711	0.275016	5.73497	0.517936	0.285724
ABUW_2461	0.274126	3.18387	0.458933	0.338251
ABUW_0373	0.274068	5.73734	0.418588	0.378213
ABUW_2753	0.274023	5.23575	0.431681	0.364837
polA	0.273837	8.17034	0.429112	0.36743
ABUW_0767	0.273544	-0.0293443	0.848653	0.0712699
ABUW_0690	0.273222	5.22701	0.427294	0.369274
ABUW_2949	0.273116	1.509	0.619332	0.208077
ABUW_3067	0.273109	4.31858	0.557972	0.253388
ABUW_1997	0.273065	3.4842	0.464952	0.332592
uvrA	0.272782	7.22978	0.428218	0.368336
antC	0.272558	2.5702	0.525478	0.279446
ABUW_3693	0.272447	4.40572	0.451864	0.344992
dadA2	0.271698	9.72546	0.765503	0.116053
ilvE	0.271029	9.69067	0.500146	0.300903
ABUW_0085	0.270978	3.36481	0.459401	0.337808
ABUW_1994	0.26994	8.03804	0.478889	0.319765
znuB	0.268691	7.26177	0.4363	0.360215
ABUW_1331	0.268441	5.47017	0.449807	0.346974
ABUW_3532	0.267783	8.02374	0.45211	0.344756
ABUW_3759	0.267373	6.11715	0.431099	0.365423
ABUW_1606	0.267108	6.12322	0.413868	0.383138
cysS	0.266281	8.78414	0.446328	0.350346
ABUW_1044	0.266228	8.07667	0.457939	0.339193
ABUW_0403	0.266034	5.90232	0.489269	0.310452
ABUW_0020	0.265853	6.17775	0.455815	0.341211
arsR1	0.265267	-0.161658	1	0
leuS	0.265263	9.77612	0.46029	0.336968
ABUW_0866	0.265237	5.74393	0.459159	0.338037
ABUW_1486	0.265012	2.2973	0.51324	0.28968
ABUW_1970	0.264835	4.11947	0.482209	0.316765
rhtC	0.263559	6.54132	0.441628	0.354943
ribF	0.26351	8.01516	0.45335	0.343567
paaX	0.26348	5.14643	0.469492	0.328372
basJ	0.262835	3.45068	0.53149	0.274505
ABUW_2734	0.262816	8.28656	0.460112	0.337136
ABUW_3104	0.26272	6.81572	0.457439	0.339667
add2	0.26261	4.00191	0.586417	0.231794
ABUW_1162	0.262362	5.19121	0.489947	0.309851
ABUW_3645	0.262055	7.85158	0.439678	0.356865
metF	0.261696	8.9961	0.471133	0.326857
ABUW_2184	0.261254	4.70819	0.454441	0.342522
ABUW_1270	0.261236	2.4117	0.579118	0.237233
ABUW_3283	0.260549	5.73567	0.435067	0.361444
ABUW_0045	0.260411	5.2428	0.504239	0.297363
ABUW_3524	0.260325	6.72837	0.441974	0.354603
ABUW_1332	0.259934	3.73515	0.52778	0.277547
cyoC	0.259828	9.77167	0.468959	0.328866
ABUW_3830	0.259269	9.59535	0.471507	0.326512
ABUW_2038	0.259236	3.3942	0.501987	0.299308
ABUW_3848	0.259107	6.77881	0.462867	0.334544
ABUW_2312	0.258867	5.14982	0.461969	0.335387
ABUW_3881	0.258742	4.14149	0.47234	0.325746
ABUW_1003	0.258007	5.64567	0.594437	0.225894
caiD	0.25748	1.93033	0.701769	0.153806
cbl	0.256421	6.17916	0.543212	0.265031
ABUW_2000	0.256416	7.42612	0.550807	0.259001
ABUW_2302	0.256041	4.44761	0.494609	0.305738
ABUW_1790	0.255924	6.2058	0.461219	0.336093
ABUW_0578	0.255719	-0.049523	0.844516	0.073392
ABUW_2666	0.255676	4.60174	0.465767	0.331831
ABUW_2280	0.255475	6.50644	0.439984	0.356563
ABUW_1520	0.255177	5.68626	0.481674	0.317247
ABUW_0757	0.254884	-0.588238	1	0
ABUW_2087	0.254856	1.61729	0.658874	0.181197
ABUW_0040	0.254557	6.06828	0.438677	0.357855
ABUW_1539	0.25439	5.38443	0.449614	0.347161
ABUW_2674	0.254122	1.64776	0.623717	0.205013
ABUW_2305	0.254072	5.92941	0.436509	0.360007
npdA	0.253727	4.67681	0.475471	0.322876
lipA2	0.25353	3.58733	0.525603	0.279342
ABUW_2116	0.252829	4.83197	0.47451	0.323754
ABUW_0808	0.252781	5.18539	0.481211	0.317665
bdhA	0.252641	4.10506	0.56162	0.250557
ABUW_1287	0.252566	4.71171	0.492102	0.307945
pcaI2	0.252089	2.5278	0.541026	0.266782
ABUW_2056	0.251766	4.58632	0.537985	0.26923
xth	0.251743	8.25416	0.516513	0.286919
nagZ	0.251638	6.99087	0.471199	0.326795
recB	0.251575	7.87388	0.464192	0.333302
nolF	0.251189	6.05154	0.473231	0.324927
purE	0.251101	7.70633	0.475145	0.323174
pcaG	0.251025	2.25123	0.601762	0.220575
ABUW_2281	0.250971	5.18381	0.46207	0.335292
czcB	0.250553	4.51657	0.502759	0.29864
alkR	0.250352	5.395	0.465005	0.332543
ABUW_2585	0.250036	2.65128	0.546361	0.26252
ribD	0.249258	7.99621	0.477523	0.321006
ABUW_2224	0.24925	5.13109	0.557016	0.254133
ABUW_2193	0.249246	3.88222	0.514071	0.288977
desC	0.249011	6.25371	0.574934	0.240382
ABUW_0614	0.248273	5.14682	0.49185	0.308167
cfa	0.248061	6.32925	0.505636	0.296162
ABUW_0689	0.247514	6.75655	0.494101	0.306185
trpC	0.247067	6.80626	0.468821	0.328993
ABUW_0442	0.246978	6.98077	0.484676	0.314549
pqqE	0.246944	5.44391	0.4615	0.335828
ABUW_3337	0.246491	6.43357	0.49794	0.302823
ABUW_0515	0.246457	7.43015	0.489286	0.310437
ABUW_1847	0.246448	3.48216	0.552899	0.257354
ABUW_1530	0.246418	8.07235	0.496261	0.30429
ABUW_0135	0.246186	7.70582	0.487751	0.311802
thyA	0.246018	7.40639	0.50176	0.299504
gshB	0.24537	7.18405	0.474293	0.323954
wecB	0.244941	5.41994	0.590371	0.228875
ABUW_1888	0.244895	4.12164	0.485572	0.313746
secB	0.244338	9.93812	0.50982	0.292583
ABUW_2619	0.244242	4.12063	0.598329	0.22306
ABUW_3023	0.244044	7.04352	0.479996	0.318762
hemC	0.243807	7.01598	0.481157	0.317713
arsB	0.243778	5.49462	0.487948	0.311626
ribA	0.24347	7.85918	0.518982	0.284847
atpF	0.243257	9.98943	0.504605	0.297048
atpD	0.243154	11.9346	0.534911	0.271719
ABUW_0046	0.243079	6.19897	0.503798	0.297744
ABUW_1685	0.242961	5.21758	0.528058	0.277319
ABUW_1494	0.242381	4.25616	0.586394	0.231811
ABUW_2667	0.241802	1.76949	0.730506	0.136376
ABUW_2792	0.241108	5.11912	0.482105	0.316858
ald1	0.240454	7.18898	0.651202	0.186284
rpsU	0.240114	12.0813	0.570494	0.243749
mucK1	0.239956	3.07405	0.54136	0.266514
ABUW_3842	0.23991	5.33406	0.571476	0.243002
ABUW_2212	0.239462	6.39755	0.512275	0.290497
ABUW_0270	0.239253	8.65162	0.49428	0.306027
ABUW_3588	0.238725	5.1034	0.665587	0.176795
ABUW_0749	0.238054	3.60349	0.638473	0.194858
ABUW_2155	0.237868	6.07169	0.548007	0.261214
miaA	0.237813	6.62676	0.471701	0.326333
ABUW_0544	0.237504	0.348708	0.877543	0.0567315
aroD	0.237364	1.74489	0.671738	0.1728
ABUW_1500	0.237075	4.85018	0.558923	0.252648
thrS	0.23706	10.3178	0.524185	0.280516
mgtA	0.236828	4.31836	0.568892	0.24497
ABUW_0834	0.236723	3.42556	0.524552	0.280212
ABUW_3900	0.23639	4.03007	0.514886	0.288289
ABUW_3748	0.23637	7.45261	0.506861	0.295111
ABUW_1804	0.236257	5.5197	0.485435	0.313868
ubiB	0.236238	8.19574	0.505904	0.295932
ABUW_0060	0.23589	8.66581	0.508341	0.293844
ABUW_3622	0.235857	3.0385	0.555848	0.255044
gltX	0.235456	8.90333	0.50693	0.295052
ABUW_1010	0.235407	4.92333	0.511654	0.291023
paaY	0.23511	4.28967	0.540642	0.26709
proS	0.235068	9.36303	0.525145	0.279721
mltB	0.233906	6.5873	0.487682	0.311863
rpmH	0.233898	13.8194	0.581739	0.235272
ABUW_0621	0.233837	4.82416	0.498383	0.302437
gspK	0.233356	4.69246	0.522121	0.282228
recC	0.233309	8.07843	0.502725	0.298669
ABUW_2372	0.233208	1.89538	0.630528	0.200296
ABUW_0158	0.233157	5.36158	0.51079	0.291758
ABUW_0334	0.232498	4.46303	0.500565	0.30054
adk	0.232176	10.1154	0.531148	0.274785
ribB2	0.232166	6.05789	0.50647	0.295446
ABUW_2503	0.231794	4.28638	0.613629	0.212094
rplB	0.231768	11.956	0.555169	0.255575
ABUW_3004	0.231742	3.10294	0.548216	0.261048
ABUW_2019	0.231603	3.57087	0.531194	0.274747
ABUW_3466	0.231399	6.21857	0.487721	0.311828
recA	0.231022	9.08779	0.520345	0.283708
ABUW_2801	0.2302	4.70304	0.618119	0.208928
epd	0.230155	6.82189	0.535372	0.271344
ABUW_0437	0.229996	3.91858	0.586084	0.23204
ABUW_2945	0.229577	2.25435	0.600702	0.221341
ostA	0.229336	8.12303	0.520764	0.283359
tmk	0.229142	6.22098	0.477005	0.321477
ssuB	0.228163	3.68097	0.535229	0.271461
actP1	0.22806	6.09084	0.481599	0.317314
ABUW_3369	0.228054	9.41595	0.553315	0.257027
ABUW_3046	0.227999	6.21266	0.484217	0.31496
ABUW_2420	0.227203	5.06868	0.70222	0.153527
atpE	0.226675	10.6174	0.544561	0.263954
ABUW_1385	0.226462	5.33932	0.530457	0.27535
ABUW_1447	0.226456	7.03547	0.505426	0.296342
ABUW_2412	0.226382	4.12266	0.528932	0.2766
pdxA	0.226103	7.55183	0.50837	0.29382
sdhC	0.225962	8.81076	0.515996	0.287354
ABUW_2458	0.225918	5.87368	0.535411	0.271313
ABUW_0452	0.225765	6.67534	0.504239	0.297364
ABUW_2101	0.225333	5.97716	0.491518	0.308461
ribB1	0.225247	8.95712	0.525299	0.279593
orn	0.225196	7.58143	0.53157	0.274439
ABUW_1126	0.224913	7.08023	0.523044	0.281461
htpX	0.224827	9.52467	0.575555	0.239913
ABUW_1540	0.224457	4.87534	0.654828	0.183873
ABUW_2440	0.224145	3.74451	0.572692	0.242079
pgsA	0.223951	6.97265	0.507089	0.294916
maf2	0.223754	5.57262	0.524398	0.280339
dnaX	0.223664	7.78422	0.510255	0.292213
ABUW_2678	0.222774	2.91917	0.625065	0.204075
ABUW_2334	0.222002	7.85537	0.519445	0.28446
ftsH	0.221624	10.8738	0.56769	0.245889
ABUW_2658	0.220819	4.22781	0.648175	0.188308
hcaB	0.22032	7.08978	0.572685	0.242084
ABUW_2834	0.22026	4.5343	0.617871	0.209102
ABUW_0542	0.219919	2.46297	0.588168	0.230499
dapB	0.219812	8.18884	0.519212	0.284655
arsR2	0.219805	3.5625	0.566724	0.246628
ABUW_0451	0.218989	3.70075	0.570695	0.243596
ABUW_0375	0.218908	7.95099	0.55272	0.257495
ABUW_3336	0.218333	4.65462	0.586348	0.231845
ABUW_2922	0.21833	4.52375	0.558311	0.253124
ABUW_3720	0.218246	7.73887	0.52971	0.275962
minC	0.217893	7.44054	0.527109	0.278099
ABUW_2604	0.21787	3.9279	0.645337	0.190213
ABUW_0328	0.217047	3.58572	0.639818	0.193944
baeR	0.21703	6.41727	0.514567	0.288558
ABUW_2816	0.216682	7.95541	0.581908	0.235146
ABUW_2002	0.216653	3.97182	0.624808	0.204254
ABUW_2238	0.216281	6.36715	0.525736	0.279233
xxx	0.21617	3.27984	0.567535	0.246007
ABUW_2998	0.215599	7.38862	0.602332	0.220164
ABUW_1350	0.215306	4.28953	0.631714	0.19948
map1	0.21496	8.32992	0.571283	0.243148
ABUW_1623	0.214828	5.4768	0.569065	0.244838
ABUW_0633	0.214332	6.41039	0.549589	0.259962
adhC	0.213642	7.13102	0.545021	0.263586
ABUW_2836	0.213311	5.52068	0.52698	0.278206
scpA	0.213294	7.32605	0.547058	0.261967
arsC	0.212569	4.31646	0.601657	0.220651
ABUW_3278	0.211904	13.0433	0.600332	0.221609
ABUW_2187	0.211763	3.56764	0.591775	0.227843
rne	0.211711	10.2524	0.583992	0.233593
hisF	0.211644	7.95222	0.546416	0.262477
ABUW_1929	0.211036	2.31369	0.621655	0.20645
gcvH	0.210714	7.88789	0.565324	0.247703
ispZ	0.210341	7.23044	0.58365	0.233847
ABUW_1912	0.210332	1.80906	0.676204	0.169923
ABUW_0236	0.20997	4.95673	0.591228	0.228245
fadA	0.209108	7.43756	0.558221	0.253194
ABUW_0102	0.208898	6.89468	0.551493	0.25846
ABUW_3750	0.208579	5.98459	0.623222	0.205357
ABUW_2547	0.208371	2.04901	0.668388	0.174972
ABUW_2867	0.208338	6.17491	0.536789	0.270196
ABUW_0399	0.208315	7.54488	0.55772	0.253584
basB	0.207914	3.73773	0.599338	0.222328
ABUW_1406	0.207065	1.0146	0.740232	0.130632
ABUW_2011	0.206425	7.4843	0.623687	0.205033
ABUW_0207	0.205833	4.87396	0.553973	0.256511
ABUW_0398	0.205776	5.56043	0.547126	0.261913
ABUW_1576	0.205612	6.07861	0.533019	0.273257
ABUW_2404	0.205079	3.76375	0.602894	0.219759
ABUW_3448	0.204537	6.44959	0.547276	0.261794
ABUW_0635	0.204147	7.32579	0.556494	0.25454
fahA	0.203723	6.65725	0.724553	0.13993
ABUW_3839	0.203431	4.21816	0.598593	0.222868
ABUW_2432	0.203335	3.70059	0.621924	0.206262
ABUW_2282	0.203216	6.69492	0.556597	0.254459
ABUW_0338	0.202741	5.51394	0.60238	0.220129
acnB	0.202647	10.8362	0.59723	0.223859
ABUW_2392	0.202444	4.94892	0.557359	0.253865
mutL	0.202314	7.37633	0.566904	0.24649
uup	0.202281	7.77217	0.573746	0.24128
maiA	0.202205	4.4901	0.737089	0.13248
prc	0.202099	8.81317	0.622484	0.205872
ABUW_2805	0.201637	5.02011	0.57053	0.243722
ABUW_1819	0.201109	3.73837	0.616342	0.210178
gatC	0.200669	6.69521	0.571022	0.243347
metR	0.200603	6.98479	0.559185	0.252444
ABUW_0590	0.200496	6.03073	0.562977	0.249509
ileS	0.200052	9.54166	0.576073	0.239522
ABUW_1690	0.199812	5.70073	0.547138	0.261903
dnaE	0.199789	9.87487	0.581508	0.235444
ltrA	0.199593	7.16873	0.606409	0.217234
ABUW_0673	0.19948	3.96966	0.631268	0.199786
ABUW_1185	0.19937	3.86548	0.6054	0.217957
ABUW_1710	0.199205	1.73562	0.759037	0.119737
scpB	0.199084	7.28991	0.592943	0.226987
ABUW_3436	0.199082	6.14664	0.534558	0.272005
ABUW_3493	0.198884	6.3193	0.553249	0.257079
ABUW_3331	0.198764	3.31151	0.60443	0.218654
sun	0.198147	7.4208	0.566656	0.24668
ABUW_3850	0.197911	5.58732	0.634365	0.197661
ABUW_3651	0.197469	8.2995	0.578177	0.237939
glcB	0.197289	7.17509	0.583767	0.23376
ABUW_0940	0.196692	6.45676	0.580601	0.236122
ABUW_3366	0.19654	9.40599	0.642939	0.19183
ABUW_1786	0.195953	9.73854	0.770079	0.113465
ahcY	0.195694	9.61782	0.607319	0.216583
ABUW_2421	0.195321	4.28398	0.690076	0.161103
ABUW_0801	0.19427	5.65883	0.572947	0.241886
ABUW_0777	0.193885	3.79239	0.648243	0.188262
ABUW_1655	0.193046	4.35107	0.620101	0.207538
xerD	0.192724	6.91392	0.57625	0.239389
ABUW_3362	0.192432	5.8277	0.592561	0.227267
ABUW_0728	0.1923	6.41291	0.636003	0.196541
ABUW_0865	0.192248	8.43153	0.602409	0.220108
cioB	0.191736	6.73064	0.654705	0.183954
ABUW_1443	0.191651	5.83644	0.559953	0.251849
ABUW_1259	0.191444	-0.44881	1	0
ABUW_0944	0.190513	5.9648	0.651306	0.186215
[truncated: 1,988 more rows]

## Sheet: Figure 1d
wild type		grey
0.514894		0.00446764
0.402957		0.000827375
0.389189		0.00627078		P =	0.000411014

## Sheet: Figure 1e
	0	0.5	1	1.5	2	2.5	3	3.5	4	4.5	5	5.5	6	6.5	7	7.5	8	8.5	9	9.5	10	10.5	11	11.5	12	12.5	13	13.5	14	14.5	15	15.5	16	16.5	17	17.5	18	18.5	19	19.5	20	20.5	21	21.5	22	22.5	23	23.5	24
WT	0.102667	0.114	0.129	0.155333	0.199667	0.256667	0.306667	0.354667	0.413667	0.488	0.548667	0.622667	0.694667	0.764	0.834333	0.891333	0.951	1.00333	1.05567	1.10667	1.152	1.19133	1.22267	1.25833	1.28167	1.30133	1.33167	1.352	1.37333	1.38667	1.41233	1.41533	1.429	1.44533	1.46467	1.48533	1.48767	1.50167	1.51333	1.52667	1.539	1.54367	1.55967	1.55533	1.55833	1.56967	1.572	1.57567	1.58033
Grey	0.115	0.112333	0.107	0.106667	0.105333	0.103333	0.103333	0.102	0.104	0.104667	0.107667	0.106667	0.109333	0.115	0.121333	0.131	0.144333	0.16	0.179333	0.200333	0.230667	0.264667	0.302	0.342	0.374667	0.417	0.447333	0.49	0.545	0.590333	0.643	0.695333	0.746667	0.785333	0.829	0.857333	0.896333	0.948	0.978	1.02233	1.06367	1.11	1.15567	1.187	1.22967	1.26933	1.282	1.32067	1.34
WT	0.126333	0.129667	0.142667	0.156667	0.187	0.226	0.272333	0.327333	0.377333	0.430333	0.501	0.577	0.625667	0.710667	0.803333	0.891333	0.945667	0.997	1.04267	1.08333	1.12633	1.16867	1.19967	1.22967	1.25467	1.27533	1.30667	1.325	1.348	1.375	1.40133	1.41533	1.43967	1.46	1.473	1.483	1.492	1.50633	1.52133	1.53133	1.54	1.544	1.55633	1.55567	1.56433	1.565	1.56967	1.573	1.56967
Grey	0.136667	0.133	0.149	0.191667	0.207	0.250667	0.309667	0.381	0.487333	0.575333	0.65	0.731	0.807667	0.881	0.916667	0.953	0.985333	1.00933	1.04433	1.078	1.10267	1.134	1.15633	1.186	1.198	1.22867	1.25233	1.27567	1.29567	1.32167	1.344	1.37167	1.39167	1.41533	1.433	1.44333	1.45433	1.47167	1.48767	1.50033	1.51333	1.52233	1.52867	1.53167	1.536	1.537	1.52467	1.525	1.52467
a	0.085	0.097	0.104	0.126	0.17	0.237	0.306	0.367	0.426	0.483	0.534	0.58	0.626	0.674	0.718	0.762	0.802	0.843	0.88	0.915	0.943	0.968	0.997	1.026	1.052	1.077	1.102	1.129	1.149	1.163	1.181	1.199	1.213	1.23	1.25	1.26	1.27	1.289	1.301	1.315	1.325	1.333	1.355	1.365	1.37	1.38	1.386	1.399	1.417
b	0.109	0.119	0.142	0.171	0.223	0.261	0.313	0.355	0.415	0.503	0.568	0.677	0.775	0.854	0.94	1.01	1.069	1.121	1.166	1.206	1.248	1.285	1.313	1.343	1.367	1.384	1.408	1.43	1.45	1.466	1.485	1.498	1.509	1.53	1.552	1.577	1.582	1.595	1.612	1.618	1.636	1.64	1.651	1.633	1.638	1.642	1.643	1.64	1.639
c	0.114	0.126	0.141	0.169	0.206	0.272	0.301	0.342	0.4	0.478	0.544	0.611	0.683	0.764	0.845	0.902	0.982	1.046	1.121	1.199	1.265	1.321	1.358	1.406	1.426	1.443	1.485	1.497	1.521	1.531	1.571	1.549	1.565	1.576	1.592	1.619	1.611	1.621	1.627	1.647	1.656	1.658	1.673	1.668	1.667	1.687	1.687	1.688	1.685
a	0.116	0.116	0.109	0.108	0.107	0.105	0.102	0.101	0.101	0.102	0.101	0.099	0.103	0.105	0.108	0.112	0.117	0.125	0.136	0.146	0.162	0.181	0.201	0.229	0.263	0.308	0.341	0.383	0.445	0.492	0.555	0.607	0.659	0.702	0.745	0.782	0.819	0.863	0.892	0.933	0.97	1.007	1.054	1.074	1.099	1.136	1.158	1.183	1.199
b	0.119	0.115	0.11	0.107	0.106	0.107	0.108	0.107	0.112	0.111	0.119	0.116	0.116	0.123	0.13	0.14	0.156	0.173	0.192	0.213	0.245	0.284	0.338	0.387	0.419	0.466	0.493	0.535	0.58	0.626	0.676	0.728	0.776	0.818	0.87	0.897	0.936	0.988	1.025	1.071	1.108	1.161	1.205	1.243	1.292	1.33	1.333	1.374	1.395
c	0.11	0.106	0.102	0.105	0.103	0.098	0.1	0.098	0.099	0.101	0.103	0.105	0.109	0.117	0.126	0.141	0.16	0.182	0.21	0.242	0.285	0.329	0.367	0.41	0.442	0.477	0.508	0.552	0.61	0.653	0.698	0.751	0.805	0.836	0.872	0.893	0.934	0.993	1.017	1.063	1.113	1.162	1.208	1.244	1.298	1.342	1.355	1.405	1.426
a	0.129	0.134	0.151	0.163	0.204	0.228	0.276	0.347	0.39	0.443	0.505	0.566	0.634	0.734	0.831	0.893	0.93	0.975	1.014	1.052	1.092	1.128	1.154	1.184	1.209	1.233	1.265	1.29	1.313	1.343	1.376	1.392	1.418	1.444	1.465	1.473	1.484	1.501	1.512	1.517	1.523	1.521	1.531	1.53	1.539	1.536	1.544	1.544	1.544
b	0.129	0.126	0.141	0.156	0.183	0.235	0.267	0.325	0.384	0.437	0.53	0.626	0.663	0.756	0.836	0.899	0.939	0.986	1.028	1.061	1.095	1.131	1.163	1.19	1.218	1.234	1.274	1.287	1.32	1.347	1.375	1.392	1.417	1.441	1.448	1.462	1.468	1.481	1.5	1.517	1.528	1.537	1.551	1.549	1.562	1.568	1.571	1.579	1.57
c	0.121	0.129	0.136	0.151	0.174	0.215	0.274	0.31	0.358	0.411	0.468	0.539	0.58	0.642	0.743	0.882	0.968	1.03	1.086	1.137	1.192	1.247	1.282	1.315	1.337	1.359	1.381	1.398	1.411	1.435	1.453	1.462	1.484	1.495	1.506	1.514	1.524	1.537	1.552	1.56	1.569	1.574	1.587	1.588	1.592	1.591	1.594	1.596	1.595
a	0.13	0.126	0.148	0.158	0.244	0.24	0.259	0.298	0.372	0.457	0.564	0.686	0.786	0.864	0.89	0.936	0.964	1	1.032	1.064	1.098	1.128	1.152	1.182	1.197	1.233	1.246	1.273	1.29	1.312	1.324	1.359	1.38	1.405	1.42	1.424	1.434	1.45	1.462	1.467	1.481	1.485	1.489	1.494	1.497	1.491	1.475	1.473	1.476
b	0.124	0.14	0.152	0.258	0.196	0.25	0.405	0.532	0.594	0.708	0.763	0.822	0.887	0.945	0.987	1.021	1.045	1.038	1.081	1.122	1.126	1.158	1.169	1.2	1.204	1.236	1.263	1.286	1.309	1.341	1.366	1.398	1.42	1.44	1.455	1.468	1.47	1.491	1.501	1.514	1.525	1.528	1.536	1.535	1.538	1.54	1.532	1.528	1.526
c	0.156	0.133	0.147	0.159	0.181	0.262	0.265	0.313	0.496	0.561	0.623	0.685	0.75	0.834	0.873	0.902	0.947	0.99	1.02	1.048	1.084	1.116	1.148	1.176	1.193	1.217	1.248	1.268	1.288	1.312	1.342	1.358	1.375	1.401	1.424	1.438	1.459	1.474	1.5	1.52	1.534	1.554	1.561	1.566	1.573	1.58	1.567	1.574	1.572

## Sheet: Figure 2d
70-80	60-69	50-59	<50
5	7	0	0
11	3	0	0
6	2	1	0
1	1	0	0
5	1	1	0
2	5	0	0
4	5	0	0
6	3	0	0
1	2	0	0
3	1	0	0
4	0	0	0
1	4	1	0
8	4	0	0
4	0	0	0
9	7	0	2
5	0	1	1
1	5	1	0
2	5	0	0
3	5	0	0
8	1	1	0
3	0	1	1
6	0	0
8	4	1
8	2	0
8	1	1
0	4	0
5	0	1
4	2	1
3	3	0
8	4	1
3	0	0
5	0	0
3	0	0
7	2	1
3	1	1
2	3	1
3	5	0
7	3	0
3	2	0
0	8	0
7	2	0
2	5	0
4	1	0
8	5	0
3	0	0
3	5	0
3	0	0
2	1	0
6	0	0
0	9	0
9	9	0
3	0	0
2	0	0
3	0	0
3	0	0
8	4	0
2	4	0
5	0	0
4	0	0
10	1	0
0	0	0
9	0	0
0	0	0
9	0	0
4	1	0
6	1	0
4	1	0
3	1	0
4	0	0
4	0	1
3	2	0
0	2	0
3	1	0
1	1	0
1	1	0
5	0	0
5	1	0
0	2	0
2	0	0
2	1	0
4	0	1
0	0	0
7	3	0
0	0	0
1	0	0
1	0	0
0	2	0
2	0	0
1	4	0
4	1	0
5	0	0
1	1	0
0	5	0
1	0	0
0	2	0
0	0	0
0	0	0
4	5	1
0	7	1
0	0	0
2	3	0
0	0	0
0	3	0
1	1	1
5	0	1
3	0	0
3	1	0
5	1	0
1	0	0
2	0	0
6	0	0
2	0	0
2	0	0
0	2	0
1	1	0
4	0	0
1	2	0
1	0	0
4	2	1
6	2	1
2	0	0
2	3	0
8	0	0
	1	0
	0	0
	1	0
	2	1
	0	0
	0	0
	3	0
	1	0
	3	0
	0	0
	0	0
	0	0
	0	0
	0	0
	0	0
	0	0
	0	0
	1	1
	2	0
	1	0
	1	0
	0	0
	1	0
	4	0
	0	0
	0	1
	0	0
	0	0
	1	0
	4	0
	1	0
	2	0
	0	0
	1	0
	1	0
	1	0
	1	0
	10	0
	1	0
	1	0
	6	0
	0	0
	0	0
	4	0
	5	0
	1	1
	5	0
	4	0
	2	0
	1	0
	0	0
	0	0
	1	0
	1	0
	1	1
	1	0
	0	0
	0	0
	0	0
	0	0
	0	0
	0	0
	1	0
	0	0
	2	0
	1	0
	0	0
	1	0
	2	0
	3	0
	0	0
	0	0
	0	0
	1	0
	0	0
	0	0
	1	0
	1	0
	0	1
	1	0
	1	0
	0	0
	0	0
	0	0
	1	0
	0	0
	2	0
	1	0
	0	0
	0	0
	0	2
	0	0
	3	0
	0	0
	0	0
	0	0
	0	0
	0	0
	2	0
	1	0
	1	0
	0	0
	0	0
	0	0
	0	0
	0	0
	1	0
	0	0
	0	0
	0	0
	0	0
	0	0
	1	0
	0	0
	0	0
	2	0
	0	0
	0	0
	0	0
	2	0
	0	1
	0	0
	0	0
	0	0
	0	0
	1	0
	1	0
	0	0
	0	0
	0	1
	0	0
	0	1
	5	0
	1	0
	1	1
	0	0
	2	1
	1	0
	0	0
	2	0
	2	0
	0	0
	2	0
	2	0
	1	0
	2	0
	0	0
	0	0
	2	0
	4	0
	3	0
	1	0
	1	0
	1	0
	1	0
	0	0
	0	1
	0	0
	0	0
	0	0
	0	0
	0	0
	0	1
	1	0
	0	0
	1	0
	0	0
	0	0
	0	0
	0	0
	0	0
	0	0
	1	0
	4	0
	3	0
	0	1
	3	0
	0	0
	0	1
	0	0
	0	0
	3	1
	5	0
	0	0
	2	0
	0	1
	2	0
	0	0
	2	0
	1	0
	1	0
	0	0
	1	0
	2	0
	0	0
	5	1
	0	1
	2	2
	1	0
	0	0
	1	0
	1	0
	1	1
	0	0
	0	0
	1	0
	0	0
	0	0
	1	1
	0	0
	1	0
	0	1
	0	0
	0	0
	1	0
	0	0
	0	0
	0	0
	1	0
	2	0
	3	0
	0	1
	0	1
	0	0
	3	1
	0	0
	0	0
	6	0
	0	0
	0	1
	0	0
	2	0
	0	0
	0	0
	2	1
	0	1
	0	0
	1	0
	0	0
	0	0
	0	0
	0	0
	3	0
	0	0
	2	0
	0	0
	0	0
	1	0
	1	0
	0	0
	0	0
	0	0
	0	0
	1	0
	0	1
	0	0
	1	0
	2	0
	0	0
	2	0
	0	0
	1	1
	0	1
	4	0
	0	0
	0	0
	0	0
	0	0
	0	0
	2	0
	0	0
	2	0
	0	0
	0	0
	0	0
	1	0
	0	0
	0	0
	0	0
	0	0
	2	0
	2	0
	0	0
	0	0
	0	0
	0	0
	0	0
	0	0
	1	0
	0	0
	0	0
	0	0
	0	0
	0	0
	0	1
	0	0
	0	0
	1	0
	1	0
	0	1
	1	0
	4	0
	1	0
	0	0
	2	0
	0	0
	0	0
	0	2
	0	0
	0	0
	1	0
	0	0
	0	0
	0	0
	1	0
	0	0
	0	0
	2	0
	0	0
	0	0
	1	0
	0	0
	0	0
	0	0
	4	0
	2	0
	0	0
	1	0
	0	0
	0	0
	1	0
	0	0
	0	1
	1	0
	0	0
	0	2
	2	2
	0	0
	0	5
	1	0
	0	0
	3	2
	0	0
	0	0
	4	0
	1	0
	0	0
	0	0
	0	0
	0	0
	0	0
	0	0
	0	0
	0	0
	0	2
	1	0
	0	0
	0	1
	0	0
	0	0
	0	0
	0	0
	0	1
	0	0
	1	0
	0	0
	2	0
	4	0
	0	0
	0	0
	0	2
	1	1
	1	0
	0	0
	0	0
	1	1
	0	0
	0	1
	0	0
	0	0
	0	0
	0	0
	1	0
	3	1
	0	0
	0	1
	1	0
	0	0
	1	0
	0	0
	0	0
	0	0
	1	0
	0	0
	0	1
	0	0
	0	0
	0	0
	0	0
	1	0
	0	0
	4	0
	0	1
	0	0
	0	1
	0	0
	1	1
	0	0
	0	0
	0	0
	0	2
	1	0
	3	0
	2	0
	0	0
	0	0
	0	0
	0	0
	0	0
	0	0
	0	1
	1	0
	0	0
	0	0
	1	1
	0	0
	1	1
	2	0
	2	0
	0	0
	0	0
	1	0
	0	0
	0	1
	0	1
	0	0
	0	0
	0	0
	1	0
	0	0
	0	0
	0	0
	0	0
	0	0
	1	0
	4	0
	2	0
	0	0
	0	0
	0	0
	1	0
	0	0
	0	0
	0	0
	1	0
	0	0
	2	0
	0	0
	0	1
	0	0
	0	0
	0	0
	0	0
	0	0
	0	0
	0	0
	0	0
	0	0
	0	0
	1	0
	0	0
	0	0
	0	0
	0	1
	0	0
	1	0
	3	0
	1	0
	0	0
	0	1
	0	0
	0	0
	1	0
	0	0
	1	2
	2	0
	1	0
	0	0
	0	0
	0	0
	0	0
	0	0
	0	0
	0	0
	0	0
	0	1
	1	0
	1	0
	1	0
	0	0
	0	1
	1	0
	1	0
	0	0
	2	1
	0	0
	0	0
	0	0
	0	0
	0	0
	0	0
	1	0
	0	0
	0	0
	0	0
	0	0
	0	0
	0	0
	0	0
	2	0
	0	0
	0	0
	0	0
	0	0
	0	0
	0	0
	0	0
	2	0
	1	0
	0	1
	1	0
	0	0
	0	0
	0	0
	0	0
	2	0
	0	0
	0	0
	0	0
	0	0
	0	0
	0	0
	0	0
	0	0
	0	0
	2	0
	0	0
	1	1
	0	0
	1	0
	0	0
	1	1
	1	0
	0	0
	0	0
	1	0
	0	1
	0	0
	0	0
	1	0
	0	0
	2	1
	0	0
	0	0
	0	0
	0	1
	0	1
	1	1
	0	0
	0	0
	2	0
	0	0
	1	1
	1	0
	3	0
	1	0
	0	0
	5	0
	0	0
	0	0
	1	0
	0	0
	0	1
	0	0
	0	0
	0	0
	4	0
	4	0
	1	0
	0	0
	1	0
	1	0
	0	1
	0	0
	0	0
	2	0
	1	1
	0	0
	0	0
	0	0
	3	0
	0	0
	1	0
	0	0
	0	0
	0	0
	1	0
	0	0
	1	0
	0	0
	0	0
	0	1
	3	0
	8	0
	4	0
	3	0
	1	1
	1	0
	0	0
	0	0
	0	0
	0	0
	1	0
	4	0
	0	0
	0	0
	0	1
	0	0
	1	0
	1	0
	0	0
	1	0
	0	0
	1	2
	1	0
	0	0
	1	0
	0	0
	1	0
	2	0
	0	0
	2	0
	1	0
	0	1
	2	0
	0	0
	0	0
	0	0
	0	1
	0	0
	0	0
	1	0
	0	0
	0	1
	0	0
	0	0
	0	0
	0	0
	1	0
	0	0
	0	0
	1	0
	0	0
	0	1
	0	1
	0	0
	1	1
	0	0
	0	1
	0	1
	0	0
	0	0
	0	0
	0	0
	0	0
	1	0
	1	0
	0	0
	0	0
	0	0
	1	1
	0	0
	1	0
	0	0
	2	2
	0	5
	0	1
	0	3
	1	0
	0	0
	1	0
	0	1
	0	1
	0	0
	0	0
	1	0
	0	2
	0	0
	0	0
	0	0
	0	0
	1	0
	0	0
	1	0
	0	1
	0	0
	0	0
	0	0
	0	0
	1	0
	0	0
	0	0
	0	0
	0	0
	0	2
	0	1
	0	0
	0	0
	1	0
	0	0
	0	0
	0	1
	0	1
	0	0
	0	0
	0	0
	0	0
	1	0
	0	0
	1	0
	0	0
	1	0
	0	0
	0	0
	0	0
	0	0
	0	0
	0	0
	0	0
	0	0
	0	0
	0	0
	0	0
	0	0
	0	0
	1	0
	0	0
	0	0
	0	0
	1	0
	0	1
	0	0
	1	0
	0	0
	0	0
	0	1
	0	1
	0	0
	1	0
	0	0
	1	0
	1	0
	0	1
	0	0
	0	0
	0	0
	0	0
	0	0
	3	0
	0	0
	6	0
	0	0
	2	1
	0	0
	0	0
	0	0
	0	0
	0	0
	0	0
	1	0
	0	0
	0	0
	1	0
	1	0
	0	0
	0	0
	0	0
	1	0
	1	0
	0	0
	1	0
	1	0
	1	0
	1	0
	0	0
	1	0
	0	0
	0	0
	0	0
	1	0
	0	0
	0	1
	1	0
	0	0
	0	0
	1	0
	0	0
	0	0
	0	0
	2	0
	0	0
	1	0
	0	0
	0	0
	0	0
	0	0
	0	0
	0	0
	1	0
	0	0
	0	0
	0	0
	0	1
	0	0
	0	0
	0	2
	0	0
	0	0
	0	0
	0	0
	0	0
	1	0
	0	0
	0	0
	1	0
	0	1
	0	1
	5	0
	2	0
	1	0
	2	1
	0	0
	0	1
	0	0
	0	0
	2	0
	0	0
	0	0
	1	0
	0	0
	0	0
	1	0
	0	0
	0	0
	1	0
	0	0
	1	0
	0	0
	1	1
	0	0
	0	0
	0	1
	0	0
	0	1
	1	0
	1	0
	1	0
	0	0
	0	0
	0	0
	0	0
	1	0
	0	0
	0	0
	1	1
	0	0
	0	0
	1	0
	0	0
	0	0
	0	0
	0	0
	0	0
	1	1
	0	1
	0	0
	0	0
	0	0
	0	0
	0	0
	0	1
	0	0
	0	0
	0	0
	0	0
	0	0
	0	0
	0	1
	0	0
	1	1
	0	0
	0	0
	1	0
	0	0
	0	0
	0	0
	0	1
	0	0
	0	0
	0	0
	0	0
	0	0
	1	0
	0	0
	0	0
	0	0
	1	0
	0	0
	2	0
	1	0
	0	1
	1	0
	0	0
	0	0
	0	0
	1	0
	0	0
	0	0
	1	0
	0	0
	0	0
	0	0
	1	0
	0	0
	0	0
	0	0
	2	0
	1	0
	1	0
	1	0
	0	0
	0	0
	1	0
	2	1
	0	2
	1	1
	0	0
	0	0
	0	0
	0	0
	0	0
	2	0
	0	0
	0	0
	0	1
	3	0
	0	0
	1	0
	0	1
	0	0
	1	0
	0	0
	0	0
	0	0
	1	1
	1	1
	2	0
	0	1
	0	0
	0	1
	1	0
	1	0
	1	0
	2	0
	0	0
	0	0
	1	2
	1	2
	0	0
	1	2
	0	0
	0	2
	0	1
	1	1
	0	2
	1	0
	0	1
	0	1
	0	1
	0	0
	1	0
	0	0
	0	1
	0	0
	0	0
	0	0
	0	0
	0	0
	0	0
	0	0
	0	0
	1	0
	0	0
	0	0
	0	0
	1	0
	0	0
	0	0
	0	0
	0	0
	0	0
	1	0
	0	0
	0	0
	0	0
	0	0
	0	1
	0	2
	0	0
	0	0
	0	1
	0	0
	0	0
	0	0
	0	0
	0	0
	0	0
	2	0
	0	1
	0	0
	0	0
	0	0
	0	0
	0	0
	0	0
	0	0
	0	0
	0	1
	0	0
	0	0
	0	0
	1	0
	0	0
	0	0
	0	0
	0	0
	0	0
	0	0
	0	2
	0	0
	0	0
	0	0
	0	0
	1	0
	0	0
	1	0
	0	0
	3	0
	0	0
	0	0
	1	0
	0	0
	0	0
	0	0
	0	0
	0	0
	0	0
	0	0
	0	0
	0	0
	0	0
	0	0
	3	0
	0	0
	0	0
	0	0
	0	1
	0	0
	0	0
	0	0
	1	0
	1	0
	0	0
	0	0
	0	0
	0	0
	1	0
	0	0
	0	0
	0	0
	0	0
	1	0
	0	1
	0	0
	1	0
	0	1
	0	0
	0	0
	0	1
	0	0
	1	0
	1	0
	0	0
	0	0
	1	1
	0	0
	0	0
	0	0
	1	0
	0	0
	1	0
	0	0
	0	0
	0	0
	1	0
	0	0
	0	0
	0	0
	0	0
	1	0
	0	0
	1	0
	0	1
	0	0
	0	0
	0	0
	0	0
	0	2
	0	0
	0	0
	0	0
	0	0
	0	1
	0	0
	0	1
	1	0
	0	0
	0	0
	0	0
	0	0
	0	0
	0	0
	0	0
	0	0
	0	0
	0	1
	0	1
	0	0
	0	0
	0	0
	0	0
	1	0
	2	0
	0	1
	0	0
	0	0
	0	0
	0	0
	0	0
	0	0
	0	0
	0	0
	0	1
	1	0
	0	0
	0	0
	0	0
	2	0
	2	0
	1	0
	3	0
	0	1
	0	1
	0	0
	0	0
	0	0
	0	0
	0	0
	0	0
	0	0
	0	0
	0	1
	0	1
	0	0
	0	0
	1	2
	0	0
	0	0
	1	0
	2	0
	0	0
	0	0
	1	0
	0	0
	0	0
	0	0
	0	0
	0	1
	0	0
	1	1
	0	0
	0	0
	0	0
	0	0
	0	0
	0	0
	0	1
	0	0
	0	0
	0	0
	0	0
	0	0
	0	0
	0	0
	0	0
	1	0
	0	0
	0	0
	0	1
	1	0
	0	0
	0	0
	1	0
	0	0
	0	0
	0	3
	0	0
	0	0
	0	1
	0	0
	0	0
	0	0
	0	0
	0	0
	0	0
	0	0
	0	0
	0	0
	1	0
	0	0
	0	1
	0	0
	0	0
	0	0
	0	0
	1	0
	1	0
	3	0
	0	0
	0	0
	0	0
	0	1
	0	0
	0	0
	0	1
	0	0
	0	0
	2	1
	0	0
	1	0
	0	0
	0	0
	0	0
	0	0
	0	0
	0	1
	0	1
	0	0
	0	0
	0	1
	0	2
	1	1
	0	0
	0	1
	0	1
	0	0
	2	0
	0	1
	0	0
	0	0
	0	0
	0	0
	0	1
	0	0
	1	0
	0	0
	0	0
	0	1
	0	0
	0	0
	1	0
	0	0
	0	0
	0	0
	0	0
	0	0
	0	1
	0	1
	0	0
	0	0
	0	0
	2	0
	1	1
	0	0
	0	0
	0	0
	0	0
	1	2
	0	1
	1	0
	0	0
	0	0
	0	0
	0	0
	1	1
	0	2
	0	1
	0	0
	0	0
	0	1
	0	0
	0	1
	1	1
	0	1
	1	0
	0	0
	0	0
	0	0
	1	0
	0	0
	0	1
	0	0
	0	1
	0	0
	0	0
	0	1
	3	1
	1	3
	1	0
	0	0
	0	0
	0	0
	0	1
	0	0
	0	0
	0	0
	0	0
	0	1
	1	0
	0	0
	0	0
	0
	2
	0
	0
	0
	0
	0
	2
	0
	0
	0
	0
	1
	0
	0
	0
	0
	0
	0
	0
	0
	0
	0
	0
	0
	0
	0
	0
	0
	0
	0
	0
	1
	0
	1
	0
	0
	0
	2
	1
	2
	0
	2
	4
	1
	0
	0
	1
	1
	1
	1
	0
	0
	1
	0
	0
	0
	0
	1
	0
	0
	0
	0
	0
	1
	0
	0
	0
	0
	0
	0
	0
	0
	0
	1
	0
	1
	0
	0
	1
	1
	0
	1
	0
	0
	0
	0
	0
	0
	0
	0
	0
	1
	0
	1
	0
	0
	0
	0
	1
	0
	0
	0
	0
	0
	0
	0
	0
	0
	1
	0
	0
	0
	1
	0
	0
	1
	0
	0
	4
	0
	1
	0
	1
	1
	0
	0
	0
	0
	0
	1
	0
	1
	0
	0
	0
	0
	0
	0
	0
	1
	0
	0
	0
	0
	0
	1
	1
	0
	1
	0
	0
	0
	0
	0
	0
	1
	0
	0
	0
	0
	0
	0
	0
	0
	1
	0
	0
	1
	0
	0
	1
	0
	0
	0
	0
	2
	0
	0
	0
	0
	2
	0
	0
	1
	0
	0
	0
	0
	1
	1
	0
	0
	0
	0
	0
	0
	0
	0
	0
	1
	0
	0
	0
	0
	1
	0
	0
	0
	0
	0
	0
	0
	1
	0
	0
	0
	0
	0
	0
	0
	0
	1
	0
	0
	0
	0
	0
	0
	0
	0
	0
	0
	0
	0
	0
	0
	0
	0
	1
	0
	0
	0
	0
	0
	0
	0
	0
	1
	4
	0
	0
	1
	0
	0
	0
	0
	0
	0
	0
	0
	1
	0
	0
	0
	0
	0
	1
	1
	0
	0
	0
	1
	0
	0
	1
	1
	0
	0
	1
	0
	1
	1
	0
	0
	0
	0
	0
	0
	0
	0
	0
	0
	0
	0
	0
	0
	0
	1
	0
	0
	1
	0
	0
	1
	0
	0
	2
	0
	1
	0
	1
	0
	0
	0
	0
	0
	0
	1
	0
	0
	1
	0
	2
	0
	1
	0
	0
	0
	0
	0
	3
	1
	0
	0
	0
	0
	0
	4
	0
	0
	0
	0
	0
	1
	1
	0
	0
	0
	0
	0
	0
	0
	0
	0
	0
	0
	1
	1
	0
	0
	0
	0
	1
	0
	0
	0
	0
	0
	0
	0
	0
	0
	0
	0
	1
	0
	1
	0
	0
	0
	0
	0
	0
	0
	0
	1
	0
	0
	0
	0
	0
	0
	0
	0
	0
	0
	0
	0
	0
	1
	0
	0
	0
	0
	0
	0
	0
	0
	0
	0
	1
	0
	0
	0
	0
	0
	0
	2
	0
	0
	0
	0
	2
	0
	0
	0
	0
	2
	0
	0
	1
	0
	1
	0
	0
	1
	0
	1
	0
	0
	0
	0
	0
	0
	1
	0
	0
	4
	0
	0
	0
	0
	1
	0
	0
	0
	0
	1
	0
	0
	0
	1
	0
	1
	0
	0
	1
	0
	0
	0
	1
	0
	0
	0
	0
	0
	0
	1
	0
	0
	0
	0
	0
	0
	0
	1
	0
	0
	0
	0
	0
	0
	0
	0
	0
	0
	0
	0
	0
	0
	0
	1
	0
	0
	0
	0
	0
	0
	0
	1
	0
	0
	0
	0
	0
	0
	0
	1
	0
	1
	0
	0
	1
	1
[truncated: 385 more rows]

## Sheet: Figure 3c
wild type		grey
8017		11632
								A. baumannii AB5075 empty pVRL1Z
								174
								360
								1105
								1192
								1274
								1640
								3284
								5589
								6319
								7392
								7661
								7709
								8159
								8889
								9527
								9744
								12471
								13045
								13963
								14123
								14410
								14417
								14546
								14553
								14835
								15059
								15939
								16264
								16423
								17248
								17603
								17614
								18093
								18753
								18852
								19082
								19766
								20117
								20271
								20383
								20794
								20805
								21002
								21123
								21518
								21687
								22577
								23192
								23297
								23533
								24226
								24431
								24439
								24685
								25749
								25793
								26161
								26363
								27007
								27310
								28932
								29432
								32258
								32778
								33135
								33296
								33678
								33696
								35131
								35139
								35410
								37313
								37489
								37505
								37845
								37872
								37942
								38020
								38838
								38955
								38996
								39431
								39447
								39636
								41037
								41538
								41538
								41634
								41881
								42074
								42281
								42914
								43424
								44377
								44576
								44598
								44708
								45630
								46733
								46914
								47979
								48862
								49431
								50047
								50343
								50865
								51201
								51406
								51897
								55089
								55892
								56638
								56764
								57098
								57409
								57573
								57778
								58566
								58642
								58960
								59383
								59400
								59507
								59571
								59817
								59978
								61290
								61301
								61440
								62014
								62049
								62828
								62884
								65072
								66501
								67437
								67622
								67837
								68013
								68020
								68535
								68612
								68800
								68870
								68914
								69763
								69834
								69995
								71499
								71943
								72281
								72337
								72415
								72678
								73879
								74431
								74450
								74565
								74908
								75018
								75308
								76906
								78134
								78141
								78325
								78331
								79007
								79264
								79307
								79418
								79439
								79651
								79672
								79709
								79844
								79926
								79946
								80039
								80071
								80071
								80145
								80269
								80352
								80870
								81097
								81102
								81336
								81703
								81834
								82384
								82953
								83202
								83209
								84301
								84468
								84797
								84858
								84990
								85738
								85997
								86106
								86857
								87146
								87644
								87716
								88586
								88753
								88753
								88988
								89056
								89057
								89063
								89141
								89148
								89149
								89324
								89339
								89340
								89347
								89463
								89470
								89495
								89687
								89695
								89781
								89978
								90175
								90452
								90564
								91002
								91210
								91361
								91419
								91554
								91554
								92143
								92324
								92383
								92469
								92566
								92636
								92755
								92777
								92805
								92816
								92932
								92991
								92999
								93110
								93193
								93204
								93214
								93324
								93418
								93447
								93738
								93746
								93746
								93929
								93963
								94037
								94067
								94074
								94161
								94495
								95183
								95491
								95581
								95600
								95684
								95786
								95792
								95886
								95886
								95956
								96001
								96008
								96078
								96105
								96145
								96230
								96238
								96282
								96282
								96352
								96417
								96468
								96550
								96556
								96645
								96646
								96741
								96834
								96840
								96841
								96904
								97024
								97059
								97098
								97158
								97209
								97239
								97289
								97289
								97420
								97493
								98133
								98134
								98140
								98140
								98351
								98774
								98845
								99293
								99365
								99438
								99505
								99714
								99849
								99881
								100441
								100702
								101390
								102363
								103219
								103683
								103842
								103880
								108064
								108780
								111408
								111656
								112059
								112365
								112557
								112807
								112808
								112814
								113081
								113333
								113482
								113497
								114405
								115514
								116073
								116450
								116665
								116670
								116681
								119155
								120200
								120206
								120388
								121099
								121683
								121889
								122404
								122938
								124053
								126984
								127112
								127864
								128381
								128878
								129691
								130221
								130227
								130297
								130938
								131009
								131016
								131438
								131522
								131609
								131699
								131747
								131867
								131902
								131910
								131950
								132043
								132159
								132182
								132231
								132264
								132343
								132344
								132417
								132483
								132485
								132519
								132537
								132647
								132648
								132654
								132654
								132810
								132812
								132902
								132932
								132955
								132995
								133002
								133084
								133138
								133157
								133158
								133251
								133258
								133405
								133480
								133488
								133488
								133677
								133747
								133760
								133833
								133834
								133885
								133969
								134060
								134060
								134229
								134229
								134279
								134347
								134355
								134355
								134425
								134552
								134552
								134621
								134622
								134628
								134694
								134694
								134784
								134785
								134908
								134909
								135011
								135011
								135082
								135149
								135168
								135217
								135293
								135340
								135348
								135459
								135460
								135465
								135641
								135654
								135674
								135723
								135828
								135850
								135875
								135876
								135997
								136004
								136071
								136194
								136365
								136365
								136373
								136815
								137221
								137317
								137624
								138573
								138580
								138593
								138862
								139213
								139862
								140246
								141426
								141503
								141880
								142969
								143180
								143188
								143227
								143549
								143820
								144160
								144921
								145848
								145909
								146064
								146274
								146352
								146425
								146552
								148005
								148795
								150075
								150106
								150765
								151185
								151665
								151850
								152000
								152258
								152283
								152289
								152412
								153798
								153842
								154440
								154483
								154731
								154901
								155383
								155477
								157304
								157388
								157653
								157675
								157881
								158117
								158124
								159248
								159559
								159832
								159904
								160727
								161092
								161529
								162002
								162501
								162570
								162629
								162765
								163938
								164992
								165518
								167572
								169927
								169935
								170737
								172195
								172939
								173276
								176342
								176629
								176640
								177441
								177570
								179023
								179321
								182185
								182777
								183364
								184087
								184506
								185952
								186251
								186767
								188619
								189016
								191622
								192074
								192364
								193001
								193196
								193208
								195583
								195748
								195755
								195804
								195883
								195899
								195904
								196256
								196264
								196923
								197073
								197899
								198105
								198373
								198380
								198381
								198470
								198510
								199734
								199841
								200016
								200215
								200895
								201063
								202382
								202480
								202670
								202678
								203317
								203377
								204583
								204607
								204737
								204837
								206378
								206872
								206929
								207351
								208064
								208148
								208568
								208628
								209029
								209071
								209278
								209872
								209883
								209923
								210575
								211517
								211525
								211694
								212452
								212460
								212658
								212872
								213148
								213216
								213770
								214939
								215501
								215537
								215724
								216139
								216939
								217077
								218004
								218811
								219038
								219217
								219277
								219278
								219402
								219403
								219818
								220107
								220661
								220977
								221170
								221334
								221699
								222260
								222958
								223152
								223293
								223766
								225110
								225310
								225373
								225597
								226593
								227321
								227376
								227614
								228936
								230274
								230903
								230931
								231157
								231244
								231611
								232068
								233421
								233793
								234041
								234890
								235790
								236513
								236513
								236615
								237288
								237547
								237773
								238364
								238447
								239276
								239582
								239786
								239815
								239898
								240010
								240224
								240286
								240458
								240558
								240640
								240644
								240752
								241295
								241362
								241368
								241399
								241415
								242591
								242782
								244484
								245125
								245500
								245590
								245603
								245774
								245780
								245787
								245845
								245959
								246051
								246052
								246154
								246253
								246357
								246377
								246419
								246495
								246502
								246565
								246606
								246630
								246631
								246825
								246879
								246948
								246949
								246955
								246998
								247063
								247081
								247149
								247202
								247228
								247308
								247308
								247323
								247324
								247675
								247752
								248231
								248388
								248494
								248548
								248630
								248834
								248834
								248841
								248842
								248905
								248906
								248986
								249041
								249047
								249047
								249165
								249181
								249325
								249888
								249946
								250211
								253218
								254237
								254964
								255053
								255355
								255752
								256082
								256318
								256896
								256903
								257209
								257496
								257770
								258127
								258196
								258317
								258749
								258826
								258826
								259989
								260628
								261154
								262281
								262350
								262661
								262754
								262863
								263161
								264701
								264739
								265334
								265606
								266480
								267795
								268027
								268782
								270476
								271458
								271489
								271657
								271991
								272516
								272523
								273702
								274127
								276245
								276840
								277167
								278395
								278879
								279081
								280349
								280879
								281236
								281917
								282370
								282419
								282567
								282831
								283559
								283656
								283656
								284139
								284983
								285590
								285927
								287637
								287707
								287712
								288335
								288373
								289011
								289084
								289245
								289594
								291619
								292427
								292460
								292924
								293048
								293246
								294822
								295980
								296109
								296120
								296281
								296298
								297276
								297789
								297879
								301812
								302057
								302671
								302752
								303344
								303715
								303825
								305385
								305974
								306318
								306859
								308514
								310771
								311833
								311859
								312061
								312336
								314027
								314306
								316749
								316750
								317059
								317277
								317452
								319066
								319299
								319518
								320545
								320695
								321009
								322216
								322388
								322655
								322882
								323112
								323189
								324593
								325236
								326625
								327241
								327815
								327861
								328232
								328269
								330328
								333487
								334902
								334907
								336638
								336770
								336858
								337225
								337614
								337856
								338009
								339539
								340644
								341491
								343379
								343543
								343579
								347045
								348301
								349690
								353132
								357307
								357853
								357924
								358552
								359098
								359576
								359818
								359890
								360526
								361175
								361181
								361903
								361997
								362442
								362448
								362449
								362558
								362636
								363042
								363193
								363201
								363401
								363408
								364033
								364907
								365993
								367198
								367772
								367974
								368655
								368804
								368922
								368945
								368979
								369048
								369651
								370528
								370611
								370844
								370862
								370992
								371033
								371209
								371282
								371377
								371736
								371748
								372549
								372678
								372971
								374414
								374665
								376155
								376254
								376528
								378989
								380780
								381293
								381391
								381476
								382103
								382182
								382259
								382916
								384753
								384829
								384945
								385090
								385176
								385208
								385246
								385318
								385430
								385524
								385542
								385615
								385767
								386097
								386097
								386210
								386407
								386451
								386480
								386541
								386578
								386621
								386629
								386701
								386963
								387082
								387218
								387226
								388883
								391741
								392247
								392777
								393602
								394091
								395329
								395343
								395668
								396638
								396644
								396772
								397025
								397286
								397419
								398477
								398477
								398821
								398829
								400538
								400815
								400818
								400927
								401579
								403024
								403108
								403476
								403482
								403552
								403633
								403993
								404297
								404832
								405072
								405348
								406360
								408057
								408600
								410479
								410701
								411084
								412016
								412286
								413109
								414211
								415621
								415927
								417149
								418198
								418478
								419874
								421238
								422480
								423127
								423383
								423391
								424701
								425718
								426196
								426774
								427681
								427906
								427906
								428333
								430387
								430907
								433299
								435314
								437336
								439921
								440211
								440366
								442369
								444308
								444425
								447392
								447539
								448292
								448422
								448906
								450354
								450638
								450983
								453396
								454739
								454823
								454902
								455843
								456613
								456621
								457029
								457054
								457120
								457379
								457581
								457670
								458038
								458129
								458370
								458409
								458519
								458683
								458697
								459649
								460340
								460492
								460550
								460748
								460839
								460965
								461179
								461181
								461623
								461794
								462691
								463384
								463538
								463632
								463638
								463638
								463785
								464427
								464435
								464700
								465056
								465756
								466412
								467246
								469587
								470304
								471061
								472045
								472684
								473415
								474343
								474745
								476970
								477307
								482239
								482269
								483355
								484480
								484778
								485221
								486684
								486711
								486784
								487430
								487696
								488201
								488676
								488736
								488884
								488934
								489054
								489448
								489541
								489619
								489952
								489965
								490412
								490463
								491123
								491137
								492118
								493536
								493913
								494458
								495417
								496650
								497961
								499423
								500487
								501600
								502381
								502465
								503593
								504179
								507406
								508388
								508503
								511175
								513168
								514537
								515956
								516017
								516641
								516991
								517857
								518620
								519016
								519035
								519245
								519928
								520070
								520083
								520271
								520283
								520546
								520908
								521117
								521285
								521704
								521851
								522695
								522898
								522907
								522916
								523354
								523369
								523696
								523711
								524845
								525361
								525434
								525623
								525693
								525905
								525978
								525985
								526106
								526167
								526175
								526229
								526364
								526438
								526545
								526571
								526776
								526777
								527264
								527650
								527777
								528347
								530173
								530181
								531263
								531821
								532734
								534018
								534387
								535471
								535622
								536415
								538483
								538959
								539450
								541648
								542508
								542574
								542708
								542776
								542921
								544233
								544371
								544458
								544664
								545436
								545722
								545969
								546069
								546141
								546334
								546681
								547002
								547009
								547127
								548689
								548720
								548855
								550518
								551673
								553338
								553737
								554050
								555522
								555959
								556318
								557371
								557383
								557821
								559509
								562240
								562250
								562572
								563290
								563465
								563802
								565110
								566683
								566770
								566771
								566878
								566886
								567078
								567203
								567343
								567356
								567452
								567498
								567574
								567759
								567901
								568100
								568759
								569691
								569960
								571095
								571263
								571675
								572180
								572768
								572768
								573142
								573369
								575521
								575530
								577023
								577458
								578230
								580324
								580425
								580438
								580621
								580679
								580713
								580815
								581219
								581333
								581352
								584091
								584204
								584281
								585587
								587050
								587461
								589061
								589275
								591714
								591975
								592703
								592704
								592709
								592775
								592805
								592812
								592813
								592946
								592954
								592981
								593070
								593077
								593084
								593227
								593261
								593319
								593337
								593358
								593389
								593395
								593549
								593550
								593552
								593590
								593728
								593805
								594003
								594107
								594123
								594130
								594233
								594233
								594240
								594300
								594363
								594443
								594444
								594531
								594532
								594629
								594636
								594637
								594718
								597719
								597854
								598040
								599254
								599317
								599636
								600617
								600960
								603529
								603549
								603550
								605009
								606222
								606994
								608229
								608360
								609542
								609973
								609987
								610399
								611477
								615178
								615185
								615185
								616518
								616761
								617213
								617632
								617920
								618358
								618654
								620323
								624718
								625863
								625874
								626393
								626739
								627588
								628021
								629579
								629676
								630431
								630667
								632332
								633552
								633885
								633930
								633994
								635031
								636169
								636831
								636913
								637798
								639179
								639705
								641872
								642197
								643036
								643330
								643499
								643808
								643937
								646027
								646356
								647977
								649143
								649428
								649735
								651925
								652880
								654468
								656465
								656563
								657336
								658442
								661733
								663454
								663900
								663993
								665574
								665976
								665982
								666131
								666797
								667742
								669521
								670575
								673285
								673286
								674017
								674773
								674780
								675017
								675081
								675091
								677161
								678206
								678215
								678535
								678937
								679683
								680377
								680845
								681376
								682251
								682692
								682785
								683101
								683258
								683365
								684095
								684732
								684739
								684915
								685432
								685728
								686240
								686247
								686813
								688192
								688692
								688879
								688880
								690715
								691707
								691774
								691808
								691889
								691955
								691983
								692000
								692024
								692112
								692204
								692280
								692331
								692335
								692356
								692430
								692431
								692437
								692437
								692540
								692678
								692725
								692732
								692821
								692895
								692918
								693013
								693080
								693140
								693277
								693283
								693429
								693430
								693501
								693531
								693539
								693595
								693602
								693761
								693784
								693788
								693788
								693859
								693918
								693926
								693926
								694013
								694067
								694120
								694198
								694198
								694361
								694444
								694457
								694481
								694542
								694558
								694866
								694994
								695938
								696622
								696630
								698276
								698691
								698957
								699796
								700000
								701720
								702708
								703382
								704329
								704671
								705497
								706000
								706622
								708346
								708482
								709307
								709405
								709491
								712245
								712307
								712494
								712871
								713550
								714335
								714336
								714432
								715231
								715231
								715331
								715812
								715912
								716118
								716131
								716410
								716957
								717053
								719633
								719747
								723600
								724183
								724708
								725754
								730122
								730840
								731268
								731934
								733146
								733323
								734116
								734243
								734382
								734388
								734996
								735212
								735863
								736991
								738454
								739665
								739856
								740021
								740365
								741170
								744919
								745178
								745186
								745186
								745259
								745266
								745267
								745404
								745411
								745489
								745533
								745673
								745673
								745902
								746026
								746095
								746248
								746376
								746523
								746607
								746753
								746760
								746956
								747162
								748970
								749050
								749542
								749551
								750996
								751516
								751524
								751529
								751790
								752195
								752320
								752715
								752729
								753617
								754317
								754720
								755578
								757319
								758825
								759133
								759180
								759616
								760765
								762822
								763137
								764239
								765301
								765318
								765462
								765969
								767322
								767669
								767799
								768071
								768603
								768729
								768835
								769770
								770009
								770205
								772285
								772426
								773131
								773140
								773232
								774069
								774145
								774256
								774329
								774665
								774832
								774876
								774976
								774983
								775105
								775344
								775894
								776381
								776716
								777871
								778570
								778725
								779507
								779509
								780536
								783796
								784666
								787059
								788101
								789890
								790175
								790439
								790710
								792444
								793181
								793900
								794016
								794205
								795283
								795498
								796123
								796577
								797261
								797384
								798813
								800112
								800773
								801159
								803253
								803371
								803525
								803573
								803937
								804944
								805789
								806535
								806657
								808497
								808989
								809530
								809820
								810551
								810737
								810738
								811347
								812282
								812770
								813225
								813323
								813367
								813372
								815310
								816362
								817848
								817853
								818409
								818672
								819344
								819475
								819533
								820873
								821130
								821530
								821564
								822093
								823783
								824157
								825386
								825726
								825849
								826767
								827146
								827509
								830796
								831242
								834348
								834761
								835665
								836570
								837137
								840175
								843134
								844348
								844994
								846352
								846716
								847075
								847917
								848075
								849043
								849788
								854636
								856351
								856816
								857502
								859620
								859863
								860321
								860327
								860637
								861022
								861046
								861690
								861700
								861890
								862044
								862049
								863218
								864311
								864354
								865057
								865125
								865273
								865281
								865499
								865539
								865542
								865660
								865776
								865911
								866772
								866803
								866921
								866921
								866927
								866928
								867054
								867062
								867204
								867244
								867245
								867251
								867686
								868336
								868589
								869219
								869372
								869861
								870259
								870268
								870395
								871238
								871284
								871479
								871554
								872108
								872342
								872499
								872813
								873128
								873497
								874073
								874258
								874442
								874817
								875144
								876089
								876391
								876467
								876661
								876767
								877070
								877346
								877471
								878685
								881823
								881951
								881969
								882298
								882361
								882405
								882423
								882553
								882693
								882736
								882845
								882960
								882960
								883028
								883029
								883096
								883278
								883287
								883450
								883560
								883601
								883722
								884063
								884215
								884383
								884904
								886561
								886730
								887067
								887127
								887815
								890694
								890710
								892139
								894229
								895714
								895895
								896667
								898407
								899666
								900590
								900900
								903624
								903668
								905704
								906044
								906289
								906517
								908483
								911126
								911245
								911606
								911683
								911744
								911751
								911773
								912029
								912036
								912098
								912125
								912215
								912252
								912376
								912377
								912444
								912452
								912498
								912846
								912921
								912945
								913002
								913085
								913086
								913093
								913302
								913433
								913441
								913572
								913879
								914156
								914170
								914305
								914417
								914452
								914458
								914506
								914553
								914754
								914810
								914933
								915001
								915015
								915127
								915205
								915254
								915295
								915296
								915410
								915515
								915522
								915629
								916623
								917369
								917627
								918366
								918829
[truncated: 18,193 more rows]

## Sheet: Figure 3d
wild type					hns-
70-80	60-69	50-59	<50		70-80	60-69	50-59	<50
7	17	0	0		6	10	0	1
26	13	0	1		5	7	3	4
13	14	2	0		3	3	4	2
11	14	1	1		3	9	5	4
21	6	0	0		4	6	4	1
13	18	0	0		4	4	3	2
14	20	1	1		1	9	8	7
22	13	2	0		9	8	8	0
13	13	2	0		1	6	7	5
14	4	2	1		7	4	7	2
17	0	1	0		4	3	3	1
9	8	3	0		3	6	2	1
16	8	3	0		2	3	1	0
15	2	0	0		2	2	3	5
26	11	2	0		12	5	3	5
14	1	1	0		1	3	1	7
11	12	4	0		5	3	4	0
10	14	1	0		2	1	4	0
16	13	1	1		2	4	2	0
16	8	3	0		2	3	4	0
12	0	2	0		4	0	5	4
22	2	0			6	2	3
22	13	0			9	3	3
18	15	2			8	4	1
18	1	4			6	2	3
4	6	1			2	8	4
12	3	0			4	4	4
17	12	2			3	1	7
8	7	5			3	2	4
19	7	4			7	4	2
11	1	2			6	1	3
20	4	2			3	5	5
6	3	1			2	2	3
15	5	1			7	2	2
4	1	3			2	4	3
2	11	2			1	2	7
11	7	1			0	2	5
11	11	2			2	2	1
21	4	2			8	4	4
11	18	0			5	5	4
12	9	1			2	4	0
11	19	3			3	6	6
19	6	2			5	4	2
25	14	3			8	1	2
13	0	0			3	2	1
17	8	0			4	4	2
21	7	1			2	2	3
12	5	0			1	4	0
16	6	3			4	5	4
16	21	2			7	8	4
16	21	3			17	11	3
7	5	3			6	8	5
3	4	2			2	5	2
12	3	0			5	0	5
14	2	1			4	3	2
12	8	1			6	3	5
14	16	2			0	6	5
17	4	1			7	4	1
12	3	0			1	6	0
17	5	2			11	3	1
1	5	0			0	5	2
22	4	0			10	4	1
0	2	0			0	1	1
17	3	0			8	2	0
14	2	0			6	3	0
21	7	1			9	11	1
15	5	1			2	4	3
15	1	0			1	5	2
18	7	0			4	2	4
9	5	2			4	2	4
14	13	1			4	8	3
4	9	2			2	4	4
6	11	0			1	3	1
3	6	0			4	3	0
4	3	1			6	1	4
18	1	2			4	4	4
14	4	3			2	4	6
12	6	2			3	1	4
17	2	0			7	4	2
8	6	0			4	3	3
16	4	1			5	2	5
2	1	1			3	0	3
19	3	3			6	3	6
6	3	1			3	4	3
19	4	1			4	3	2
4	3	2			2	6	6
4	2	0			5	7	3
20	8	1			6	5	3
11	17	1			3	6	3
14	10	1			2	6	2
16	3	0			1	4	1
11	2	1			4	0	1
3	18	1			12	3	1
3	4	0			4	6	3
2	8	0			1	2	0
6	5	0			4	5	5
5	6	0			4	1	1
10	9	1			5	2	5
6	15	1			6	1	0
2	5	0			3	3	4
6	2	1			2	8	3
0	3	1			2	2	4
1	11	2			2	4	2
1	2	0			0	4	3
16	1	0			4	3	3
8	2	1			3	2	2
6	6	1			3	1	2
15	4	1			3	3	3
10	3	1			1	8	4
14	4	6			6	2	6
16	5	1			5	4	3
16	1	0			9	1	0
6	2	0			5	4	1
7	3	1			2	1	2
7	2	1			3	4	2
12	1	0			6	1	1
9	4	2			7	2	0
2	2	0			4	2	1
14	9	2			4	1	4
12	12	0			5	4	1
12	2	1			6	3	1
18	6	0			11	2	2
19	2	0			6	0	3
	1	1				3	5
	2	0				3	1
	3	1				5	0
	5	1				6	4
	2	0				4	2
	0	1				5	3
	3	1				1	3
	2	2				1	5
	8	0				4	3
	9	0				5	1
	3	2				2	1
	3	1				3	4
	3	2				3	6
	1	0				7	1
	0	0				4	0
	6	0				3	4
	0	1				1	1
	4	0				3	3
	10	0				4	3
	4	0				1	0
	7	1				2	3
	5	1				3	2
	1	2				1	4
	10	1				5	3
	2	0				3	1
	1	0				3	1
	5	1				6	1
	1	1				1	2
	2	2				4	3
	10	1				4	6
	4	1				3	1
	12	0				4	0
	1	0				2	0
	4	0				4	2
	5	0				3	1
	4	2				5	5
	3	0				3	0
	15	0				5	2
	4	1				6	3
	3	1				4	2
	12	0				4	0
	3	1				4	1
	10	0				3	0
	14	1				4	0
	11	0				8	1
	12	2				3	1
	10	2				9	0
	11	2				7	3
	9	2				12	2
	4	0				4	0
	7	0				6	1
	3	1				2	0
	2	2				2	5
	4	2				6	4
	4	0				6	0
	1	1				8	0
	5	2				3	2
	3	3				6	2
	1	1				7	1
	2	0				3	1
	1	1				3	4
	5	2				2	1
	6	0				1	3
	4	1				6	2
	1	1				7	0
	5	1				5	2
	2	0				2	0
	6	1				9	0
	3	0				5	0
	7	0				2	1
	1	0				0	0
	5	0				7	1
	4	1				4	0
	5	1				3	1
	5	0				7	1
	3	0				4	7
	13	1				3	2
	2	3				3	1
	0	1				2	3
	8	2				6	2
	6	0				4	2
	5	0				2	2
	1	0				3	0
	0	1				2	3
	3	0				4	3
	3	2				4	0
	5	2				6	2
	2	1				7	2
	1	1				3	0
	1	0				2	1
	4	4				3	1
	6	0				12	0
	11	0				2	1
	1	0				4	1
	1	0				2	3
	0	1				1	2
	1	1				3	2
	6	1				3	0
	8	1				5	7
	4	2				6	5
	1	2				1	2
	2	2				2	3
	1	0				6	3
	5	0				4	2
	3	0				5	2
	3	0				4	2
	5	0				4	1
	2	0				5	2
	4	2				4	4
	1	1				7	2
	5	1				4	2
	1	1				1	0
	3	0				1	0
	1	0				2	1
	1	0				0	6
	2	1				1	2
	2	1				1	0
	0	1				1	3
	0	2				2	3
	4	0				2	4
	0	1				3	2
	3	0				1	1
	0	2				3	2
	3	0				1	0
	1	0				2	3
	2	1				0	2
	5	0				1	1
	1	1				2	5
	4	2				9	5
	1	5				1	2
	4	1				0	3
	0	0				4	3
	12	1				5	5
	4	0				3	2
	5	0				3	3
	3	1				2	2
	3	3				1	2
	5	1				7	4
	2	1				1	2
	7	0				3	2
	4	3				2	7
	10	0				4	1
	11	2				4	5
	4	0				1	3
	3	0				3	4
	2	1				3	2
	1	0				1	5
	5	2				1	2
	13	1				3	2
	7	1				0	2
	12	1				6	2
	4	1				2	4
	2	0				4	1
	1	1				3	2
	1	1				1	5
	1	0				2	0
	3	0				3	3
	0	3				3	2
	1	1				1	4
	2	0				9	9
	7	2				3	6
	4	0				5	4
	1	1				2	3
	0	0				3	3
	2	2				3	4
	3	0				5	2
	1	2				3	6
	1	0				3	1
	1	2				4	1
	1	1				4	6
	3	0				4	1
	3	0				4	1
	3	0				1	0
	11	2				3	3
	9	1				5	3
	5	1				4	3
	11	1				7	0
	2	0				5	2
	3	0				5	3
	1	2				3	2
	2	2				1	3
	12	1				6	2
	13	2				10	2
	2	0				11	1
	8	1				10	2
	1	1				3	3
	4	0				6	1
	4	1				3	5
	10	1				7	5
	8	1				13	3
	3	3				3	6
	6	1				4	2
	6	3				3	3
	1	2				4	1
	3	0				8	3
	8	0				4	4
	1	3				7	6
	1	3				3	3
	3	1				5	1
	3	1				5	3
	1	2				2	2
	1	1				6	5
	5	2				4	3
	4	2				6	3
	3	2				3	3
	6	1				6	2
	1	0				3	3
	2	2				3	2
	3	3				6	1
	4	0				5	1
	1	1				2	3
	1	1				2	3
	1	1				1	2
	2	0				4	0
	4	2				9	0
	0	0				3	4
	0	0				1	2
	0	1				1	2
	1	0				2	0
	4	1				4	3
	7	0				2	2
	3	0				6	1
	2	1				7	4
	1	2				1	2
	9	3				6	5
	2	1				8	4
	1	1				1	2
	13	0				10	0
	3	1				8	1
	3	0				3	0
	3	0				5	5
	5	0				6	2
	4	1				1	2
	2	3				5	7
	7	1				6	6
	1	1				1	4
	2	4				6	8
	5	1				6	1
	3	1				2	1
	0	1				2	2
	2	0				1	1
	1	0				2	0
	9	2				4	2
	3	1				7	0
	2	2				4	2
	1	2				5	1
	0	1				3	1
	9	3				0	5
	1	1				1	2
	3	0				3	3
	3	0				4	1
	2	3				0	5
	2	1				1	3
	2	0				2	2
	0	0				1	4
	0	0				2	2
	10	4				6	2
	6	1				1	0
	1	3				3	2
	3	0				5	2
	2	1				4	2
	4	0				2	3
	0	3				2	4
	14	1				0	5
	3	1				4	3
	1	2				4	1
	1	0				2	2
	1	2				1	3
	2	2				7	1
	0	2				3	2
	1	1				0	3
	5	4				3	5
	5	2				2	3
	3	0				4	2
	2	1				3	2
	0	2				3	3
	5	0				3	2
	0	1				0	1
	0	1				2	3
	2	3				4	1
	1	1				6	1
	10	1				5	3
	2	0				0	2
	0	0				0	2
	0	0				5	0
	2	0				5	3
	2	4				11	9
	2	0				5	2
	4	2				12	3
	1	1				2	0
	3	0				5	4
	3	0				2	0
	4	1				13	1
	0	3				1	4
	2	0				7	3
	2	1				6	4
	1	1				6	5
	2	2				7	5
	3	1				5	3
	1	0				7	2
	0	1				2	2
	7	1				0	3
	1	2				2	1
	5	0				4	0
	5	1				3	4
	3	2				2	1
	2	0				3	8
	3	2				5	3
	0	1				1	3
	1	2				3	2
	0	2				1	4
	0	0				3	4
	1	0				0	2
	1	1				2	5
	2	0				3	1
	0	0				0	1
	1	3				4	3
	2	1				4	2
	0	3				2	3
	4	1				4	3
	1	0				3	5
	2	2				2	2
	1	4				1	5
	6	0				2	2
	13	0				3	1
	4	1				3	4
	3	1				4	2
	3	2				4	3
	3	1				2	3
	3	0				3	1
	2	1				2	2
	4	3				7	0
	2	0				2	2
	4	2				5	4
	1	5				2	6
	2	4				3	3
	6	4				1	3
	2	2				2	7
	1	10				2	4
	3	4				0	10
	1	1				1	5
	4	3				9	3
	1	2				0	4
	1	1				6	4
	18	0				2	3
	2	2				4	1
	2	0				5	0
	2	1				3	3
	4	5				10	8
	1	0				2	0
	2	4				1	5
	0	0				2	4
	0	1				2	1
	1	0				0	5
	1	2				1	4
	4	1				7	5
	2	0				9	5
	3	0				4	1
	1	2				3	2
	3	1				2	6
	1	0				0	2
	0	0				3	6
	2	5				4	5
	0	0				2	4
	6	1				3	3
	1	1				1	2
	5	1				7	1
	11	1				7	3
	1	0				5	2
	1	0				0	0
	1	1				2	1
	2	1				3	5
	3	4				5	5
	1	1				1	1
	2	1				7	4
	4	2				8	4
	1	1				2	3
	6	3				10	2
	2	4				7	6
	4	1				5	5
	3	0				4	3
	0	3				3	2
	3	3				6	5
	3	1				6	2
	2	0				3	4
	0	1				9	5
	5	1				6	4
	5	1				4	0
	0	3				4	4
	1	0				3	3
	0	0				2	1
	5	0				2	1
	2	0				1	0
	7	0				3	1
	2	0				4	4
	1	0				0	2
	2	1				3	2
	0	0				0	1
	3	1				4	2
	5	1				6	3
	5	0				4	2
	5	0				3	1
	3	2				5	4
	1	0				1	1
	1	0				6	1
	4	0				8	5
	2	2				5	0
	2	1				5	1
	0	0				3	1
	3	2				0	4
	2	1				4	2
	4	0				1	0
	3	0				6	0
	1	1				3	0
	0	2				3	4
	1	1				0	5
	3	0				4	6
	0	0				1	1
	1	0				7	1
	4	1				1	2
	3	1				2	0
	4	0				7	0
	1	0				5	1
	2	1				1	2
	0	3				7	2
	0	1				4	1
	9	1				6	2
	3	1				4	1
	1	0				1	5
	1	1				2	2
	3	2				1	5
	2	0				1	3
	3	0				6	0
	0	1				0	1
	3	0				1	5
	1	0				4	7
	1	1				5	1
	1	0				2	2
	1	1				5	5
	2	0				1	1
	2	1				9	1
	5	0				2	1
	2	0				2	1
	3	1				2	2
	5	0				5	3
	7	2				0	0
	6	0				6	1
	2	1				2	1
	2	0				5	3
	5	0				3	2
	2	0				4	0
	0	0				1	6
	0	0				4	1
	1	0				3	1
	0	1				1	0
	2	2				2	2
	2	3				1	5
	4	2				4	2
	0	1				3	9
	2	0				1	3
	5	0				3	3
	1	0				3	0
	4	1				2	3
	2	0				3	2
	2	0				4	1
	1	1				1	2
	0	2				0	7
	5	0				2	2
	0	2				2	2
	7	2				6	1
	3	0				4	1
	1	1				1	4
	3	2				1	0
	1	1				0	1
	0	2				2	0
	1	2				2	3
	9	1				6	0
	6	0				2	1
	0	1				0	1
	0	1				1	2
	0	1				0	0
	0	0				0	2
	1	0				0	0
	2	1				1	2
	7	1				3	4
	10	1				4	1
	2	1				5	0
	2	0				2	1
	3	0				2	0
	1	1				1	0
	1	0				5	3
	0	0				1	1
	0	0				3	1
	2	0				1	1
	1	0				1	0
	0	0				2	3
	3	0				4	2
	3	0				2	5
	3	0				3	0
	1	2				3	5
	3	3				8	5
	2	0				7	1
	2	1				4	1
	2	0				8	2
	4	0				1	9
	1	1				2	0
	0	0				6	1
	0	2				3	4
	0	0				3	2
	1	0				1	2
	0	0				2	0
	2	1				3	1
	0	0				2	0
	1	1				0	1
	2	0				4	0
	1	1				0	2
	2	0				2	3
	0	0				0	2
	0	0				0	0
	2	0				1	1
	0	1				2	2
	4	1				5	5
	1	0				2	4
	2	0				3	5
	1	0				2	1
	1	0				1	0
	0	1				1	1
	1	1				2	2
	11	2				2	5
	2	0				2	3
	0	1				4	1
	0	1				0	2
	3	1				6	3
	1	0				2	1
	1	0				2	2
	4	0				0	3
	0	0				4	3
	0	0				1	2
	1	0				4	0
	1	0				2	2
	2	0				5	5
	0	1				1	1
	1	0				2	2
	1	1				0	2
	3	0				0	4
	12	1				4	0
	2	1				1	4
	4	1				4	2
	0	1				0	4
	6	2				2	2
	6	0				1	3
	2	2				6	3
	2	0				4	2
	1	0				2	0
	2	1				3	3
	2	0				3	1
	1	0				1	0
	4	1				1	2
	4	0				4	1
	5	4				6	6
	3	0				4	4
	4	1				7	4
	0	3				3	4
	1	0				4	0
	1	1				4	0
	3	1				3	2
	2	0				2	2
	0	2				2	3
	1	1				3	2
	0	1				4	4
	4	0				11	4
	3	1				2	1
	3	0				2	4
	4	1				5	1
	2	1				2	4
	3	0				2	3
	4	2				4	3
	10	0				4	0
	0	1				2	2
	1	0				3	1
	0	0				1	3
	3	1				3	3
	3	0				4	1
	3	0				0	1
	5	0				4	1
	0	0				4	5
	9	1				3	0
	9	0				3	6
	3	1				10	7
	0	2				2	6
	1	0				2	5
	4	2				4	1
	3	0				1	5
	4	1				7	5
	5	0				6	4
	2	1				2	1
	0	0				2	0
	5	1				4	4
	2	2				1	3
	1	1				2	4
	6	0				4	2
	2	1				3	2
	4	0				3	0
	1	1				2	1
	0	0				5	1
	2	1				4	1
	2	2				5	1
	3	0				3	1
	6	1				9	5
	3	1				4	4
	3	0				2	0
	3	3				3	2
	13	4				11	0
	9	0				14	4
	10	2				13	6
	3	3				6	4
	5	1				6	1
	3	0				9	1
	4	1				6	2
	0	0				6	2
	0	0				4	1
	2	1				5	6
	4	0				7	1
	10	0				7	7
	4	1				8	1
	2	1				3	1
	2	2				1	3
	5	0				8	2
	2	1				5	1
	1	1				2	4
	0	0				4	0
	4	1				9	0
	2	0				7	2
	1	2				6	2
	2	2				2	2
	1	1				1	2
	3	1				4	3
	0	1				1	3
	4	0				9	2
	2	3				1	6
	2	0				6	0
	5	1				2	3
	3	1				4	1
	3	1				5	3
	2	2				3	5
	4	1				3	2
	0	3				3	2
	4	5				3	2
	1	0				4	1
	3	2				2	1
	0	2				4	1
	0	1				5	0
	2	1				4	1
	4	1				2	6
	2	0				7	2
	0	2				2	2
	3	0				6	2
	2	0				3	4
	1	0				7	3
	3	0				3	1
	3	3				4	7
	3	1				4	4
	5	1				2	2
	0	1				4	2
	2	3				5	3
	0	1				4	0
	1	0				3	1
	1	1				5	3
	2	1				4	3
	1	3				5	4
	0	0				5	2
	1	3				2	2
	0	0				3	2
	1	3				1	1
	0	0				2	2
	2	4				5	8
	0	1				2	4
	1	0				4	5
	1	0				1	6
	1	1				3	0
	2	1				1	2
	2	1				5	3
	2	1				1	2
	3	1				6	3
	0	8				0	9
	0	9				1	8
	1	6				3	11
	2	4				3	14
	2	1				1	5
	2	1				4	2
	1	1				1	1
	2	3				1	4
	4	0				5	3
	1	0				0	2
	2	0				2	1
	2	2				2	6
	1	1				2	3
	2	1				5	2
	3	1				8	1
	0	3				3	4
	0	2				6	4
	0	2				4	4
	2	3				2	3
	3	1				7	0
	1	1				4	5
	1	1				2	3
	4	1				5	2
	1	0				3	2
	2	1				1	1
	0	1				3	3
	3	1				7	9
	1	0				4	5
	1	2				6	1
	0	0				1	3
	2	3				4	1
	2	0				5	4
	4	2				4	2
	1	0				1	2
	1	1				6	2
	2	0				1	2
	2	0				2	3
	0	0				1	4
	4	0				8	1
	0	1				2	5
	0	0				4	0
	1	1				5	4
	2	0				2	1
	2	0				5	4
	0	2				4	3
	0	0				2	0
	2	1				4	2
	1	0				2	1
	5	0				3	0
	0	1				0	2
	1	1				3	0
	3	0				4	1
	0	1				5	1
	1	2				1	3
	1	1				3	3
	1	0				0	4
	3	1				1	1
	1	2				1	1
	2	1				2	1
	1	1				5	4
	2	1				1	4
	3	0				2	2
	2	1				1	2
	0	0				4	0
	3	0				0	3
	6	2				10	1
	2	1				0	7
	1	4				0	2
	1	0				1	0
	2	0				10	4
	1	1				3	6
	1	2				1	6
	2	1				2	2
	1	3				1	3
	4	0				2	2
	2	3				1	5
	4	1				4	4
	0	2				2	5
	1	0				2	0
	2	0				0	0
	0	0				2	1
	1	1				2	2
	1	1				2	5
	2	0				4	1
	11	0				5	1
	10	0				6	1
	13	2				5	1
	1	0				2	2
	0	0				2	4
	2	1				3	0
	2	0				4	2
	1	2				0	1
	1	0				1	1
	1	0				4	2
	1	0				5	2
	4	0				1	2
	2	0				0	1
	3	4				2	2
	1	0				2	1
	5	0				3	0
	4	4				5	5
	0	0				0	1
	1	0				0	3
	3	0				5	2
	2	1				2	4
	3	1				4	2
	4	1				6	2
	4	1				2	1
	2	0				3	2
	6	1				6	3
	2	0				5	1
	7	0				3	2
	4	0				0	1
	0	1				1	3
	1	0				1	1
	1	0				2	0
	0	1				3	0
	2	1				0	3
	1	0				2	2
	1	2				1	5
	0	0				3	2
	3	0				2	0
	0	0				2	1
	0	0				0	0
	3	0				5	1
	1	0				0	2
	0	0				4	1
	1	0				4	2
	4	1				3	0
	0	0				3	1
	0	0				0	2
	1	3				0	4
	0	0				2	1
	1	2				3	1
	1	0				2	1
	1	0				4	2
	0	1				1	0
	5	2				3	4
	1	0				2	3
	0	0				0	2
	0	2				1	4
	1	0				4	0
	1	0				2	0
	0	0				2	0
	0	0				1	1
	0	1				2	0
	0	2				2	3
	4	0				2	3
	3	2				3	3
	3	0				4	2
	2	0				2	0
	3	1				3	2
	2	1				4	6
	13	1				1	1
	5	0				4	1
	5	0				4	9
	5	0				4	8
	1	0				2	8
	2	0				4	11
	1	0				1	6
	2	1				2	3
	4	0				0	2
	1	0				7	1
	2	0				3	0
	4	1				5	1
	2	0				4	1
	1	1				2	2
	3	0				4	1
	0	2				0	2
	0	0				5	2
	1	0				2	2
	3	1				4	2
	2	0				5	4
	2	0				3	2
	2	1				3	4
	4	0				3	3
	1	0				1	2
	2	0				1	3
	1	0				2	4
	3	1				4	1
	4	4				3	2
	3	0				5	6
	3	1				6	5
	0	0				6	0
	0	0				3	2
	1	0				3	2
	1	0				5	1
	3	0				1	2
	2	0				6	0
	1	0				4	1
	5	0				7	2
	0	2				1	1
	0	0				3	2
	3	0				5	0
	2	0				5	3
	1	0				3	0
	3	0				4	4
	0	1				1	3
	4	1				2	9
	3	1				4	4
	3	1				1	5
	1	0				6	4
	1	0				4	4
	2	2				0	2
	2	0				5	0
	0	3				2	2
	0	0				3	1
	2	1				3	1
	1	2				3	1
	0	2				0	4
	0	0				4	0
	1	0				1	0
	4	1				3	2
	2	1				0	2
	1	0				5	2
	6	0				7	2
	0	0				2	1
	3	2				0	2
	3	0				1	1
	1	1				2	0
	0	0				3	5
	4	0				3	0
	2	1				2	4
	1	0				5	0
	2	0				2	0
	2	1				6	2
	1	0				3	2
	1	0				0	0
	0	0				2	2
	1	0				3	2
	2	1				7	0
	0	0				7	0
	2	0				3	1
	4	0				7	1
	9	1				5	1
	4	3				3	0
	1	0				3	1
	7	0				5	3
	3	2				7	1
	4	0				5	2
	3	2				4	2
	1	2				4	2
	3	0				5	0
	0	0				2	3
	4	1				5	4
	1	0				0	3
	1	0				5	7
	3	2				4	2
	2	0				3	1
	4	2				6	0
	1	0				4	2
	3	0				5	0
	4	2				8	2
	7	2				7	2
	1	0				6	3
	1	0				6	3
	1	0				4	0
	0	1				2	1
	3	0				9	5
	4	2				5	0
	4	3				2	7
	0	0				4	1
	2	0				7	0
	3	0				5	0
	2	1				4	4
	3	1				3	0
	2	1				7	1
	5	0				6	0
	0	0				5	1
	3	0				3	1
	5	0				2	1
	0	1				7	4
	4	0				1	5
	2	2				5	1
	3	1				5	0
	1	0				2	1
	3	2				1	2
	3	0				4	1
	1	0				4	0
	5	0				4	0
	1	0				4	3
	1	0				4	1
	5	2				5	5
	2	1				5	1
	4	2				10	2
	3	0				6	4
	1	3				3	5
	3	0				4	0
	2	0				7	0
	5	1				4	1
	1	1				1	2
	2	1				3	6
	1	1				2	6
	3	4				3	9
	1	3				2	3
	1	1				5	7
	0	4				3	4
	0	3				1	3
	0	2				1	9
	2	2				2	7
	1	0				0	6
	2	2				5	5
	1	3				3	2
	1	2				3	7
	1	3				2	4
	0	2				1	2
	7	1				7	1
	2	0				3	2
	3	0				4	1
	1	0				2	1
	0	2				3	6
	3	2				6	3
	2	3				5	4
	1	3				0	7
	1	2				8	5
	2	1				2	3
	1	3				3	2
	1	0				0	3
	0	3				2	1
	3	1				1	1
	1	2				1	1
	1	0				8	0
	1	1				5	0
	2	1				8	7
	5	3				4	4
	1	0				6	0
	3	1				7	1
	1	0				2	2
	2	1				7	3
	2	1				4	2
	0	0				0	0
	0	1				4	1
	3	0				6	2
	0	2				2	7
	0	1				7	1
	2	1				4	1
	0	1				2	0
	0	0				3	0
	2	0				4	0
	2	0				2	0
	2	0				3	1
	1	1				0	1
	1	0				2	1
	4	1				6	3
	2	0				4	2
	1	0				4	1
	0	0				4	4
	2	0				3	2
	0	1				2	3
	1	0				2	2
	1	0				1	1
	1	1				1	3
	1	0				2	1
	2	0				3	2
	0	3				5	7
	0	0				1	1
	1	0				0	2
	0	1				0	2
	0	1				1	4
	2	0				3	1
	1	0				3	1
	1	0				3	3
	1	0				2	3
	0	0				2	0
	2	2				3	6
	0	1				1	5
	1	0				6	3
	1	0				5	1
	6	0				2	1
	1	1				2	5
	0	1				4	2
	3	1				3	4
	2	0				6	2
	2	0				9	1
	2	0				1	2
	1	3				4	4
	2	0				7	1
	2	1				1	2
	0	0				4	1
	1	4				5	3
	2	0				2	0
	0	0				3	4
	2	1				6	0
	0	1				4	2
	3	0				0	2
	1	0				2	1
	1	0				4	0
	2	0				0	2
	11	1				8	1
	1	0				0	1
	0	0				1	0
	2	1				4	2
	0	1				3	2
	4	1				2	2
	1	1				2	2
	0	2				0	6
	1	0				3	0
	1	1				2	1
	0	0				0	1
	1	0				0	0
	2	0				1	0
	2	0				3	3
	3	1				6	3
	1	0				5	1
	8	0				2	2
	1	0				6	1
	2	1				3	2
	1	3				6	0
	3	0				3	1
	3	1				5	1
	2	0				4	1
	1	0				4	2
	1	1				0	4
	1	1				2	2
	1	0				3	3
	3	0				3	4
	1	1				2	3
	0	3				8	3
	0	0				4	4
	1	1				0	4
	0	0				2	0
	0	1				1	2
	1	1				2	0
	1	2				5	2
	3	0				3	2
	1	1				4	3
	1	0				9	3
	0	2				1	0
	2	2				5	0
	1	1				1	1
	1	2				2	4
	0	0				1	3
	2	1				5	5
	1	0				3	1
	2	0				2	3
	2	1				4	0
	0	0				2	0
	6	1				13	3
	0	0				2	2
	3	1				2	1
	0	0				2	1
	2	1				0	2
	4	1				2	0
	0	2				0	5
	5	0				7	3
	3	1				1	0
	1	1				3	3
	1	0				2	1
	0	0				4	4
	1	0				2	3
	2	0				2	1
	0	1				3	1
	0	1				3	1
	1	0				0	2
	2	0				1	1
	0	1				6	0
	1	0				0	0
	1	0				3	0
	2	3				2	5
	1	1				1	0
	1	1				3	0
	1	1				0	3
	0	0				1	2
	0	0				2	1
	0	0				2	1
	1	1				3	1
	0	0				0	2
	5	1				1	1
	2	1				1	5
	1	0				2	2
	2	2				2	3
	0	1				4	2
	0	1				3	3
	0	0				0	3
	2	0				1	2
	0	2				3	0
	1	1				2	6
	0	0				1	4
	0	0				2	1
	1	0				3	2
	2	2				6	4
	1	0				3	2
	0	2				1	1
	3	0				6	1
	3	1				3	0
	7	2				1	7
	8	0				8	1
	0	0				5	1
	0	1				3	4
	2	0				0	3
	0	0				2	1
	1	0				1	0
	5	0				2	1
	0	1				1	2
	0	2				0	6
	2	1				2	4
	2	2				0	3
	0	2				0	4
	0	3				0	5
	0	1				4	0
	0	1				3	2
	3	0				2	2
	1	1				2	4
	2	1				4	3
	5	0				2	3
	3	2				5	2
	0	0				2	2
	0	4				0	5
	1	0				6	0
	1	1				3	5
	0	0				1	0
	2	0				2	0
	3	0				3	0
	4	2				9	2
	5	1				7	3
	0	1				1	3
	0	2				2	0
	0	1				2	0
	0	0				2	4
	3	1				3	1
	1	0				2	4
	1	1				0	3
	1	1				2	0
	1	0				0	2
	0	2				1	1
	3	2				4	1
	1	0				0	0
	0	0				0	2
	1	1				1	1
	1	0				0	1
	2	0				4	1
	4	0				3	1
	3	0				2	0
	1	0				0	1
	2	0				1	1
	0	0				5	1
	4	0				5	1
	3	1				3	2
	2	1				6	3
	2	0				4	2
	0	2				1	2
	1	9				1	4
	1	1				0	0
	1	0				5	1
	0	1				2	1
	1	0				1	1
	1	1				2	2
	1	0				0	2
	0	0				6	3
	2	0				3	1
	2	1				2	2
	1	0				1	3
	2	1				3	1
	1	0				4	0
	1	1				4	3
	2	0				4	4
	0	2				1	1
	1	0				2	2
	1	0				3	0
	3	1				3	3
	1	0				3	0
	3	0				1	1
	5	0				1	1
	9	0				4	1
	0	0				6	1
	0	0				2	1
	2	2				5	1
	1	1				3	3
	1	1				4	2
	0	2				2	1
	1	2				3	2
	1	1				1	5
	0	3				2	1
	4	1				6	0
	2	0				4	3
	4	0				6	1
	1	0				2	2
	1	0				3	1
	1	1				1	0
	2	1				8	3
	2	0				2	2
	1	2				3	2
	0	0				1	6
	1	1				1	1
	7	6				4	4
	1	6				5	10
	0	3				5	5
	1	1				2	5
	3	1				3	5
	0	3				1	5
	2	0				1	1
	0	1				0	2
	0	3				2	2
	2	2				4	4
	0	0				4	0
	2	4				3	1
	0	1				5	2
	0	1				4	6
	3	0				2	2
	2	0				7	2
	0	1				1	1
	1	0				1	2
	0	0				1	1
	3	0				5	4
	1	1				3	0
	4	0				2	0
	0	0				2	5
	0	1				1	2
	1	0				5	2
	4	2				10	3
	1	1				2	2
	1	4				2	5
	0	0				2	0
	0	0				3	5
	1	0				1	2
	2	3				3	4
	1	2				3	1
	2	1				5	2
	0	0				2	2
	1	0				1	2
	0	2				2	1
	1	1				2	1
	0	0				3	0
	1	1				2	2
	2	1				4	3
	1	0				5	4
	2	1				0	3
	1	0				1	5
	1	3				3	2
	0	3				4	2
	0	3				4	3
	2	2				4	6
	2	3				1	10
	0	1				2	2
	0	1				1	2
	0	1				0	4
	1	0				7	1
	1	3				4	4
	1	0				6	4
	1	0				3	2
	4	0				3	0
	3	0				4	0
	0	0				4	1
	1	0				1	1
	2	0				5	2
	0	0				3	1
	0	1				2	0
	1	1				6	0
	0	4				3	1
	1	0				2	1
	2	1				3	4
	0	0				0	2
	4	1				1	2
	6	2				6	5
	3	1				5	5
	0	0				3	0
	1	0				4	0
	2	0				4	0
	1	2				1	5
	2	1				2	0
	1	1				6	1
	1	0				1	1
	1	0				2	2
	2	1				1	1
	2	0				2	1
	3	1				2	1
	2	0				2	2
	0					2
	2					6
	1					2
	4					9
	4					9
	3					10
	3					2
	6					4
	4					3
	1					2
	2					3
	0					5
	5					7
	3					6
	0					2
	2					2
	3					4
	1					3
	4					10
	0					4
	6					7
	2					4
	0					4
	0					3
	4					4
	1					4
	3					4
	1					5
	2					4
	1					5
	2					6
	1					6
	2					3
	1					4
	1					6
	1					5
	2					2
	4					4
	1					7
	3					4
	4					6
	5					4
	1					8
	4					7
	2					9
	0					1
	1					5
	1					1
	3					4
	1					5
	4					3
	0					1
	1					1
	1					5
	2					5
	1					6
	1					4
	1					4
	5					2
	3					4
	1					3
	3					3
	3					6
	2					5
	3					6
	0					1
	2					5
	3					1
	2					2
	3					2
	1					6
	1					3
	1					2
	0					1
	3					4
	0					3
	3					6
	0					1
	0					1
	2					1
	4					4
	2					3
	3					0
	1					10
	0					1
	0					0
	2					4
	3					2
	0					4
	1					1
	0					5
	2					2
	2					2
	1					5
	1					3
	1					1
	1					1
	1					6
	2					1
	4					3
	4					2
	0					2
	2					3
	2					3
	2					5
	3					4
	2					8
	0					1
	4					3
	2					4
	3					3
	0					3
	0					2
	0					5
	1					6
	0					0
	3					1
	2					6
	2					2
	0					5
	0					1
	3					3
	0					3
	1					0
	1					2
	0					2
	0					2
	1					8
	0					4
	1					2
	2					2
	3					2
	1					5
	0					2
	2					3
	1					1
	1					0
	4					0
	0					0
	1					0
	2					4
	2					2
	1					0
	0					3
	1					3
	0					4
	0					6
	0					1
	1					5
	3					3
	4					1
	4					5
	0					2
	2					2
	0					2
	0					4
	1					3
	1					1
	0					2
	1					4
	0					3
	1					1
	1					2
	1					1
	0					2
	1					4
	0					0
	3					5
	2					3
	2					2
	1					6
	0					4
	0					0
	3					4
	1					1
	2					1
	1					4
	0					3
	0					3
	1					1
	3					2
	0					7
	1					3
	1					0
	0					1
	1					4
	1					5
	1					3
	0					5
	3					4
	1					4
	1					5
	0					0
	1					0
	0					1
	1					1
	1					0
	0					4
	1					4
	1					2
	1					6
	0					2
	2					1
	0					2
	4					3
	1					5
	1					5
	1					0
	1					1
	0					3
	1					2
	0					0
	0					0
	0					2
	0					2
	0					0
	1					3
	0					2
	0					5
	0					1
	1					4
	0					2
	0					3
	2					1
	0					3
	0					0
	0					0
	0					0
	1					2
	2					1
	2					5
	2					3
	1					2
	0					1
	3					3
	0					0
	1					3
	3					1
	4					3
	3					3
	1					4
	0					1
	0					3
	0					1
	0					0
	2					1
	0					1
	2					2
	2					8
	11					13
	2					0
	0					4
	0					9
	0					1
	0					1
	1					5
	1					2
	2					6
	1					3
	1					2
	1					3
	0					3
	0					3
	0					6
	0					3
	1					1
	1					2
	1					3
	9					6
	2					2
	1					3
	1					3
	2					10
	0					6
	3					9
	1					7
	0					6
	4					7
	0					1
	1					2
	1					0
	1					1
	4					1
	1					3
	1					2
	2					2
	1					3
	1					3
	1					1
	3					1
	0					4
	0					2
	1					3
	1					1
	0					3
	1					5
	1					2
	1					1
	0					1
	1					0
	0					1
	1					1
	1					0
	0					3
	1					1
	0					3
	1					0
	0					3
	0					6
	0					1
	3					4
	0					2
	0					1
	1					2
	2					0
	1					1
	1					2
	0					2
	2					6
	0					3
	0					2
	2					5
	5					2
	0					4
	0					4
	1					0
	0					1
	0					2
	0					3
	1					3
	0					2
	7					3
	0					1
	0					2
	2					1
	2					4
	0					0
	1					1
	7					3
	0					1
	0					4
	0					1
	2					6
	4					0
	2					1
	2					6
	1					2
	1					2
	1					1
	1					4
	0					1
	1					2
	3					4
	2					2
	0					1
	0					1
	0					1
	1					6
	1					1
	2					1
	2					1
	1					2
	2					3
	2					2
	1					5
	2					5
	0					0
	0					1
	0					1
	1					2
	3					2
	2					1
	1					4
	0					1
	1					5
	3					5
	0					3
	0					6
	3					3
	0					5
	1					5
	2					4
	0					2
	3					3
	1					0
	2					7
	0					4
	0					1
	0					4
	0					0
	2					5
	2					7
	0					0
	0					2
	2					3
	2					2
	1					1
	1					5
	1					1
	0					1
	3					6
	5					2
	0					5
	3					5
	0					5
	0					3
	2					5
	1					3
	5					2
	2					1
	3					4
	3					2
	0					6
	1					4
	4					3
	3					3
	3					0
	1					3
	2					7
	0					0
	3					6
	1					2
	3					0
	2					3
	2					4
	2					2
	3					5
	8					4
	8					15
	3					8
	3					5
	5					4
	0					1
	1					0
	1					0
	2					0
	1					6
	2					3
	2					5
	1					4
	0					5
	3					8
	2					2
	1					4
	0					8
	3					4
	0					3
	4					4
	8					5
	2					7
	1					5
	1					1
	3					5
	2					2
	2					4
	3					5
	1					3
	2					3
	3					5
	2					6
	3					9
	3					5
	0					4
	2					6
	1					1
	0					4
	0					0
	3					5
	0					1
	1					3
	0					3
	0					3
	2					0
	1					4
	2					4
	0					2
	1					2
	0					1
	4					0
	3					3
	0					0
	1					5
	0					0
	0					3
	1					1
	1					2
	4					9
	0					2
	1					2
	0					6
	1					2
	0					2
	1					1
	0					5
	1					4
	2					4
	3					4
	1					4
	2					6
	0					3
	0					4
	2					4
	0					2
	2					4
	1					4
	1					2
	1					2
	2					3
	2					0
	2					3
	0					3
	1					0
	1					2
	1					1
	1					7
	3					2
	0					0
	0					1
	0					2
	1					0
	0					4
	2					5
	0					3
	3					2
[truncated: 386 more rows]

## Sheet: Figure 4a
	849.5
	713.3
	1104	888.933	198.313
	1090.6
	1734.84
	1928.22	1584.55	438.57
	1114.79
	714.41
	890.27	906.49	200.682
	977.205
	1746.3
	1433.74	1385.75	386.785
	15224.6
	18067
	17381.1	16890.9	1483.24
	14068.9
	13835.6
	14171.7	14025.4	172.179
	11890.6
	13503.5
	14130.6	13174.9	1155.58
	9079.61
	14123.4
	10860.8	11354.6	2557.88
	9861.63
	9394
	8593.89	9283.17	641.094
	9247.29
	9152.53
	10369.2	9589.67	676.739
	9168.92
	7952.22
	7912.84	8344.66	714.105
	8040.14
	9123.75
	9189.56	8784.48	645.46
	7150.15
	7979.53
	8194.27	7774.65	551.388
	6011.06
	7923.94
	7396.51	7110.5	987.987
	6275.31
	7369.62
	7687.06	7110.67	740.642
	6701.16
	5956.01
	5510.41	6055.86	601.622

## Sheet: Figure 5e
Wild type						hns-
Left arm	Insertions					Left arm	Insertions
0	285					0	425
100000	272					100000	361
200000	239					200000	373
300000	188					300000	280
400000	119					400000	242
500000	204					500000	344
600000	180					600000	287
700000	137					700000	319
800000	142					800000	242
900000	255					900000	323
1000000	133					1000000	282
1100000	213					1100000	269
1200000	121					1200000	272
1300000	166					1300000	274
1400000	261					1400000	223
1500000	132					1500000	203
1600000	270					1600000	227
1700000	263					1700000	304
1800000	77					1800000	195
1900000	255					1900000	270
Right arm	Insertions					Right arm	Insertions
3900000	296					3900000	487
3800000	334					3800000	462
3700000	143					3700000	335
3600000	198					3600000	286
3500000	185					3500000	286
3400000	176					3400000	270
3300000	168					3300000	256
3200000	191					3200000	265
3100000	116					3100000	237
3000000	209					3000000	277
2900000	133					2900000	282
2800000	286					2800000	297
2700000	205					2700000	260
2600000	361					2600000	290
2500000	238					2500000	283
2400000	183					2400000	246
2300000	193					2300000	257
2200000	104					2200000	199
2100000	166					2100000	212
2000000	220					2000000	430

## Sheet: Figure S1b
wild type		grey
713.445		107.657
650.365		147.686
607.228		135.95
805.959		164.573
825.548		143.904		P =	0.000135609

## Sheet: Figure S1c
wild type		grey
0.992		3.73333
1.0954		4.04211
0.606977		2.45614		P =	0.0175081

[truncated: 4 more sheets: Figure S1d, Figure S2b, Figure S6b, Figure S6c]
